# Supplementary material for: A compendium of DNA-binding specificities of transcription factors in Pseudomonas syringae
Source: Nat Commun. 2020 Oct 2;11:4947. doi: 10.1038/s41467-020-18744-7 (PMC7532196; doi:10.1038/s41467-020-18744-7)
Supplement: Supplementary file 5 — Supplementary Data 2 [file 41467_2020_18744_MOESM5_ESM.zip]

Archive with 112 entries (111 files):
- all_TF_pwm_target_sites_bed/
- all_TF_pwm_target_sites_bed/PSPPH_0037_pwm_target_site_info_bed6_plus.bed
- all_TF_pwm_target_sites_bed/PSPPH_0146_pwm1_target_site_info_bed6_plus.bed
- all_TF_pwm_target_sites_bed/PSPPH_0146_pwm2_target_site_info_bed6_plus.bed
- all_TF_pwm_target_sites_bed/PSPPH_0190_pwm1_target_site_info_bed6_plus.bed
- all_TF_pwm_target_sites_bed/PSPPH_0190_pwm2_target_site_info_bed6_plus.bed
- all_TF_pwm_target_sites_bed/PSPPH_0263_pwm_target_site_info_bed6_plus.bed
- all_TF_pwm_target_sites_bed/PSPPH_0442_pwm_target_site_info_bed6_plus.bed
- all_TF_pwm_target_sites_bed/PSPPH_0589_pwm_target_site_info_bed6_plus.bed
- all_TF_pwm_target_sites_bed/PSPPH_0642_pwm_target_site_info_bed6_plus.bed
- all_TF_pwm_target_sites_bed/PSPPH_0676_pwm_target_site_info_bed6_plus.bed
- all_TF_pwm_target_sites_bed/PSPPH_0736_pwm_target_site_info_bed6_plus.bed
- all_TF_pwm_target_sites_bed/PSPPH_0778_pwm_target_site_info_bed6_plus.bed
- all_TF_pwm_target_sites_bed/PSPPH_0857_pwm_target_site_info_bed6_plus.bed
- all_TF_pwm_target_sites_bed/PSPPH_1011_pwm_target_site_info_bed6_plus.bed
- all_TF_pwm_target_sites_bed/PSPPH_1160_pwm_target_site_info_bed6_plus.bed
- all_TF_pwm_target_sites_bed/PSPPH_1179_pwm_target_site_info_bed6_plus.bed
- all_TF_pwm_target_sites_bed/PSPPH_1187_pwmDBD_target_site_info_bed6_plus.bed
- all_TF_pwm_target_sites_bed/PSPPH_1187_pwm_target_site_info_bed6_plus.bed
- all_TF_pwm_target_sites_bed/PSPPH_1195_pwm_target_site_info_bed6_plus.bed
- all_TF_pwm_target_sites_bed/PSPPH_1233_pwm1_target_site_info_bed6_plus.bed
- all_TF_pwm_target_sites_bed/PSPPH_1233_pwm2_target_site_info_bed6_plus.bed
- all_TF_pwm_target_sites_bed/PSPPH_1244_pwm_target_site_info_bed6_plus.bed
- all_TF_pwm_target_sites_bed/PSPPH_1259_pwm_target_site_info_bed6_plus.bed
- all_TF_pwm_target_sites_bed/PSPPH_1460_pwm_target_site_info_bed6_plus.bed
- all_TF_pwm_target_sites_bed/PSPPH_1580_pwm_target_site_info_bed6_plus.bed
- all_TF_pwm_target_sites_bed/PSPPH_1651_pwm_target_site_info_bed6_plus.bed
- all_TF_pwm_target_sites_bed/PSPPH_1737_pwm_target_site_info_bed6_plus.bed
- all_TF_pwm_target_sites_bed/PSPPH_1800_pwm_target_site_info_bed6_plus.bed
- all_TF_pwm_target_sites_bed/PSPPH_1960_pwm_target_site_info_bed6_plus.bed
- all_TF_pwm_target_sites_bed/PSPPH_2004_pwm1_target_site_info_bed6_plus.bed
- all_TF_pwm_target_sites_bed/PSPPH_2004_pwm2_target_site_info_bed6_plus.bed
- all_TF_pwm_target_sites_bed/PSPPH_2022_pwm_target_site_info_bed6_plus.bed
- all_TF_pwm_target_sites_bed/PSPPH_2055_pwm_target_site_info_bed6_plus.bed
- all_TF_pwm_target_sites_bed/PSPPH_2095_pwm_target_site_info_bed6_plus.bed
- all_TF_pwm_target_sites_bed/PSPPH_2128_pwm_target_site_info_bed6_plus.bed
- all_TF_pwm_target_sites_bed/PSPPH_2295_pwm_target_site_info_bed6_plus.bed
- all_TF_pwm_target_sites_bed/PSPPH_2315_pwm_target_site_info_bed6_plus.bed
- all_TF_pwm_target_sites_bed/PSPPH_2328_pwm_target_site_info_bed6_plus.bed
- all_TF_pwm_target_sites_bed/PSPPH_2338_pwm_target_site_info_bed6_plus.bed
- all_TF_pwm_target_sites_bed/PSPPH_2432_pwm_target_site_info_bed6_plus.bed
- all_TF_pwm_target_sites_bed/PSPPH_2448_pwm_target_site_info_bed6_plus.bed
- all_TF_pwm_target_sites_bed/PSPPH_2469_pwm_target_site_info_bed6_plus.bed
- all_TF_pwm_target_sites_bed/PSPPH_2473_pwm1_target_site_info_bed6_plus.bed
- all_TF_pwm_target_sites_bed/PSPPH_2473_pwm2_target_site_info_bed6_plus.bed
- all_TF_pwm_target_sites_bed/PSPPH_2539_pwm_target_site_info_bed6_plus.bed
- all_TF_pwm_target_sites_bed/PSPPH_2563_pwm_target_site_info_bed6_plus.bed
- all_TF_pwm_target_sites_bed/PSPPH_2677_pwm_target_site_info_bed6_plus.bed
- all_TF_pwm_target_sites_bed/PSPPH_2688_pwm_target_site_info_bed6_plus.bed
- all_TF_pwm_target_sites_bed/PSPPH_2689_pwm_target_site_info_bed6_plus.bed
- all_TF_pwm_target_sites_bed/PSPPH_2693_pwm_target_site_info_bed6_plus.bed
- all_TF_pwm_target_sites_bed/PSPPH_2720_pwm11_target_site_info_bed6_plus.bed
- all_TF_pwm_target_sites_bed/PSPPH_2720_pwm12_target_site_info_bed6_plus.bed
- all_TF_pwm_target_sites_bed/PSPPH_2720_pwm13_target_site_info_bed6_plus.bed
- all_TF_pwm_target_sites_bed/PSPPH_2720_pwm21_target_site_info_bed6_plus.bed
- all_TF_pwm_target_sites_bed/PSPPH_2720_pwm22_target_site_info_bed6_plus.bed
- all_TF_pwm_target_sites_bed/PSPPH_2733_pwm_target_site_info_bed6_plus.bed
- all_TF_pwm_target_sites_bed/PSPPH_2772_pwm_target_site_info_bed6_plus.bed
- all_TF_pwm_target_sites_bed/PSPPH_2800_pwm_target_site_info_bed6_plus.bed
- all_TF_pwm_target_sites_bed/PSPPH_2921_pwm1_target_site_info_bed6_plus.bed
- all_TF_pwm_target_sites_bed/PSPPH_2921_pwm2_target_site_info_bed6_plus.bed
- all_TF_pwm_target_sites_bed/PSPPH_3004_pwm_target_site_info_bed6_plus.bed
- all_TF_pwm_target_sites_bed/PSPPH_3022_pwm1_target_site_info_bed6_plus.bed
- all_TF_pwm_target_sites_bed/PSPPH_3022_pwm2_target_site_info_bed6_plus.bed
- all_TF_pwm_target_sites_bed/PSPPH_3031_pwm_target_site_info_bed6_plus.bed
- all_TF_pwm_target_sites_bed/PSPPH_3048_pwm_target_site_info_bed6_plus.bed
- all_TF_pwm_target_sites_bed/PSPPH_3079_pwm_target_site_info_bed6_plus.bed
- all_TF_pwm_target_sites_bed/PSPPH_3170_pwm_target_site_info_bed6_plus.bed
- all_TF_pwm_target_sites_bed/PSPPH_3220_pwm_target_site_info_bed6_plus.bed
- all_TF_pwm_target_sites_bed/PSPPH_3233_pwm_target_site_info_bed6_plus.bed
- all_TF_pwm_target_sites_bed/PSPPH_3241_pwm_target_site_info_bed6_plus.bed
- all_TF_pwm_target_sites_bed/PSPPH_3244_pwm_target_site_info_bed6_plus.bed
- all_TF_pwm_target_sites_bed/PSPPH_3257_pwm_target_site_info_bed6_plus.bed
- all_TF_pwm_target_sites_bed/PSPPH_3278_pwm_target_site_info_bed6_plus.bed
- all_TF_pwm_target_sites_bed/PSPPH_3285_pwm_target_site_info_bed6_plus.bed
- all_TF_pwm_target_sites_bed/PSPPH_3294_pwm_target_site_info_bed6_plus.bed
- all_TF_pwm_target_sites_bed/PSPPH_3297_pwm1_target_site_info_bed6_plus.bed
- all_TF_pwm_target_sites_bed/PSPPH_3297_pwm2_target_site_info_bed6_plus.bed
- all_TF_pwm_target_sites_bed/PSPPH_3385_pwm1_target_site_info_bed6_plus.bed
- all_TF_pwm_target_sites_bed/PSPPH_3385_pwm2_target_site_info_bed6_plus.bed
- all_TF_pwm_target_sites_bed/PSPPH_3471_pwm_target_site_info_bed6_plus.bed
- all_TF_pwm_target_sites_bed/PSPPH_3479_pwm_target_site_info_bed6_plus.bed
- all_TF_pwm_target_sites_bed/PSPPH_3547_pwm_target_site_info_bed6_plus.bed
- all_TF_pwm_target_sites_bed/PSPPH_3577_pwm_target_site_info_bed6_plus.bed
- all_TF_pwm_target_sites_bed/PSPPH_3618_pwm_target_site_info_bed6_plus.bed
- all_TF_pwm_target_sites_bed/PSPPH_3645_pwm1_target_site_info_bed6_plus.bed
- all_TF_pwm_target_sites_bed/PSPPH_3645_pwm2_target_site_info_bed6_plus.bed
- all_TF_pwm_target_sites_bed/PSPPH_3645_pwm3_target_site_info_bed6_plus.bed
- all_TF_pwm_target_sites_bed/PSPPH_3779_pwm_target_site_info_bed6_plus.bed
- all_TF_pwm_target_sites_bed/PSPPH_3800_pwm_target_site_info_bed6_plus.bed
- all_TF_pwm_target_sites_bed/PSPPH_3907_pwm_target_site_info_bed6_plus.bed
- all_TF_pwm_target_sites_bed/PSPPH_3911_pwm_target_site_info_bed6_plus.bed
- all_TF_pwm_target_sites_bed/PSPPH_3962_pwm_target_site_info_bed6_plus.bed
- all_TF_pwm_target_sites_bed/PSPPH_3990_pwm_target_site_info_bed6_plus.bed
- all_TF_pwm_target_sites_bed/PSPPH_4020_pwm_target_site_info_bed6_plus.bed
- all_TF_pwm_target_sites_bed/PSPPH_4062_pwm1_target_site_info_bed6_plus.bed
- all_TF_pwm_target_sites_bed/PSPPH_4062_pwm2_target_site_info_bed6_plus.bed
- all_TF_pwm_target_sites_bed/PSPPH_4209_pwm_target_site_info_bed6_plus.bed
- all_TF_pwm_target_sites_bed/PSPPH_4419_pwm_target_site_info_bed6_plus.bed
- all_TF_pwm_target_sites_bed/PSPPH_4448_pwm_target_site_info_bed6_plus.bed
- all_TF_pwm_target_sites_bed/PSPPH_4612_pwm_target_site_info_bed6_plus.bed
- all_TF_pwm_target_sites_bed/PSPPH_4730_pwm_target_site_info_bed6_plus.bed
- all_TF_pwm_target_sites_bed/PSPPH_4828_pwm_target_site_info_bed6_plus.bed
- all_TF_pwm_target_sites_bed/PSPPH_4853_pwm_target_site_info_bed6_plus.bed
- all_TF_pwm_target_sites_bed/PSPPH_4858_pwm_target_site_info_bed6_plus.bed
- all_TF_pwm_target_sites_bed/PSPPH_4870_pwm_target_site_info_bed6_plus.bed
- all_TF_pwm_target_sites_bed/PSPPH_5057_pwm_target_site_info_bed6_plus.bed
- all_TF_pwm_target_sites_bed/PSPPH_5087_pwm2_target_site_info_bed6_plus.bed
- all_TF_pwm_target_sites_bed/PSPPH_5145_pwm_target_site_info_bed6_plus.bed
- all_TF_pwm_target_sites_bed/PSPPH_5171_pwm_target_site_info_bed6_plus.bed
- all_TF_pwm_target_sites_bed/PSPPH_5193_pwm_target_site_info_bed6_plus.bed
- all_TF_pwm_target_sites_bed/PSPPH_5204_pwm_target_site_info_bed6_plus.bed
