# Supplementary material for: A compendium of DNA-binding specificities of transcription factors in Pseudomonas syringae
Source: Nat Commun. 2020 Oct 2;11:4947. doi: 10.1038/s41467-020-18744-7 (PMC7532196; doi:10.1038/s41467-020-18744-7)
Supplement: Supplementary file 5 — Supplementary Data 2 [file 41467_2020_18744_MOESM5_ESM.zip › all_TF_pwm_target_sites_bed/PSPPH_0037_pwm_target_site_info_bed6_plus.bed]

chrom	start	end	name	score	strand	p_value	matched_sequence
chromosome	59844	59853	PSPPH_0037_pwm_target_site_1	15.082	+	6.29E-06	GTGAGTCAAG
chromosome	215339	215348	PSPPH_0037_pwm_target_site_2	16.8361	+	2.21E-06	GTGACTCAAT
chromosome	521465	521474	PSPPH_0037_pwm_target_site_3	15.2459	+	5.38E-06	GTGAATCAAT
chromosome	558384	558393	PSPPH_0037_pwm_target_site_4	15.8525	+	4.03E-06	GTGACTCACT
chromosome	918686	918695	PSPPH_0037_pwm_target_site_5	17.4754	-	1.11E-06	GTGAGTCAAT
chromosome	943221	943230	PSPPH_0037_pwm_target_site_6	14.7869	+	7.63E-06	TTGAGTCAAT
chromosome	1136083	1136092	PSPPH_0037_pwm_target_site_7	14.7869	+	7.63E-06	TTGAGTCAAT
chromosome	1291016	1291025	PSPPH_0037_pwm_target_site_8	17.4754	+	1.11E-06	GTGAGTCAAT
chromosome	1394648	1394657	PSPPH_0037_pwm_target_site_9	14.4426	+	9.45E-06	GTGACTCAAG
chromosome	1395120	1395129	PSPPH_0037_pwm_target_site_10	14.4426	+	9.45E-06	GTGACTCAAG
chromosome	1413832	1413841	PSPPH_0037_pwm_target_site_11	16.4918	+	3.12E-06	GTGAGTCACT
chromosome	1498904	1498913	PSPPH_0037_pwm_target_site_12	15.8525	-	4.03E-06	GTGACTCACT
chromosome	1574637	1574646	PSPPH_0037_pwm_target_site_13	14.4754	-	8.54E-06	GTGAGTCAAC
chromosome	1614819	1614828	PSPPH_0037_pwm_target_site_14	14.4426	+	9.45E-06	GTGACTCAAG
chromosome	1624014	1624023	PSPPH_0037_pwm_target_site_15	14.4426	+	9.45E-06	GTGACTCAAG
chromosome	1625529	1625538	PSPPH_0037_pwm_target_site_16	14.4754	-	8.54E-06	GTGAGTCAAC
chromosome	1904498	1904507	PSPPH_0037_pwm_target_site_17	16.4918	+	3.12E-06	GTGAGTCACT
chromosome	1959536	1959545	PSPPH_0037_pwm_target_site_18	14.7869	+	7.63E-06	TTGAGTCAAT
chromosome	2103475	2103484	PSPPH_0037_pwm_target_site_19	14.4426	-	9.45E-06	GTGACTCAAG
chromosome	2166908	2166917	PSPPH_0037_pwm_target_site_20	15.2459	+	5.38E-06	GTGAATCAAT
chromosome	2735290	2735299	PSPPH_0037_pwm_target_site_21	15.2459	+	5.38E-06	GTGAATCAAT
chromosome	2762983	2762992	PSPPH_0037_pwm_target_site_22	15.2459	+	5.38E-06	GTGAATCAAT
chromosome	2773499	2773508	PSPPH_0037_pwm_target_site_23	15.2459	+	5.38E-06	GTGAATCAAT
chromosome	2798131	2798140	PSPPH_0037_pwm_target_site_24	15.082	-	6.29E-06	GTGAGTCAAG
chromosome	2863468	2863477	PSPPH_0037_pwm_target_site_25	14.4426	-	9.45E-06	GTGACTCAAG
chromosome	2965554	2965563	PSPPH_0037_pwm_target_site_26	14.4426	+	9.45E-06	GTGACTCAAG
chromosome	3121301	3121310	PSPPH_0037_pwm_target_site_27	14.4426	-	9.45E-06	GTGACTCAAG
chromosome	3186355	3186364	PSPPH_0037_pwm_target_site_28	15.2459	-	5.38E-06	GTGAATCAAT
chromosome	3230144	3230153	PSPPH_0037_pwm_target_site_29	15.082	-	6.29E-06	GTGAGTCAAG
chromosome	3373466	3373475	PSPPH_0037_pwm_target_site_30	17.4754	-	1.11E-06	GTGAGTCAAT
chromosome	3384559	3384568	PSPPH_0037_pwm_target_site_31	14.4426	-	9.45E-06	GTGACTCAAG
chromosome	3446978	3446987	PSPPH_0037_pwm_target_site_32	17.4754	+	1.11E-06	GTGAGTCAAT
chromosome	3605970	3605979	PSPPH_0037_pwm_target_site_33	16.4918	-	3.12E-06	GTGAGTCACT
chromosome	3752839	3752848	PSPPH_0037_pwm_target_site_34	14.4426	-	9.45E-06	GTGACTCAAG
chromosome	4073904	4073913	PSPPH_0037_pwm_target_site_35	14.4754	-	8.54E-06	GTGAGTCAAC
chromosome	4081064	4081073	PSPPH_0037_pwm_target_site_36	17.4754	-	1.11E-06	GTGAGTCAAT
chromosome	4197422	4197431	PSPPH_0037_pwm_target_site_37	16.8361	-	2.21E-06	GTGACTCAAT
chromosome	4203331	4203340	PSPPH_0037_pwm_target_site_38	15.082	+	6.29E-06	GTGAGTCAAG
chromosome	4246836	4246845	PSPPH_0037_pwm_target_site_39	15.2459	-	5.38E-06	GTGAATCAAT
chromosome	4506567	4506576	PSPPH_0037_pwm_target_site_40	14.4426	+	9.45E-06	GTGACTCAAG
chromosome	4559116	4559125	PSPPH_0037_pwm_target_site_41	15.082	+	6.29E-06	GTGAGTCAAG
chromosome	5178255	5178264	PSPPH_0037_pwm_target_site_42	15.2459	-	5.38E-06	GTGAATCAAT
chromosome	5232474	5232483	PSPPH_0037_pwm_target_site_43	17.4754	+	1.11E-06	GTGAGTCAAT
chromosome	5406206	5406215	PSPPH_0037_pwm_target_site_44	14.7869	-	7.63E-06	TTGAGTCAAT
large_plasmid	28035	28044	PSPPH_0037_pwm_target_site_45	14.4426	+	9.45E-06	GTGACTCAAG
large_plasmid	107974	107983	PSPPH_0037_pwm_target_site_46	14.7869	+	7.63E-06	TTGAGTCAAT
