# Supplementary material for: A compendium of DNA-binding specificities of transcription factors in Pseudomonas syringae
Source: Nat Commun. 2020 Oct 2;11:4947. doi: 10.1038/s41467-020-18744-7 (PMC7532196; doi:10.1038/s41467-020-18744-7)
Supplement: Supplementary file 5 — Supplementary Data 2 [file 41467_2020_18744_MOESM5_ESM.zip › all_TF_pwm_target_sites_bed/PSPPH_0146_pwm1_target_site_info_bed6_plus.bed]

chrom	start	end	name	score	strand	p_value	matched_sequence
chromosome	1795694	1795703	PSPPH_0146_pwm1_target_site_1	11.2879	+	9.24E-06	GTGTATACAG
chromosome	2067679	2067688	PSPPH_0146_pwm1_target_site_2	11.9091	-	1.64E-06	TTGTATACAA
chromosome	2067679	2067688	PSPPH_0146_pwm1_target_site_3	11.9091	+	1.64E-06	TTGTATACAA
chromosome	2143130	2143139	PSPPH_0146_pwm1_target_site_4	11.6364	+	4.34E-06	TTGTATACAC
chromosome	2143130	2143139	PSPPH_0146_pwm1_target_site_5	11.6515	-	2.99E-06	GTGTATACAA
chromosome	3178949	3178958	PSPPH_0146_pwm1_target_site_6	11.5303	-	7.03E-06	CTGTATACAA
chromosome	3178949	3178958	PSPPH_0146_pwm1_target_site_7	11.5455	+	5.68E-06	TTGTATACAG
