# Supplementary material for: A compendium of DNA-binding specificities of transcription factors in Pseudomonas syringae
Source: Nat Commun. 2020 Oct 2;11:4947. doi: 10.1038/s41467-020-18744-7 (PMC7532196; doi:10.1038/s41467-020-18744-7)
Supplement: Supplementary file 5 — Supplementary Data 2 [file 41467_2020_18744_MOESM5_ESM.zip › all_TF_pwm_target_sites_bed/PSPPH_0146_pwm2_target_site_info_bed6_plus.bed]

chrom	start	end	name	score	strand	p_value	matched_sequence
chromosome	7883	7902	PSPPH_0146_pwm2_target_site_1	14.2809	+	8.39E-06	AGCACCCCTGATGGTGTGCC
chromosome	7883	7902	PSPPH_0146_pwm2_target_site_2	14.2809	-	8.39E-06	GGCACACCATCAGGGGTGCT
chromosome	12232	12251	PSPPH_0146_pwm2_target_site_3	14.3708	+	7.89E-06	CGTGCGCCCGGAGGTGTACA
chromosome	12232	12251	PSPPH_0146_pwm2_target_site_4	14.3708	-	7.89E-06	TGTACACCTCCGGGCGCACG
chromosome	22153	22172	PSPPH_0146_pwm2_target_site_5	14.3708	+	7.89E-06	CGTGCGCCCGGAGGTGTACA
chromosome	22153	22172	PSPPH_0146_pwm2_target_site_6	14.3708	-	7.89E-06	TGTACACCTCCGGGCGCACG
chromosome	150346	150365	PSPPH_0146_pwm2_target_site_7	14.1011	+	9.48E-06	TGTCCACCAGCACGCGCACA
chromosome	150346	150365	PSPPH_0146_pwm2_target_site_8	14.1011	-	9.48E-06	TGTGCGCGTGCTGGTGGACA
chromosome	324568	324587	PSPPH_0146_pwm2_target_site_9	14.3596	+	7.95E-06	AGTGCTCGATCAGGTACGCG
chromosome	324568	324587	PSPPH_0146_pwm2_target_site_10	14.3596	-	7.95E-06	CGCGTACCTGATCGAGCACT
chromosome	369067	369086	PSPPH_0146_pwm2_target_site_11	15.2697	-	4.06E-06	GGCGCACCCGAAGGTGCCCC
chromosome	369067	369086	PSPPH_0146_pwm2_target_site_12	15.2697	+	4.06E-06	GGGGCACCTTCGGGTGCGCC
chromosome	612452	612471	PSPPH_0146_pwm2_target_site_13	15.4719	+	3.46E-06	GGCGCACGGCCTGGTACACA
chromosome	612452	612471	PSPPH_0146_pwm2_target_site_14	15.4719	-	3.46E-06	TGTGTACCAGGCCGTGCGCC
chromosome	751127	751146	PSPPH_0146_pwm2_target_site_15	14.382	+	7.82E-06	GGCGCACCTGCTCGCGTGCA
chromosome	751127	751146	PSPPH_0146_pwm2_target_site_16	14.382	-	7.82E-06	TGCACGCGAGCAGGTGCGCC
chromosome	788685	788704	PSPPH_0146_pwm2_target_site_17	14.6629	+	6.41E-06	CGGGTACAAAAGCGGGTACG
chromosome	788685	788704	PSPPH_0146_pwm2_target_site_18	14.6629	-	6.41E-06	CGTACCCGCTTTTGTACCCG
chromosome	1111877	1111896	PSPPH_0146_pwm2_target_site_19	14.6517	+	6.46E-06	AGTGCACTATCGCGTCCACA
chromosome	1111877	1111896	PSPPH_0146_pwm2_target_site_20	14.6517	-	6.46E-06	TGTGGACGCGATAGTGCACT
chromosome	1122705	1122724	PSPPH_0146_pwm2_target_site_21	15.3258	-	3.89E-06	CGCGCACCTGCACGCATACA
chromosome	1122705	1122724	PSPPH_0146_pwm2_target_site_22	15.3258	+	3.89E-06	TGTATGCGTGCAGGTGCGCG
chromosome	1254919	1254938	PSPPH_0146_pwm2_target_site_23	14.8764	+	5.49E-06	CGTGTGCCTTAACGTATCCC
chromosome	1254919	1254938	PSPPH_0146_pwm2_target_site_24	14.8764	-	5.49E-06	GGGATACGTTAAGGCACACG
chromosome	1290428	1290447	PSPPH_0146_pwm2_target_site_25	16.5056	+	1.40E-06	GGTGCACGCCCTGGTGCGCA
chromosome	1290428	1290447	PSPPH_0146_pwm2_target_site_26	16.5056	-	1.40E-06	TGCGCACCAGGGCGTGCACC
chromosome	1309372	1309391	PSPPH_0146_pwm2_target_site_27	14.0562	-	9.77E-06	TGGACGCCTTATGGCGCACA
chromosome	1309372	1309391	PSPPH_0146_pwm2_target_site_28	14.0562	+	9.77E-06	TGTGCGCCATAAGGCGTCCA
chromosome	1410590	1410609	PSPPH_0146_pwm2_target_site_29	15.8202	+	2.59E-06	AGGGCCCTATCACGTGTCCA
chromosome	1410590	1410609	PSPPH_0146_pwm2_target_site_30	15.8202	-	2.59E-06	TGGACACGTGATAGGGCCCT
chromosome	1470839	1470858	PSPPH_0146_pwm2_target_site_31	14.0674	+	9.70E-06	CGCGCCCCACAACGTACGCG
chromosome	1470839	1470858	PSPPH_0146_pwm2_target_site_32	14.0674	-	9.70E-06	CGCGTACGTTGTGGGGCGCG
chromosome	1676258	1676277	PSPPH_0146_pwm2_target_site_33	15.382	-	3.72E-06	TGGACACGCTCAAGGGTACA
chromosome	1676258	1676277	PSPPH_0146_pwm2_target_site_34	15.382	+	3.72E-06	TGTACCCTTGAGCGTGTCCA
chromosome	1900594	1900613	PSPPH_0146_pwm2_target_site_35	15.1798	-	4.36E-06	CGTACCCTTTACCGTGCACA
chromosome	1900594	1900613	PSPPH_0146_pwm2_target_site_36	15.1798	+	4.36E-06	TGTGCACGGTAAAGGGTACG
chromosome	2145495	2145514	PSPPH_0146_pwm2_target_site_37	16.382	-	1.57E-06	CGTGTACGAAACCGTGCGCC
chromosome	2145495	2145514	PSPPH_0146_pwm2_target_site_38	16.382	+	1.57E-06	GGCGCACGGTTTCGTACACG
chromosome	2166684	2166703	PSPPH_0146_pwm2_target_site_39	14.4607	+	7.40E-06	CGGACACCTACACGTCTCCG
chromosome	2166684	2166703	PSPPH_0146_pwm2_target_site_40	14.4607	-	7.40E-06	CGGAGACGTGTAGGTGTCCG
chromosome	2250393	2250412	PSPPH_0146_pwm2_target_site_41	15.1124	+	4.59E-06	AGCGCACCCGACCGTGCGCG
chromosome	2250393	2250412	PSPPH_0146_pwm2_target_site_42	15.1124	-	4.59E-06	CGCGCACGGTCGGGTGCGCT
chromosome	2253743	2253762	PSPPH_0146_pwm2_target_site_43	15.1124	+	4.59E-06	AGCGCACCCGACCGTGCGCG
chromosome	2253743	2253762	PSPPH_0146_pwm2_target_site_44	15.1124	-	4.59E-06	CGCGCACGGTCGGGTGCGCT
chromosome	2496013	2496032	PSPPH_0146_pwm2_target_site_45	16.1685	-	1.91E-06	GGCGCACTTCATCGTGCACA
chromosome	2496013	2496032	PSPPH_0146_pwm2_target_site_46	16.1685	+	1.91E-06	TGTGCACGATGAAGTGCGCC
chromosome	2612115	2612134	PSPPH_0146_pwm2_target_site_47	15.9326	-	2.36E-06	AGTGCACGTATGTGTACCCG
chromosome	2612115	2612134	PSPPH_0146_pwm2_target_site_48	15.9326	+	2.36E-06	CGGGTACACATACGTGCACT
chromosome	2857908	2857927	PSPPH_0146_pwm2_target_site_49	16.9663	+	8.83E-07	AGTGCACGTCAATGTGTGCG
chromosome	2857908	2857927	PSPPH_0146_pwm2_target_site_50	16.9663	-	8.83E-07	CGCACACATTGACGTGCACT
chromosome	3064930	3064949	PSPPH_0146_pwm2_target_site_51	14.3483	+	8.01E-06	CGTATACCCGCGAGTACACG
chromosome	3064930	3064949	PSPPH_0146_pwm2_target_site_52	14.3483	-	8.01E-06	CGTGTACTCGCGGGTATACG
chromosome	3101632	3101651	PSPPH_0146_pwm2_target_site_53	15.2584	-	4.10E-06	CGCGCGCGTGCATGTGCACA
chromosome	3101632	3101651	PSPPH_0146_pwm2_target_site_54	15.2584	+	4.10E-06	TGTGCACATGCACGCGCGCG
chromosome	3444525	3444544	PSPPH_0146_pwm2_target_site_55	16.9438	-	9.03E-07	TGGGCACGATAGGGGACACA
chromosome	3444525	3444544	PSPPH_0146_pwm2_target_site_56	16.9438	+	9.03E-07	TGTGTCCCCTATCGTGCCCA
chromosome	3493357	3493376	PSPPH_0146_pwm2_target_site_57	15.1011	+	4.63E-06	CGCGCACTTCTTCGTGCCCG
chromosome	3493357	3493376	PSPPH_0146_pwm2_target_site_58	15.1011	-	4.63E-06	CGGGCACGAAGAAGTGCGCG
chromosome	3531404	3531423	PSPPH_0146_pwm2_target_site_59	14.2697	-	8.46E-06	CGCGCACCCGCTCGTCCACG
chromosome	3531404	3531423	PSPPH_0146_pwm2_target_site_60	14.2697	+	8.46E-06	CGTGGACGAGCGGGTGCGCG
chromosome	3563511	3563530	PSPPH_0146_pwm2_target_site_61	14.809	+	5.77E-06	AGCGCCCGAGAGCGTGCGCC
chromosome	3563511	3563530	PSPPH_0146_pwm2_target_site_62	14.809	-	5.77E-06	GGCGCACGCTCTCGGGCGCT
chromosome	3674054	3674073	PSPPH_0146_pwm2_target_site_63	14.5843	-	6.78E-06	TGCGCCCTTTGTCGTGCCCA
chromosome	3674054	3674073	PSPPH_0146_pwm2_target_site_64	14.5843	+	6.78E-06	TGGGCACGACAAAGGGCGCA
chromosome	3744034	3744053	PSPPH_0146_pwm2_target_site_65	15.0112	-	4.96E-06	CGCATGCGACAACGTGCCCA
chromosome	3744034	3744053	PSPPH_0146_pwm2_target_site_66	15.0112	+	4.96E-06	TGGGCACGTTGTCGCATGCG
chromosome	3797306	3797325	PSPPH_0146_pwm2_target_site_67	14.4944	+	7.23E-06	GGCGCACAAAACCGTACACC
chromosome	3797306	3797325	PSPPH_0146_pwm2_target_site_68	14.4944	-	7.23E-06	GGTGTACGGTTTTGTGCGCC
chromosome	3912251	3912270	PSPPH_0146_pwm2_target_site_69	14.2022	+	8.85E-06	CGGACACGGGCTTGGGTGCA
chromosome	3912251	3912270	PSPPH_0146_pwm2_target_site_70	14.2022	-	8.85E-06	TGCACCCAAGCCCGTGTCCG
chromosome	4022380	4022399	PSPPH_0146_pwm2_target_site_71	15.7753	+	2.69E-06	AGCACCCGATCTGGTACGCA
chromosome	4022380	4022399	PSPPH_0146_pwm2_target_site_72	15.7753	-	2.69E-06	TGCGTACCAGATCGGGTGCT
chromosome	4022431	4022450	PSPPH_0146_pwm2_target_site_73	14.0787	+	9.62E-06	CGGACACGGTATCGAGCGCA
chromosome	4022431	4022450	PSPPH_0146_pwm2_target_site_74	14.0787	-	9.62E-06	TGCGCTCGATACCGTGTCCG
chromosome	4288156	4288175	PSPPH_0146_pwm2_target_site_75	14.3146	-	8.20E-06	CGGGCACGAACCGGCGCCCA
chromosome	4288156	4288175	PSPPH_0146_pwm2_target_site_76	14.3146	+	8.20E-06	TGGGCGCCGGTTCGTGCCCG
chromosome	4747779	4747798	PSPPH_0146_pwm2_target_site_77	14.6404	+	6.51E-06	AGCGCACCAGCGGGCGCACA
chromosome	4747779	4747798	PSPPH_0146_pwm2_target_site_78	14.6404	-	6.51E-06	TGTGCGCCCGCTGGTGCGCT
chromosome	4798081	4798100	PSPPH_0146_pwm2_target_site_79	17	+	8.52E-07	GGTGCACCTTTCCGTACACA
chromosome	4798081	4798100	PSPPH_0146_pwm2_target_site_80	17	-	8.52E-07	TGTGTACGGAAAGGTGCACC
chromosome	4839952	4839971	PSPPH_0146_pwm2_target_site_81	14.6404	+	6.51E-06	CGTGGACATTCGCGTACACA
chromosome	4839952	4839971	PSPPH_0146_pwm2_target_site_82	14.6404	-	6.51E-06	TGTGTACGCGAATGTCCACG
chromosome	5024904	5024923	PSPPH_0146_pwm2_target_site_83	15.2247	-	4.21E-06	AGTGCCCGACTGCGTGCGCA
chromosome	5024904	5024923	PSPPH_0146_pwm2_target_site_84	15.2247	+	4.21E-06	TGCGCACGCAGTCGGGCACT
chromosome	5038309	5038328	PSPPH_0146_pwm2_target_site_85	14.3034	-	8.26E-06	CGGGCGCGATCAGGTATGCC
chromosome	5038309	5038328	PSPPH_0146_pwm2_target_site_86	14.3034	+	8.26E-06	GGCATACCTGATCGCGCCCG
chromosome	5289184	5289203	PSPPH_0146_pwm2_target_site_87	14.0899	+	9.55E-06	CGCATCCGACGTGGTGTCCA
chromosome	5289184	5289203	PSPPH_0146_pwm2_target_site_88	14.0899	-	9.55E-06	TGGACACCACGTCGGATGCG
chromosome	5346855	5346874	PSPPH_0146_pwm2_target_site_89	15.2809	-	4.03E-06	AGCACACGATGCTGTGCCCG
chromosome	5346855	5346874	PSPPH_0146_pwm2_target_site_90	15.2809	+	4.03E-06	CGGGCACAGCATCGTGTGCT
chromosome	5365991	5366010	PSPPH_0146_pwm2_target_site_91	14.4494	+	7.46E-06	AGGACACCAGCGCGGGTGCC
chromosome	5365991	5366010	PSPPH_0146_pwm2_target_site_92	14.4494	-	7.46E-06	GGCACCCGCGCTGGTGTCCT
chromosome	5513546	5513565	PSPPH_0146_pwm2_target_site_93	15.0337	+	4.87E-06	CGTGCTCAATATCGTGCGCA
chromosome	5513546	5513565	PSPPH_0146_pwm2_target_site_94	15.0337	-	4.87E-06	TGCGCACGATATTGAGCACG
chromosome	5600571	5600590	PSPPH_0146_pwm2_target_site_95	14.4382	+	7.52E-06	AGGCCACGCTGACGTGCACG
chromosome	5600571	5600590	PSPPH_0146_pwm2_target_site_96	14.4382	-	7.52E-06	CGTGCACGTCAGCGTGGCCT
chromosome	5617076	5617095	PSPPH_0146_pwm2_target_site_97	15.427	-	3.59E-06	AGGGCACCTTTGGGTGCGCC
chromosome	5617076	5617095	PSPPH_0146_pwm2_target_site_98	15.427	+	3.59E-06	GGCGCACCCAAAGGTGCCCT
chromosome	5730258	5730277	PSPPH_0146_pwm2_target_site_99	15.764	+	2.72E-06	AGGGTACGACGCGGTGTACA
chromosome	5730258	5730277	PSPPH_0146_pwm2_target_site_100	15.764	-	2.72E-06	TGTACACCGCGTCGTACCCT
chromosome	5872031	5872050	PSPPH_0146_pwm2_target_site_101	14.3933	-	7.76E-06	CGTGCACGAAGTGGCACGCA
chromosome	5872031	5872050	PSPPH_0146_pwm2_target_site_102	14.3933	+	7.76E-06	TGCGTGCCACTTCGTGCACG
large_plasmid	1525	1544	PSPPH_0146_pwm2_target_site_103	14.2584	+	8.52E-06	AGTGTGCAATCCGGTGTACA
large_plasmid	1525	1544	PSPPH_0146_pwm2_target_site_104	14.2584	-	8.52E-06	TGTACACCGGATTGCACACT
large_plasmid	129401	129420	PSPPH_0146_pwm2_target_site_105	14.7079	+	6.20E-06	GGCGCACACCAACGTGCGCA
large_plasmid	129401	129420	PSPPH_0146_pwm2_target_site_106	14.7079	-	6.20E-06	TGCGCACGTTGGTGTGCGCC
