# Supplementary material for: A compendium of DNA-binding specificities of transcription factors in Pseudomonas syringae
Source: Nat Commun. 2020 Oct 2;11:4947. doi: 10.1038/s41467-020-18744-7 (PMC7532196; doi:10.1038/s41467-020-18744-7)
Supplement: Supplementary file 5 — Supplementary Data 2 [file 41467_2020_18744_MOESM5_ESM.zip › all_TF_pwm_target_sites_bed/PSPPH_0190_pwm1_target_site_info_bed6_plus.bed]

chrom	start	end	name	score	strand	p_value	matched_sequence
chromosome	211866	211878	PSPPH_0190_pwm1_target_site_1	16.5435	-	9.18E-07	CTATGGACGATAG
chromosome	211866	211878	PSPPH_0190_pwm1_target_site_2	16.7174	+	7.96E-07	CTATCGTCCATAG
chromosome	312331	312343	PSPPH_0190_pwm1_target_site_3	13.8913	-	9.08E-06	ATATGGCCAATAG
chromosome	651702	651714	PSPPH_0190_pwm1_target_site_4	14.3152	+	6.44E-06	CAATTGGCGATAG
chromosome	732528	732540	PSPPH_0190_pwm1_target_site_5	15.2717	-	2.76E-06	ATATCAGCGATAG
chromosome	1251490	1251502	PSPPH_0190_pwm1_target_site_6	14.2174	+	6.93E-06	CTATCAGCAATAC
chromosome	1329251	1329263	PSPPH_0190_pwm1_target_site_7	14.7717	-	4.30E-06	CTATAAGTAATAG
chromosome	1993910	1993922	PSPPH_0190_pwm1_target_site_8	13.8261	-	9.59E-06	TTATCAGTCATAG
chromosome	2680656	2680668	PSPPH_0190_pwm1_target_site_9	15.3478	+	2.59E-06	ATATGAGCGATAG
chromosome	2814784	2814796	PSPPH_0190_pwm1_target_site_10	14.0109	-	8.23E-06	GTATCGGCCATAG
chromosome	2814784	2814796	PSPPH_0190_pwm1_target_site_11	15.337	+	2.61E-06	CTATGGCCGATAC
chromosome	2889007	2889019	PSPPH_0190_pwm1_target_site_12	13.8587	+	9.34E-06	CTATCGCCCATTG
chromosome	2889007	2889019	PSPPH_0190_pwm1_target_site_13	15.5109	-	2.30E-06	CAATGGGCGATAG
chromosome	3316769	3316781	PSPPH_0190_pwm1_target_site_14	13.9674	-	8.62E-06	CTATCATCGATTG
chromosome	4045247	4045259	PSPPH_0190_pwm1_target_site_15	13.8152	-	9.68E-06	CTATGACCGAAAG
chromosome	4479503	4479515	PSPPH_0190_pwm1_target_site_16	13.9783	-	8.44E-06	ATATCAGTCATAG
chromosome	4581660	4581672	PSPPH_0190_pwm1_target_site_17	14.4783	+	5.58E-06	CAATCGCTGATAG
chromosome	4581660	4581672	PSPPH_0190_pwm1_target_site_18	14.8478	-	4.00E-06	CTATCAGCGATTG
chromosome	5111279	5111291	PSPPH_0190_pwm1_target_site_19	14.3152	+	6.44E-06	CAATTGGCGATAG
chromosome	5175784	5175796	PSPPH_0190_pwm1_target_site_20	14.3152	+	6.44E-06	ATATCACTGATAG
chromosome	5191957	5191969	PSPPH_0190_pwm1_target_site_21	14	+	8.27E-06	TTATTAGCGATAG
chromosome	5195089	5195101	PSPPH_0190_pwm1_target_site_22	14.2174	+	6.93E-06	CTATCAGCAATAC
chromosome	5403746	5403758	PSPPH_0190_pwm1_target_site_23	13.9674	-	8.62E-06	CTATCATCGATTG
chromosome	5726143	5726155	PSPPH_0190_pwm1_target_site_24	14.587	+	5.05E-06	CTATTGGCGATAC
chromosome	5820178	5820190	PSPPH_0190_pwm1_target_site_25	14.0217	-	8.18E-06	CGATGGCCGATAG
