# Supplementary material for: A compendium of DNA-binding specificities of transcription factors in Pseudomonas syringae
Source: Nat Commun. 2020 Oct 2;11:4947. doi: 10.1038/s41467-020-18744-7 (PMC7532196; doi:10.1038/s41467-020-18744-7)
Supplement: Supplementary file 5 — Supplementary Data 2 [file 41467_2020_18744_MOESM5_ESM.zip › all_TF_pwm_target_sites_bed/PSPPH_0190_pwm2_target_site_info_bed6_plus.bed]

chrom	start	end	name	score	strand	p_value	matched_sequence
chromosome	990330	990344	PSPPH_0190_pwm2_target_site_1	12.0968	-	9.94E-06	ATAGCAAAAATCTAT
chromosome	1956389	1956403	PSPPH_0190_pwm2_target_site_2	12.4624	-	5.69E-06	ATAGACACCGCCTAT
chromosome	1956389	1956403	PSPPH_0190_pwm2_target_site_3	12.5376	+	5.01E-06	ATAGGCGGTGTCTAT
chromosome	2489381	2489395	PSPPH_0190_pwm2_target_site_4	13.6022	-	4.73E-07	ATAGACTCGGACTAT
chromosome	2489381	2489395	PSPPH_0190_pwm2_target_site_5	13.6989	+	3.54E-07	ATAGTCCGAGTCTAT
chromosome	3869515	3869529	PSPPH_0190_pwm2_target_site_6	12.3011	-	7.39E-06	ATAGCCGCAGCCTAT
chromosome	3869515	3869529	PSPPH_0190_pwm2_target_site_7	12.3978	+	6.30E-06	ATAGGCTGCGGCTAT
chromosome	3978410	3978424	PSPPH_0190_pwm2_target_site_8	12.828	-	3.10E-06	ATAGATGAAAACTAT
chromosome	3978410	3978424	PSPPH_0190_pwm2_target_site_9	12.8925	+	2.67E-06	ATAGTTTTCATCTAT
chromosome	4251716	4251730	PSPPH_0190_pwm2_target_site_10	13.1075	+	1.73E-06	ATAGACATAACCTAT
chromosome	4251716	4251730	PSPPH_0190_pwm2_target_site_11	13.1183	-	1.70E-06	ATAGGTTATGTCTAT
chromosome	5046996	5047010	PSPPH_0190_pwm2_target_site_12	12.1613	+	9.08E-06	ATAGAGCCTGGCTAT
chromosome	5046996	5047010	PSPPH_0190_pwm2_target_site_13	12.2581	-	7.84E-06	ATAGCCAGGCTCTAT
chromosome	5876289	5876303	PSPPH_0190_pwm2_target_site_14	12.1398	-	9.37E-06	ATAAACAAAGTCTAT
chromosome	5876289	5876303	PSPPH_0190_pwm2_target_site_15	12.1828	+	8.75E-06	ATAGACTTTGTTTAT
