# Supplementary material for: A compendium of DNA-binding specificities of transcription factors in Pseudomonas syringae
Source: Nat Commun. 2020 Oct 2;11:4947. doi: 10.1038/s41467-020-18744-7 (PMC7532196; doi:10.1038/s41467-020-18744-7)
Supplement: Supplementary file 5 — Supplementary Data 2 [file 41467_2020_18744_MOESM5_ESM.zip › all_TF_pwm_target_sites_bed/PSPPH_0263_pwm_target_site_info_bed6_plus.bed]

chrom	start	end	name	score	strand	p_value	matched_sequence
chromosome	305127	305144	PSPPH_0263_pwm_target_site_1	13.5161	+	9.11E-06	GTAACATAATAACGTCTC
chromosome	305127	305144	PSPPH_0263_pwm_target_site_2	14.9032	-	4.50E-06	GAGACGTTATTATGTTAC
chromosome	1996808	1996825	PSPPH_0263_pwm_target_site_3	16.5968	+	1.65E-06	GGAACGATATATCGTGCG
chromosome	1996808	1996825	PSPPH_0263_pwm_target_site_4	16.9032	-	1.35E-06	CGCACGATATATCGTTCC
chromosome	2659126	2659143	PSPPH_0263_pwm_target_site_5	13.8871	+	7.62E-06	CTGAGGATATAACGGCTC
chromosome	2659126	2659143	PSPPH_0263_pwm_target_site_6	14.4677	-	5.67E-06	GAGCCGTTATATCCTCAG
chromosome	3432354	3432371	PSPPH_0263_pwm_target_site_7	15.6129	-	3.03E-06	GATACAATATAACATCTC
chromosome	3432354	3432371	PSPPH_0263_pwm_target_site_8	16.8871	+	1.36E-06	GAGATGTTATATTGTATC
chromosome	5460949	5460966	PSPPH_0263_pwm_target_site_9	14.871	-	4.58E-06	GGGCCGTTATAACGGCGA
chromosome	5460949	5460966	PSPPH_0263_pwm_target_site_10	14.871	+	4.58E-06	TCGCCGTTATAACGGCCC
chromosome	5850243	5850260	PSPPH_0263_pwm_target_site_11	14.1452	-	6.69E-06	TGCATGTTATATTGTTAC
