# Supplementary material for: A compendium of DNA-binding specificities of transcription factors in Pseudomonas syringae
Source: Nat Commun. 2020 Oct 2;11:4947. doi: 10.1038/s41467-020-18744-7 (PMC7532196; doi:10.1038/s41467-020-18744-7)
Supplement: Supplementary file 5 — Supplementary Data 2 [file 41467_2020_18744_MOESM5_ESM.zip › all_TF_pwm_target_sites_bed/PSPPH_0442_pwm_target_site_info_bed6_plus.bed]

chrom	start	end	name	score	strand	p_value	matched_sequence
chromosome	54923	54933	PSPPH_0442_pwm_target_site_1	13.4752	-	8.62E-06	GTAATGATTAC
chromosome	836985	836995	PSPPH_0442_pwm_target_site_2	14.4653	-	2.01E-06	GTAACAATTAC
chromosome	836985	836995	PSPPH_0442_pwm_target_site_3	14.4653	+	2.01E-06	GTAATTGTTAC
chromosome	909700	909710	PSPPH_0442_pwm_target_site_4	13.4455	-	9.52E-06	CTAATTATTAC
chromosome	1133017	1133027	PSPPH_0442_pwm_target_site_5	13.901	-	6.06E-06	TTAATAATTAC
chromosome	1133017	1133027	PSPPH_0442_pwm_target_site_6	13.9109	+	4.96E-06	GTAATTATTAA
chromosome	2487327	2487337	PSPPH_0442_pwm_target_site_7	13.4752	-	8.62E-06	GTAATGATTAC
chromosome	2493081	2493091	PSPPH_0442_pwm_target_site_8	13.6634	-	8.25E-06	ATAATAATTAC
chromosome	2493081	2493091	PSPPH_0442_pwm_target_site_9	13.6733	+	7.15E-06	GTAATTATTAT
chromosome	3228385	3228395	PSPPH_0442_pwm_target_site_10	14.4554	+	2.38E-06	GTAATAGTTAC
chromosome	3228385	3228395	PSPPH_0442_pwm_target_site_11	14.4752	-	1.27E-06	GTAACTATTAC
chromosome	3267436	3267446	PSPPH_0442_pwm_target_site_12	13.6634	-	8.25E-06	ATAATAATTAC
chromosome	3267436	3267446	PSPPH_0442_pwm_target_site_13	13.6733	+	7.15E-06	GTAATTATTAT
chromosome	3658130	3658140	PSPPH_0442_pwm_target_site_14	15.9406	-	9.01E-07	GTAATAATTAC
chromosome	3658130	3658140	PSPPH_0442_pwm_target_site_15	15.9505	+	4.51E-07	GTAATTATTAC
chromosome	3661223	3661233	PSPPH_0442_pwm_target_site_16	13.6634	+	8.25E-06	ATAATAATTAC
chromosome	3661223	3661233	PSPPH_0442_pwm_target_site_17	13.6733	-	7.15E-06	GTAATTATTAT
chromosome	4695642	4695652	PSPPH_0442_pwm_target_site_18	13.4752	-	8.62E-06	GTAATGATTAC
chromosome	4900746	4900756	PSPPH_0442_pwm_target_site_19	14.2376	+	3.49E-06	GGAATAATTAC
chromosome	4900746	4900756	PSPPH_0442_pwm_target_site_20	14.2376	-	3.49E-06	GTAATTATTCC
