# Supplementary material for: A compendium of DNA-binding specificities of transcription factors in Pseudomonas syringae
Source: Nat Commun. 2020 Oct 2;11:4947. doi: 10.1038/s41467-020-18744-7 (PMC7532196; doi:10.1038/s41467-020-18744-7)
Supplement: Supplementary file 5 — Supplementary Data 2 [file 41467_2020_18744_MOESM5_ESM.zip › all_TF_pwm_target_sites_bed/PSPPH_0589_pwm_target_site_info_bed6_plus.bed]

chrom	start	end	name	score	strand	p_value	matched_sequence
chromosome	1547427	1547442	PSPPH_0589_pwm_target_site_1	15.3115	+	2.54E-06	ACTTATTTTCGTTCGG
chromosome	2562862	2562877	PSPPH_0589_pwm_target_site_2	17.6557	+	7.41E-07	CCTAATTGTAGTTAGG
chromosome	2562862	2562877	PSPPH_0589_pwm_target_site_3	19.0656	-	3.33E-07	CCTAACTACAATTAGG
chromosome	2702933	2702948	PSPPH_0589_pwm_target_site_4	13.5574	+	5.87E-06	TCTAACATTCGTTAGG
chromosome	2702933	2702948	PSPPH_0589_pwm_target_site_5	15.8033	-	1.97E-06	CCTAACGAATGTTAGA
chromosome	4028250	4028265	PSPPH_0589_pwm_target_site_6	17.4918	-	8.12E-07	CCTAACAGTTGTTAGG
chromosome	4028250	4028265	PSPPH_0589_pwm_target_site_7	18.9016	+	3.74E-07	CCTAACAACTGTTAGG
chromosome	4028308	4028323	PSPPH_0589_pwm_target_site_8	21.3607	-	4.84E-08	CCTAACAAATGTTAGG
chromosome	4028308	4028323	PSPPH_0589_pwm_target_site_9	19.1967	+	3.02E-07	CCTAACATTTGTTAGG
chromosome	4165874	4165889	PSPPH_0589_pwm_target_site_10	12.918	-	7.81E-06	GCTAATTTTTGTTCGG
chromosome	4205046	4205061	PSPPH_0589_pwm_target_site_11	12.623	-	8.89E-06	CCGAATTGAAATTCGG
chromosome	5085283	5085298	PSPPH_0589_pwm_target_site_12	13.6393	+	5.65E-06	ACTTCCTGACGTTCGG
chromosome	5569502	5569517	PSPPH_0589_pwm_target_site_13	13.7377	-	5.41E-06	CCTAATTAAAGGAAGT
