# Supplementary material for: A compendium of DNA-binding specificities of transcription factors in Pseudomonas syringae
Source: Nat Commun. 2020 Oct 2;11:4947. doi: 10.1038/s41467-020-18744-7 (PMC7532196; doi:10.1038/s41467-020-18744-7)
Supplement: Supplementary file 5 — Supplementary Data 2 [file 41467_2020_18744_MOESM5_ESM.zip › all_TF_pwm_target_sites_bed/PSPPH_0642_pwm_target_site_info_bed6_plus.bed]

chrom	start	end	name	score	strand	p_value	matched_sequence
chromosome	760925	760942	PSPPH_0642_pwm_target_site_1	22.4746	+	1.08E-09	TGTAGGGCAATCCCTACC
chromosome	760925	760942	PSPPH_0642_pwm_target_site_2	22.5085	-	9.58E-10	GGTAGGGATTGCCCTACA
chromosome	889431	889448	PSPPH_0642_pwm_target_site_3	15.9661	-	2.46E-06	CGTAGGGGTCGCATTACC
chromosome	889431	889448	PSPPH_0642_pwm_target_site_4	16.0678	+	2.29E-06	GGTAATGCGACCCCTACG
chromosome	2743113	2743130	PSPPH_0642_pwm_target_site_5	15.678	-	3.05E-06	GGTAGGCATTGCCCGACA
chromosome	2743113	2743130	PSPPH_0642_pwm_target_site_6	15.7458	+	2.92E-06	TGTCGGGCAATGCCTACC
chromosome	3504756	3504773	PSPPH_0642_pwm_target_site_7	17.0847	-	1.00E-06	CGTAGGAAATCGCCTACA
chromosome	3504756	3504773	PSPPH_0642_pwm_target_site_8	17.1356	+	9.57E-07	TGTAGGCGATTTCCTACG
chromosome	3857121	3857138	PSPPH_0642_pwm_target_site_9	15.2542	+	4.12E-06	TGTAGTTAACGTCCTACA
chromosome	3857121	3857138	PSPPH_0642_pwm_target_site_10	15.4237	-	3.67E-06	TGTAGGACGTTAACTACA
chromosome	3860577	3860594	PSPPH_0642_pwm_target_site_11	18.1525	+	3.81E-07	AGTAGGAAATCCCCTACA
chromosome	3860577	3860594	PSPPH_0642_pwm_target_site_12	18.2034	-	3.63E-07	TGTAGGGGATTTCCTACT
chromosome	4134851	4134868	PSPPH_0642_pwm_target_site_13	15.2881	-	4.02E-06	TTTAGGAAGTTTCCTACA
chromosome	4134851	4134868	PSPPH_0642_pwm_target_site_14	15.322	+	3.93E-06	TGTAGGAAACTTCCTAAA
chromosome	4637860	4637877	PSPPH_0642_pwm_target_site_15	14.6949	+	6.00E-06	TATAAGGTTCGCCCTATC
chromosome	4637860	4637877	PSPPH_0642_pwm_target_site_16	14.8814	-	5.33E-06	GATAGGGCGAACCTTATA
chromosome	4666693	4666710	PSPPH_0642_pwm_target_site_17	14.5254	+	6.71E-06	CGTAAGAAACGCACTACA
chromosome	4666693	4666710	PSPPH_0642_pwm_target_site_18	14.7288	-	5.87E-06	TGTAGTGCGTTTCTTACG
chromosome	4803155	4803172	PSPPH_0642_pwm_target_site_19	14.1864	-	8.29E-06	CATAGGGGGCGCATTATA
chromosome	4803155	4803172	PSPPH_0642_pwm_target_site_20	14.2373	+	8.05E-06	TATAATGCGCCCCCTATG
chromosome	5347095	5347112	PSPPH_0642_pwm_target_site_21	15.9322	+	2.52E-06	TGTAAGCAAATGCTTACA
chromosome	5347095	5347112	PSPPH_0642_pwm_target_site_22	15.9831	-	2.44E-06	TGTAAGCATTTGCTTACA
chromosome	5498438	5498455	PSPPH_0642_pwm_target_site_23	16.9661	-	1.12E-06	TTTAAGGAACTCCTTACA
chromosome	5498438	5498455	PSPPH_0642_pwm_target_site_24	17.0678	+	1.02E-06	TGTAAGGAGTTCCTTAAA
