# Supplementary material for: A compendium of DNA-binding specificities of transcription factors in Pseudomonas syringae
Source: Nat Commun. 2020 Oct 2;11:4947. doi: 10.1038/s41467-020-18744-7 (PMC7532196; doi:10.1038/s41467-020-18744-7)
Supplement: Supplementary file 5 — Supplementary Data 2 [file 41467_2020_18744_MOESM5_ESM.zip › all_TF_pwm_target_sites_bed/PSPPH_0676_pwm_target_site_info_bed6_plus.bed]

chrom	start	end	name	score	strand	p_value	matched_sequence
chromosome	504840	504855	PSPPH_0676_pwm_target_site_1	12.9079	-	2.94E-06	TGTGAGGTGCGTCTCA
chromosome	504840	504855	PSPPH_0676_pwm_target_site_2	12.9342	+	2.91E-06	TGAGACGCACCTCACA
chromosome	556605	556620	PSPPH_0676_pwm_target_site_3	9.56579	+	9.18E-06	CGTGACATACGTCAAA
chromosome	556605	556620	PSPPH_0676_pwm_target_site_4	9.65789	-	8.87E-06	TTTGACGTATGTCACG
chromosome	605508	605523	PSPPH_0676_pwm_target_site_5	10.2237	+	7.24E-06	CGTGAAATAGGTCTCG
chromosome	605508	605523	PSPPH_0676_pwm_target_site_6	10.2763	-	7.09E-06	CGAGACCTATTTCACG
chromosome	671031	671046	PSPPH_0676_pwm_target_site_7	11.4079	-	4.87E-06	CGTGACACAAGTCTCA
chromosome	671031	671046	PSPPH_0676_pwm_target_site_8	11.4211	+	4.85E-06	TGAGACTTGTGTCACG
chromosome	683504	683519	PSPPH_0676_pwm_target_site_9	10.5921	-	6.36E-06	CGTGAAGCACGTCACC
chromosome	683504	683519	PSPPH_0676_pwm_target_site_10	10.6184	+	6.31E-06	GGTGACGTGCTTCACG
chromosome	958149	958164	PSPPH_0676_pwm_target_site_11	24.2632	+	6.89E-09	TGTGATGTGCGTCACA
chromosome	958149	958164	PSPPH_0676_pwm_target_site_12	24.2895	-	6.24E-09	TGTGACGCACATCACA
chromosome	990282	990297	PSPPH_0676_pwm_target_site_13	10.2105	+	7.27E-06	CGTGAAGGCCATCACG
chromosome	990282	990297	PSPPH_0676_pwm_target_site_14	10.2237	-	7.24E-06	CGTGATGGCCTTCACG
chromosome	1140111	1140126	PSPPH_0676_pwm_target_site_15	10.4868	+	6.60E-06	CGTGCTCTGTGTCACA
chromosome	1140111	1140126	PSPPH_0676_pwm_target_site_16	10.5132	-	6.53E-06	TGTGACACAGAGCACG
chromosome	1326408	1326423	PSPPH_0676_pwm_target_site_17	9.56579	+	9.18E-06	CGCGATGTACATCACG
chromosome	1326408	1326423	PSPPH_0676_pwm_target_site_18	9.56579	-	9.18E-06	CGTGATGTACATCGCG
chromosome	1351368	1351383	PSPPH_0676_pwm_target_site_19	11.7368	-	4.38E-06	TGTGCCGTGCGGCACA
chromosome	1351368	1351383	PSPPH_0676_pwm_target_site_20	11.75	+	4.37E-06	TGTGCCGCACGGCACA
chromosome	1385826	1385841	PSPPH_0676_pwm_target_site_21	10.4737	+	6.63E-06	TGTGATCTGGCTCTCA
chromosome	1385826	1385841	PSPPH_0676_pwm_target_site_22	10.4868	-	6.60E-06	TGAGAGCCAGATCACA
chromosome	1408311	1408326	PSPPH_0676_pwm_target_site_23	12.3816	+	3.55E-06	CGTGATCACCTTCACA
chromosome	1408311	1408326	PSPPH_0676_pwm_target_site_24	12.4605	-	3.48E-06	TGTGAAGGTGATCACG
chromosome	1426854	1426869	PSPPH_0676_pwm_target_site_25	14.0658	-	1.87E-06	CGTGAAGTTCTTCACG
chromosome	1426854	1426869	PSPPH_0676_pwm_target_site_26	14.0789	+	1.86E-06	CGTGAAGAACTTCACG
chromosome	1434512	1434527	PSPPH_0676_pwm_target_site_27	9.47368	+	9.49E-06	TGAGAAATCGGTCACG
chromosome	1434512	1434527	PSPPH_0676_pwm_target_site_28	9.60526	-	9.04E-06	CGTGACCGATTTCTCA
chromosome	1789474	1789489	PSPPH_0676_pwm_target_site_29	10.25	-	7.16E-06	CGCGATGTAGGTCACG
chromosome	1789474	1789489	PSPPH_0676_pwm_target_site_30	10.2895	+	7.06E-06	CGTGACCTACATCGCG
chromosome	1862292	1862307	PSPPH_0676_pwm_target_site_31	14.5395	+	1.58E-06	TGTGATGTAGGTAACA
chromosome	1862292	1862307	PSPPH_0676_pwm_target_site_32	14.5921	-	1.55E-06	TGTTACCTACATCACA
chromosome	2232935	2232950	PSPPH_0676_pwm_target_site_33	13.6842	-	2.17E-06	CGTGATTCTGGTCACA
chromosome	2232935	2232950	PSPPH_0676_pwm_target_site_34	13.75	+	2.11E-06	TGTGACCAGAATCACG
chromosome	2484591	2484606	PSPPH_0676_pwm_target_site_35	9.64474	+	8.91E-06	CGTGACGCGCTGCTCA
chromosome	2484591	2484606	PSPPH_0676_pwm_target_site_36	9.64474	-	8.91E-06	TGAGCAGCGCGTCACG
chromosome	2665717	2665732	PSPPH_0676_pwm_target_site_37	12.6447	+	3.24E-06	GGTGATGCAGGTCACA
chromosome	2665717	2665732	PSPPH_0676_pwm_target_site_38	12.6842	-	3.20E-06	TGTGACCTGCATCACC
chromosome	2679653	2679668	PSPPH_0676_pwm_target_site_39	9.65789	-	8.87E-06	TGTGAAGCAATTCATA
chromosome	2679653	2679668	PSPPH_0676_pwm_target_site_40	9.69737	+	8.76E-06	TATGAATTGCTTCACA
chromosome	2692322	2692337	PSPPH_0676_pwm_target_site_41	19.8158	-	1.76E-07	CGTGATCCGGGTCACA
chromosome	2692322	2692337	PSPPH_0676_pwm_target_site_42	19.8553	+	1.71E-07	TGTGACCCGGATCACG
chromosome	2900710	2900725	PSPPH_0676_pwm_target_site_43	10.1447	+	7.45E-06	CGAGAATTACTTCACG
chromosome	2900710	2900725	PSPPH_0676_pwm_target_site_44	10.1447	-	7.45E-06	CGTGAAGTAATTCTCG
chromosome	3049684	3049699	PSPPH_0676_pwm_target_site_45	11.25	+	5.15E-06	TGTGACGACCGGCACA
chromosome	3049684	3049699	PSPPH_0676_pwm_target_site_46	11.3421	-	4.99E-06	TGTGCCGGTCGTCACA
chromosome	3089845	3089860	PSPPH_0676_pwm_target_site_47	12.7632	+	3.13E-06	CGTGACCTGGTTCGCA
chromosome	3089845	3089860	PSPPH_0676_pwm_target_site_48	12.7763	-	3.11E-06	TGCGAACCAGGTCACG
chromosome	3276936	3276951	PSPPH_0676_pwm_target_site_49	10.0789	-	7.64E-06	CGTGATCCGCTTAACA
chromosome	3276936	3276951	PSPPH_0676_pwm_target_site_50	10.0789	+	7.64E-06	TGTTAAGCGGATCACG
chromosome	3343053	3343068	PSPPH_0676_pwm_target_site_51	10.2763	-	7.09E-06	CGCGATGCGCGTCACG
chromosome	3343053	3343068	PSPPH_0676_pwm_target_site_52	10.2895	+	7.06E-06	CGTGACGCGCATCGCG
chromosome	3461913	3461928	PSPPH_0676_pwm_target_site_53	9.44737	-	9.57E-06	CGTGACCCCGAGCACA
chromosome	3461913	3461928	PSPPH_0676_pwm_target_site_54	9.55263	+	9.23E-06	TGTGCTCGGGGTCACG
chromosome	3668552	3668567	PSPPH_0676_pwm_target_site_55	13.7895	+	2.07E-06	TGTGCAGAGCGTCACA
chromosome	3668552	3668567	PSPPH_0676_pwm_target_site_56	13.8158	-	2.04E-06	TGTGACGCTCTGCACA
chromosome	3730680	3730695	PSPPH_0676_pwm_target_site_57	13.0395	+	2.81E-06	TGTGACGCCATTCTCA
chromosome	3730680	3730695	PSPPH_0676_pwm_target_site_58	13.1053	-	2.74E-06	TGAGAATGGCGTCACA
chromosome	3767052	3767067	PSPPH_0676_pwm_target_site_59	10.0132	+	7.81E-06	TGTGACGAATTTCGCA
chromosome	3767052	3767067	PSPPH_0676_pwm_target_site_60	9.97368	-	7.92E-06	TGCGAAATTCGTCACA
chromosome	3778821	3778836	PSPPH_0676_pwm_target_site_61	10.2237	+	7.24E-06	CGTGCAGCAGTTCACG
chromosome	3778821	3778836	PSPPH_0676_pwm_target_site_62	10.2368	-	7.20E-06	CGTGAACTGCTGCACG
chromosome	3805344	3805359	PSPPH_0676_pwm_target_site_63	13.9868	+	1.94E-06	CGTGACCACGGTCACA
chromosome	3805344	3805359	PSPPH_0676_pwm_target_site_64	14.1053	-	1.83E-06	TGTGACCGTGGTCACG
chromosome	3847900	3847915	PSPPH_0676_pwm_target_site_65	9.61842	-	8.99E-06	CGTGAAGTGTTTCTCG
chromosome	3847900	3847915	PSPPH_0676_pwm_target_site_66	9.63158	+	8.95E-06	CGAGAAACACTTCACG
chromosome	3969893	3969908	PSPPH_0676_pwm_target_site_67	15.2237	-	1.25E-06	CGTGACGTGAATCACG
chromosome	3969893	3969908	PSPPH_0676_pwm_target_site_68	15.2237	+	1.25E-06	CGTGATTCACGTCACG
chromosome	4044831	4044846	PSPPH_0676_pwm_target_site_69	13.2895	-	2.53E-06	CGTGATGTCGTTCACG
chromosome	4044831	4044846	PSPPH_0676_pwm_target_site_70	13.4079	+	2.42E-06	CGTGAACGACATCACG
chromosome	4064675	4064690	PSPPH_0676_pwm_target_site_71	13.4868	+	2.34E-06	CGTGCCGCGGATCACA
chromosome	4064675	4064690	PSPPH_0676_pwm_target_site_72	13.5263	-	2.29E-06	TGTGATCCGCGGCACG
chromosome	4095297	4095312	PSPPH_0676_pwm_target_site_73	9.76316	-	8.55E-06	CGTGAACCAGGTCGCG
chromosome	4095297	4095312	PSPPH_0676_pwm_target_site_74	9.77632	+	8.52E-06	CGCGACCTGGTTCACG
chromosome	4254381	4254396	PSPPH_0676_pwm_target_site_75	13.0263	+	2.82E-06	CGTGAAGCGGGTCGCA
chromosome	4254381	4254396	PSPPH_0676_pwm_target_site_76	13.1053	-	2.74E-06	TGCGACCCGCTTCACG
chromosome	4452926	4452941	PSPPH_0676_pwm_target_site_77	13.0263	+	2.82E-06	CGTGAAGCGGGTCGCA
chromosome	4452926	4452941	PSPPH_0676_pwm_target_site_78	13.1053	-	2.74E-06	TGCGACCCGCTTCACG
chromosome	4475347	4475362	PSPPH_0676_pwm_target_site_79	12.3158	-	3.64E-06	CGTGACGCTGTTCTCA
chromosome	4475347	4475362	PSPPH_0676_pwm_target_site_80	12.3421	+	3.60E-06	TGAGAACAGCGTCACG
chromosome	4477552	4477567	PSPPH_0676_pwm_target_site_81	20.6842	+	1.03E-07	CGTGACGCAGATCACA
chromosome	4477552	4477567	PSPPH_0676_pwm_target_site_82	20.7105	-	9.92E-08	TGTGATCTGCGTCACG
chromosome	4533290	4533305	PSPPH_0676_pwm_target_site_83	12.6447	-	3.24E-06	CGTGATGCCGATCACG
chromosome	4533290	4533305	PSPPH_0676_pwm_target_site_84	12.7632	+	3.13E-06	CGTGATCGGCATCACG
chromosome	4678306	4678321	PSPPH_0676_pwm_target_site_85	10.1316	+	7.49E-06	CGTGACCTGGATCAAA
chromosome	4678306	4678321	PSPPH_0676_pwm_target_site_86	10.2237	-	7.24E-06	TTTGATCCAGGTCACG
chromosome	4772752	4772767	PSPPH_0676_pwm_target_site_87	11.2632	-	5.12E-06	CGTGAAATCGGTCACG
chromosome	4772752	4772767	PSPPH_0676_pwm_target_site_88	11.4211	+	4.85E-06	CGTGACCGATTTCACG
chromosome	4916691	4916706	PSPPH_0676_pwm_target_site_89	10.0526	+	7.71E-06	TGTGATGTTGGTCAAA
chromosome	4916691	4916706	PSPPH_0676_pwm_target_site_90	10.1711	-	7.38E-06	TTTGACCAACATCACA
chromosome	4963648	4963663	PSPPH_0676_pwm_target_site_91	11.0526	+	5.46E-06	CGTGCTGTAGGTCACG
chromosome	4963648	4963663	PSPPH_0676_pwm_target_site_92	11.0921	-	5.38E-06	CGTGACCTACAGCACG
chromosome	5045306	5045321	PSPPH_0676_pwm_target_site_93	10.7895	-	5.95E-06	TGAGCCTTGCGTCACA
chromosome	5045306	5045321	PSPPH_0676_pwm_target_site_94	10.8026	+	5.91E-06	TGTGACGCAAGGCTCA
chromosome	5137678	5137693	PSPPH_0676_pwm_target_site_95	10.2237	+	7.24E-06	CGTGCAGCAGTTCACG
chromosome	5137678	5137693	PSPPH_0676_pwm_target_site_96	10.2368	-	7.20E-06	CGTGAACTGCTGCACG
chromosome	5260909	5260924	PSPPH_0676_pwm_target_site_97	9.32895	-	9.95E-06	TGTGACACAAGGCACG
chromosome	5751650	5751665	PSPPH_0676_pwm_target_site_98	10.9342	-	5.69E-06	TGCGATGCCGATCACA
chromosome	5751650	5751665	PSPPH_0676_pwm_target_site_99	11.0526	+	5.46E-06	TGTGATCGGCATCGCA
large_plasmid	51918	51933	PSPPH_0676_pwm_target_site_100	11.5	-	4.74E-06	TGAGAAACCCATCACA
large_plasmid	51918	51933	PSPPH_0676_pwm_target_site_101	11.6053	+	4.60E-06	TGTGATGGGTTTCTCA
large_plasmid	75428	75443	PSPPH_0676_pwm_target_site_102	9.75	-	8.60E-06	TGTGAAGCGGGTCATG
large_plasmid	75428	75443	PSPPH_0676_pwm_target_site_103	9.82895	+	8.36E-06	CATGACCCGCTTCACA
