# Supplementary material for: A compendium of DNA-binding specificities of transcription factors in Pseudomonas syringae
Source: Nat Commun. 2020 Oct 2;11:4947. doi: 10.1038/s41467-020-18744-7 (PMC7532196; doi:10.1038/s41467-020-18744-7)
Supplement: Supplementary file 5 — Supplementary Data 2 [file 41467_2020_18744_MOESM5_ESM.zip › all_TF_pwm_target_sites_bed/PSPPH_0736_pwm_target_site_info_bed6_plus.bed]

chrom	start	end	name	score	strand	p_value	matched_sequence
chromosome	23013	23037	PSPPH_0736_pwm_target_site_1	-20.2653	+	5.02E-06	TCGCCGTGCGCGACGATCTCGATGG
chromosome	23577	23601	PSPPH_0736_pwm_target_site_2	-18.8367	+	2.69E-06	TCGCCGTGGGGCAGGATCGCCCGGT
chromosome	36938	36962	PSPPH_0736_pwm_target_site_3	-20.8673	-	7.11E-06	GCGCTGGGCTACAAGACCGCTCTGG
chromosome	60686	60710	PSPPH_0736_pwm_target_site_4	-19.1122	+	2.91E-06	CCGTCCTGCGCGGCTTCCGCCTCGG
chromosome	68515	68539	PSPPH_0736_pwm_target_site_5	-8.53061	-	2.59E-07	CCGCTGCGGGCCTGATCCGCCTGGG
chromosome	91931	91955	PSPPH_0736_pwm_target_site_6	-18.551	+	2.51E-06	CCGCCGCAAGCCTGCTCGCCCGTGA
chromosome	93086	93110	PSPPH_0736_pwm_target_site_7	-20.8265	-	6.66E-06	CTGGCGTCAGCCTTTTCCGGTTTGG
chromosome	130903	130927	PSPPH_0736_pwm_target_site_8	-19.4184	+	3.33E-06	CGGTGGCACTCCTCGTCCGCCCTGG
chromosome	139489	139513	PSPPH_0736_pwm_target_site_9	-18.8265	+	2.66E-06	CCGCCGACGACTTCGGTCAGCGTGG
chromosome	141613	141637	PSPPH_0736_pwm_target_site_10	-20.5816	+	6.12E-06	GCGCAGCGGTACGCCTTCGTCGTGA
chromosome	161817	161841	PSPPH_0736_pwm_target_site_11	-18.8469	+	2.70E-06	GCGCCGTGTTTCTGTAACGCTTTGG
chromosome	170612	170636	PSPPH_0736_pwm_target_site_12	-19.602	+	3.47E-06	CCGCCGTCATTCCAGTCCGGAGCAG
chromosome	173248	173272	PSPPH_0736_pwm_target_site_13	-19.9796	+	4.32E-06	GCGCGGCGGGCCTTTTTCGGTGAGG
chromosome	176385	176409	PSPPH_0736_pwm_target_site_14	-10.2449	+	4.13E-07	TCGACGTGGGACTCGGCCGCCAGGT
chromosome	192239	192263	PSPPH_0736_pwm_target_site_15	-20.8163	+	6.55E-06	CCGCCGTGAGTTTCTTCACCAGCAG
chromosome	196885	196909	PSPPH_0736_pwm_target_site_16	-19.4184	-	3.33E-06	CGGTGGCACTCCTCGTCCGCCCTGG
chromosome	207103	207127	PSPPH_0736_pwm_target_site_17	-21.1531	+	8.18E-06	CGGATGGCAAACTCTACGGCCGTGG
chromosome	209937	209961	PSPPH_0736_pwm_target_site_18	-19.4184	-	3.33E-06	CGGTGGCACTCCTCGTCCGCCCTGG
chromosome	229124	229148	PSPPH_0736_pwm_target_site_19	-21.1633	-	8.25E-06	CCGGCGTGATCGAAGTCCGCCCGCT
chromosome	243080	243104	PSPPH_0736_pwm_target_site_20	-19.4082	+	3.29E-06	CCGCCGTGAACCACCACCGGGTTGA
chromosome	244533	244557	PSPPH_0736_pwm_target_site_21	-20.2857	-	5.18E-06	CCAACGTCAGCGTCGGTCGCGATGG
chromosome	251322	251346	PSPPH_0736_pwm_target_site_22	-19.1531	-	3.00E-06	CCGCCGCCGAGCACTATCGCCCTGC
chromosome	258792	258816	PSPPH_0736_pwm_target_site_23	-21.3163	+	8.38E-06	ACGCGCTGATCACAGACCGCCATGT
chromosome	264026	264050	PSPPH_0736_pwm_target_site_24	-20.2551	+	4.93E-06	CCGCCGGGTGCCGATACCGGTGAAG
chromosome	284025	284049	PSPPH_0736_pwm_target_site_25	-20.551	+	5.85E-06	CCGTCCTGAAACTCTGCCGTCTTGA
chromosome	292154	292178	PSPPH_0736_pwm_target_site_26	-20.5408	+	5.74E-06	CCGCCTTGAGCCTGGACGAGCTTGA
chromosome	334853	334877	PSPPH_0736_pwm_target_site_27	-9.71429	-	3.37E-07	CCGCGCTGGCTCTCTACCGCAGTGC
chromosome	337244	337268	PSPPH_0736_pwm_target_site_28	-20.2551	+	4.93E-06	CCGCCCATGACCACGATCACCGTGC
chromosome	338412	338436	PSPPH_0736_pwm_target_site_29	-19.4184	+	3.33E-06	GCGCCGTGAGCGTTGAACGCGTTCG
chromosome	348100	348124	PSPPH_0736_pwm_target_site_30	-11.1531	-	7.47E-07	CCACAGTGAGCTTCGCTCGGCGTGA
chromosome	353081	353105	PSPPH_0736_pwm_target_site_31	-21.1531	+	8.18E-06	CCGTCGTAATCCTGTAACGAAGTGC
chromosome	372523	372547	PSPPH_0736_pwm_target_site_32	-19.6837	-	3.68E-06	CCGGTTTGCGCCGAGACTGCCGGGG
chromosome	375379	375403	PSPPH_0736_pwm_target_site_33	-19.9592	+	4.17E-06	ACGCTGTTTGCCGTGATAGCCGTGG
chromosome	384507	384531	PSPPH_0736_pwm_target_site_34	-20.0204	+	4.51E-06	CGGCCCTGATCATCCAGCGCCTTGA
chromosome	385059	385083	PSPPH_0736_pwm_target_site_35	-20.5306	+	5.63E-06	ACGTGGTGGGCTGCTACCGCCGCCG
chromosome	396533	396557	PSPPH_0736_pwm_target_site_36	-20.2653	+	5.02E-06	CAGCCGCCAGCCGAAACCGTCGAGG
chromosome	398480	398504	PSPPH_0736_pwm_target_site_37	-20.8571	+	7.02E-06	CCGGCGGTGGACTACATTGCCCAGG
chromosome	413342	413366	PSPPH_0736_pwm_target_site_38	-13.4898	+	1.99E-06	TCGGCAAGATCTTCTATCGCCGTCG
chromosome	435568	435592	PSPPH_0736_pwm_target_site_39	-19.3776	+	3.16E-06	CCGACGAGGTCCTGCTCCTCAATGG
chromosome	442646	442670	PSPPH_0736_pwm_target_site_40	-20.1531	-	4.59E-06	GGCCAATGGGCCCAGATCGCCGAGG
chromosome	450363	450387	PSPPH_0736_pwm_target_site_41	-18.8776	-	2.73E-06	CCGCCCTGCTCCTGAATATCCGGGG
chromosome	456795	456819	PSPPH_0736_pwm_target_site_42	-20.5306	+	5.63E-06	TCGCCAAGGGCCGCGTTGGTCCTGG
chromosome	456945	456969	PSPPH_0736_pwm_target_site_43	-20.5204	-	5.55E-06	GAGCCGTGGTCGTTGTCTTCCATGG
chromosome	468683	468707	PSPPH_0736_pwm_target_site_44	-9.47959	+	3.13E-07	CCGCCCTGATCCGGGTGCGGCGTTG
chromosome	478242	478266	PSPPH_0736_pwm_target_site_45	-19.4082	-	3.29E-06	ACGCACGGCGCCTATTACGGCGTGG
chromosome	513616	513640	PSPPH_0736_pwm_target_site_46	-21.1122	-	7.68E-06	CCTCCATGAGCCAAGAACGCCGCTT
chromosome	518700	518724	PSPPH_0736_pwm_target_site_47	-19.1837	-	3.01E-06	GCGGCGTGATGCTCGAGCGGCTCGG
chromosome	522026	522050	PSPPH_0736_pwm_target_site_48	-20.8367	-	6.79E-06	CCGCCGCAGAACTCGATCGCATCGA
chromosome	533482	533506	PSPPH_0736_pwm_target_site_49	-19.3673	-	3.13E-06	CCGGCAAGGGCCTGGACTGCAGCGG
chromosome	560652	560676	PSPPH_0736_pwm_target_site_50	-19.1224	+	2.94E-06	AGGCCATCAGCCGCGCCCGCCGTGC
chromosome	562024	562048	PSPPH_0736_pwm_target_site_51	-20.8776	-	7.17E-06	CTGCTGTCGTACACCATCGCCGGCG
chromosome	586565	586589	PSPPH_0736_pwm_target_site_52	-21.4286	-	9.17E-06	CCGACGTTGTAATCATTGGCGCTGG
chromosome	592491	592515	PSPPH_0736_pwm_target_site_53	-19.1224	+	2.94E-06	TCGCCGCCGTGCTCGTCGGTCGGGG
chromosome	594705	594729	PSPPH_0736_pwm_target_site_54	-21.3776	-	8.53E-06	TCGTCCTGGGACTCTTCCCACAGGG
chromosome	614221	614245	PSPPH_0736_pwm_target_site_55	-2.05102	+	9.58E-08	CGGGCTTGGGACAGTATCGCCGTGG
chromosome	618072	618096	PSPPH_0736_pwm_target_site_56	-20.7653	-	6.31E-06	CCGACATGAAAACCTATCGCCGCGC
chromosome	638227	638251	PSPPH_0736_pwm_target_site_57	-19.898	+	3.99E-06	CCGCCGCTGTACCGGATCGACCTTG
chromosome	654446	654470	PSPPH_0736_pwm_target_site_58	-20.602	-	6.19E-06	CCCGCCTGTTCCACTTTCCGCGTGG
chromosome	664615	664639	PSPPH_0736_pwm_target_site_59	-19.7347	-	3.88E-06	GCGCCGTCAGCGTCGGTAGCGCTGG
chromosome	669741	669765	PSPPH_0736_pwm_target_site_60	-11.7551	+	1.09E-06	CCGCCGTAGTTCGCTATCAGGGTGG
chromosome	676604	676628	PSPPH_0736_pwm_target_site_61	-20.8367	+	6.79E-06	TCGACGAGCTACTCGACCGCAGCGA
chromosome	677399	677423	PSPPH_0736_pwm_target_site_62	-11.7449	-	1.08E-06	CCGCCGTCTTCTTCGATCAGCTTGG
chromosome	686079	686103	PSPPH_0736_pwm_target_site_63	-11.7041	+	9.96E-07	TCGATGTGAGCGTCGACAGCCGGGG
chromosome	691296	691320	PSPPH_0736_pwm_target_site_64	-17.398	+	2.22E-06	TCGCCGTGACCCTTACCTGCCGTCG
chromosome	716363	716387	PSPPH_0736_pwm_target_site_65	-19.4184	-	3.33E-06	CGGTGGCACTCCTCGTCCGCCCTGG
chromosome	737939	737963	PSPPH_0736_pwm_target_site_66	-19.0102	+	2.77E-06	CCGCCGCAGTTCCCGTTCGTCGCGT
chromosome	745228	745252	PSPPH_0736_pwm_target_site_67	-20.5714	+	6.05E-06	TCGCGGTATTCCTGGATCGACTTGG
chromosome	768289	768313	PSPPH_0736_pwm_target_site_68	-19.7041	-	3.80E-06	CGGCCGGCAGAATCGCCCGCAGTGC
chromosome	776271	776295	PSPPH_0736_pwm_target_site_69	-10.5918	-	5.37E-07	TCGCCGTGCGCTTCGATCGGGCTGG
chromosome	783837	783861	PSPPH_0736_pwm_target_site_70	-19.6327	-	3.49E-06	CCACCGTAGGTTTTGACCGCCCTGA
chromosome	794586	794610	PSPPH_0736_pwm_target_site_71	-11.7755	+	1.10E-06	CAGACCTGATCCTCTGTCGCCGCGA
chromosome	825239	825263	PSPPH_0736_pwm_target_site_72	-19.8878	+	3.98E-06	CCGCCGTCATAACCCTCGGCCTTGA
chromosome	831087	831111	PSPPH_0736_pwm_target_site_73	-20.602	+	6.19E-06	TGGACGTGATCCTCGCTGGCAGCGG
chromosome	868490	868514	PSPPH_0736_pwm_target_site_74	-20.8061	+	6.45E-06	CAGGCGTTGGACAAGTACACCGTCG
chromosome	897477	897501	PSPPH_0736_pwm_target_site_75	-20.8673	+	7.11E-06	CCGCCATAAAACTCTGTCGCTGCAG
chromosome	901284	901308	PSPPH_0736_pwm_target_site_76	-19.4184	+	3.33E-06	CGGTGGCACTCCTCGTCCGCCCTGG
chromosome	911412	911436	PSPPH_0736_pwm_target_site_77	-19.4184	-	3.33E-06	CGGTGGCACTCCTCGTCCGCCCTGG
chromosome	929184	929208	PSPPH_0736_pwm_target_site_78	-19.4184	-	3.33E-06	CGGTGGCACTCCTCGTCCGCCCTGG
chromosome	934155	934179	PSPPH_0736_pwm_target_site_79	-20.2857	-	5.18E-06	GCGCCCAGGTACTGGACGGCGGTGT
chromosome	936520	936544	PSPPH_0736_pwm_target_site_80	-19.6837	-	3.68E-06	CCGAGTTGAGCCAGGTCGGCGGTGG
chromosome	937678	937702	PSPPH_0736_pwm_target_site_81	-20.2551	-	4.93E-06	CCATTGGAGACCGCGATCGCCGTGG
chromosome	937786	937810	PSPPH_0736_pwm_target_site_82	-18.5204	+	2.46E-06	GCTCCGTGGGGTTCGTGCGCACTGG
chromosome	947489	947513	PSPPH_0736_pwm_target_site_83	-20	+	4.45E-06	TGCGCCTCTTCCTCGACCGCCGTGG
chromosome	960049	960073	PSPPH_0736_pwm_target_site_84	-19.0102	-	2.77E-06	GCGCCGTGCTCGCCGACCATCGTGT
chromosome	960785	960809	PSPPH_0736_pwm_target_site_85	-21.0714	+	7.35E-06	CTGATGTCGGACGCGTCCGCAGTGA
chromosome	979273	979297	PSPPH_0736_pwm_target_site_86	-18.5612	-	2.52E-06	CCGCCTTCAACCTGAACCGCCCTCG
chromosome	985340	985364	PSPPH_0736_pwm_target_site_87	-19.5816	+	3.45E-06	CCGCACGTAGCCCAGAACGCTGTGG
chromosome	990592	990616	PSPPH_0736_pwm_target_site_88	-9.42857	-	3.06E-07	CCGCCGGGAGCCTGTCCAGCCGAAG
chromosome	992949	992973	PSPPH_0736_pwm_target_site_89	-19.6122	-	3.48E-06	CCGCCGTGCGAACAGATCGCGCCTG
chromosome	1026623	1026647	PSPPH_0736_pwm_target_site_90	-21.1122	-	7.68E-06	CCACCGTGAACTGAGACCGTCGAGA
chromosome	1035115	1035139	PSPPH_0736_pwm_target_site_91	-13.5	+	2.00E-06	CGGCCTTGAGATGATATCGGCGTGC
chromosome	1042145	1042169	PSPPH_0736_pwm_target_site_92	-21.1122	+	7.68E-06	CTGACGTAGTCGGCGACCACCGTCG
chromosome	1070307	1070331	PSPPH_0736_pwm_target_site_93	-19.4184	-	3.33E-06	CGGTGGCACTCCTCGTCCGCCCTGG
chromosome	1076818	1076842	PSPPH_0736_pwm_target_site_94	-20.8163	-	6.55E-06	CCGCTTCGGTACTGGTCCGCTTTGA
chromosome	1079045	1079069	PSPPH_0736_pwm_target_site_95	-20.5918	+	6.16E-06	CCGCTGTGGTCTGGTTTCCGCCTGG
chromosome	1079907	1079931	PSPPH_0736_pwm_target_site_96	-21.1429	+	8.08E-06	CCGCCGTGATCGAGTTCGATCTTGG
chromosome	1080076	1080100	PSPPH_0736_pwm_target_site_97	-18.0204	-	2.31E-06	GCGCCCTGCGACGAACTCGCCGCGG
chromosome	1086716	1086740	PSPPH_0736_pwm_target_site_98	-20.5306	+	5.63E-06	CCGGTTTACGACGAGTCAGCCGTGG
chromosome	1092092	1092116	PSPPH_0736_pwm_target_site_99	-19.4184	-	3.33E-06	CGGTGGCACTCCTCGTCCGCCCTGG
chromosome	1097926	1097950	PSPPH_0736_pwm_target_site_100	-20.8571	-	7.02E-06	CCGGCAACAGCCTCGTTCGGCGACG
chromosome	1100975	1100999	PSPPH_0736_pwm_target_site_101	-19.4082	-	3.29E-06	CCGCCTTTGCCCTTGATCGCCACCG
chromosome	1108408	1108432	PSPPH_0736_pwm_target_site_102	-19.9694	+	4.24E-06	CCGCCTTCGGCCATGATTGCCCCGG
chromosome	1111324	1111348	PSPPH_0736_pwm_target_site_103	-12.0714	+	1.28E-06	CCGCCCTGATAAACCATCGCCGGGT
chromosome	1117614	1117638	PSPPH_0736_pwm_target_site_104	-2.61224	+	1.32E-07	CGGCCCTGGTACAAGTCCACCGTCG
chromosome	1120837	1120861	PSPPH_0736_pwm_target_site_105	-20.2653	-	5.02E-06	CTGCCGCGCTCTTCGACCTCTGTGC
chromosome	1126662	1126686	PSPPH_0736_pwm_target_site_106	-21.3571	+	8.43E-06	TGGCAGTGGGCTTCTTCGGCTGTTG
chromosome	1164296	1164320	PSPPH_0736_pwm_target_site_107	-20.2653	+	5.02E-06	GCGCAGTTGTACACCAAAGCCGTGG
chromosome	1180083	1180107	PSPPH_0736_pwm_target_site_108	-19.8878	-	3.98E-06	CCGCCGTCATAACCCTCGGCCTTGA
chromosome	1204697	1204721	PSPPH_0736_pwm_target_site_109	-21.398	-	8.75E-06	CCGACCTGGGCATTTATGTCTGTGG
chromosome	1208549	1208573	PSPPH_0736_pwm_target_site_110	-20.4694	-	5.40E-06	GCGGCGTGATCGCAGTCGGCAGTGT
chromosome	1208570	1208594	PSPPH_0736_pwm_target_site_111	-1.20408	+	5.31E-08	CCGCCGATGTGCTCGATGGCCGGGG
chromosome	1214299	1214323	PSPPH_0736_pwm_target_site_112	-18.7755	-	2.59E-06	CCGTCGTTGGCCTTGGCGTCCTTGG
chromosome	1214765	1214789	PSPPH_0736_pwm_target_site_113	-10.8469	-	6.00E-07	TCGCCGGGGGCTTCTGTCACCGTGT
chromosome	1215457	1215481	PSPPH_0736_pwm_target_site_114	-21.1633	+	8.25E-06	CGGCTGCGGTACTTGATCTGCGTGC
chromosome	1229784	1229808	PSPPH_0736_pwm_target_site_115	-21.6429	+	9.55E-06	CTGCCGAGGGCTTCTACCAGCTTGA
chromosome	1246615	1246639	PSPPH_0736_pwm_target_site_116	-19.9592	+	4.17E-06	CCGCCATCGACCACAATCATCGTGG
chromosome	1250179	1250203	PSPPH_0736_pwm_target_site_117	-9.90816	+	3.56E-07	GCGCTCGGGGCCCAGATCGCCGGGG
chromosome	1251530	1251554	PSPPH_0736_pwm_target_site_118	-18.7449	+	2.58E-06	CTGCCGTGCAACCAGTTTGCCGGGC
chromosome	1264166	1264190	PSPPH_0736_pwm_target_site_119	-20.5408	-	5.74E-06	CTGCCGAGAAACTTTTCCGCCTGGT
chromosome	1284861	1284885	PSPPH_0736_pwm_target_site_120	-21.1122	-	7.68E-06	ACGCGGCGAGACTCGTCATCAGGGG
chromosome	1285690	1285714	PSPPH_0736_pwm_target_site_121	-20.5612	+	5.96E-06	TCGCCATCGTAATACTGCGCCATGG
chromosome	1285831	1285855	PSPPH_0736_pwm_target_site_122	-9.42857	+	3.06E-07	CCGCCCAGACCATTGTCCGCCGTGC
chromosome	1286341	1286365	PSPPH_0736_pwm_target_site_123	-20.551	-	5.85E-06	CCACCGTGGTCGGCGACTGGCTGGG
chromosome	1293460	1293484	PSPPH_0736_pwm_target_site_124	-17.949	-	2.29E-06	TCGGCGCAGCCATCGCCCGCCGTGG
chromosome	1305455	1305479	PSPPH_0736_pwm_target_site_125	-20.8163	-	6.55E-06	TCGACCTCGGCCGAGACCACCGTGC
chromosome	1309711	1309735	PSPPH_0736_pwm_target_site_126	-10.8571	+	6.14E-07	TCGCCCTGAGCCTGGACCAGTGTGG
chromosome	1317857	1317881	PSPPH_0736_pwm_target_site_127	-21.1224	-	7.81E-06	AGGCCGTCGGCGTCGATGGTCGTGA
chromosome	1332512	1332536	PSPPH_0736_pwm_target_site_128	-20.2551	+	4.93E-06	CTGCTGCGGGCGTTGATCGGCGTGA
chromosome	1338538	1338562	PSPPH_0736_pwm_target_site_129	-19.8878	-	3.98E-06	CCGCCGTCATAACCCTCGGCCTTGA
chromosome	1355015	1355039	PSPPH_0736_pwm_target_site_130	-19.949	+	4.11E-06	CCACAGATGGCCTTTCTCGTCGTGG
chromosome	1372393	1372417	PSPPH_0736_pwm_target_site_131	-19.4388	+	3.38E-06	ACGCCGTGTTCGTCGGTCGCGATGC
chromosome	1396759	1396783	PSPPH_0736_pwm_target_site_132	-18.2551	-	2.37E-06	GCGCCGTAGACCGAGGCCGGGGTGG
chromosome	1407332	1407356	PSPPH_0736_pwm_target_site_133	-19.9694	-	4.24E-06	CGGCCGGGGGCAACTGTCGAAGTGG
chromosome	1419740	1419764	PSPPH_0736_pwm_target_site_134	-20.1224	-	4.55E-06	GTGGAGTGGGACCAGTCCGGCGTGT
chromosome	1456260	1456284	PSPPH_0736_pwm_target_site_135	-18.8163	+	2.64E-06	CCGCAGTGGAGCGAGAACTTCGTGG
chromosome	1461650	1461674	PSPPH_0736_pwm_target_site_136	-19.0918	+	2.85E-06	ACACCGTCGGCCTGGAGTGCCTTGG
chromosome	1465304	1465328	PSPPH_0736_pwm_target_site_137	-17.7041	-	2.25E-06	CCGCGGTCACGTTCGCCCGCCATGG
chromosome	1468240	1468264	PSPPH_0736_pwm_target_site_138	-20.5204	+	5.55E-06	CCACCGTGAGCTGCGTAAGCCATTG
chromosome	1476963	1476987	PSPPH_0736_pwm_target_site_139	-19.9082	+	4.00E-06	CAGCTGCCAACCCAGATGGCCGTGG
chromosome	1487808	1487832	PSPPH_0736_pwm_target_site_140	-20.8571	-	7.02E-06	AGGCCGTTCTCTTCGTTCGCAGTGC
chromosome	1491974	1491998	PSPPH_0736_pwm_target_site_141	-20.2857	+	5.18E-06	TCGCCGATCTACTCGCTCGCCTTGA
chromosome	1518190	1518214	PSPPH_0736_pwm_target_site_142	-21.0714	+	7.35E-06	TGCGCGTGATCGCAGTTTGCCGTGG
chromosome	1526425	1526449	PSPPH_0736_pwm_target_site_143	-19.9592	+	4.17E-06	GTGACGTTGTCCACCTCCGGCGTGG
chromosome	1551456	1551480	PSPPH_0736_pwm_target_site_144	-18.5306	-	2.48E-06	CCGTCGTGGGCTTCTGGCGACGCCG
chromosome	1567512	1567536	PSPPH_0736_pwm_target_site_145	-21.6837	+	9.83E-06	AAGTCGTAGAACTCGATAGCCGTGC
chromosome	1567635	1567659	PSPPH_0736_pwm_target_site_146	-19.4082	-	3.29E-06	CCGCCCGGCGAGTCGACAGCCAGGG
chromosome	1574286	1574310	PSPPH_0736_pwm_target_site_147	-21.0714	-	7.35E-06	CAGACGATGGCCTCTTCGCCCATGG
chromosome	1575746	1575770	PSPPH_0736_pwm_target_site_148	-17.3673	+	2.21E-06	ACGCCGAGGAGATCGCCCGCCGTGC
chromosome	1576361	1576385	PSPPH_0736_pwm_target_site_149	-20.5612	-	5.96E-06	TCGGCGTAATTCACGTCGGCGGTGG
chromosome	1580204	1580228	PSPPH_0736_pwm_target_site_150	-21.1122	+	7.68E-06	GCTCTGGGGGCGGATACCGCAGTGG
chromosome	1593761	1593785	PSPPH_0736_pwm_target_site_151	-19.4184	-	3.33E-06	CGGTGGCACTCCTCGTCCGCCCTGG
chromosome	1597385	1597409	PSPPH_0736_pwm_target_site_152	-19.449	+	3.39E-06	GCGACCGGGTACAGCTTCGCCGTGG
chromosome	1609660	1609684	PSPPH_0736_pwm_target_site_153	-20.8469	-	6.91E-06	CTGCTCAGCGCCTCTATCGCCATCG
chromosome	1611566	1611590	PSPPH_0736_pwm_target_site_154	-19.4184	-	3.33E-06	TCGCCGCGAGCCTAATGGGGTGTGG
chromosome	1628391	1628415	PSPPH_0736_pwm_target_site_155	-21.1122	+	7.68E-06	TCGCCTTGAGCCGAGTCTTCGGCGG
chromosome	1630019	1630043	PSPPH_0736_pwm_target_site_156	-17.602	+	2.23E-06	GCGCCGTGCTGCCCGACCCGCGTGA
chromosome	1638742	1638766	PSPPH_0736_pwm_target_site_157	-18.7347	-	2.58E-06	TCGCCGTAGTACCGGAAGGCCGTCG
chromosome	1639940	1639964	PSPPH_0736_pwm_target_site_158	-11.0408	+	6.69E-07	CAGCTGCGAGCCCATACCGCCGAGC
chromosome	1676286	1676310	PSPPH_0736_pwm_target_site_159	-18.5408	+	2.49E-06	CCGCCGGTGGCCTGTTGAGCGCTGG
chromosome	1704259	1704283	PSPPH_0736_pwm_target_site_160	-18.8163	+	2.64E-06	CCGCCATTGGCCTGTTGCGCCAGGC
chromosome	1732272	1732296	PSPPH_0736_pwm_target_site_161	-19.4184	+	3.33E-06	CGGTGGCACTCCTCGTCCGCCCTGG
chromosome	1735026	1735050	PSPPH_0736_pwm_target_site_162	-20.5408	-	5.74E-06	CTGGCAAGGTCCTCGAACGTCGTCG
chromosome	1742430	1742454	PSPPH_0736_pwm_target_site_163	-21.4388	+	9.29E-06	CCGGCGCTGTTTTCTATCGCCATCG
chromosome	1811583	1811607	PSPPH_0736_pwm_target_site_164	-18.5408	+	2.49E-06	CAGCCGCAAGGCTCGCCAGCCCTGG
chromosome	1814092	1814116	PSPPH_0736_pwm_target_site_165	-19.4184	+	3.33E-06	CCGCCGAGGGACTGAATCTGCGCGC
chromosome	1819070	1819094	PSPPH_0736_pwm_target_site_166	-12.3673	-	1.45E-06	CGGCAGTCATCGGAGTTCGGCGTGG
chromosome	1858714	1858738	PSPPH_0736_pwm_target_site_167	-19.4184	+	3.33E-06	CGGTGGCACTCCTCGTCCGCCCTGG
chromosome	1864688	1864712	PSPPH_0736_pwm_target_site_168	-19.4184	+	3.33E-06	CGGTGGCACTCCTCGTCCGCCCTGG
chromosome	1912240	1912264	PSPPH_0736_pwm_target_site_169	-21.602	+	9.50E-06	CCTGCGTCGTAGCATACCGTCGTGT
chromosome	1915769	1915793	PSPPH_0736_pwm_target_site_170	-20.8469	-	6.91E-06	CCCGCCTGAGCGAAGTCGGCAGTGG
chromosome	1918288	1918312	PSPPH_0736_pwm_target_site_171	-11.7449	+	1.08E-06	CTGGCGCGCGCCTATATCGACATGG
chromosome	1921952	1921976	PSPPH_0736_pwm_target_site_172	-18.7143	-	2.56E-06	GCGCAGTTCGACCTGTTCGCCGTGA
chromosome	1942650	1942674	PSPPH_0736_pwm_target_site_173	-20.8878	-	7.20E-06	CCGAAGTCATCATTCATCGCCGTGC
chromosome	1954386	1954410	PSPPH_0736_pwm_target_site_174	-18.2347	-	2.36E-06	CCGCCGTTGGCCTCGCGCATGGTCG
chromosome	1960542	1960566	PSPPH_0736_pwm_target_site_175	-18.5408	+	2.49E-06	CCGCCGTCGGTCGAGTGGGACGTGC
chromosome	1991511	1991535	PSPPH_0736_pwm_target_site_176	-19.9898	+	4.39E-06	CCGCCATGAATCTGGATTGCTTTGG
chromosome	1998168	1998192	PSPPH_0736_pwm_target_site_177	-19.7347	-	3.88E-06	TCGGCGTGATGCTCTCCAGCGGTGC
chromosome	2000497	2000521	PSPPH_0736_pwm_target_site_178	-20.0102	+	4.49E-06	GCGCCGTCGGCGTACATCTCGGCGG
chromosome	2012725	2012749	PSPPH_0736_pwm_target_site_179	-19.4184	-	3.33E-06	CGGTGGCACTCCTCGTCCGCCCTGG
chromosome	2015676	2015700	PSPPH_0736_pwm_target_site_180	-20.2551	-	4.93E-06	CCGCGTTCGACCTATTCCGGCTCGG
chromosome	2018477	2018501	PSPPH_0736_pwm_target_site_181	-20.8469	-	6.91E-06	CAGCCATTGGGCGATTTCGGCCTGG
chromosome	2033488	2033512	PSPPH_0736_pwm_target_site_182	-18.8265	+	2.66E-06	CCGGCGCGTGCATGTACCGCAGCGG
chromosome	2035732	2035756	PSPPH_0736_pwm_target_site_183	-11.1939	-	7.88E-07	CCGCCTGCGTACTGGATCGCCAGGG
chromosome	2041422	2041446	PSPPH_0736_pwm_target_site_184	-19.7041	-	3.80E-06	CCGCCCAGCGCCTCGATGGTCGGGT
chromosome	2042400	2042424	PSPPH_0736_pwm_target_site_185	-20.602	+	6.19E-06	GCGCGGTGATCCACTTGCCCTGTGC
chromosome	2058196	2058220	PSPPH_0736_pwm_target_site_186	-19.8571	+	3.94E-06	TCGCCGTCGTCACAGAACGACGAGG
chromosome	2065519	2065543	PSPPH_0736_pwm_target_site_187	-19.9592	+	4.17E-06	CTGCCGTAGTGCTCGTCCGAGCAGG
chromosome	2065972	2065996	PSPPH_0736_pwm_target_site_188	-18.7245	+	2.57E-06	ACGCCTTCTTTCCAGACCGCCGGGG
chromosome	2072543	2072567	PSPPH_0736_pwm_target_site_189	-21.1939	-	8.32E-06	CCGGCGTCCTACAAGATCCCTGCGG
chromosome	2077125	2077149	PSPPH_0736_pwm_target_site_190	-19.2755	+	3.04E-06	CCGTTGTCGGCCCCAATGGCTGTGG
chromosome	2087574	2087598	PSPPH_0736_pwm_target_site_191	-20.8469	-	6.91E-06	CCGACGTTCGACAACATCGCCATGA
chromosome	2101741	2101765	PSPPH_0736_pwm_target_site_192	-18.8571	-	2.72E-06	GCGGCCTTGACCGCCATCGCCGTGG
chromosome	2109975	2109999	PSPPH_0736_pwm_target_site_193	-18.8061	-	2.62E-06	TCAGCGCGGGCCAGGACCGCCGGGG
chromosome	2112431	2112455	PSPPH_0736_pwm_target_site_194	-21.0918	-	7.46E-06	GCGTCGTAGGACAAGTCGGCCAGGG
chromosome	2153962	2153986	PSPPH_0736_pwm_target_site_195	-21.398	+	8.75E-06	TGGCCGTGGTCATACACCTCAGTGT
chromosome	2176354	2176378	PSPPH_0736_pwm_target_site_196	-11.6633	-	9.58E-07	CCGCCATGGGCATCGACGATCTTGG
chromosome	2180031	2180055	PSPPH_0736_pwm_target_site_197	-19.4184	-	3.33E-06	CGGTGGCACTCCTCGTCCGCCCTGG
chromosome	2193660	2193684	PSPPH_0736_pwm_target_site_198	-19.0918	-	2.85E-06	CCACCATTGCACTCGGCCGTGGTGG
chromosome	2214590	2214614	PSPPH_0736_pwm_target_site_199	-21.6735	+	9.73E-06	CTACCGTGAGATTCGTCGTCTGGGG
chromosome	2230224	2230248	PSPPH_0736_pwm_target_site_200	-19.1735	-	3.01E-06	CCGCCCTGAAACGACAGCACCGTGC
chromosome	2238837	2238861	PSPPH_0736_pwm_target_site_201	-18.7347	-	2.58E-06	CTGGCGGGTGCGCAGTTCGCCGTCG
chromosome	2239638	2239662	PSPPH_0736_pwm_target_site_202	-20.2857	+	5.18E-06	ACGCCCAGAAACTCGCTCGCCGTTT
chromosome	2248928	2248952	PSPPH_0736_pwm_target_site_203	-11.3776	-	8.08E-07	ACGTCGTTGGCCTCGACCACCAGGG
chromosome	2267916	2267940	PSPPH_0736_pwm_target_site_204	-12.8878	+	1.72E-06	TCGACGCGGTCGTAGATCTCCGTGT
chromosome	2287260	2287284	PSPPH_0736_pwm_target_site_205	-20.2755	-	5.11E-06	CTGCCGAACAACTCGATCGTCGTGC
chromosome	2292746	2292770	PSPPH_0736_pwm_target_site_206	-19.7245	+	3.87E-06	CCGCCGCGAGGCGATAAATCCGGGG
chromosome	2293671	2293695	PSPPH_0736_pwm_target_site_207	-19.6939	+	3.74E-06	CCGCCGAGTTCATCGAGGGCTATGG
chromosome	2300990	2301014	PSPPH_0736_pwm_target_site_208	-19.4592	-	3.39E-06	ACGCCGTGCTTGTCGATGGCCGCGC
chromosome	2330891	2330915	PSPPH_0736_pwm_target_site_209	-18.8163	-	2.64E-06	CCGCCGGTGTCGTTGGCTGCCATGG
chromosome	2331957	2331981	PSPPH_0736_pwm_target_site_210	-20.8571	-	7.02E-06	TCGCCGTCAGCCTTGATCACCAGCG
chromosome	2346234	2346258	PSPPH_0736_pwm_target_site_211	-11.4082	-	8.32E-07	TCAAAGTGGGCCGCGTTCGCGGTGG
chromosome	2354943	2354967	PSPPH_0736_pwm_target_site_212	-19.4184	-	3.33E-06	CGGTGGCACTCCTCGTCCGCCCTGG
chromosome	2358768	2358792	PSPPH_0736_pwm_target_site_213	-20.5918	+	6.16E-06	CCGACCTCAGCCTGGATCACGGTGC
chromosome	2363637	2363661	PSPPH_0736_pwm_target_site_214	-20.5204	-	5.55E-06	CAGCCCTGGGCCGCTTCAACGGTGC
chromosome	2364843	2364867	PSPPH_0736_pwm_target_site_215	-21.4592	+	9.42E-06	CCGCCGTAATCGTTGATCGCGGCAA
chromosome	2370954	2370978	PSPPH_0736_pwm_target_site_216	-18.1531	+	2.33E-06	CAGCCGTTCGCCCACTTTGCCGGGG
chromosome	2398266	2398290	PSPPH_0736_pwm_target_site_217	-19.4286	+	3.36E-06	CCGCCTTGCGACTGGTTGCTGGTGG
chromosome	2403079	2403103	PSPPH_0736_pwm_target_site_218	-19.0816	-	2.82E-06	CCGGCATCGGCCTCGCCCAGCATGG
chromosome	2410469	2410493	PSPPH_0736_pwm_target_site_219	-11.6837	-	9.69E-07	CCGCCGATGGAGTCTTCTGCGGAGG
chromosome	2427413	2427437	PSPPH_0736_pwm_target_site_220	-18.2551	-	2.37E-06	CGGCTGTGCATGTCTTCGGCCGTGG
chromosome	2430274	2430298	PSPPH_0736_pwm_target_site_221	-17.8878	+	2.27E-06	CCGCCTTGAGCGCGGGTGGCAGTGG
chromosome	2434125	2434149	PSPPH_0736_pwm_target_site_222	-19.9694	+	4.24E-06	CGGCCGATGAACGCTTCCGGCCTGG
chromosome	2439013	2439037	PSPPH_0736_pwm_target_site_223	-0.0612245	+	2.81E-08	CCGCCGCGATCCTGATCCGCGCTGG
chromosome	2465919	2465943	PSPPH_0736_pwm_target_site_224	-19.1224	+	2.94E-06	CCGTCGTTGTGCGCCACCGCCTTGC
chromosome	2471247	2471271	PSPPH_0736_pwm_target_site_225	-17.9898	+	2.31E-06	CCGCCCTGGCCGAACAGCGCCATGG
chromosome	2514895	2514919	PSPPH_0736_pwm_target_site_226	-18.8673	+	2.73E-06	GCGCCTTGCTCCGCGAGCGGCGTTG
chromosome	2518412	2518436	PSPPH_0736_pwm_target_site_227	-9.95918	+	3.61E-07	CCGGCGGGATTGCCGATGGCCGTGG
chromosome	2523296	2523320	PSPPH_0736_pwm_target_site_228	-20.5306	-	5.63E-06	CTGCCGATGGCCTTGATCGGCATCG
chromosome	2535704	2535728	PSPPH_0736_pwm_target_site_229	-21.5102	-	9.47E-06	GCGCGGCGATACTACATCGCGCAGG
chromosome	2537193	2537217	PSPPH_0736_pwm_target_site_230	-19.9796	-	4.32E-06	ACGCCGGGGTAGATGAACGCCGTGA
chromosome	2544051	2544075	PSPPH_0736_pwm_target_site_231	-20.5	-	5.45E-06	CCTACGGCGGCTTCGACCGCTGAGG
chromosome	2553075	2553099	PSPPH_0736_pwm_target_site_232	-20.8571	-	7.02E-06	CCGCCATGAGTTTCGATCCCCGGCT
chromosome	2555122	2555146	PSPPH_0736_pwm_target_site_233	-19.1429	+	2.99E-06	CCGCCGCGGTCCTTGGTGCCAGTGT
chromosome	2555374	2555398	PSPPH_0736_pwm_target_site_234	-21.1633	+	8.25E-06	CCGCGGTAATCCAGGTTCGAGGTGA
chromosome	2556415	2556439	PSPPH_0736_pwm_target_site_235	-21.4184	-	9.04E-06	CCGTCGATGTCCACGATGACCGGGG
chromosome	2582619	2582643	PSPPH_0736_pwm_target_site_236	-11.398	-	8.20E-07	CGGCCGTTGGCCTCTTCTTCGGTGC
chromosome	2608415	2608439	PSPPH_0736_pwm_target_site_237	-10.2959	+	4.48E-07	CAGCGGCGGGGCGCTTTTGCCGTGG
chromosome	2609207	2609231	PSPPH_0736_pwm_target_site_238	-19.3673	-	3.13E-06	GCGCTGAGGGCCGCAACCGCCCTGT
chromosome	2609754	2609778	PSPPH_0736_pwm_target_site_239	-19.4286	-	3.36E-06	CCGCAGCGATCTGCATACCCCGTGG
chromosome	2615322	2615346	PSPPH_0736_pwm_target_site_240	-19.3673	-	3.13E-06	CAGCCATTGAGCTCGACCGCACTGG
chromosome	2638943	2638967	PSPPH_0736_pwm_target_site_241	-18.2347	+	2.36E-06	CCGGCCTTGGCTTCCTGCGCCGAGG
chromosome	2670075	2670099	PSPPH_0736_pwm_target_site_242	-18.8367	+	2.69E-06	CCGCCCAGGTACAGGCCCGGCGTTG
chromosome	2676361	2676385	PSPPH_0736_pwm_target_site_243	-19.4184	+	3.33E-06	CGGTGGCACTCCTCGTCCGCCCTGG
chromosome	2689223	2689247	PSPPH_0736_pwm_target_site_244	-0.5	-	3.24E-08	CCGGCGTCGTACCCGTCCGCCCTGC
chromosome	2693605	2693629	PSPPH_0736_pwm_target_site_245	-20.2653	+	5.02E-06	CCTCCGTGCGCCAAGTTCAACGGCG
chromosome	2718607	2718631	PSPPH_0736_pwm_target_site_246	-20.5612	+	5.96E-06	CGTGCCCGAGCCTCGACTGCCGTGC
chromosome	2719254	2719278	PSPPH_0736_pwm_target_site_247	-20.8571	-	7.02E-06	CGCCAGTTGCACGATACCGCCGTCG
chromosome	2737100	2737124	PSPPH_0736_pwm_target_site_248	-21.449	+	9.37E-06	GCGCTGGGTGACGATATTGCCCTGG
chromosome	2747308	2747332	PSPPH_0736_pwm_target_site_249	-19.6837	+	3.68E-06	GACCCATTGGCCTCGCTGGCCGTGG
chromosome	2765310	2765334	PSPPH_0736_pwm_target_site_250	-19.1531	+	3.00E-06	CGTCGGTGTTGCATGATCGCCGTGG
chromosome	2767801	2767825	PSPPH_0736_pwm_target_site_251	-21.1122	+	7.68E-06	ATGCAGGGGGCCGCTTTCGCGGTGT
chromosome	2776224	2776248	PSPPH_0736_pwm_target_site_252	-20.5816	-	6.12E-06	TCGGTTCGGTACTCGGTGGCCGTGG
chromosome	2789715	2789739	PSPPH_0736_pwm_target_site_253	-19.4592	-	3.39E-06	CTGCCGTGCTGCTCGATAGCCCGGC
chromosome	2790503	2790527	PSPPH_0736_pwm_target_site_254	-20.2551	-	4.93E-06	TGGCAGCGGGCATCTGTCGACGTGG
chromosome	2798162	2798186	PSPPH_0736_pwm_target_site_255	-19.0306	+	2.79E-06	CCGGCCTGGCACCCGATGGCCGAAG
chromosome	2811413	2811437	PSPPH_0736_pwm_target_site_256	-19.8367	+	3.92E-06	CAGCAGTGGCACCAGACCACCGATG
chromosome	2829443	2829467	PSPPH_0736_pwm_target_site_257	-17.9286	+	2.28E-06	CCGCCGTGGGTAAAACCCGCTGCGG
chromosome	2838264	2838288	PSPPH_0736_pwm_target_site_258	-11.1531	-	7.47E-07	CAGGCCTGAGCCTCTTGCGCATTGG
chromosome	2838459	2838483	PSPPH_0736_pwm_target_site_259	-20.2857	-	5.18E-06	CCGGCCTGAACCTCTTCGCCGTTGG
chromosome	2843546	2843570	PSPPH_0736_pwm_target_site_260	-17.1327	-	2.20E-06	CCGCCGGGTACCTGTAGCGTCGGGG
chromosome	2858910	2858934	PSPPH_0736_pwm_target_site_261	-17.602	-	2.23E-06	CCGCCGCGATGCCCGGCCAGCGTGT
chromosome	2858999	2859023	PSPPH_0736_pwm_target_site_262	-19.1735	-	3.01E-06	CCGCGGTGCTCCGCTGTCGCTGGGT
chromosome	2865684	2865708	PSPPH_0736_pwm_target_site_263	-11.449	+	9.03E-07	ACGGCGTGCGACTCGATCTGCTTGG
chromosome	2868914	2868938	PSPPH_0736_pwm_target_site_264	-19.4184	-	3.33E-06	CGGTGGCACTCCTCGTCCGCCCTGG
chromosome	2889131	2889155	PSPPH_0736_pwm_target_site_265	-18.2857	+	2.40E-06	GCGCTGGGCACCTTGATGGCCGTGG
chromosome	2895533	2895557	PSPPH_0736_pwm_target_site_266	-21.6531	+	9.59E-06	CTGCCGTGGGAATCTTCCTGCTGTG
chromosome	2903163	2903187	PSPPH_0736_pwm_target_site_267	-20.5714	-	6.05E-06	CCGCAGTTGTACGATGACGTGGTGG
chromosome	2917251	2917275	PSPPH_0736_pwm_target_site_268	-19.4184	+	3.33E-06	CGGTGGCACTCCTCGTCCGCCCTGG
chromosome	2923251	2923275	PSPPH_0736_pwm_target_site_269	-10.8061	-	5.69E-07	CTGACCTGGGCCTTTTCAGCCGAGG
chromosome	2923655	2923679	PSPPH_0736_pwm_target_site_270	-19.2347	+	3.02E-06	ATGCCGTAGGTCCAGTCCAGCGTGG
chromosome	2937817	2937841	PSPPH_0736_pwm_target_site_271	-20.0102	-	4.49E-06	TCGCCCTGATGCTGGACGGCAATGG
chromosome	2939514	2939538	PSPPH_0736_pwm_target_site_272	-20.2449	-	4.84E-06	TCGTCAAGGTCCTTGACCGCCGGGC
chromosome	2941566	2941590	PSPPH_0736_pwm_target_site_273	-17.9898	-	2.31E-06	CCGCGTTGGTGCGAAGCCGCCGTCG
chromosome	2948094	2948118	PSPPH_0736_pwm_target_site_274	-10.8776	-	6.39E-07	CCACTGGCGGGCGATTTCGCCGTGG
chromosome	2953995	2954019	PSPPH_0736_pwm_target_site_275	-21.0408	+	7.30E-06	TCGCCGCAATACCAGAACGCCATGA
chromosome	2958561	2958585	PSPPH_0736_pwm_target_site_276	-19.1122	+	2.91E-06	CCGCGGGTGCAGGCGTCCGCCGTTG
chromosome	2959749	2959773	PSPPH_0736_pwm_target_site_277	-19.4184	-	3.33E-06	CGGTGGCACTCCTCGTCCGCCCTGG
chromosome	2961706	2961730	PSPPH_0736_pwm_target_site_278	-21.1327	+	7.95E-06	ACCCCCTTGTCGTCTTCGGCCGTGC
chromosome	2977247	2977271	PSPPH_0736_pwm_target_site_279	-21.6735	+	9.73E-06	ACGCCTTGAGCATCTTCGGCCGGAT
chromosome	2977618	2977642	PSPPH_0736_pwm_target_site_280	-9.40816	+	3.00E-07	CCGCCCAGGGTCTCGACCGCGGCCG
chromosome	2988692	2988716	PSPPH_0736_pwm_target_site_281	-20.2857	-	5.18E-06	CCGGCCTGGGAAAAGGTCGGCGTGC
chromosome	2990034	2990058	PSPPH_0736_pwm_target_site_282	-19.3571	+	3.11E-06	CCGCCGTTGAGCACGACCACCTTGT
chromosome	3020427	3020451	PSPPH_0736_pwm_target_site_283	-18.8163	+	2.64E-06	TCGCCCTTGTCCTGATACGCCTTGG
chromosome	3026915	3026939	PSPPH_0736_pwm_target_site_284	-3.53061	+	2.02E-07	GCATCGGCATCCTCTATCGCCGTGG
chromosome	3030565	3030589	PSPPH_0736_pwm_target_site_285	-17.9898	+	2.31E-06	GCGCCGCGCGGCGCGTTCGCCGATG
chromosome	3033662	3033686	PSPPH_0736_pwm_target_site_286	-19.9898	+	4.39E-06	CCACCGTATTCCTCGCTGACCGTGA
chromosome	3075423	3075447	PSPPH_0736_pwm_target_site_287	-20.8367	+	6.79E-06	TCGCCGTAATCCAGGTCGGCCATGT
chromosome	3081009	3081033	PSPPH_0736_pwm_target_site_288	-20.5306	-	5.63E-06	GGGGCGTAGAACTCGACAGCAGTGG
chromosome	3081778	3081802	PSPPH_0736_pwm_target_site_289	-19.4184	-	3.33E-06	CGGTGGCACTCCTCGTCCGCCCTGG
chromosome	3084344	3084368	PSPPH_0736_pwm_target_site_290	-19.949	-	4.11E-06	CAACCGTGCGAAGAATCCGCCGTAG
chromosome	3085753	3085777	PSPPH_0736_pwm_target_site_291	-10.8265	-	5.79E-07	CAGCCGTCGGCCTCGACTGCTCGGG
chromosome	3087151	3087175	PSPPH_0736_pwm_target_site_292	0.561224	-	2.41E-08	GCGGCCTGGGTCTGGACCGCCGTGG
chromosome	3114071	3114095	PSPPH_0736_pwm_target_site_293	-18.2245	+	2.35E-06	CCGCCTTCTGCCTTGTGCGCAATGG
chromosome	3131485	3131509	PSPPH_0736_pwm_target_site_294	-12.3061	+	1.39E-06	CCTCTGAGATCATAAACCGCCGTCG
chromosome	3133704	3133728	PSPPH_0736_pwm_target_site_295	-20.2857	-	5.18E-06	ACCACTTGAGGCTCGTTCGCCGCGC
chromosome	3133896	3133920	PSPPH_0736_pwm_target_site_296	-19.9592	-	4.17E-06	CTGCGGTCGGCATCGGTATCCGTGG
chromosome	3156830	3156854	PSPPH_0736_pwm_target_site_297	-19.9898	+	4.39E-06	CAGCCGCAGTTCGCGTTCGCCGACG
chromosome	3162315	3162339	PSPPH_0736_pwm_target_site_298	-19.4184	+	3.33E-06	CGGTGGCACTCCTCGTCCGCCCTGG
chromosome	3162901	3162925	PSPPH_0736_pwm_target_site_299	-1.71429	+	6.97E-08	CCGACGCGGGCAACGTTCGCCATGG
chromosome	3180366	3180390	PSPPH_0736_pwm_target_site_300	-20.5408	+	5.74E-06	GCGAGCTTGGCCGCTACCGCCCTGG
chromosome	3181620	3181644	PSPPH_0736_pwm_target_site_301	-20.2551	+	4.93E-06	CCGTGTTGGGCCTGGATTTCCGCGG
chromosome	3183680	3183704	PSPPH_0736_pwm_target_site_302	-20.8571	-	7.02E-06	CTGAAGGCATCCTTGACCGCGGTGG
chromosome	3192999	3193023	PSPPH_0736_pwm_target_site_303	-2.33673	-	1.15E-07	GCGCCGAGCGAATAGATCGCCATGG
chromosome	3210506	3210530	PSPPH_0736_pwm_target_site_304	-19.6735	-	3.62E-06	GCGCCGTTTGCATCGACGCCCCTGG
chromosome	3210812	3210836	PSPPH_0736_pwm_target_site_305	-19.449	+	3.39E-06	CCGCCATGCTTCTTTTTCGGCCTCG
chromosome	3230473	3230497	PSPPH_0736_pwm_target_site_306	-20.8571	-	7.02E-06	ACGCCGCGAAACTCAATCGCATAGG
chromosome	3261812	3261836	PSPPH_0736_pwm_target_site_307	-19.4184	+	3.33E-06	CGGTGGCACTCCTCGTCCGCCCTGG
chromosome	3274076	3274100	PSPPH_0736_pwm_target_site_308	-19.3469	+	3.10E-06	TGGCCGTGGTCGCGTATGGCCGGGG
chromosome	3278941	3278965	PSPPH_0736_pwm_target_site_309	-20.0102	+	4.49E-06	CCGCTGCGGTCCAGGATCGGCACGG
chromosome	3278941	3278965	PSPPH_0736_pwm_target_site_310	-20.0204	-	4.51E-06	CCGTGCCGATCCTGGACCGCAGCGG
chromosome	3279801	3279825	PSPPH_0736_pwm_target_site_311	-20.2653	-	5.02E-06	GCGCCGAGGCACGCGTTTGTCATGG
chromosome	3280898	3280922	PSPPH_0736_pwm_target_site_312	-21.102	-	7.55E-06	CAGCCAATAGCCGCGACCGCCCTGA
chromosome	3281037	3281061	PSPPH_0736_pwm_target_site_313	-20.8878	+	7.20E-06	ACGCTGGCCAACTATATGGCCGTGG
chromosome	3281178	3281202	PSPPH_0736_pwm_target_site_314	-19.6939	+	3.74E-06	ACGCCGTGGCGCTCGATCTTCCTGA
chromosome	3281325	3281349	PSPPH_0736_pwm_target_site_315	-18.4184	+	2.42E-06	CTGCTGTACACCCCGTTTGCCGTGG
chromosome	3282845	3282869	PSPPH_0736_pwm_target_site_316	-21.6939	+	9.98E-06	CGGCCATGAGCAAAGACCGCGTTGC
chromosome	3284102	3284126	PSPPH_0736_pwm_target_site_317	-19.9898	+	4.39E-06	CCGCCGAGATCATCGCCCGCGAGAG
chromosome	3287323	3287347	PSPPH_0736_pwm_target_site_318	-20.2551	+	4.93E-06	CTGGCGCTGGCATTGATCGCCCTGG
chromosome	3320087	3320111	PSPPH_0736_pwm_target_site_319	-9.67347	+	3.23E-07	CCGCCGATGGTTTGTTCGGCCGTGG
chromosome	3323050	3323074	PSPPH_0736_pwm_target_site_320	-20.8163	-	6.55E-06	ACTCCGTGCGCCAATACCGTCGCTG
chromosome	3342127	3342151	PSPPH_0736_pwm_target_site_321	-17.8673	+	2.27E-06	GCGACGTGGGACCGGGTCGGCGTGA
chromosome	3343772	3343796	PSPPH_0736_pwm_target_site_322	-20.5102	+	5.49E-06	CCGCCGTAGGACTCAACCTGTACGG
chromosome	3359170	3359194	PSPPH_0736_pwm_target_site_323	-19.551	+	3.41E-06	CAGCCACGGGCGCATTCCGCCGAGC
chromosome	3361258	3361282	PSPPH_0736_pwm_target_site_324	-8.84694	-	2.69E-07	CCGCAGCGGCCCGCGTCCGGCGTGC
chromosome	3369792	3369816	PSPPH_0736_pwm_target_site_325	-20.4796	+	5.41E-06	CCTACCTGATTCCCGATCGCCTTCG
chromosome	3376404	3376428	PSPPH_0736_pwm_target_site_326	-20.3265	+	5.30E-06	CTGCCGGAATCCTTTGTGCCCGTGG
chromosome	3383377	3383401	PSPPH_0736_pwm_target_site_327	-19.7245	-	3.87E-06	CCTGCCTGTGCCTATGTCGGCGTCG
chromosome	3401030	3401054	PSPPH_0736_pwm_target_site_328	-20.2449	+	4.84E-06	CCGATGTGCGTCAATACCGCCTTGC
chromosome	3406586	3406610	PSPPH_0736_pwm_target_site_329	-18.8367	+	2.69E-06	CCGCCGGGGACGTCCTTGAACGTGG
chromosome	3414629	3414653	PSPPH_0736_pwm_target_site_330	-18.8061	-	2.62E-06	CCGCCGTGGGCTTCCAGTGCATCGG
chromosome	3421781	3421805	PSPPH_0736_pwm_target_site_331	-9.97959	+	3.68E-07	GTGCCATGGCCCTCGACCGACGCGG
chromosome	3424913	3424937	PSPPH_0736_pwm_target_site_332	-9.97959	+	3.68E-07	CCGCCGCGTGGATCTACTGCCGTGA
chromosome	3430486	3430510	PSPPH_0736_pwm_target_site_333	-21.4082	-	8.89E-06	CCGTCTTGAGCCGATTAAGGCGTTG
chromosome	3432854	3432878	PSPPH_0736_pwm_target_site_334	-10.6224	+	5.51E-07	CCGCTGCCAGTCTGTATGGCCGTGG
chromosome	3437383	3437407	PSPPH_0736_pwm_target_site_335	-20.2857	+	5.18E-06	ACGTGGTGATCATCGGCGGCGGTGG
chromosome	3442966	3442990	PSPPH_0736_pwm_target_site_336	-3.18367	+	1.73E-07	CGCCCGTGGTACAAGACCGCAATGG
chromosome	3451712	3451736	PSPPH_0736_pwm_target_site_337	-18.5204	+	2.46E-06	GCGCAGTGGACGTGGTCGGCCTTGG
chromosome	3467668	3467692	PSPPH_0736_pwm_target_site_338	-19.949	-	4.11E-06	GCGCTGCGGGCCACTTCGTCCGCGG
chromosome	3468187	3468211	PSPPH_0736_pwm_target_site_339	-9.42857	-	3.06E-07	GCGCTTTGCTCCTCGGCCGCTGTGG
chromosome	3469476	3469500	PSPPH_0736_pwm_target_site_340	-18.5306	+	2.48E-06	CCGCCCTGCGCCTTGACGGACAGGG
chromosome	3470578	3470602	PSPPH_0736_pwm_target_site_341	-19.1122	-	2.91E-06	CCTCCATGAACCTCGGCGGCCCTTG
chromosome	3473483	3473507	PSPPH_0736_pwm_target_site_342	-19.0816	+	2.82E-06	CCGATCAGGCCCTTGACCGCAGTGG
chromosome	3488863	3488887	PSPPH_0736_pwm_target_site_343	-19.1531	-	3.00E-06	CGGCGTTGAGCCGCGAGCGCGGCGG
chromosome	3490904	3490928	PSPPH_0736_pwm_target_site_344	-19.398	+	3.24E-06	TCCGCCGGGGCCTCGACCGGCGCGG
chromosome	3494196	3494220	PSPPH_0736_pwm_target_site_345	-19.6429	-	3.51E-06	TCTTCGTGGGCCTCGTAGGCCGCGT
chromosome	3528159	3528183	PSPPH_0736_pwm_target_site_346	-21.398	+	8.75E-06	AGGCCGTTGGCCTCGATGGCATTGC
chromosome	3535031	3535055	PSPPH_0736_pwm_target_site_347	-20.2347	+	4.76E-06	CTGGCGTCGGCCAATGCCGAAGTGG
chromosome	3536250	3536274	PSPPH_0736_pwm_target_site_348	-21.1633	-	8.25E-06	CACCCGCGAGCCGATACCGCGCTCG
chromosome	3545619	3545643	PSPPH_0736_pwm_target_site_349	-20.8469	+	6.91E-06	CTGCTGGGAGCCGCGTTTGCCGAGC
chromosome	3550587	3550611	PSPPH_0736_pwm_target_site_350	-17.9796	-	2.30E-06	CCGCCGTCGCCCTAGGCGGCTGCGC
chromosome	3550704	3550728	PSPPH_0736_pwm_target_site_351	-20.8571	+	7.02E-06	TCGGCGGTGTACTCGACGGCGGCGG
chromosome	3566675	3566699	PSPPH_0736_pwm_target_site_352	-21.1429	+	8.08E-06	CCGGCGTTTTCCAAGTTCGTCGAGC
chromosome	3577262	3577286	PSPPH_0736_pwm_target_site_353	-19.9796	-	4.32E-06	GCGCTGTTGACCTCGTTGGCGCTGG
chromosome	3582170	3582194	PSPPH_0736_pwm_target_site_354	-19.9694	-	4.24E-06	CCACCGTCACCCTTGACCACAATGG
chromosome	3588962	3588986	PSPPH_0736_pwm_target_site_355	-19.7041	-	3.80E-06	CCGGCGGCGGCTTTGATGGCGGTGG
chromosome	3588977	3589001	PSPPH_0736_pwm_target_site_356	-19.102	+	2.88E-06	CCGCCGCCGGGCTCTTCCACACCGG
chromosome	3615437	3615461	PSPPH_0736_pwm_target_site_357	-21.4388	+	9.29E-06	ATCCCGCAGTCCTATGTCGCAGTGG
chromosome	3617776	3617800	PSPPH_0736_pwm_target_site_358	-10.5714	+	5.17E-07	TCGCCGGGGTCCTGTTCTGCCTGGG
chromosome	3637533	3637557	PSPPH_0736_pwm_target_site_359	-21.1429	-	8.08E-06	TTGCGGTCAGATTCGCTCGCCATGG
chromosome	3641262	3641286	PSPPH_0736_pwm_target_site_360	-19.0306	+	2.79E-06	GCGCCGTGAGCCCTTACCCGCCTGC
chromosome	3650650	3650674	PSPPH_0736_pwm_target_site_361	-21.1327	+	7.95E-06	TCGGCGTGGGACGAAATAACCGGGG
chromosome	3665206	3665230	PSPPH_0736_pwm_target_site_362	-19.6429	+	3.51E-06	CAGCCGTGATCGCCCATCGCGGAGC
chromosome	3674876	3674900	PSPPH_0736_pwm_target_site_363	-18.551	+	2.51E-06	CGGGCGTGGGTCTGGTTCGTGGCGG
chromosome	3697963	3697987	PSPPH_0736_pwm_target_site_364	-20.5	-	5.45E-06	AAGCCTTTGGCCGTTACCGCCGAGG
chromosome	3747394	3747418	PSPPH_0736_pwm_target_site_365	-20.2449	+	4.84E-06	GAGCTGTTGGCCTGGTTTGCCGTGC
chromosome	3754995	3755019	PSPPH_0736_pwm_target_site_366	-18.8061	-	2.62E-06	CCACAGCGGGCCGTGACCGCCCGGG
chromosome	3769349	3769373	PSPPH_0736_pwm_target_site_367	-19.6837	+	3.68E-06	CTGCCCTGAGGGTTGACCGCCTTGT
chromosome	3771785	3771809	PSPPH_0736_pwm_target_site_368	-19.3878	-	3.20E-06	CAGGCGCAGCACTTGACCGTCGTGG
chromosome	3773585	3773609	PSPPH_0736_pwm_target_site_369	-2.62245	-	1.35E-07	CCGCCGTCATCAACGACCGCGATGG
chromosome	3775597	3775621	PSPPH_0736_pwm_target_site_370	-12.3163	-	1.41E-06	CCTCAGTCGTCCTCGATTGGCCTGG
chromosome	3789911	3789935	PSPPH_0736_pwm_target_site_371	-20.5918	+	6.16E-06	CCGCGTTTAAGCTCTATCGCCGGGA
chromosome	3798634	3798658	PSPPH_0736_pwm_target_site_372	-11.4694	+	9.29E-07	CCCGCGTGATACTCGTAAGCCGGGT
chromosome	3805672	3805696	PSPPH_0736_pwm_target_site_373	-19.8776	-	3.97E-06	CCGACGAGATCACCGAAACCCGTGG
chromosome	3818328	3818352	PSPPH_0736_pwm_target_site_374	-19.3776	+	3.16E-06	CCGCCGCGTGACGCGTCAGCAGCAG
chromosome	3819611	3819635	PSPPH_0736_pwm_target_site_375	-19.0612	-	2.80E-06	CAGCAACGTGCCTTGTCCGCTGTGG
chromosome	3819637	3819661	PSPPH_0736_pwm_target_site_376	-18.0306	+	2.31E-06	CCGACCCGATCCTGCTGCGCCGTGC
chromosome	3825124	3825148	PSPPH_0736_pwm_target_site_377	-17.3878	-	2.22E-06	CCGCCCGCCGCCTCGGCCTCCGAGG
chromosome	3840295	3840319	PSPPH_0736_pwm_target_site_378	-18.2653	+	2.38E-06	CAGCCGTGAGCCGCCGCTGCGGTCG
chromosome	3857491	3857515	PSPPH_0736_pwm_target_site_379	-21.4082	+	8.89E-06	CCCACGAGAGCCTCTACCGACAGGC
chromosome	3880849	3880873	PSPPH_0736_pwm_target_site_380	-18.8265	+	2.66E-06	CCGCCGCCAACCTCATCCGCCGCAT
chromosome	3886091	3886115	PSPPH_0736_pwm_target_site_381	-19	-	2.77E-06	CCGGCATGGGTGCCGATGGCCGTGA
chromosome	3915024	3915048	PSPPH_0736_pwm_target_site_382	-19.6633	+	3.57E-06	CCGGCGTGGGCCAGTTCGCCCTTGA
chromosome	3918245	3918269	PSPPH_0736_pwm_target_site_383	-21.1429	-	8.08E-06	CGGCCTCAGTGCTCTTTCGCAGTTG
chromosome	3918642	3918666	PSPPH_0736_pwm_target_site_384	-19.9592	+	4.17E-06	TTGCCGTTGGCATCGGTCCCCGTGC
chromosome	3931277	3931301	PSPPH_0736_pwm_target_site_385	-19.9592	-	4.17E-06	GCGCCATTGACCGCTACTGCCGGGG
chromosome	3932533	3932557	PSPPH_0736_pwm_target_site_386	-12.051	+	1.27E-06	CCGGCGGTATCCACGTTGGCCGTGT
chromosome	3933427	3933451	PSPPH_0736_pwm_target_site_387	-17.6633	-	2.24E-06	CCGCTGTGGGCCACGCGCTCGGCGG
chromosome	3934936	3934960	PSPPH_0736_pwm_target_site_388	-18.4388	+	2.43E-06	TCGGCGTGAACGCCGAACGCTGTGG
chromosome	3945886	3945910	PSPPH_0736_pwm_target_site_389	-10.2551	-	4.18E-07	CAGCCGGGGGCGTCGTCCCCGGTGA
chromosome	3962809	3962833	PSPPH_0736_pwm_target_site_390	-17.9592	-	2.29E-06	ACGCAGTGGGCCTACGGCGCGTTGG
chromosome	3971163	3971187	PSPPH_0736_pwm_target_site_391	-9.54082	-	3.13E-07	CCGCCGATGGCCCCGTCCCACGTGA
chromosome	3975434	3975458	PSPPH_0736_pwm_target_site_392	-19.5816	+	3.45E-06	CTGCCATTGAACCGTATCGCCGAGG
chromosome	4019423	4019447	PSPPH_0736_pwm_target_site_393	-17.6122	-	2.24E-06	CCGCCGAGATCGCGAAACCCCGTGG
chromosome	4048513	4048537	PSPPH_0736_pwm_target_site_394	-19.7143	-	3.84E-06	GCGCAGTGATCCTGCTCGGCAGTGT
chromosome	4078295	4078319	PSPPH_0736_pwm_target_site_395	-19.7551	+	3.90E-06	CCCGGGCGACACTTGATCGCCGAGG
chromosome	4088502	4088526	PSPPH_0736_pwm_target_site_396	-20.8367	+	6.79E-06	GCGCCTTGGGGCAATTTGGCCAAGG
chromosome	4118860	4118884	PSPPH_0736_pwm_target_site_397	-11.4592	+	9.19E-07	CCGCTGAAAACCTATCTCGCCTTGG
chromosome	4119817	4119841	PSPPH_0736_pwm_target_site_398	-21.1224	-	7.81E-06	CCGAGGCGGGCTTCTTTCCCGGTGT
chromosome	4122449	4122473	PSPPH_0736_pwm_target_site_399	-19.6531	-	3.53E-06	TCGCGTCGGGCCTTGACCACCGTGC
chromosome	4127392	4127416	PSPPH_0736_pwm_target_site_400	-19.4184	-	3.33E-06	CGGTGGCACTCCTCGTCCGCCCTGG
chromosome	4150911	4150935	PSPPH_0736_pwm_target_site_401	-20.2245	-	4.71E-06	CTGGCGTCGGCTTTTTCCGCCATCG
chromosome	4156068	4156092	PSPPH_0736_pwm_target_site_402	-20.2245	-	4.71E-06	CCGCCATTGAACACGTCCAGCGTCG
chromosome	4156730	4156754	PSPPH_0736_pwm_target_site_403	-21.1122	+	7.68E-06	GCGCTGCTGGACTATTACGACCTGG
chromosome	4164608	4164632	PSPPH_0736_pwm_target_site_404	-9.34694	-	2.94E-07	CCGGCGGGCGACCCGATCTGCGTGG
chromosome	4176924	4176948	PSPPH_0736_pwm_target_site_405	-19.3163	-	3.08E-06	CGCCAGTGTGACCATGTCGCCGTTG
chromosome	4179005	4179029	PSPPH_0736_pwm_target_site_406	-20.8367	+	6.79E-06	TCGCCGTGAGTCGATTCGGCATCGG
chromosome	4179920	4179944	PSPPH_0736_pwm_target_site_407	-19.3673	+	3.13E-06	TTGGCGTAGGTCTCGAACGCGGTGG
chromosome	4184447	4184471	PSPPH_0736_pwm_target_site_408	-19.4184	+	3.33E-06	CGGTGGCACTCCTCGTCCGCCCTGG
chromosome	4192072	4192096	PSPPH_0736_pwm_target_site_409	-20.7143	-	6.24E-06	ATGCCGTTGTAACGTACCGCCGTGA
chromosome	4196576	4196600	PSPPH_0736_pwm_target_site_410	-2.31633	+	1.09E-07	CCGCGGTGAGCATAGAACGTCATGG
chromosome	4197703	4197727	PSPPH_0736_pwm_target_site_411	-0.897959	+	4.26E-08	GCGGCGTGGTACTCGCCCGCAGTGC
chromosome	4213572	4213596	PSPPH_0736_pwm_target_site_412	-10.5408	-	4.89E-07	ACGCCTTGGGAATCAAGCGCAGTGG
chromosome	4214156	4214180	PSPPH_0736_pwm_target_site_413	-20.5816	-	6.12E-06	CAGCGGCGATCATCAACGGCCGTGC
chromosome	4218216	4218240	PSPPH_0736_pwm_target_site_414	-19.8776	+	3.97E-06	CCGAAAGCGTACCTGTTCGCCGTGG
chromosome	4219901	4219925	PSPPH_0736_pwm_target_site_415	-20.8776	-	7.17E-06	CTGCCGTGACAGTTTTTCGTCACGG
chromosome	4231382	4231406	PSPPH_0736_pwm_target_site_416	-17.2551	-	2.21E-06	ACGCCTTGGGCGCACCCCGCCGAGG
chromosome	4239271	4239295	PSPPH_0736_pwm_target_site_417	-20.8061	-	6.45E-06	CCGTCGCTGGCCTCTACTGACGGCG
chromosome	4246332	4246356	PSPPH_0736_pwm_target_site_418	-19.4286	-	3.36E-06	CCGGCGTGGTGCTGTACCGGCTGAG
chromosome	4247557	4247581	PSPPH_0736_pwm_target_site_419	-20.8673	-	7.11E-06	GCGCAGAGGCAGTCTATCGCCTGGG
chromosome	4269680	4269704	PSPPH_0736_pwm_target_site_420	-18.8673	+	2.73E-06	CCGCCGGGCCAATGGATTGCAGTGG
chromosome	4275513	4275537	PSPPH_0736_pwm_target_site_421	-21.1531	-	8.18E-06	CCGACGGGTTACTCGTTCAACCTCG
chromosome	4299451	4299475	PSPPH_0736_pwm_target_site_422	-19.4184	-	3.33E-06	CGGTGGCACTCCTCGTCCGCCCTGG
chromosome	4326284	4326308	PSPPH_0736_pwm_target_site_423	-20.1327	+	4.56E-06	TAGTCGCGAGCACCTTCCGGCGTGG
chromosome	4327546	4327570	PSPPH_0736_pwm_target_site_424	-13.7755	+	2.07E-06	CCGCTCTGATACTTTATCACTGTAG
chromosome	4328064	4328088	PSPPH_0736_pwm_target_site_425	-21.1429	-	8.08E-06	CTGGCGGTTGACTCTATCGCCGAGC
chromosome	4329900	4329924	PSPPH_0736_pwm_target_site_426	-20.1735	+	4.62E-06	CCTCAGTGATATCAGCCCGACGCGG
chromosome	4340826	4340850	PSPPH_0736_pwm_target_site_427	-20.3163	+	5.29E-06	CTGGCTGGCTACTCGTTCGGCGCGG
chromosome	4350934	4350958	PSPPH_0736_pwm_target_site_428	-21.1122	-	7.68E-06	CACCCGTTGTCCAAGAACGCCAAGG
chromosome	4354436	4354460	PSPPH_0736_pwm_target_site_429	-10.5918	+	5.37E-07	CCGTCGTGTTACTGGACACCCCTGG
chromosome	4358788	4358812	PSPPH_0736_pwm_target_site_430	-2.92857	+	1.60E-07	CTGCCGTGATACGCGACGGCGGTGT
chromosome	4374219	4374243	PSPPH_0736_pwm_target_site_431	-19.398	-	3.24E-06	ACGTCCTGCGCAAAGAGCGCCGTGG
chromosome	4385214	4385238	PSPPH_0736_pwm_target_site_432	-20.2755	-	5.11E-06	TCGACCTGGTCTTCGAGCGCGGTGC
chromosome	4396295	4396319	PSPPH_0736_pwm_target_site_433	-20.6939	-	6.22E-06	TCCCCGTGGTACCCGTCCGTTATGA
chromosome	4408207	4408231	PSPPH_0736_pwm_target_site_434	-19.4082	+	3.29E-06	AAGCCGTGAAACGCGCCTGCCGTCG
chromosome	4408226	4408250	PSPPH_0736_pwm_target_site_435	-18.1531	+	2.33E-06	CCGTCGTGACCCCAGGCTGACCTGG
chromosome	4410259	4410283	PSPPH_0736_pwm_target_site_436	-17.7041	+	2.25E-06	TCGTCGGCAGCCTGCTGCGCCGTGG
chromosome	4413003	4413027	PSPPH_0736_pwm_target_site_437	-19.9796	+	4.32E-06	CCGGCGGCGGCCGCTACAGGCCTGG
chromosome	4420658	4420682	PSPPH_0736_pwm_target_site_438	-18.2347	+	2.36E-06	CCGGCGTGGGACGGATACGCCGTAT
chromosome	4431613	4431637	PSPPH_0736_pwm_target_site_439	-11.9388	-	1.12E-06	GCGCCGTGATACCCGTTTGCAGTCA
chromosome	4438554	4438578	PSPPH_0736_pwm_target_site_440	-10.8878	-	6.48E-07	CCGAAGCGGTCCTTGATCGCCGCCG
chromosome	4443089	4443113	PSPPH_0736_pwm_target_site_441	-19.4184	+	3.33E-06	CGGTGGCACTCCTCGTCCGCCCTGG
chromosome	4465522	4465546	PSPPH_0736_pwm_target_site_442	-12.2959	+	1.37E-06	TCGCCGTGATCAAAGTACGCCTTGA
chromosome	4471320	4471344	PSPPH_0736_pwm_target_site_443	-21.6837	-	9.83E-06	CAGCTGTGGCATTCGATTGCCATGT
chromosome	4493134	4493158	PSPPH_0736_pwm_target_site_444	-20.2551	+	4.93E-06	CGGCCATAGGCCTTGATCGCAGCCG
chromosome	4493654	4493678	PSPPH_0736_pwm_target_site_445	-20.7959	-	6.39E-06	CGGTCGTTGGCTTGTACAGCCTTGG
chromosome	4494401	4494425	PSPPH_0736_pwm_target_site_446	-18.2347	+	2.36E-06	CCGCCGATGGCCGTGAGCGCCGAGC
chromosome	4497785	4497809	PSPPH_0736_pwm_target_site_447	-11.4388	+	8.85E-07	GCGCTGTCGGCCTGTATCGCCTTTG
chromosome	4507914	4507938	PSPPH_0736_pwm_target_site_448	-21.1531	-	8.18E-06	CTGCGCTGCTCCTCGATCGTCGTAT
chromosome	4518821	4518845	PSPPH_0736_pwm_target_site_449	-20.7347	+	6.27E-06	CCGCTGTGGTCTCACATTGCCATGT
chromosome	4519035	4519059	PSPPH_0736_pwm_target_site_450	-18.9796	-	2.75E-06	CCGCCCTGGGCCCAGAATGTCGAGC
chromosome	4530764	4530788	PSPPH_0736_pwm_target_site_451	-19.6735	+	3.62E-06	ATCGCGTCCGCCTCGACCGCCATGG
chromosome	4536699	4536723	PSPPH_0736_pwm_target_site_452	-20.8367	-	6.79E-06	GCGCTGCGGTAATTGACCGCTCTGG
chromosome	4539041	4539065	PSPPH_0736_pwm_target_site_453	-17.398	+	2.22E-06	CCGGCGCGCACCTGGACCGCCGAGA
chromosome	4559660	4559684	PSPPH_0736_pwm_target_site_454	-19.6735	-	3.62E-06	CCGCAGTGAACATCATCGGCACTGG
chromosome	4560332	4560356	PSPPH_0736_pwm_target_site_455	-17.949	-	2.29E-06	CCGCGGCGGGTCTTGAACACCCTGG
chromosome	4574569	4574593	PSPPH_0736_pwm_target_site_456	-18.9796	+	2.75E-06	CCGACGTGTGCCCCTACACCCTGGG
chromosome	4581540	4581564	PSPPH_0736_pwm_target_site_457	-11.1633	+	7.61E-07	CCGATGGGTGCCTATTTCGCCGGGC
chromosome	4594023	4594047	PSPPH_0736_pwm_target_site_458	-19.8776	-	3.97E-06	CAGGCCTGGGACCCGATTGCCCGGG
chromosome	4594100	4594124	PSPPH_0736_pwm_target_site_459	-16.5408	-	2.19E-06	GCGCCGTGTGTCTGGTGCCCGGTGG
chromosome	4594116	4594140	PSPPH_0736_pwm_target_site_460	-9.95918	-	3.61E-07	CCGACTTGGGCATTGAGCGCCGTGT
chromosome	4606015	4606039	PSPPH_0736_pwm_target_site_461	-19.3776	+	3.16E-06	CAGTCGTGGGCCAACAGCGCCGATG
chromosome	4640708	4640732	PSPPH_0736_pwm_target_site_462	-19.6939	+	3.74E-06	CCGCCGGGGTGCTCGACCGAACCGT
chromosome	4641174	4641198	PSPPH_0736_pwm_target_site_463	-19.0918	-	2.85E-06	ACGCCGTTGCCCACTTACGCCGACG
chromosome	4651263	4651287	PSPPH_0736_pwm_target_site_464	-20.5612	-	5.96E-06	CCATCGCGAAACTCGACCGCCAGCG
chromosome	4658513	4658537	PSPPH_0736_pwm_target_site_465	-21.1327	+	7.95E-06	TCGCGCTGATCCTCGTACTCCTTGA
chromosome	4669284	4669308	PSPPH_0736_pwm_target_site_466	-19.9592	-	4.17E-06	TGCCCGCGGGCTTTGTTCGCTGTGG
chromosome	4677495	4677519	PSPPH_0736_pwm_target_site_467	-13.1939	-	1.88E-06	CCGTCGTTGTCGTATATGGCCGCTG
chromosome	4678994	4679018	PSPPH_0736_pwm_target_site_468	-20.5612	+	5.96E-06	CCGCCCTGGGCCGAAATTCAGGTGG
chromosome	4693144	4693168	PSPPH_0736_pwm_target_site_469	-21.4796	-	9.46E-06	CCGAACTGATGCGCTATCGCCACGG
chromosome	4695180	4695204	PSPPH_0736_pwm_target_site_470	-20.3367	-	5.30E-06	CCGCAGCCATGCTGTTTCTCGGTGG
chromosome	4699464	4699488	PSPPH_0736_pwm_target_site_471	-10.7245	-	5.55E-07	ACGGTGTGAGCACCGACAGCCGTGG
chromosome	4708105	4708129	PSPPH_0736_pwm_target_site_472	-21.1122	+	7.68E-06	CTGCCATGGGCGGAGTTCGTCGACG
chromosome	4728437	4728461	PSPPH_0736_pwm_target_site_473	-0.0102041	-	2.71E-08	CCGCCGTCTGCCTCGTCGGGCCTGG
chromosome	4733284	4733308	PSPPH_0736_pwm_target_site_474	-18.551	+	2.51E-06	CCGACCTGCACATGTACCGCGGTGG
chromosome	4741369	4741393	PSPPH_0736_pwm_target_site_475	-19.4184	-	3.33E-06	CGGTGGCACTCCTCGTCCGCCCTGG
chromosome	4745763	4745787	PSPPH_0736_pwm_target_site_476	-19.1122	+	2.91E-06	CGGCTGTCGGCGTCGAAGGCCGCGG
chromosome	4762592	4762616	PSPPH_0736_pwm_target_site_477	-20.4898	+	5.42E-06	TCGCCGTAGGCAGCGTCATCGGTGG
chromosome	4775206	4775230	PSPPH_0736_pwm_target_site_478	-20.2653	+	5.02E-06	TCGCCTTCAGAGTCGGCGGTCGTGG
chromosome	4780563	4780587	PSPPH_0736_pwm_target_site_479	-20.4898	+	5.42E-06	TAGCCAAGGGCCACGACCACCGGGG
chromosome	4795615	4795639	PSPPH_0736_pwm_target_site_480	-20.8163	+	6.55E-06	CCGGAGTTGGCCTTGATCACGATGG
chromosome	4801528	4801552	PSPPH_0736_pwm_target_site_481	-10.8571	-	6.14E-07	CTGCCGTGGTGCTCTTCCGCTACCG
chromosome	4827943	4827967	PSPPH_0736_pwm_target_site_482	-18.8265	-	2.66E-06	CACCCGTGGGTCGCCTTTGCCGTCG
chromosome	4829884	4829908	PSPPH_0736_pwm_target_site_483	-21.1224	+	7.81E-06	TCGGCGTAAGCCTCTTCGCCCAGGG
chromosome	4833268	4833292	PSPPH_0736_pwm_target_site_484	-20.1633	+	4.60E-06	CCAGTGTGGGCGCAGATGGGCGTGG
chromosome	4855878	4855902	PSPPH_0736_pwm_target_site_485	-20.7857	+	6.35E-06	CGCTTGATGGCTTCGACCGCCGTGG
chromosome	4863929	4863953	PSPPH_0736_pwm_target_site_486	-20.8673	-	7.11E-06	TCGCCGTGACACAAGACGGCGAGGG
chromosome	4883114	4883138	PSPPH_0736_pwm_target_site_487	-19.4184	+	3.33E-06	CGGTGGCACTCCTCGTCCGCCCTGG
chromosome	4892059	4892083	PSPPH_0736_pwm_target_site_488	-19.4184	-	3.33E-06	CGGTGGCACTCCTCGTCCGCCCTGG
chromosome	4914867	4914891	PSPPH_0736_pwm_target_site_489	-17.6429	-	2.24E-06	CCACCGTTGACATCCGCCGCCGAGG
chromosome	4916347	4916371	PSPPH_0736_pwm_target_site_490	-21.4694	-	9.45E-06	GGGGCGTGAGACTCGATTGCGGCGC
chromosome	4918138	4918162	PSPPH_0736_pwm_target_site_491	-13.1531	-	1.81E-06	ATGGCGTGGGACTATTTCGCCCAAG
chromosome	4944758	4944782	PSPPH_0736_pwm_target_site_492	-10.7959	-	5.67E-07	CCGCAGGAAGACCATCTGGCCGTGG
chromosome	4944853	4944877	PSPPH_0736_pwm_target_site_493	-21.6633	-	9.63E-06	CCACGCTGGGCGTATTCAACCGTGA
chromosome	4950351	4950375	PSPPH_0736_pwm_target_site_494	-11.0408	+	6.69E-07	GCGAAGTGGTACCAGAACGCCATGG
chromosome	4954492	4954516	PSPPH_0736_pwm_target_site_495	-19.7143	+	3.84E-06	ACGCAGTGCTTTTCAATCGCGGTGG
chromosome	4968314	4968338	PSPPH_0736_pwm_target_site_496	-18.5918	+	2.53E-06	CGGGTGTGCTGCTGGTTCGCCGTTG
chromosome	4976091	4976115	PSPPH_0736_pwm_target_site_497	-19.4082	+	3.29E-06	TCGCCATGGGCCTGCATGGCCATGC
chromosome	4982376	4982400	PSPPH_0736_pwm_target_site_498	-18.5612	+	2.52E-06	CGCCTGTGGCCCACCTTCGCCGTGC
chromosome	4989677	4989701	PSPPH_0736_pwm_target_site_499	-20.4388	+	5.36E-06	TCTCCGGGAACTCATACCGCCTTGG
chromosome	4996718	4996742	PSPPH_0736_pwm_target_site_500	-12.0102	-	1.20E-06	CTGCCGTCAGCCTTGATCGCCTTTT
chromosome	4996943	4996967	PSPPH_0736_pwm_target_site_501	-19.1224	+	2.94E-06	GCGACGCGGGCCTCGCTGGCGGTTG
chromosome	5006909	5006933	PSPPH_0736_pwm_target_site_502	-21.1531	-	8.18E-06	CCGACGAGGTACAAATTGCCCGCGG
chromosome	5010977	5011001	PSPPH_0736_pwm_target_site_503	-20.1837	+	4.63E-06	TCTGCGTGGTGCCCTATACCCGTGG
chromosome	5019058	5019082	PSPPH_0736_pwm_target_site_504	-20.2551	-	4.93E-06	CCGCCGATGTACTGGTCCACCGGCA
chromosome	5040041	5040065	PSPPH_0736_pwm_target_site_505	-18.4592	+	2.43E-06	CCGCCCGTACCCCCTTCGGCGGTGG
chromosome	5040667	5040691	PSPPH_0736_pwm_target_site_506	-19.1224	+	2.94E-06	CCGCCGTTGTCCTGAACCGCCAGCC
chromosome	5041231	5041255	PSPPH_0736_pwm_target_site_507	-20.2755	+	5.11E-06	ACGGCCTGAACCTCGACCAGCGTGC
chromosome	5049316	5049340	PSPPH_0736_pwm_target_site_508	-21.398	-	8.75E-06	CAGCCGCCGGACTTTTTAGCCTTGA
chromosome	5056159	5056183	PSPPH_0736_pwm_target_site_509	-0.265306	+	2.90E-08	CCACCGTCGGCTTCGCCAGCCGTGG
chromosome	5056695	5056719	PSPPH_0736_pwm_target_site_510	-19.4184	+	3.33E-06	CCGCTGCCAGCCAAGGCGGCGGTGG
chromosome	5065295	5065319	PSPPH_0736_pwm_target_site_511	-19.1327	+	2.97E-06	CGGACGGGAACGTCGTCCGCCGCGC
chromosome	5076109	5076133	PSPPH_0736_pwm_target_site_512	-19.449	-	3.39E-06	CCGTAGCCAGGGTGGATCGCCGTGG
chromosome	5083138	5083162	PSPPH_0736_pwm_target_site_513	-21.6735	-	9.73E-06	TCGCATTTGGCTTCGATGGCCGTGC
chromosome	5091558	5091582	PSPPH_0736_pwm_target_site_514	-19.7245	-	3.87E-06	CCGCACTGGCACTCTGTCGAGCTGG
chromosome	5100006	5100030	PSPPH_0736_pwm_target_site_515	-20.3367	-	5.30E-06	CCGGCGTGATGATCCATCGGCATCG
chromosome	5111355	5111379	PSPPH_0736_pwm_target_site_516	-20	-	4.45E-06	GCGCCGATCTCCTTGATCACCGAGG
chromosome	5111875	5111899	PSPPH_0736_pwm_target_site_517	-11.7041	-	9.96E-07	GCGGCGCGATACCATTTCGCCGCGC
chromosome	5150127	5150151	PSPPH_0736_pwm_target_site_518	-20.2653	-	5.02E-06	CCGTCGTCGCCGTATTCGGGCGTGA
chromosome	5150312	5150336	PSPPH_0736_pwm_target_site_519	-20.551	+	5.85E-06	CCGTTGTTGCCGTATACCGCCGCGC
chromosome	5154455	5154479	PSPPH_0736_pwm_target_site_520	-19.9388	+	4.06E-06	GCACCATTGCCTTCGACCGCCGAGG
chromosome	5185358	5185382	PSPPH_0736_pwm_target_site_521	-20.5612	+	5.96E-06	CCGATATGGTCCGCCTTGGTCGTGG
chromosome	5199083	5199107	PSPPH_0736_pwm_target_site_522	-18.7245	-	2.57E-06	CCGCCGCTGTACCCCAATGCCGTGA
chromosome	5219555	5219579	PSPPH_0736_pwm_target_site_523	-21.1327	+	7.95E-06	CTGCCGTCGGCCGAGATGACCTGGG
chromosome	5219778	5219802	PSPPH_0736_pwm_target_site_524	-21.1429	-	8.08E-06	CCGCTGAGATCCGCGACTTCCGCCG
chromosome	5222971	5222995	PSPPH_0736_pwm_target_site_525	-20.2959	-	5.24E-06	CTGGCGCGTGAGGCTTTCGCCCTGG
chromosome	5224757	5224781	PSPPH_0736_pwm_target_site_526	-12.0816	-	1.28E-06	TGGTCGTCATCCGGTATCGCCGTGG
chromosome	5266128	5266152	PSPPH_0736_pwm_target_site_527	-20.898	+	7.21E-06	CAGCCATGATCCGCTCTCGGCGCTG
chromosome	5286298	5286322	PSPPH_0736_pwm_target_site_528	-20.2449	-	4.84E-06	GCGGCCTGGGCTTCTTCCAGCGCGG
chromosome	5294348	5294372	PSPPH_0736_pwm_target_site_529	-11.7653	-	1.10E-06	CAGGCCTGAGCCTCGATCGCGCTGC
chromosome	5320106	5320130	PSPPH_0736_pwm_target_site_530	-19.4184	+	3.33E-06	CGGTGGCACTCCTCGTCCGCCCTGG
chromosome	5342867	5342891	PSPPH_0736_pwm_target_site_531	-18.8265	+	2.66E-06	CCTACGTGAACTTCGCCCGCCGCGC
chromosome	5343977	5344001	PSPPH_0736_pwm_target_site_532	-19.3878	-	3.20E-06	TAGCCGTGCTTTTTGACCGCCTTGG
chromosome	5348561	5348585	PSPPH_0736_pwm_target_site_533	-20.8367	+	6.79E-06	TCGACCTGAGCCGACACCACCTTGG
chromosome	5351149	5351173	PSPPH_0736_pwm_target_site_534	-19.4184	-	3.33E-06	CGGTGGCACTCCTCGTCCGCCCTGG
chromosome	5355658	5355682	PSPPH_0736_pwm_target_site_535	-20.5714	-	6.05E-06	CAGTGGTGTGCGGATTTCGCCGCGG
chromosome	5370490	5370514	PSPPH_0736_pwm_target_site_536	-17.9694	+	2.30E-06	CTGCCGTGGGTGTCACTGGCCCTGG
chromosome	5388380	5388404	PSPPH_0736_pwm_target_site_537	-19.4184	+	3.33E-06	CGGTGGCACTCCTCGTCCGCCCTGG
chromosome	5393977	5394001	PSPPH_0736_pwm_target_site_538	-2.0102	+	8.68E-08	ACGACGTGGTCATCGTCGGCGGTGG
chromosome	5398734	5398758	PSPPH_0736_pwm_target_site_539	-19.9898	+	4.39E-06	CCGCACTGATGCTGGTCATCAGTGG
chromosome	5409409	5409433	PSPPH_0736_pwm_target_site_540	-10.3061	+	4.54E-07	CAGCCGCTCGGCAATTTCGCCGTGG
chromosome	5418467	5418491	PSPPH_0736_pwm_target_site_541	-11.7551	-	1.09E-06	TCGCCGTCGTAATAGGTCGCCGGGA
chromosome	5435128	5435152	PSPPH_0736_pwm_target_site_542	-21.398	-	8.75E-06	TCGTCCTGGTCGGAGTCCGTTGTGG
chromosome	5436663	5436687	PSPPH_0736_pwm_target_site_543	-20.2755	+	5.11E-06	CGCCCGTGAGATTCCTCCGGCTTCG
chromosome	5438543	5438567	PSPPH_0736_pwm_target_site_544	-20.8673	-	7.11E-06	ACGCCATGGTAGTCGCTGGCGTTGG
chromosome	5460568	5460592	PSPPH_0736_pwm_target_site_545	-8.88776	-	2.72E-07	CCGCCGCGACCCTCGTGCCGAGTGG
chromosome	5476315	5476339	PSPPH_0736_pwm_target_site_546	-21.4796	+	9.46E-06	CAGGTGTCCTACGCTATCGGCGTGG
chromosome	5476484	5476508	PSPPH_0736_pwm_target_site_547	-9.40816	-	3.00E-07	CCGAAGTGGCCGTAGGCCGCAGTGG
chromosome	5491125	5491149	PSPPH_0736_pwm_target_site_548	-10.5714	-	5.17E-07	TGGCCGTTCGCCTTTTTCGCCGTAG
chromosome	5498347	5498371	PSPPH_0736_pwm_target_site_549	-19.6531	+	3.53E-06	CCGTCGTCGGCGAAGGCTGCAGTGG
chromosome	5505444	5505468	PSPPH_0736_pwm_target_site_550	-21.102	+	7.55E-06	GCGCCCTGGGATTCTTCCGGCAGGT
chromosome	5521565	5521589	PSPPH_0736_pwm_target_site_551	-19.1531	-	3.00E-06	CTGCCGTGATCGTCACCCGGCCTGC
chromosome	5537114	5537138	PSPPH_0736_pwm_target_site_552	-11.7755	+	1.10E-06	CCGACCTGATCGGCAATCGCCTTGG
chromosome	5538182	5538206	PSPPH_0736_pwm_target_site_553	-19.7041	+	3.80E-06	CTGCCGTCCGCCTGTTTAACGGTGG
chromosome	5543901	5543925	PSPPH_0736_pwm_target_site_554	-11.1327	-	7.15E-07	CCGCTGTGGGTCAATACCGGCCTGC
chromosome	5543930	5543954	PSPPH_0736_pwm_target_site_555	-19.4184	-	3.33E-06	CCTGCGTGACCCTTGACGGCCATCG
chromosome	5544326	5544350	PSPPH_0736_pwm_target_site_556	-19.9694	+	4.24E-06	CGGCCCAGGTCCTTGACGTCCGAGG
chromosome	5550130	5550154	PSPPH_0736_pwm_target_site_557	-8	+	2.53E-07	CCGCCGCGCGCCTCAAGGGCCATGG
chromosome	5551962	5551986	PSPPH_0736_pwm_target_site_558	-20.2449	+	4.84E-06	CCAGCGAGCGACTCGACAGCGGTTG
chromosome	5569731	5569755	PSPPH_0736_pwm_target_site_559	-21.4184	-	9.04E-06	GCGGCGTAATCTGCGTCTGCCGTTG
chromosome	5571739	5571763	PSPPH_0736_pwm_target_site_560	-20.2653	+	5.02E-06	CCGGCCTGGGCCTGGATATCGGTGA
chromosome	5571810	5571834	PSPPH_0736_pwm_target_site_561	-20.5408	-	5.74E-06	GCGCAGTAGGGCGCTTTTGCCATGG
chromosome	5575636	5575660	PSPPH_0736_pwm_target_site_562	-19.4184	+	3.33E-06	CGGTGGCACTCCTCGTCCGCCCTGG
chromosome	5590247	5590271	PSPPH_0736_pwm_target_site_563	-20.2347	-	4.76E-06	CCGCCGTAGGAAACTCCGGCACTGG
chromosome	5592133	5592157	PSPPH_0736_pwm_target_site_564	-20.8367	+	6.79E-06	CCGCCGAAGGCCTATCTCAGCCTGA
chromosome	5611222	5611246	PSPPH_0736_pwm_target_site_565	-19.6633	-	3.57E-06	CCGCTGGAGGCCAATGCCGCCGCGA
chromosome	5616853	5616877	PSPPH_0736_pwm_target_site_566	-20.8265	+	6.66E-06	CCGTCGTGGGGTTCTTTGTCAGTGC
chromosome	5617431	5617455	PSPPH_0736_pwm_target_site_567	-18.2449	-	2.36E-06	CCGCAGTGTGCCGTTTGCGCGGTTG
chromosome	5630458	5630482	PSPPH_0736_pwm_target_site_568	-18.8061	-	2.62E-06	CTGCCGTCGGCGTCGGCGGACCTGG
chromosome	5659543	5659567	PSPPH_0736_pwm_target_site_569	-19.4184	+	3.33E-06	CGGTGGCACTCCTCGTCCGCCCTGG
chromosome	5663449	5663473	PSPPH_0736_pwm_target_site_570	-19.6633	-	3.57E-06	CAGCCGTTGACCGAAACCACCGTGC
chromosome	5676642	5676666	PSPPH_0736_pwm_target_site_571	-20.8673	-	7.11E-06	CGTTCGTGCGCCGATATCGCTGCGG
chromosome	5684068	5684092	PSPPH_0736_pwm_target_site_572	-20.2857	-	5.18E-06	GAGCCGGGATGCTCGTCTGCGGTGA
chromosome	5696261	5696285	PSPPH_0736_pwm_target_site_573	-20.2245	-	4.71E-06	ACGCAGTCGGCATCGAACGCGATGG
chromosome	5698576	5698600	PSPPH_0736_pwm_target_site_574	-12.0204	-	1.22E-06	CCGCCGTGAAACTCGTTCGAATCGA
chromosome	5707919	5707943	PSPPH_0736_pwm_target_site_575	-10.2857	+	4.40E-07	GCGACGGGCGCATCTACGGCCGTGG
chromosome	5708425	5708449	PSPPH_0736_pwm_target_site_576	-19.4082	+	3.29E-06	CTGCCGGGCGACAATCCCGACGTGC
chromosome	5715074	5715098	PSPPH_0736_pwm_target_site_577	-8.18367	+	2.55E-07	CCGACGGGGCCCCCTGTCGCCATGG
chromosome	5722225	5722249	PSPPH_0736_pwm_target_site_578	-19.4082	-	3.29E-06	CCGGCCGGGGGCTTTTTCGCAGTGT
chromosome	5725338	5725362	PSPPH_0736_pwm_target_site_579	-21.6633	-	9.63E-06	CAGTTGCAGGCCGATACCGCCGTGA
chromosome	5727330	5727354	PSPPH_0736_pwm_target_site_580	-18.8367	-	2.69E-06	CTGCCGTGCGCAGGTACCGCGGTGC
chromosome	5728933	5728957	PSPPH_0736_pwm_target_site_581	-18.5102	+	2.45E-06	GGGCCGTAGGCCTTGTGCGCCGAGA
chromosome	5730044	5730068	PSPPH_0736_pwm_target_site_582	-21.1531	+	8.18E-06	AGGCCGGCATCATCGACCGCCGGGT
chromosome	5732678	5732702	PSPPH_0736_pwm_target_site_583	-18.5612	-	2.52E-06	CCGGCGTGGGCCTGCTTTCGGGTGG
chromosome	5742491	5742515	PSPPH_0736_pwm_target_site_584	-21.6633	+	9.63E-06	CCGCCGATAGACTCGTCCAAAGGGT
chromosome	5747400	5747424	PSPPH_0736_pwm_target_site_585	-20.5102	-	5.49E-06	AACCCGAGGGCCTCGACCCCACTGG
chromosome	5770340	5770364	PSPPH_0736_pwm_target_site_586	-11.4082	-	8.32E-07	CCACCGTTGTAGACATCCGCCGTGT
chromosome	5770769	5770793	PSPPH_0736_pwm_target_site_587	-20	-	4.45E-06	AAGCCGTGATACGCCGCTGCCGTGA
chromosome	5786894	5786918	PSPPH_0736_pwm_target_site_588	-18.4592	+	2.43E-06	CCGCCCTGATCCCCGGCCGCAAGGC
chromosome	5788772	5788796	PSPPH_0736_pwm_target_site_589	-19.1429	+	2.99E-06	CCGACGTGGTACTGGTGCTCGGCGC
chromosome	5809553	5809577	PSPPH_0736_pwm_target_site_590	-20.2755	-	5.11E-06	ACGCTGGCGGCCAATGTCGCGGTGG
chromosome	5812365	5812389	PSPPH_0736_pwm_target_site_591	-18.1531	+	2.33E-06	CCGCCCTGGCACCACACAGCCGGGT
chromosome	5825601	5825625	PSPPH_0736_pwm_target_site_592	-11.0816	-	6.76E-07	ACGCCGTTGGCATCAACCGTAGTGG
chromosome	5826020	5826044	PSPPH_0736_pwm_target_site_593	-12.3163	+	1.41E-06	CCGTCGTCATCCTCGACCAGCGTCA
chromosome	5836650	5836674	PSPPH_0736_pwm_target_site_594	-17.9286	+	2.28E-06	ACGCTGTGCGCCAGATCCGCCATGG
chromosome	5860604	5860628	PSPPH_0736_pwm_target_site_595	-19.4082	-	3.29E-06	CTGCCGTAAGCGGCCAACGCCATGG
chromosome	5864324	5864348	PSPPH_0736_pwm_target_site_596	-19.6939	+	3.74E-06	CTGCCGCTGGACTACAGCGCGTTGG
chromosome	5882500	5882524	PSPPH_0736_pwm_target_site_597	-18.4184	-	2.42E-06	TCGCCGGGTGTACCGATCGCCGTGA
chromosome	5899259	5899283	PSPPH_0736_pwm_target_site_598	-21.0918	-	7.46E-06	AGTCCGTTGTTCTCGACCGCCTTTG
chromosome	5925309	5925333	PSPPH_0736_pwm_target_site_599	-17.2857	+	2.21E-06	CAGCCATGCCACCCAACCGCCCTGG
chromosome	5926081	5926105	PSPPH_0736_pwm_target_site_600	-20.5204	+	5.55E-06	CCGACGTAGGTCACGATTGCCAGGG
large_plasmid	758	782	PSPPH_0736_pwm_target_site_601	-20.5612	-	5.96E-06	CCACCGTGGTAGTCCACGTCCGCGT
large_plasmid	21986	22010	PSPPH_0736_pwm_target_site_602	-19.6633	+	3.57E-06	CAGCCGTTGACCGAAACCACCGTGC
large_plasmid	57709	57733	PSPPH_0736_pwm_target_site_603	-19.4184	-	3.33E-06	CGGTGGCACTCCTCGTCCGCCCTGG
large_plasmid	69715	69739	PSPPH_0736_pwm_target_site_604	-19.4184	+	3.33E-06	CGGTGGCACTCCTCGTCCGCCCTGG
large_plasmid	88449	88473	PSPPH_0736_pwm_target_site_605	-19.4184	-	3.33E-06	CGGTGGCACTCCTCGTCCGCCCTGG
large_plasmid	89996	90020	PSPPH_0736_pwm_target_site_606	-19.0918	+	2.85E-06	CCGCCAAGGCCCGCGACCGCAGCAG
small_plasmid	758	782	PSPPH_0736_pwm_target_site_607	-20.5612	-	5.96E-06	CCACCGTGGTAGTCCACGTCCGCGT
small_plasmid	24190	24214	PSPPH_0736_pwm_target_site_608	-19.9592	-	4.17E-06	TCGCTGATGGCCTCCTTGGCCGTGC
small_plasmid	27301	27325	PSPPH_0736_pwm_target_site_609	-19.1122	+	2.91E-06	CCGGTTCGGCACTGGACCGCCGTGT
