# Supplementary material for: A compendium of DNA-binding specificities of transcription factors in Pseudomonas syringae
Source: Nat Commun. 2020 Oct 2;11:4947. doi: 10.1038/s41467-020-18744-7 (PMC7532196; doi:10.1038/s41467-020-18744-7)
Supplement: Supplementary file 5 — Supplementary Data 2 [file 41467_2020_18744_MOESM5_ESM.zip › all_TF_pwm_target_sites_bed/PSPPH_0778_pwm_target_site_info_bed6_plus.bed]

chrom	start	end	name	score	strand	p_value	matched_sequence
chromosome	53480	53490	PSPPH_0778_pwm_target_site_1	13.6517	+	7.81E-06	CAAGGATCTGG
chromosome	53480	53490	PSPPH_0778_pwm_target_site_2	13.6517	-	7.81E-06	CCAGATCCTTG
chromosome	246583	246593	PSPPH_0778_pwm_target_site_3	13.6517	-	7.81E-06	CAAGAACCTGG
chromosome	246583	246593	PSPPH_0778_pwm_target_site_4	13.6517	+	7.81E-06	CCAGGTTCTTG
chromosome	261828	261838	PSPPH_0778_pwm_target_site_5	15.5843	-	3.90E-06	CCAGAAACTGG
chromosome	261828	261838	PSPPH_0778_pwm_target_site_6	15.5843	+	3.90E-06	CCAGTTTCTGG
chromosome	271323	271333	PSPPH_0778_pwm_target_site_7	15.8652	+	2.08E-06	CCAGAACCTGG
chromosome	271323	271333	PSPPH_0778_pwm_target_site_8	15.8652	-	2.08E-06	CCAGGTTCTGG
chromosome	274626	274636	PSPPH_0778_pwm_target_site_9	17.5169	-	1.41E-06	CAAGATTCTGG
chromosome	274626	274636	PSPPH_0778_pwm_target_site_10	17.5169	+	1.41E-06	CCAGAATCTTG
chromosome	275580	275590	PSPPH_0778_pwm_target_site_11	17.5169	+	1.41E-06	CAAGATTCTGG
chromosome	275580	275590	PSPPH_0778_pwm_target_site_12	17.5169	-	1.41E-06	CCAGAATCTTG
chromosome	292477	292487	PSPPH_0778_pwm_target_site_13	15.8652	+	2.08E-06	CCAGAACCTGG
chromosome	292477	292487	PSPPH_0778_pwm_target_site_14	15.8652	-	2.08E-06	CCAGGTTCTGG
chromosome	350313	350323	PSPPH_0778_pwm_target_site_15	15.8652	-	2.08E-06	CCAGAACCTGG
chromosome	350313	350323	PSPPH_0778_pwm_target_site_16	15.8652	+	2.08E-06	CCAGGTTCTGG
chromosome	422643	422653	PSPPH_0778_pwm_target_site_17	17.5169	-	1.41E-06	CAAGATTCTGG
chromosome	422643	422653	PSPPH_0778_pwm_target_site_18	17.5169	+	1.41E-06	CCAGAATCTTG
chromosome	514049	514059	PSPPH_0778_pwm_target_site_19	15.8652	+	2.08E-06	CCAGAACCTGG
chromosome	514049	514059	PSPPH_0778_pwm_target_site_20	15.8652	-	2.08E-06	CCAGGTTCTGG
chromosome	599758	599768	PSPPH_0778_pwm_target_site_21	13.6517	+	7.81E-06	CAAGAACCTGG
chromosome	599758	599768	PSPPH_0778_pwm_target_site_22	13.6517	-	7.81E-06	CCAGGTTCTTG
chromosome	600957	600967	PSPPH_0778_pwm_target_site_23	13.6517	+	7.81E-06	CAAGGATCTGG
chromosome	600957	600967	PSPPH_0778_pwm_target_site_24	13.6517	-	7.81E-06	CCAGATCCTTG
chromosome	727477	727487	PSPPH_0778_pwm_target_site_25	15.0112	-	5.18E-06	CCAGAATCCGG
chromosome	727477	727487	PSPPH_0778_pwm_target_site_26	15.0225	+	4.84E-06	CCGGATTCTGG
chromosome	752994	753004	PSPPH_0778_pwm_target_site_27	15.8652	+	2.08E-06	CCAGATCCTGG
chromosome	752994	753004	PSPPH_0778_pwm_target_site_28	15.8652	-	2.08E-06	CCAGGATCTGG
chromosome	764329	764339	PSPPH_0778_pwm_target_site_29	15.5843	-	3.90E-06	CCAGAAACTGG
chromosome	764329	764339	PSPPH_0778_pwm_target_site_30	15.5843	+	3.90E-06	CCAGTTTCTGG
chromosome	770503	770513	PSPPH_0778_pwm_target_site_31	17.5169	+	1.41E-06	CAAGAATCTGG
chromosome	770503	770513	PSPPH_0778_pwm_target_site_32	17.5169	-	1.41E-06	CCAGATTCTTG
chromosome	774186	774196	PSPPH_0778_pwm_target_site_33	15.5843	+	3.90E-06	CCAGAAACTGG
chromosome	774186	774196	PSPPH_0778_pwm_target_site_34	15.5843	-	3.90E-06	CCAGTTTCTGG
chromosome	826613	826623	PSPPH_0778_pwm_target_site_35	14.7528	+	6.18E-06	CCAGATTCTGA
chromosome	826613	826623	PSPPH_0778_pwm_target_site_36	14.764	-	5.68E-06	TCAGAATCTGG
chromosome	878568	878578	PSPPH_0778_pwm_target_site_37	13.6517	-	7.81E-06	CAAGGTTCTGG
chromosome	878568	878578	PSPPH_0778_pwm_target_site_38	13.6517	+	7.81E-06	CCAGAACCTTG
chromosome	972878	972888	PSPPH_0778_pwm_target_site_39	15.5843	-	3.90E-06	CCAGATACTGG
chromosome	972878	972888	PSPPH_0778_pwm_target_site_40	15.5843	+	3.90E-06	CCAGTATCTGG
chromosome	985460	985470	PSPPH_0778_pwm_target_site_41	15.0112	-	5.18E-06	CCAGAATCCGG
chromosome	985460	985470	PSPPH_0778_pwm_target_site_42	15.0225	+	4.84E-06	CCGGATTCTGG
chromosome	1009420	1009430	PSPPH_0778_pwm_target_site_43	15.8652	+	2.08E-06	CCAGAACCTGG
chromosome	1009420	1009430	PSPPH_0778_pwm_target_site_44	15.8652	-	2.08E-06	CCAGGTTCTGG
chromosome	1047708	1047718	PSPPH_0778_pwm_target_site_45	13.6517	+	7.81E-06	CAAGGTTCTGG
chromosome	1047708	1047718	PSPPH_0778_pwm_target_site_46	13.6517	-	7.81E-06	CCAGAACCTTG
chromosome	1116229	1116239	PSPPH_0778_pwm_target_site_47	13.6517	-	7.81E-06	CAAGGATCTGG
chromosome	1116229	1116239	PSPPH_0778_pwm_target_site_48	13.6517	+	7.81E-06	CCAGATCCTTG
chromosome	1134177	1134187	PSPPH_0778_pwm_target_site_49	17.5169	+	1.41E-06	CAAGAATCTGG
chromosome	1134177	1134187	PSPPH_0778_pwm_target_site_50	17.5169	-	1.41E-06	CCAGATTCTTG
chromosome	1199299	1199309	PSPPH_0778_pwm_target_site_51	15.8652	+	2.08E-06	CCAGAACCTGG
chromosome	1199299	1199309	PSPPH_0778_pwm_target_site_52	15.8652	-	2.08E-06	CCAGGTTCTGG
chromosome	1212980	1212990	PSPPH_0778_pwm_target_site_53	17.5169	-	1.41E-06	CAAGAATCTGG
chromosome	1212980	1212990	PSPPH_0778_pwm_target_site_54	17.5169	+	1.41E-06	CCAGATTCTTG
chromosome	1247700	1247710	PSPPH_0778_pwm_target_site_55	13.6517	-	7.81E-06	CAAGGATCTGG
chromosome	1247700	1247710	PSPPH_0778_pwm_target_site_56	13.6517	+	7.81E-06	CCAGATCCTTG
chromosome	1272469	1272479	PSPPH_0778_pwm_target_site_57	13.6517	-	7.81E-06	CAAGGATCTGG
chromosome	1272469	1272479	PSPPH_0778_pwm_target_site_58	13.6517	+	7.81E-06	CCAGATCCTTG
chromosome	1282521	1282531	PSPPH_0778_pwm_target_site_59	15.3034	+	4.50E-06	CAAGAATCTTG
chromosome	1282521	1282531	PSPPH_0778_pwm_target_site_60	15.3034	-	4.50E-06	CAAGATTCTTG
chromosome	1294145	1294155	PSPPH_0778_pwm_target_site_61	15.5843	+	3.90E-06	CCAGATACTGG
chromosome	1294145	1294155	PSPPH_0778_pwm_target_site_62	15.5843	-	3.90E-06	CCAGTATCTGG
chromosome	1315324	1315334	PSPPH_0778_pwm_target_site_63	19.7303	-	4.10E-07	CCAGAATCTGG
chromosome	1315324	1315334	PSPPH_0778_pwm_target_site_64	19.7303	+	4.10E-07	CCAGATTCTGG
chromosome	1350433	1350443	PSPPH_0778_pwm_target_site_65	15.0112	-	5.18E-06	CCAGAATCCGG
chromosome	1350433	1350443	PSPPH_0778_pwm_target_site_66	15.0225	+	4.84E-06	CCGGATTCTGG
chromosome	1365158	1365168	PSPPH_0778_pwm_target_site_67	13.6517	-	7.81E-06	CAAGGATCTGG
chromosome	1365158	1365168	PSPPH_0778_pwm_target_site_68	13.6517	+	7.81E-06	CCAGATCCTTG
chromosome	1401309	1401319	PSPPH_0778_pwm_target_site_69	19.7303	-	4.10E-07	CCAGAATCTGG
chromosome	1401309	1401319	PSPPH_0778_pwm_target_site_70	19.7303	+	4.10E-07	CCAGATTCTGG
chromosome	1422768	1422778	PSPPH_0778_pwm_target_site_71	13.6517	-	7.81E-06	CAAGAACCTGG
chromosome	1422768	1422778	PSPPH_0778_pwm_target_site_72	13.6517	+	7.81E-06	CCAGGTTCTTG
chromosome	1423265	1423275	PSPPH_0778_pwm_target_site_73	15.8652	+	2.08E-06	CCAGATCCTGG
chromosome	1423265	1423275	PSPPH_0778_pwm_target_site_74	15.8652	-	2.08E-06	CCAGGATCTGG
chromosome	1428371	1428381	PSPPH_0778_pwm_target_site_75	13.6517	-	7.81E-06	CAAGGTTCTGG
chromosome	1428371	1428381	PSPPH_0778_pwm_target_site_76	13.6517	+	7.81E-06	CCAGAACCTTG
chromosome	1444510	1444520	PSPPH_0778_pwm_target_site_77	17.5169	-	1.41E-06	CAAGATTCTGG
chromosome	1444510	1444520	PSPPH_0778_pwm_target_site_78	17.5169	+	1.41E-06	CCAGAATCTTG
chromosome	1516802	1516812	PSPPH_0778_pwm_target_site_79	15.0112	+	5.18E-06	CCAGATTCCGG
chromosome	1516802	1516812	PSPPH_0778_pwm_target_site_80	15.0225	-	4.84E-06	CCGGAATCTGG
chromosome	1534287	1534297	PSPPH_0778_pwm_target_site_81	19.7303	-	4.10E-07	CCAGAATCTGG
chromosome	1534287	1534297	PSPPH_0778_pwm_target_site_82	19.7303	+	4.10E-07	CCAGATTCTGG
chromosome	1537499	1537509	PSPPH_0778_pwm_target_site_83	19.7303	+	4.10E-07	CCAGAATCTGG
chromosome	1537499	1537509	PSPPH_0778_pwm_target_site_84	19.7303	-	4.10E-07	CCAGATTCTGG
chromosome	1539335	1539345	PSPPH_0778_pwm_target_site_85	15.0112	-	5.18E-06	CCAGATTCCGG
chromosome	1539335	1539345	PSPPH_0778_pwm_target_site_86	15.0225	+	4.84E-06	CCGGAATCTGG
chromosome	1551256	1551266	PSPPH_0778_pwm_target_site_87	15.0112	+	5.18E-06	CCAGATTCCGG
chromosome	1551256	1551266	PSPPH_0778_pwm_target_site_88	15.0225	-	4.84E-06	CCGGAATCTGG
chromosome	1566424	1566434	PSPPH_0778_pwm_target_site_89	15.5843	-	3.90E-06	CCAGAAACTGG
chromosome	1566424	1566434	PSPPH_0778_pwm_target_site_90	15.5843	+	3.90E-06	CCAGTTTCTGG
chromosome	1652708	1652718	PSPPH_0778_pwm_target_site_91	14.7528	-	6.18E-06	CCAGAATCTGA
chromosome	1652708	1652718	PSPPH_0778_pwm_target_site_92	14.764	+	5.68E-06	TCAGATTCTGG
chromosome	1708685	1708695	PSPPH_0778_pwm_target_site_93	15.8652	+	2.08E-06	CCAGAACCTGG
chromosome	1708685	1708695	PSPPH_0778_pwm_target_site_94	15.8652	-	2.08E-06	CCAGGTTCTGG
chromosome	1844167	1844177	PSPPH_0778_pwm_target_site_95	15.0112	+	5.18E-06	CCAGAATCCGG
chromosome	1844167	1844177	PSPPH_0778_pwm_target_site_96	15.0225	-	4.84E-06	CCGGATTCTGG
chromosome	1870971	1870981	PSPPH_0778_pwm_target_site_97	15.0112	+	5.18E-06	CCAGAATCCGG
chromosome	1870971	1870981	PSPPH_0778_pwm_target_site_98	15.0225	-	4.84E-06	CCGGATTCTGG
chromosome	1911284	1911294	PSPPH_0778_pwm_target_site_99	15.0112	-	5.18E-06	CCAGAATCCGG
chromosome	1911284	1911294	PSPPH_0778_pwm_target_site_100	15.0225	+	4.84E-06	CCGGATTCTGG
chromosome	1951679	1951689	PSPPH_0778_pwm_target_site_101	13.6517	-	7.81E-06	CAAGGATCTGG
chromosome	1951679	1951689	PSPPH_0778_pwm_target_site_102	13.6517	+	7.81E-06	CCAGATCCTTG
chromosome	1972212	1972222	PSPPH_0778_pwm_target_site_103	15.0112	+	5.18E-06	CCAGATTCCGG
chromosome	1972212	1972222	PSPPH_0778_pwm_target_site_104	15.0225	-	4.84E-06	CCGGAATCTGG
chromosome	2070735	2070745	PSPPH_0778_pwm_target_site_105	15.0112	-	5.18E-06	CCAGAATCCGG
chromosome	2070735	2070745	PSPPH_0778_pwm_target_site_106	15.0225	+	4.84E-06	CCGGATTCTGG
chromosome	2103183	2103193	PSPPH_0778_pwm_target_site_107	15.5843	-	3.90E-06	CCAGATACTGG
chromosome	2103183	2103193	PSPPH_0778_pwm_target_site_108	15.5843	+	3.90E-06	CCAGTATCTGG
chromosome	2148422	2148432	PSPPH_0778_pwm_target_site_109	17.5169	-	1.41E-06	CAAGAATCTGG
chromosome	2148422	2148432	PSPPH_0778_pwm_target_site_110	17.5169	+	1.41E-06	CCAGATTCTTG
chromosome	2161259	2161269	PSPPH_0778_pwm_target_site_111	15.5843	+	3.90E-06	CCAGAAACTGG
chromosome	2161259	2161269	PSPPH_0778_pwm_target_site_112	15.5843	-	3.90E-06	CCAGTTTCTGG
chromosome	2171615	2171625	PSPPH_0778_pwm_target_site_113	19.7303	-	4.10E-07	CCAGAATCTGG
chromosome	2171615	2171625	PSPPH_0778_pwm_target_site_114	19.7303	+	4.10E-07	CCAGATTCTGG
chromosome	2257509	2257519	PSPPH_0778_pwm_target_site_115	14.7528	+	6.18E-06	CCAGATTCTGA
chromosome	2257509	2257519	PSPPH_0778_pwm_target_site_116	14.764	-	5.68E-06	TCAGAATCTGG
chromosome	2270686	2270696	PSPPH_0778_pwm_target_site_117	13.6517	-	7.81E-06	CAAGGTTCTGG
chromosome	2270686	2270696	PSPPH_0778_pwm_target_site_118	13.6517	+	7.81E-06	CCAGAACCTTG
chromosome	2295738	2295748	PSPPH_0778_pwm_target_site_119	13.6517	+	7.81E-06	CAAGGTTCTGG
chromosome	2295738	2295748	PSPPH_0778_pwm_target_site_120	13.6517	-	7.81E-06	CCAGAACCTTG
chromosome	2331640	2331650	PSPPH_0778_pwm_target_site_121	13.6517	+	7.81E-06	CAAGATCCTGG
chromosome	2331640	2331650	PSPPH_0778_pwm_target_site_122	13.6517	-	7.81E-06	CCAGGATCTTG
chromosome	2337450	2337460	PSPPH_0778_pwm_target_site_123	14.7528	-	6.18E-06	CCAGAATCTGA
chromosome	2337450	2337460	PSPPH_0778_pwm_target_site_124	14.764	+	5.68E-06	TCAGATTCTGG
chromosome	2396927	2396937	PSPPH_0778_pwm_target_site_125	19.7303	+	4.10E-07	CCAGAATCTGG
chromosome	2396927	2396937	PSPPH_0778_pwm_target_site_126	19.7303	-	4.10E-07	CCAGATTCTGG
chromosome	2420789	2420799	PSPPH_0778_pwm_target_site_127	15.8652	-	2.08E-06	CCAGATCCTGG
chromosome	2420789	2420799	PSPPH_0778_pwm_target_site_128	15.8652	+	2.08E-06	CCAGGATCTGG
chromosome	2439470	2439480	PSPPH_0778_pwm_target_site_129	19.7303	+	4.10E-07	CCAGAATCTGG
chromosome	2439470	2439480	PSPPH_0778_pwm_target_site_130	19.7303	-	4.10E-07	CCAGATTCTGG
chromosome	2440115	2440125	PSPPH_0778_pwm_target_site_131	15.5843	-	3.90E-06	CCAGAAACTGG
chromosome	2440115	2440125	PSPPH_0778_pwm_target_site_132	15.5843	+	3.90E-06	CCAGTTTCTGG
chromosome	2472434	2472444	PSPPH_0778_pwm_target_site_133	13.6517	+	7.81E-06	CAAGGATCTGG
chromosome	2472434	2472444	PSPPH_0778_pwm_target_site_134	13.6517	-	7.81E-06	CCAGATCCTTG
chromosome	2485294	2485304	PSPPH_0778_pwm_target_site_135	17.5169	+	1.41E-06	CAAGATTCTGG
chromosome	2485294	2485304	PSPPH_0778_pwm_target_site_136	17.5169	-	1.41E-06	CCAGAATCTTG
chromosome	2559180	2559190	PSPPH_0778_pwm_target_site_137	15.8652	-	2.08E-06	CCAGATCCTGG
chromosome	2559180	2559190	PSPPH_0778_pwm_target_site_138	15.8652	+	2.08E-06	CCAGGATCTGG
chromosome	2577529	2577539	PSPPH_0778_pwm_target_site_139	19.7303	+	4.10E-07	CCAGAATCTGG
chromosome	2577529	2577539	PSPPH_0778_pwm_target_site_140	19.7303	-	4.10E-07	CCAGATTCTGG
chromosome	2608510	2608520	PSPPH_0778_pwm_target_site_141	13.6517	-	7.81E-06	CAAGGTTCTGG
chromosome	2608510	2608520	PSPPH_0778_pwm_target_site_142	13.6517	+	7.81E-06	CCAGAACCTTG
chromosome	2655752	2655762	PSPPH_0778_pwm_target_site_143	15.8652	+	2.08E-06	CCAGAACCTGG
chromosome	2655752	2655762	PSPPH_0778_pwm_target_site_144	15.8652	-	2.08E-06	CCAGGTTCTGG
chromosome	2670324	2670334	PSPPH_0778_pwm_target_site_145	15.8652	+	2.08E-06	CCAGAACCTGG
chromosome	2670324	2670334	PSPPH_0778_pwm_target_site_146	15.8652	-	2.08E-06	CCAGGTTCTGG
chromosome	2739052	2739062	PSPPH_0778_pwm_target_site_147	13.6517	+	7.81E-06	CAAGAACCTGG
chromosome	2739052	2739062	PSPPH_0778_pwm_target_site_148	13.6517	-	7.81E-06	CCAGGTTCTTG
chromosome	2765691	2765701	PSPPH_0778_pwm_target_site_149	15.5843	+	3.90E-06	CCAGATACTGG
chromosome	2765691	2765701	PSPPH_0778_pwm_target_site_150	15.5843	-	3.90E-06	CCAGTATCTGG
chromosome	2820175	2820185	PSPPH_0778_pwm_target_site_151	15.8652	-	2.08E-06	CCAGATCCTGG
chromosome	2820175	2820185	PSPPH_0778_pwm_target_site_152	15.8652	+	2.08E-06	CCAGGATCTGG
chromosome	2840612	2840622	PSPPH_0778_pwm_target_site_153	15.8652	-	2.08E-06	CCAGATCCTGG
chromosome	2840612	2840622	PSPPH_0778_pwm_target_site_154	15.8652	+	2.08E-06	CCAGGATCTGG
chromosome	2928065	2928075	PSPPH_0778_pwm_target_site_155	17.5169	-	1.41E-06	CAAGAATCTGG
chromosome	2928065	2928075	PSPPH_0778_pwm_target_site_156	17.5169	+	1.41E-06	CCAGATTCTTG
chromosome	2954213	2954223	PSPPH_0778_pwm_target_site_157	15.5843	-	3.90E-06	CCAGATACTGG
chromosome	2954213	2954223	PSPPH_0778_pwm_target_site_158	15.5843	+	3.90E-06	CCAGTATCTGG
chromosome	2956360	2956370	PSPPH_0778_pwm_target_site_159	15.0112	+	5.18E-06	CCAGATTCCGG
chromosome	2956360	2956370	PSPPH_0778_pwm_target_site_160	15.0225	-	4.84E-06	CCGGAATCTGG
chromosome	2974018	2974028	PSPPH_0778_pwm_target_site_161	15.5843	-	3.90E-06	CCAGAAACTGG
chromosome	2974018	2974028	PSPPH_0778_pwm_target_site_162	15.5843	+	3.90E-06	CCAGTTTCTGG
chromosome	3006704	3006714	PSPPH_0778_pwm_target_site_163	19.7303	+	4.10E-07	CCAGAATCTGG
chromosome	3006704	3006714	PSPPH_0778_pwm_target_site_164	19.7303	-	4.10E-07	CCAGATTCTGG
chromosome	3017530	3017540	PSPPH_0778_pwm_target_site_165	17.5169	-	1.41E-06	CAAGATTCTGG
chromosome	3017530	3017540	PSPPH_0778_pwm_target_site_166	17.5169	+	1.41E-06	CCAGAATCTTG
chromosome	3018777	3018787	PSPPH_0778_pwm_target_site_167	13.6517	-	7.81E-06	CAAGGTTCTGG
chromosome	3018777	3018787	PSPPH_0778_pwm_target_site_168	13.6517	+	7.81E-06	CCAGAACCTTG
chromosome	3032829	3032839	PSPPH_0778_pwm_target_site_169	19.7303	+	4.10E-07	CCAGAATCTGG
chromosome	3032829	3032839	PSPPH_0778_pwm_target_site_170	19.7303	-	4.10E-07	CCAGATTCTGG
chromosome	3066068	3066078	PSPPH_0778_pwm_target_site_171	19.7303	-	4.10E-07	CCAGAATCTGG
chromosome	3066068	3066078	PSPPH_0778_pwm_target_site_172	19.7303	+	4.10E-07	CCAGATTCTGG
chromosome	3136186	3136196	PSPPH_0778_pwm_target_site_173	15.5843	+	3.90E-06	CCAGAAACTGG
chromosome	3136186	3136196	PSPPH_0778_pwm_target_site_174	15.5843	-	3.90E-06	CCAGTTTCTGG
chromosome	3177887	3177897	PSPPH_0778_pwm_target_site_175	14.7528	-	6.18E-06	CCAGAATCTGA
chromosome	3177887	3177897	PSPPH_0778_pwm_target_site_176	14.764	+	5.68E-06	TCAGATTCTGG
chromosome	3286246	3286256	PSPPH_0778_pwm_target_site_177	15.5843	+	3.90E-06	CCAGAAACTGG
chromosome	3286246	3286256	PSPPH_0778_pwm_target_site_178	15.5843	-	3.90E-06	CCAGTTTCTGG
chromosome	3312000	3312010	PSPPH_0778_pwm_target_site_179	13.6517	+	7.81E-06	CAAGGTTCTGG
chromosome	3312000	3312010	PSPPH_0778_pwm_target_site_180	13.6517	-	7.81E-06	CCAGAACCTTG
chromosome	3335552	3335562	PSPPH_0778_pwm_target_site_181	15.5843	+	3.90E-06	CCAGATACTGG
chromosome	3335552	3335562	PSPPH_0778_pwm_target_site_182	15.5843	-	3.90E-06	CCAGTATCTGG
chromosome	3350487	3350497	PSPPH_0778_pwm_target_site_183	19.7303	-	4.10E-07	CCAGAATCTGG
chromosome	3350487	3350497	PSPPH_0778_pwm_target_site_184	19.7303	+	4.10E-07	CCAGATTCTGG
chromosome	3413008	3413018	PSPPH_0778_pwm_target_site_185	17.5169	-	1.41E-06	CAAGATTCTGG
chromosome	3413008	3413018	PSPPH_0778_pwm_target_site_186	17.5169	+	1.41E-06	CCAGAATCTTG
chromosome	3498318	3498328	PSPPH_0778_pwm_target_site_187	13.6517	+	7.81E-06	CAAGGATCTGG
chromosome	3498318	3498328	PSPPH_0778_pwm_target_site_188	13.6517	-	7.81E-06	CCAGATCCTTG
chromosome	3524945	3524955	PSPPH_0778_pwm_target_site_189	14.7528	+	6.18E-06	CCAGAATCTGA
chromosome	3524945	3524955	PSPPH_0778_pwm_target_site_190	14.764	-	5.68E-06	TCAGATTCTGG
chromosome	3557884	3557894	PSPPH_0778_pwm_target_site_191	13.6517	-	7.81E-06	CAAGGATCTGG
chromosome	3557884	3557894	PSPPH_0778_pwm_target_site_192	13.6517	+	7.81E-06	CCAGATCCTTG
chromosome	3595144	3595154	PSPPH_0778_pwm_target_site_193	14.7528	+	6.18E-06	CCAGAATCTGA
chromosome	3595144	3595154	PSPPH_0778_pwm_target_site_194	14.764	-	5.68E-06	TCAGATTCTGG
chromosome	3600910	3600920	PSPPH_0778_pwm_target_site_195	13.6517	+	7.81E-06	CAAGGATCTGG
chromosome	3600910	3600920	PSPPH_0778_pwm_target_site_196	13.6517	-	7.81E-06	CCAGATCCTTG
chromosome	3606862	3606872	PSPPH_0778_pwm_target_site_197	15.5843	+	3.90E-06	CCAGAAACTGG
chromosome	3606862	3606872	PSPPH_0778_pwm_target_site_198	15.5843	-	3.90E-06	CCAGTTTCTGG
chromosome	3609535	3609545	PSPPH_0778_pwm_target_site_199	15.5843	-	3.90E-06	CCAGATACTGG
chromosome	3609535	3609545	PSPPH_0778_pwm_target_site_200	15.5843	+	3.90E-06	CCAGTATCTGG
chromosome	3669219	3669229	PSPPH_0778_pwm_target_site_201	15.8652	+	2.08E-06	CCAGAACCTGG
chromosome	3669219	3669229	PSPPH_0778_pwm_target_site_202	15.8652	-	2.08E-06	CCAGGTTCTGG
chromosome	3740541	3740551	PSPPH_0778_pwm_target_site_203	15.0112	+	5.18E-06	CCAGATTCCGG
chromosome	3740541	3740551	PSPPH_0778_pwm_target_site_204	15.0225	-	4.84E-06	CCGGAATCTGG
chromosome	3813944	3813954	PSPPH_0778_pwm_target_site_205	17.5169	+	1.41E-06	CAAGATTCTGG
chromosome	3813944	3813954	PSPPH_0778_pwm_target_site_206	17.5169	-	1.41E-06	CCAGAATCTTG
chromosome	3816218	3816228	PSPPH_0778_pwm_target_site_207	15.5843	-	3.90E-06	CCAGAAACTGG
chromosome	3816218	3816228	PSPPH_0778_pwm_target_site_208	15.5843	+	3.90E-06	CCAGTTTCTGG
chromosome	3943910	3943920	PSPPH_0778_pwm_target_site_209	14.7528	-	6.18E-06	CCAGAATCTGA
chromosome	3943910	3943920	PSPPH_0778_pwm_target_site_210	14.764	+	5.68E-06	TCAGATTCTGG
chromosome	4017036	4017046	PSPPH_0778_pwm_target_site_211	15.5843	+	3.90E-06	CCAGATACTGG
chromosome	4017036	4017046	PSPPH_0778_pwm_target_site_212	15.5843	-	3.90E-06	CCAGTATCTGG
chromosome	4048610	4048620	PSPPH_0778_pwm_target_site_213	13.6517	-	7.81E-06	CAAGGTTCTGG
chromosome	4048610	4048620	PSPPH_0778_pwm_target_site_214	13.6517	+	7.81E-06	CCAGAACCTTG
chromosome	4255442	4255452	PSPPH_0778_pwm_target_site_215	13.6517	+	7.81E-06	CAAGGTTCTGG
chromosome	4255442	4255452	PSPPH_0778_pwm_target_site_216	13.6517	-	7.81E-06	CCAGAACCTTG
chromosome	4267389	4267399	PSPPH_0778_pwm_target_site_217	19.7303	+	4.10E-07	CCAGAATCTGG
chromosome	4267389	4267399	PSPPH_0778_pwm_target_site_218	19.7303	-	4.10E-07	CCAGATTCTGG
chromosome	4291008	4291018	PSPPH_0778_pwm_target_site_219	13.6517	-	7.81E-06	CAAGGTTCTGG
chromosome	4291008	4291018	PSPPH_0778_pwm_target_site_220	13.6517	+	7.81E-06	CCAGAACCTTG
chromosome	4372193	4372203	PSPPH_0778_pwm_target_site_221	19.7303	-	4.10E-07	CCAGAATCTGG
chromosome	4372193	4372203	PSPPH_0778_pwm_target_site_222	19.7303	+	4.10E-07	CCAGATTCTGG
chromosome	4526589	4526599	PSPPH_0778_pwm_target_site_223	13.6517	+	7.81E-06	CAAGATCCTGG
chromosome	4526589	4526599	PSPPH_0778_pwm_target_site_224	13.6517	-	7.81E-06	CCAGGATCTTG
chromosome	4548576	4548586	PSPPH_0778_pwm_target_site_225	13.6517	-	7.81E-06	CAAGGTTCTGG
chromosome	4548576	4548586	PSPPH_0778_pwm_target_site_226	13.6517	+	7.81E-06	CCAGAACCTTG
chromosome	4562056	4562066	PSPPH_0778_pwm_target_site_227	15.8652	-	2.08E-06	CCAGATCCTGG
chromosome	4562056	4562066	PSPPH_0778_pwm_target_site_228	15.8652	+	2.08E-06	CCAGGATCTGG
chromosome	4571997	4572007	PSPPH_0778_pwm_target_site_229	15.5843	-	3.90E-06	CCAGAAACTGG
chromosome	4571997	4572007	PSPPH_0778_pwm_target_site_230	15.5843	+	3.90E-06	CCAGTTTCTGG
chromosome	4584301	4584311	PSPPH_0778_pwm_target_site_231	19.7303	+	4.10E-07	CCAGAATCTGG
chromosome	4584301	4584311	PSPPH_0778_pwm_target_site_232	19.7303	-	4.10E-07	CCAGATTCTGG
chromosome	4651079	4651089	PSPPH_0778_pwm_target_site_233	15.5843	+	3.90E-06	CCAGAAACTGG
chromosome	4651079	4651089	PSPPH_0778_pwm_target_site_234	15.5843	-	3.90E-06	CCAGTTTCTGG
chromosome	4683073	4683083	PSPPH_0778_pwm_target_site_235	15.5843	-	3.90E-06	CCAGAAACTGG
chromosome	4683073	4683083	PSPPH_0778_pwm_target_site_236	15.5843	+	3.90E-06	CCAGTTTCTGG
chromosome	4749839	4749849	PSPPH_0778_pwm_target_site_237	17.5169	-	1.41E-06	CAAGAATCTGG
chromosome	4749839	4749849	PSPPH_0778_pwm_target_site_238	17.5169	+	1.41E-06	CCAGATTCTTG
chromosome	4768701	4768711	PSPPH_0778_pwm_target_site_239	15.5843	+	3.90E-06	CCAGAAACTGG
chromosome	4768701	4768711	PSPPH_0778_pwm_target_site_240	15.5843	-	3.90E-06	CCAGTTTCTGG
chromosome	4824779	4824789	PSPPH_0778_pwm_target_site_241	17.5169	+	1.41E-06	CAAGATTCTGG
chromosome	4824779	4824789	PSPPH_0778_pwm_target_site_242	17.5169	-	1.41E-06	CCAGAATCTTG
chromosome	4845331	4845341	PSPPH_0778_pwm_target_site_243	15.0112	-	5.18E-06	CCAGATTCCGG
chromosome	4845331	4845341	PSPPH_0778_pwm_target_site_244	15.0225	+	4.84E-06	CCGGAATCTGG
chromosome	4920593	4920603	PSPPH_0778_pwm_target_site_245	15.5843	+	3.90E-06	CCAGAAACTGG
chromosome	4920593	4920603	PSPPH_0778_pwm_target_site_246	15.5843	-	3.90E-06	CCAGTTTCTGG
chromosome	4926378	4926388	PSPPH_0778_pwm_target_site_247	13.6517	-	7.81E-06	CAAGGTTCTGG
chromosome	4926378	4926388	PSPPH_0778_pwm_target_site_248	13.6517	+	7.81E-06	CCAGAACCTTG
chromosome	4949893	4949903	PSPPH_0778_pwm_target_site_249	15.8652	-	2.08E-06	CCAGATCCTGG
chromosome	4949893	4949903	PSPPH_0778_pwm_target_site_250	15.8652	+	2.08E-06	CCAGGATCTGG
chromosome	5046771	5046781	PSPPH_0778_pwm_target_site_251	19.7303	+	4.10E-07	CCAGAATCTGG
chromosome	5046771	5046781	PSPPH_0778_pwm_target_site_252	19.7303	-	4.10E-07	CCAGATTCTGG
chromosome	5060342	5060352	PSPPH_0778_pwm_target_site_253	15.8652	+	2.08E-06	CCAGAACCTGG
chromosome	5060342	5060352	PSPPH_0778_pwm_target_site_254	15.8652	-	2.08E-06	CCAGGTTCTGG
chromosome	5086787	5086797	PSPPH_0778_pwm_target_site_255	15.0112	-	5.18E-06	CCAGAATCCGG
chromosome	5086787	5086797	PSPPH_0778_pwm_target_site_256	15.0225	+	4.84E-06	CCGGATTCTGG
chromosome	5112436	5112446	PSPPH_0778_pwm_target_site_257	17.5169	+	1.41E-06	CAAGAATCTGG
chromosome	5112436	5112446	PSPPH_0778_pwm_target_site_258	17.5169	-	1.41E-06	CCAGATTCTTG
chromosome	5217061	5217071	PSPPH_0778_pwm_target_site_259	15.5843	+	3.90E-06	CCAGAAACTGG
chromosome	5217061	5217071	PSPPH_0778_pwm_target_site_260	15.5843	-	3.90E-06	CCAGTTTCTGG
chromosome	5227907	5227917	PSPPH_0778_pwm_target_site_261	15.8652	+	2.08E-06	CCAGAACCTGG
chromosome	5227907	5227917	PSPPH_0778_pwm_target_site_262	15.8652	-	2.08E-06	CCAGGTTCTGG
chromosome	5231364	5231374	PSPPH_0778_pwm_target_site_263	15.8652	-	2.08E-06	CCAGATCCTGG
chromosome	5231364	5231374	PSPPH_0778_pwm_target_site_264	15.8652	+	2.08E-06	CCAGGATCTGG
chromosome	5281466	5281476	PSPPH_0778_pwm_target_site_265	15.5843	+	3.90E-06	CCAGAAACTGG
chromosome	5281466	5281476	PSPPH_0778_pwm_target_site_266	15.5843	-	3.90E-06	CCAGTTTCTGG
chromosome	5341576	5341586	PSPPH_0778_pwm_target_site_267	15.6404	-	2.58E-06	CTAGAATCTGG
chromosome	5341576	5341586	PSPPH_0778_pwm_target_site_268	15.6292	+	3.08E-06	CCAGATTCTAG
chromosome	5364361	5364371	PSPPH_0778_pwm_target_site_269	15.0112	+	5.18E-06	CCAGAATCCGG
chromosome	5364361	5364371	PSPPH_0778_pwm_target_site_270	15.0225	-	4.84E-06	CCGGATTCTGG
chromosome	5391253	5391263	PSPPH_0778_pwm_target_site_271	14.7528	+	6.18E-06	CCAGATTCTGA
chromosome	5391253	5391263	PSPPH_0778_pwm_target_site_272	14.764	-	5.68E-06	TCAGAATCTGG
chromosome	5404938	5404948	PSPPH_0778_pwm_target_site_273	13.6517	-	7.81E-06	CAAGGATCTGG
chromosome	5404938	5404948	PSPPH_0778_pwm_target_site_274	13.6517	+	7.81E-06	CCAGATCCTTG
chromosome	5405683	5405693	PSPPH_0778_pwm_target_site_275	13.6517	+	7.81E-06	CAAGGTTCTGG
chromosome	5405683	5405693	PSPPH_0778_pwm_target_site_276	13.6517	-	7.81E-06	CCAGAACCTTG
chromosome	5444688	5444698	PSPPH_0778_pwm_target_site_277	13.6517	-	7.81E-06	CAAGGATCTGG
chromosome	5444688	5444698	PSPPH_0778_pwm_target_site_278	13.6517	+	7.81E-06	CCAGATCCTTG
chromosome	5465976	5465986	PSPPH_0778_pwm_target_site_279	15.8652	-	2.08E-06	CCAGAACCTGG
chromosome	5465976	5465986	PSPPH_0778_pwm_target_site_280	15.8652	+	2.08E-06	CCAGGTTCTGG
chromosome	5514742	5514752	PSPPH_0778_pwm_target_site_281	15.8652	+	2.08E-06	CCAGAACCTGG
chromosome	5514742	5514752	PSPPH_0778_pwm_target_site_282	15.8652	-	2.08E-06	CCAGGTTCTGG
chromosome	5519148	5519158	PSPPH_0778_pwm_target_site_283	17.5169	-	1.41E-06	CAAGAATCTGG
chromosome	5519148	5519158	PSPPH_0778_pwm_target_site_284	17.5169	+	1.41E-06	CCAGATTCTTG
chromosome	5527984	5527994	PSPPH_0778_pwm_target_site_285	15.8652	+	2.08E-06	CCAGAACCTGG
chromosome	5527984	5527994	PSPPH_0778_pwm_target_site_286	15.8652	-	2.08E-06	CCAGGTTCTGG
chromosome	5552449	5552459	PSPPH_0778_pwm_target_site_287	15.5843	+	3.90E-06	CCAGATACTGG
chromosome	5552449	5552459	PSPPH_0778_pwm_target_site_288	15.5843	-	3.90E-06	CCAGTATCTGG
chromosome	5559647	5559657	PSPPH_0778_pwm_target_site_289	15.0112	+	5.18E-06	CCAGATTCCGG
chromosome	5559647	5559657	PSPPH_0778_pwm_target_site_290	15.0225	-	4.84E-06	CCGGAATCTGG
chromosome	5570240	5570250	PSPPH_0778_pwm_target_site_291	14.7528	+	6.18E-06	CCAGAATCTGA
chromosome	5570240	5570250	PSPPH_0778_pwm_target_site_292	14.764	-	5.68E-06	TCAGATTCTGG
chromosome	5581088	5581098	PSPPH_0778_pwm_target_site_293	13.6517	-	7.81E-06	CAAGGATCTGG
chromosome	5581088	5581098	PSPPH_0778_pwm_target_site_294	13.6517	+	7.81E-06	CCAGATCCTTG
chromosome	5635744	5635754	PSPPH_0778_pwm_target_site_295	15.8652	-	2.08E-06	CCAGATCCTGG
chromosome	5635744	5635754	PSPPH_0778_pwm_target_site_296	15.8652	+	2.08E-06	CCAGGATCTGG
chromosome	5669991	5670001	PSPPH_0778_pwm_target_site_297	13.6517	+	7.81E-06	CAAGGATCTGG
chromosome	5669991	5670001	PSPPH_0778_pwm_target_site_298	13.6517	-	7.81E-06	CCAGATCCTTG
chromosome	5674153	5674163	PSPPH_0778_pwm_target_site_299	13.6517	-	7.81E-06	CAAGGTTCTGG
chromosome	5674153	5674163	PSPPH_0778_pwm_target_site_300	13.6517	+	7.81E-06	CCAGAACCTTG
chromosome	5709811	5709821	PSPPH_0778_pwm_target_site_301	15.0112	-	5.18E-06	CCAGAATCCGG
chromosome	5709811	5709821	PSPPH_0778_pwm_target_site_302	15.0225	+	4.84E-06	CCGGATTCTGG
chromosome	5818105	5818115	PSPPH_0778_pwm_target_site_303	13.6517	-	7.81E-06	CAAGGATCTGG
chromosome	5818105	5818115	PSPPH_0778_pwm_target_site_304	13.6517	+	7.81E-06	CCAGATCCTTG
chromosome	5842667	5842677	PSPPH_0778_pwm_target_site_305	17.5169	-	1.41E-06	CAAGATTCTGG
chromosome	5842667	5842677	PSPPH_0778_pwm_target_site_306	17.5169	+	1.41E-06	CCAGAATCTTG
chromosome	5860998	5861008	PSPPH_0778_pwm_target_site_307	17.5169	+	1.41E-06	CAAGAATCTGG
chromosome	5860998	5861008	PSPPH_0778_pwm_target_site_308	17.5169	-	1.41E-06	CCAGATTCTTG
chromosome	5875221	5875231	PSPPH_0778_pwm_target_site_309	15.8652	+	2.08E-06	CCAGATCCTGG
chromosome	5875221	5875231	PSPPH_0778_pwm_target_site_310	15.8652	-	2.08E-06	CCAGGATCTGG
large_plasmid	111561	111571	PSPPH_0778_pwm_target_site_311	14.7528	+	6.18E-06	CCAGAATCTGA
large_plasmid	111561	111571	PSPPH_0778_pwm_target_site_312	14.764	-	5.68E-06	TCAGATTCTGG
small_plasmid	51132	51142	PSPPH_0778_pwm_target_site_313	13.6517	+	7.81E-06	CAAGGATCTGG
small_plasmid	51132	51142	PSPPH_0778_pwm_target_site_314	13.6517	-	7.81E-06	CCAGATCCTTG
