# Supplementary material for: A compendium of DNA-binding specificities of transcription factors in Pseudomonas syringae
Source: Nat Commun. 2020 Oct 2;11:4947. doi: 10.1038/s41467-020-18744-7 (PMC7532196; doi:10.1038/s41467-020-18744-7)
Supplement: Supplementary file 5 — Supplementary Data 2 [file 41467_2020_18744_MOESM5_ESM.zip › all_TF_pwm_target_sites_bed/PSPPH_0857_pwm_target_site_info_bed6_plus.bed]

chrom	start	end	name	score	strand	p_value	matched_sequence
chromosome	18976	18987	PSPPH_0857_pwm_target_site_1	13.8293	-	7.09E-06	CACGCACGGCAT
chromosome	19252	19263	PSPPH_0857_pwm_target_site_2	13.8293	-	7.09E-06	CACGCACGGCAT
chromosome	19390	19401	PSPPH_0857_pwm_target_site_3	13.8293	-	7.09E-06	CACGCACGGCAT
chromosome	30386	30397	PSPPH_0857_pwm_target_site_4	15.7683	-	2.49E-06	CACCGACGGCAA
chromosome	37586	37597	PSPPH_0857_pwm_target_site_5	13.3171	+	9.21E-06	CATCGACAGCGG
chromosome	39927	39938	PSPPH_0857_pwm_target_site_6	19.3659	+	2.14E-07	AACCCACGGCGA
chromosome	43155	43166	PSPPH_0857_pwm_target_site_7	15.0366	-	3.79E-06	CGGCCACGGCGG
chromosome	54551	54562	PSPPH_0857_pwm_target_site_8	20.6463	+	8.78E-08	CACCCACGGCGA
chromosome	55971	55982	PSPPH_0857_pwm_target_site_9	14.4756	+	5.11E-06	CAGCGACAGCGG
chromosome	68366	68377	PSPPH_0857_pwm_target_site_10	14.4146	+	5.36E-06	CGCGCACGGCGG
chromosome	72770	72781	PSPPH_0857_pwm_target_site_11	17.5122	+	9.64E-07	CACCCACGGCAT
chromosome	73257	73268	PSPPH_0857_pwm_target_site_12	14.878	-	4.15E-06	CAGCCACAGCGT
chromosome	89350	89361	PSPPH_0857_pwm_target_site_13	13.8171	-	7.12E-06	CGCACACGGCGA
chromosome	111821	111832	PSPPH_0857_pwm_target_site_14	15.5122	+	2.96E-06	CATCCACAGCGG
chromosome	114523	114534	PSPPH_0857_pwm_target_site_15	13.3171	-	9.21E-06	CCCCCACGGCAG
chromosome	145164	145175	PSPPH_0857_pwm_target_site_16	15.0854	+	3.74E-06	CATCCACGGCAG
chromosome	154965	154976	PSPPH_0857_pwm_target_site_17	17.1707	-	1.04E-06	AACCGACGGCGA
chromosome	158404	158415	PSPPH_0857_pwm_target_site_18	13.5122	-	8.37E-06	CACCGACAGCAA
chromosome	161094	161105	PSPPH_0857_pwm_target_site_19	14.2317	-	5.81E-06	CATCGACGGCGA
chromosome	173335	173346	PSPPH_0857_pwm_target_site_20	13.4756	+	8.62E-06	TACCCACAGCGT
chromosome	190205	190216	PSPPH_0857_pwm_target_site_21	14.8293	+	4.36E-06	CATACACGGCGG
chromosome	192239	192250	PSPPH_0857_pwm_target_site_22	13.5366	-	8.29E-06	AACTCACGGCGG
chromosome	217316	217327	PSPPH_0857_pwm_target_site_23	14.2317	+	5.81E-06	CATCGACGGCGA
chromosome	226658	226669	PSPPH_0857_pwm_target_site_24	15.7439	+	2.56E-06	CACCGACAGCGT
chromosome	229813	229824	PSPPH_0857_pwm_target_site_25	15.7439	+	2.56E-06	CACCGACAGCGT
chromosome	232787	232798	PSPPH_0857_pwm_target_site_26	18.9268	+	3.01E-07	CAGCCACGGCGG
chromosome	242414	242425	PSPPH_0857_pwm_target_site_27	17.5366	-	8.95E-07	CACCGACAGCGG
chromosome	253571	253582	PSPPH_0857_pwm_target_site_28	13.8293	+	7.09E-06	CACGCACGGCAT
chromosome	256712	256723	PSPPH_0857_pwm_target_site_29	15.2561	+	3.52E-06	CACCCACAGCAT
chromosome	274238	274249	PSPPH_0857_pwm_target_site_30	13.7805	-	7.30E-06	CATCGACGGCGT
chromosome	284461	284472	PSPPH_0857_pwm_target_site_31	14.0488	+	6.43E-06	CGCCCACAGCGT
chromosome	287281	287292	PSPPH_0857_pwm_target_site_32	17.1341	+	1.07E-06	CAGCCACGGCGT
chromosome	288352	288363	PSPPH_0857_pwm_target_site_33	14.0854	+	6.26E-06	CATGCACGGCGG
chromosome	305897	305908	PSPPH_0857_pwm_target_site_34	17.5366	-	8.95E-07	CACCGACAGCGG
chromosome	327929	327940	PSPPH_0857_pwm_target_site_35	14.0488	+	6.43E-06	CAGCGACGGCAG
chromosome	344682	344693	PSPPH_0857_pwm_target_site_36	16.2561	-	1.91E-06	AACCGACAGCGG
chromosome	356504	356515	PSPPH_0857_pwm_target_site_37	14.939	+	3.99E-06	CAGCGACGGCGT
chromosome	365623	365634	PSPPH_0857_pwm_target_site_38	14.0488	+	6.43E-06	CGCCCACAGCGT
chromosome	391052	391063	PSPPH_0857_pwm_target_site_39	19.7317	-	1.76E-07	CACCCACAGCGG
chromosome	391877	391888	PSPPH_0857_pwm_target_site_40	13.2195	+	9.76E-06	CGCCGACGGCAG
chromosome	393265	393276	PSPPH_0857_pwm_target_site_41	13.2561	-	9.60E-06	CACAGACAGCGA
chromosome	399063	399074	PSPPH_0857_pwm_target_site_42	17.5122	-	9.64E-07	CACCCACGGCAT
chromosome	399243	399254	PSPPH_0857_pwm_target_site_43	15.2561	-	3.52E-06	CACCCACAGCAT
chromosome	410127	410138	PSPPH_0857_pwm_target_site_44	16.6707	-	1.51E-06	CAGCCACAGCGG
chromosome	413877	413888	PSPPH_0857_pwm_target_site_45	14.3049	-	5.50E-06	CACCAACGGCGG
chromosome	419473	419484	PSPPH_0857_pwm_target_site_46	13.2927	-	9.46E-06	CACCTACAGCGG
chromosome	422201	422212	PSPPH_0857_pwm_target_site_47	13.9878	-	6.66E-06	CAGCCACAGCAG
chromosome	459949	459960	PSPPH_0857_pwm_target_site_48	14.9146	+	4.07E-06	AACCGACAGCGA
chromosome	468544	468555	PSPPH_0857_pwm_target_site_49	13.3171	+	9.21E-06	CATCGACAGCGG
chromosome	470609	470620	PSPPH_0857_pwm_target_site_50	14.439	-	5.26E-06	CAACGACGGCGG
chromosome	476249	476260	PSPPH_0857_pwm_target_site_51	13.7805	+	7.30E-06	CATCGACGGCGT
chromosome	501842	501853	PSPPH_0857_pwm_target_site_52	16.2561	-	1.91E-06	AACCGACAGCGG
chromosome	505963	505974	PSPPH_0857_pwm_target_site_53	14.9146	+	4.07E-06	AACCGACAGCGA
chromosome	509507	509518	PSPPH_0857_pwm_target_site_54	14.1098	+	6.23E-06	CGCCGACGGCGT
chromosome	514414	514425	PSPPH_0857_pwm_target_site_55	14.2317	-	5.81E-06	CATCGACGGCGA
chromosome	517696	517707	PSPPH_0857_pwm_target_site_56	16.0488	+	2.15E-06	CACGCACAGCGG
chromosome	524452	524463	PSPPH_0857_pwm_target_site_57	18.3902	+	4.77E-07	CACCCACAGCGA
chromosome	527153	527164	PSPPH_0857_pwm_target_site_58	14.4756	+	5.11E-06	CAGCGACAGCGG
chromosome	532818	532829	PSPPH_0857_pwm_target_site_59	13.561	-	8.13E-06	AAACCACGGCGT
chromosome	544809	544820	PSPPH_0857_pwm_target_site_60	13.2927	+	9.46E-06	CATCCACGGCAT
chromosome	546845	546856	PSPPH_0857_pwm_target_site_61	14.2317	+	5.81E-06	CATCGACGGCGA
chromosome	547647	547658	PSPPH_0857_pwm_target_site_62	17.1098	-	1.15E-06	CACCGACGGCAG
chromosome	551995	552006	PSPPH_0857_pwm_target_site_63	13.8293	-	7.09E-06	CACGCACGGCAT
chromosome	552134	552145	PSPPH_0857_pwm_target_site_64	13.8293	-	7.09E-06	CACGCACGGCAT
chromosome	552275	552286	PSPPH_0857_pwm_target_site_65	13.8293	-	7.09E-06	CACGCACGGCAT
chromosome	552416	552427	PSPPH_0857_pwm_target_site_66	13.8293	-	7.09E-06	CACGCACGGCAT
chromosome	560668	560679	PSPPH_0857_pwm_target_site_67	17.0244	-	1.22E-06	AACGCACGGCGG
chromosome	565285	565296	PSPPH_0857_pwm_target_site_68	19.3049	+	2.45E-07	CACCCACGGCAG
chromosome	565489	565500	PSPPH_0857_pwm_target_site_69	17.5366	+	8.95E-07	CACCGACAGCGG
chromosome	584173	584184	PSPPH_0857_pwm_target_site_70	14.8537	-	4.22E-06	CACCGACAGCAG
chromosome	584189	584200	PSPPH_0857_pwm_target_site_71	13.2439	+	9.67E-06	CGGCCACGGCGT
chromosome	584796	584807	PSPPH_0857_pwm_target_site_72	14.8537	+	4.22E-06	CACCGACAGCAG
chromosome	588550	588561	PSPPH_0857_pwm_target_site_73	14.4756	+	5.11E-06	CAGCGACAGCGG
chromosome	591933	591944	PSPPH_0857_pwm_target_site_74	14.2317	-	5.81E-06	CATCGACGGCGA
chromosome	614787	614798	PSPPH_0857_pwm_target_site_75	13.3659	-	9.03E-06	CGCACACGGCGT
chromosome	624948	624959	PSPPH_0857_pwm_target_site_76	17.7683	-	7.38E-07	CATCCACGGCGG
chromosome	626729	626740	PSPPH_0857_pwm_target_site_77	13.9878	+	6.66E-06	CAGCCACAGCAG
chromosome	638407	638418	PSPPH_0857_pwm_target_site_78	15.9756	+	2.29E-06	AACACACGGCGT
chromosome	660742	660753	PSPPH_0857_pwm_target_site_79	13.878	+	6.96E-06	CGTCCACGGCGG
chromosome	674539	674550	PSPPH_0857_pwm_target_site_80	14.2317	+	5.81E-06	CATCGACGGCGA
chromosome	693997	694008	PSPPH_0857_pwm_target_site_81	17.5122	-	9.64E-07	CACCCACGGCAT
chromosome	694306	694317	PSPPH_0857_pwm_target_site_82	15.3293	-	3.33E-06	TACCGACGGCGG
chromosome	699135	699146	PSPPH_0857_pwm_target_site_83	16.7561	+	1.37E-06	CGCCCACGGCGA
chromosome	712295	712306	PSPPH_0857_pwm_target_site_84	13.6341	+	7.85E-06	TGCCCACGGCGG
chromosome	745911	745922	PSPPH_0857_pwm_target_site_85	16.7561	+	1.37E-06	CGCCCACGGCGA
chromosome	748147	748158	PSPPH_0857_pwm_target_site_86	13.9878	-	6.66E-06	TACCGACGGCGA
chromosome	749834	749845	PSPPH_0857_pwm_target_site_87	14.439	-	5.26E-06	CAACGACGGCGG
chromosome	768786	768797	PSPPH_0857_pwm_target_site_88	17.5122	-	9.64E-07	CACCCACGGCAT
chromosome	811102	811113	PSPPH_0857_pwm_target_site_89	20.1951	-	1.19E-07	CACCCACGGCGT
chromosome	819554	819565	PSPPH_0857_pwm_target_site_90	15.2439	-	3.54E-06	CAGGCACGGCGG
chromosome	854756	854767	PSPPH_0857_pwm_target_site_91	14.9146	-	4.07E-06	AACCGACAGCGA
chromosome	858211	858222	PSPPH_0857_pwm_target_site_92	14.622	+	4.73E-06	AGCCGACGGCGG
chromosome	870420	870431	PSPPH_0857_pwm_target_site_93	14.4878	-	5.04E-06	AACCGACGGCAA
chromosome	871760	871771	PSPPH_0857_pwm_target_site_94	15.3293	+	3.33E-06	CAGCCACAGCGA
chromosome	920858	920869	PSPPH_0857_pwm_target_site_95	14.4756	-	5.11E-06	ATCCCACGGCGT
chromosome	943392	943403	PSPPH_0857_pwm_target_site_96	14.0732	+	6.32E-06	ATCCGACGGCGG
chromosome	946688	946699	PSPPH_0857_pwm_target_site_97	14.2805	-	5.61E-06	CACGCACGGCAA
chromosome	958989	959000	PSPPH_0857_pwm_target_site_98	13.4512	+	8.69E-06	CAGGCACGGCGT
chromosome	960429	960440	PSPPH_0857_pwm_target_site_99	14.6463	-	4.70E-06	CAGACACGGCGA
chromosome	972911	972922	PSPPH_0857_pwm_target_site_100	14.2927	+	5.54E-06	AATCGACGGCGG
chromosome	978981	978992	PSPPH_0857_pwm_target_site_101	13.9878	+	6.66E-06	CAGCCACAGCAG
chromosome	989061	989072	PSPPH_0857_pwm_target_site_102	14.1098	-	6.23E-06	CGCCGACGGCGT
chromosome	993241	993252	PSPPH_0857_pwm_target_site_103	13.7439	+	7.49E-06	CATCCACGGCAA
chromosome	1001446	1001457	PSPPH_0857_pwm_target_site_104	16.7317	-	1.39E-06	CAGCGACGGCGG
chromosome	1033045	1033056	PSPPH_0857_pwm_target_site_105	13.2439	-	9.67E-06	CGGCCACGGCGT
chromosome	1033537	1033548	PSPPH_0857_pwm_target_site_106	16.2561	+	1.91E-06	AACCGACAGCGG
chromosome	1058092	1058103	PSPPH_0857_pwm_target_site_107	17.5366	+	8.95E-07	CACCGACAGCGG
chromosome	1067340	1067351	PSPPH_0857_pwm_target_site_108	15.7683	-	2.49E-06	CACCGACGGCAA
chromosome	1073332	1073343	PSPPH_0857_pwm_target_site_109	13.9878	+	6.66E-06	CAGCCACAGCAG
chromosome	1076744	1076755	PSPPH_0857_pwm_target_site_110	14.4878	+	5.04E-06	CTGCCACGGCGG
chromosome	1082761	1082772	PSPPH_0857_pwm_target_site_111	18.0244	-	5.62E-07	AACCCACGGCAG
chromosome	1125256	1125267	PSPPH_0857_pwm_target_site_112	14.2317	+	5.81E-06	CATCGACGGCGA
chromosome	1146562	1146573	PSPPH_0857_pwm_target_site_113	14.2561	-	5.68E-06	CACGCACAGCGT
chromosome	1163405	1163416	PSPPH_0857_pwm_target_site_114	15.0854	+	3.74E-06	CATCCACGGCAG
chromosome	1196106	1196117	PSPPH_0857_pwm_target_site_115	16.6707	+	1.51E-06	CAGCCACAGCGG
chromosome	1197657	1197668	PSPPH_0857_pwm_target_site_116	14.561	-	4.94E-06	CGCCGACGGCGA
chromosome	1211435	1211446	PSPPH_0857_pwm_target_site_117	15.3902	-	3.19E-06	CAGCGACGGCGA
chromosome	1224731	1224742	PSPPH_0857_pwm_target_site_118	14.378	+	5.40E-06	CAACCACAGCGG
chromosome	1235442	1235453	PSPPH_0857_pwm_target_site_119	14.0488	+	6.43E-06	CGCCCACAGCGT
chromosome	1243837	1243848	PSPPH_0857_pwm_target_site_120	16.1951	-	2.06E-06	CACCGACAGCGA
chromosome	1258809	1258820	PSPPH_0857_pwm_target_site_121	16.6707	+	1.51E-06	CAGCCACAGCGG
chromosome	1265602	1265613	PSPPH_0857_pwm_target_site_122	13.2805	+	9.51E-06	GACCGACGGCGG
chromosome	1270193	1270204	PSPPH_0857_pwm_target_site_123	16.1829	+	2.09E-06	TACCCACGGCGA
chromosome	1273229	1273240	PSPPH_0857_pwm_target_site_124	13.9878	+	6.66E-06	CAGCCACAGCAG
chromosome	1280079	1280090	PSPPH_0857_pwm_target_site_125	16.7195	-	1.43E-06	AACCGACGGCGT
chromosome	1282917	1282928	PSPPH_0857_pwm_target_site_126	20.1951	+	1.19E-07	CACCCACGGCGT
chromosome	1284595	1284606	PSPPH_0857_pwm_target_site_127	13.2195	-	9.76E-06	CGCCGACGGCAG
chromosome	1291063	1291074	PSPPH_0857_pwm_target_site_128	14.2073	+	5.87E-06	CCCCCACGGCGT
chromosome	1297269	1297280	PSPPH_0857_pwm_target_site_129	13.8293	+	7.09E-06	CACGCACGGCAT
chromosome	1309361	1309372	PSPPH_0857_pwm_target_site_130	15.6829	-	2.69E-06	AACGCACGGCGA
chromosome	1311825	1311836	PSPPH_0857_pwm_target_site_131	13.8293	+	7.09E-06	CACGCACGGCAT
chromosome	1312745	1312756	PSPPH_0857_pwm_target_site_132	14.0488	-	6.43E-06	CAGCGACGGCAG
chromosome	1313395	1313406	PSPPH_0857_pwm_target_site_133	14.4634	+	5.19E-06	TAGCCACGGCGG
chromosome	1334950	1334961	PSPPH_0857_pwm_target_site_134	14.0732	-	6.32E-06	CGCCCACGGCAA
chromosome	1337132	1337143	PSPPH_0857_pwm_target_site_135	13.9024	-	6.90E-06	CAGGCACGGCGA
chromosome	1360461	1360472	PSPPH_0857_pwm_target_site_136	17.5366	-	8.95E-07	CACCGACAGCGG
chromosome	1364683	1364694	PSPPH_0857_pwm_target_site_137	13.6829	-	7.76E-06	GACCCACGGCGT
chromosome	1365917	1365928	PSPPH_0857_pwm_target_site_138	17.5854	+	8.38E-07	CAGCCACGGCGA
chromosome	1391836	1391847	PSPPH_0857_pwm_target_site_139	15.7439	-	2.56E-06	CACCGACAGCGT
chromosome	1407971	1407982	PSPPH_0857_pwm_target_site_140	16.3049	-	1.84E-06	AAGCCACGGCGA
chromosome	1423209	1423220	PSPPH_0857_pwm_target_site_141	15.3902	-	3.19E-06	CAGCGACGGCGA
chromosome	1428737	1428748	PSPPH_0857_pwm_target_site_142	13.9512	+	6.83E-06	CAACCACGGCAG
chromosome	1483171	1483182	PSPPH_0857_pwm_target_site_143	15.4512	-	3.10E-06	CACACACAGCGA
chromosome	1511469	1511480	PSPPH_0857_pwm_target_site_144	13.2439	-	9.67E-06	CGGCCACGGCGT
chromosome	1511868	1511879	PSPPH_0857_pwm_target_site_145	15.7683	+	2.49E-06	CACCGACGGCAA
chromosome	1520881	1520892	PSPPH_0857_pwm_target_site_146	14.0854	+	6.26E-06	CATGCACGGCGG
chromosome	1536172	1536183	PSPPH_0857_pwm_target_site_147	13.1585	-	9.95E-06	CGCCCACAGCAG
chromosome	1544655	1544666	PSPPH_0857_pwm_target_site_148	15.9024	+	2.31E-06	CGCCGACGGCGG
chromosome	1566609	1566620	PSPPH_0857_pwm_target_site_149	18.0244	-	5.62E-07	AACCCACGGCAG
chromosome	1577161	1577172	PSPPH_0857_pwm_target_site_150	16.7317	+	1.39E-06	CAGCGACGGCGG
chromosome	1577542	1577553	PSPPH_0857_pwm_target_site_151	14.0488	-	6.43E-06	CAGCGACGGCAG
chromosome	1598883	1598894	PSPPH_0857_pwm_target_site_152	13.6463	+	7.82E-06	CGCCGACAGCGG
chromosome	1608225	1608236	PSPPH_0857_pwm_target_site_153	14.2317	-	5.81E-06	CATCGACGGCGA
chromosome	1609304	1609315	PSPPH_0857_pwm_target_site_154	15.3171	+	3.36E-06	CACCGACGGCAT
chromosome	1611217	1611228	PSPPH_0857_pwm_target_site_155	13.2195	-	9.76E-06	CGCCGACGGCAG
chromosome	1623045	1623056	PSPPH_0857_pwm_target_site_156	16.2439	-	1.94E-06	CAGCCACGGCAG
chromosome	1624158	1624169	PSPPH_0857_pwm_target_site_157	13.8293	+	7.09E-06	CACGCACGGCAT
chromosome	1647213	1647224	PSPPH_0857_pwm_target_site_158	13.878	-	6.96E-06	AGCACACGGCGG
chromosome	1648141	1648152	PSPPH_0857_pwm_target_site_159	13.8293	-	7.09E-06	CACGCACGGCAT
chromosome	1656844	1656855	PSPPH_0857_pwm_target_site_160	14.2073	+	5.87E-06	CACCTACGGCGA
chromosome	1678980	1678991	PSPPH_0857_pwm_target_site_161	15.7683	-	2.49E-06	CACCGACGGCAA
chromosome	1679607	1679618	PSPPH_0857_pwm_target_site_162	13.7561	-	7.36E-06	CACCTACGGCGT
chromosome	1691476	1691487	PSPPH_0857_pwm_target_site_163	15.7683	-	2.49E-06	CACCGACGGCAA
chromosome	1706135	1706146	PSPPH_0857_pwm_target_site_164	15.5488	+	2.84E-06	CACCTACGGCGG
chromosome	1706755	1706766	PSPPH_0857_pwm_target_site_165	19.3049	+	2.45E-07	CACCCACGGCAG
chromosome	1708210	1708221	PSPPH_0857_pwm_target_site_166	15.9024	-	2.31E-06	CGCCGACGGCGG
chromosome	1711901	1711912	PSPPH_0857_pwm_target_site_167	14.561	-	4.94E-06	CGCCGACGGCGA
chromosome	1716411	1716422	PSPPH_0857_pwm_target_site_168	13.9024	+	6.90E-06	CAGGCACGGCGA
chromosome	1718751	1718762	PSPPH_0857_pwm_target_site_169	13.4268	+	8.77E-06	CACGGACGGCAG
chromosome	1739791	1739802	PSPPH_0857_pwm_target_site_170	13.4756	+	8.62E-06	CACTCACGGCGA
chromosome	1748095	1748106	PSPPH_0857_pwm_target_site_171	13.878	+	6.96E-06	CGTCCACGGCGG
chromosome	1776562	1776573	PSPPH_0857_pwm_target_site_172	18.4512	-	4.40E-07	CACCGACGGCGA
chromosome	1796088	1796099	PSPPH_0857_pwm_target_site_173	15.7439	-	2.56E-06	CACCGACAGCGT
chromosome	1797546	1797557	PSPPH_0857_pwm_target_site_174	13.5	-	8.45E-06	TACCCACGGCAA
chromosome	1798850	1798861	PSPPH_0857_pwm_target_site_175	16.4268	-	1.74E-06	AACACACGGCGA
chromosome	1801938	1801949	PSPPH_0857_pwm_target_site_176	15.4756	-	3.02E-06	AGCCCACGGCGA
chromosome	1803183	1803194	PSPPH_0857_pwm_target_site_177	17.5122	-	9.64E-07	CACCCACGGCAT
chromosome	1817889	1817900	PSPPH_0857_pwm_target_site_178	13.3659	+	9.03E-06	CACCGACGGCGC
chromosome	1824867	1824878	PSPPH_0857_pwm_target_site_179	18.4512	+	4.40E-07	CACCGACGGCGA
chromosome	1825858	1825869	PSPPH_0857_pwm_target_site_180	18.3902	+	4.77E-07	CACCCACAGCGA
chromosome	1845974	1845985	PSPPH_0857_pwm_target_site_181	14.6951	+	4.64E-06	AATCCACGGCGT
chromosome	1852544	1852555	PSPPH_0857_pwm_target_site_182	13.6463	-	7.82E-06	CGCCGACAGCGG
chromosome	1856462	1856473	PSPPH_0857_pwm_target_site_183	13.622	-	7.92E-06	CGCCCACGGCAT
chromosome	1882895	1882906	PSPPH_0857_pwm_target_site_184	13.6463	+	7.82E-06	CGCCGACAGCGG
chromosome	1884153	1884164	PSPPH_0857_pwm_target_site_185	14.4878	-	5.04E-06	CTGCCACGGCGG
chromosome	1887176	1887187	PSPPH_0857_pwm_target_site_186	14.878	-	4.15E-06	CAGCCACAGCGT
chromosome	1919987	1919998	PSPPH_0857_pwm_target_site_187	15.9756	-	2.29E-06	CATCCACGGCGT
chromosome	1929096	1929107	PSPPH_0857_pwm_target_site_188	14.0854	+	6.26E-06	CATGCACGGCGG
chromosome	1939670	1939681	PSPPH_0857_pwm_target_site_189	15.2927	-	3.43E-06	CAACCACGGCGA
chromosome	1948428	1948439	PSPPH_0857_pwm_target_site_190	14.2317	-	5.81E-06	AATCCACAGCGG
chromosome	1960542	1960553	PSPPH_0857_pwm_target_site_191	13.2805	-	9.51E-06	GACCGACGGCGG
chromosome	1970678	1970689	PSPPH_0857_pwm_target_site_192	14.2317	-	5.81E-06	AACAGACGGCGA
chromosome	1972877	1972888	PSPPH_0857_pwm_target_site_193	14.1098	+	6.23E-06	AAGCGACGGCGA
chromosome	1994288	1994299	PSPPH_0857_pwm_target_site_194	16.9634	-	1.25E-06	CACGCACGGCGA
chromosome	1997780	1997791	PSPPH_0857_pwm_target_site_195	14.2317	+	5.81E-06	AATCCACAGCGG
chromosome	2001668	2001679	PSPPH_0857_pwm_target_site_196	16.6829	-	1.48E-06	AACCCACGGCAA
chromosome	2002361	2002372	PSPPH_0857_pwm_target_site_197	15.5122	+	2.96E-06	CACAGACGGCGA
chromosome	2004096	2004107	PSPPH_0857_pwm_target_site_198	14.7073	+	4.59E-06	CACGCACAGCGA
chromosome	2011279	2011290	PSPPH_0857_pwm_target_site_199	13.5122	+	8.37E-06	CACCGACAGCAA
chromosome	2020363	2020374	PSPPH_0857_pwm_target_site_200	16.2439	-	1.94E-06	CAGCCACGGCAG
chromosome	2034894	2034905	PSPPH_0857_pwm_target_site_201	18	-	5.93E-07	CACCGACGGCGT
chromosome	2036077	2036088	PSPPH_0857_pwm_target_site_202	15.7683	-	2.49E-06	CACCGACGGCAA
chromosome	2036559	2036570	PSPPH_0857_pwm_target_site_203	13.5488	-	8.21E-06	CACCCACGTCGG
chromosome	2039315	2039326	PSPPH_0857_pwm_target_site_204	16.6585	+	1.56E-06	AACCCACAGCGT
chromosome	2046112	2046123	PSPPH_0857_pwm_target_site_205	15.622	-	2.72E-06	CACGCACGGCAG
chromosome	2047981	2047992	PSPPH_0857_pwm_target_site_206	13.3659	-	9.03E-06	CACCGACGGCGC
chromosome	2048452	2048463	PSPPH_0857_pwm_target_site_207	15.2439	-	3.54E-06	CAGGCACGGCGG
chromosome	2051627	2051638	PSPPH_0857_pwm_target_site_208	13.9634	-	6.75E-06	AAGGCACGGCGG
chromosome	2053824	2053835	PSPPH_0857_pwm_target_site_209	13.2195	-	9.76E-06	AGCCCACAGCGA
chromosome	2059797	2059808	PSPPH_0857_pwm_target_site_210	15.5732	-	2.79E-06	CATCGACGGCGG
chromosome	2065740	2065751	PSPPH_0857_pwm_target_site_211	14.1707	+	6.05E-06	CACAGACGGCAG
chromosome	2073211	2073222	PSPPH_0857_pwm_target_site_212	17.1098	-	1.15E-06	CACCGACGGCAG
chromosome	2075949	2075960	PSPPH_0857_pwm_target_site_213	16.6341	+	1.59E-06	CAACCACGGCGG
chromosome	2084430	2084441	PSPPH_0857_pwm_target_site_214	13.8293	+	7.09E-06	CACGCACGGCAT
chromosome	2084604	2084615	PSPPH_0857_pwm_target_site_215	13.8293	+	7.09E-06	CACGCACGGCAT
chromosome	2086764	2086775	PSPPH_0857_pwm_target_site_216	16.6707	+	1.51E-06	CAGCCACAGCGG
chromosome	2089883	2089894	PSPPH_0857_pwm_target_site_217	13.1585	+	9.95E-06	AAACGACGGCGG
chromosome	2100770	2100781	PSPPH_0857_pwm_target_site_218	13.6951	+	7.70E-06	CGGCCACGGCGA
chromosome	2110220	2110231	PSPPH_0857_pwm_target_site_219	17.9634	-	6.31E-07	CACCCACGGCAA
chromosome	2110276	2110287	PSPPH_0857_pwm_target_site_220	13.5	+	8.45E-06	CTCCCACAGCGT
chromosome	2110761	2110772	PSPPH_0857_pwm_target_site_221	14.561	+	4.94E-06	CGCCGACGGCGA
chromosome	2131636	2131647	PSPPH_0857_pwm_target_site_222	13.5122	-	8.37E-06	CACCGACAGCAA
chromosome	2136326	2136337	PSPPH_0857_pwm_target_site_223	13.4512	-	8.69E-06	CAGGCACGGCGT
chromosome	2143903	2143914	PSPPH_0857_pwm_target_site_224	13.6463	-	7.82E-06	CGCCGACAGCGG
chromosome	2143997	2144008	PSPPH_0857_pwm_target_site_225	13.2073	+	9.79E-06	ATGCCACGGCGG
chromosome	2150209	2150220	PSPPH_0857_pwm_target_site_226	19.7927	-	1.45E-07	CACCGACGGCGG
chromosome	2154123	2154134	PSPPH_0857_pwm_target_site_227	14.1707	-	6.05E-06	CATCCACAGCGA
chromosome	2160065	2160076	PSPPH_0857_pwm_target_site_228	14.0732	+	6.32E-06	CGCCCACGGCAA
chromosome	2161304	2161315	PSPPH_0857_pwm_target_site_229	17.9634	+	6.31E-07	CACCCACGGCAA
chromosome	2168392	2168403	PSPPH_0857_pwm_target_site_230	17.5122	-	9.64E-07	CACCCACGGCAT
chromosome	2184324	2184335	PSPPH_0857_pwm_target_site_231	14.9634	-	3.96E-06	AAGCCACGGCAG
chromosome	2198296	2198307	PSPPH_0857_pwm_target_site_232	15.3171	+	3.36E-06	CACCGACGGCAT
chromosome	2198698	2198709	PSPPH_0857_pwm_target_site_233	15.3171	+	3.36E-06	CACCGACGGCAT
chromosome	2199100	2199111	PSPPH_0857_pwm_target_site_234	15.3171	+	3.36E-06	CACCGACGGCAT
chromosome	2199502	2199513	PSPPH_0857_pwm_target_site_235	15.3171	+	3.36E-06	CACCGACGGCAT
chromosome	2199904	2199915	PSPPH_0857_pwm_target_site_236	15.3171	+	3.36E-06	CACCGACGGCAT
chromosome	2212277	2212288	PSPPH_0857_pwm_target_site_237	18.3049	+	5.03E-07	CACGCACGGCGG
chromosome	2246665	2246676	PSPPH_0857_pwm_target_site_238	15.7683	-	2.49E-06	AACCCACAGCAG
chromosome	2250249	2250260	PSPPH_0857_pwm_target_site_239	16.7317	+	1.39E-06	CAGCGACGGCGG
chromosome	2253195	2253206	PSPPH_0857_pwm_target_site_240	14.1098	-	6.23E-06	CGCCGACGGCGT
chromosome	2253599	2253610	PSPPH_0857_pwm_target_site_241	16.7317	+	1.39E-06	CAGCGACGGCGG
chromosome	2273311	2273322	PSPPH_0857_pwm_target_site_242	14.0732	-	6.32E-06	CGCCCACGGCAA
chromosome	2281037	2281048	PSPPH_0857_pwm_target_site_243	14.4878	+	5.04E-06	CTGCCACGGCGG
chromosome	2281723	2281734	PSPPH_0857_pwm_target_site_244	16.6707	-	1.51E-06	CAGCCACAGCGG
chromosome	2283368	2283379	PSPPH_0857_pwm_target_site_245	17.7073	+	7.76E-07	CACACACGGCGA
chromosome	2321713	2321724	PSPPH_0857_pwm_target_site_246	16.4878	-	1.66E-06	AATCCACGGCGG
chromosome	2324277	2324288	PSPPH_0857_pwm_target_site_247	16.3049	+	1.84E-06	AAGCCACGGCGA
chromosome	2377907	2377918	PSPPH_0857_pwm_target_site_248	15.7683	-	2.49E-06	CACCGACGGCAA
chromosome	2379357	2379368	PSPPH_0857_pwm_target_site_249	13.1585	-	9.95E-06	CGCCCACAGCAG
chromosome	2385164	2385175	PSPPH_0857_pwm_target_site_250	15.561	+	2.81E-06	CACCCACGGCGC
chromosome	2386359	2386370	PSPPH_0857_pwm_target_site_251	14.1341	+	6.12E-06	GACCCACGGCGA
chromosome	2397226	2397237	PSPPH_0857_pwm_target_site_252	19.7927	-	1.45E-07	CACCGACGGCGG
chromosome	2400988	2400999	PSPPH_0857_pwm_target_site_253	14.4878	-	5.04E-06	AACCGACGGCAA
chromosome	2442279	2442290	PSPPH_0857_pwm_target_site_254	14.4146	-	5.36E-06	CGCGCACGGCGG
chromosome	2453356	2453367	PSPPH_0857_pwm_target_site_255	14.5	-	4.97E-06	CGCCCACAGCGA
chromosome	2459814	2459825	PSPPH_0857_pwm_target_site_256	14.4756	+	5.11E-06	CAGCGACAGCGG
chromosome	2459968	2459979	PSPPH_0857_pwm_target_site_257	18.4512	-	4.40E-07	CACCGACGGCGA
chromosome	2461282	2461293	PSPPH_0857_pwm_target_site_258	13.2439	+	9.67E-06	CGGCCACGGCGT
chromosome	2463156	2463167	PSPPH_0857_pwm_target_site_259	17.9634	+	6.31E-07	CACCCACGGCAA
chromosome	2463855	2463866	PSPPH_0857_pwm_target_site_260	14.561	+	4.94E-06	AGCCCACAGCGG
chromosome	2473595	2473606	PSPPH_0857_pwm_target_site_261	13.8293	+	7.09E-06	CACGCACGGCAT
chromosome	2495184	2495195	PSPPH_0857_pwm_target_site_262	13.3049	-	9.32E-06	CAGACACGGCAG
chromosome	2509265	2509276	PSPPH_0857_pwm_target_site_263	14.561	-	4.94E-06	AGCCCACAGCGG
chromosome	2510075	2510086	PSPPH_0857_pwm_target_site_264	14.9024	-	4.11E-06	CAGCCACGGCAA
chromosome	2555972	2555983	PSPPH_0857_pwm_target_site_265	14.3049	+	5.50E-06	CACCAACGGCGG
chromosome	2560344	2560355	PSPPH_0857_pwm_target_site_266	14.0854	-	6.26E-06	CATGCACGGCGG
chromosome	2568544	2568555	PSPPH_0857_pwm_target_site_267	14.2317	-	5.81E-06	AATCCACAGCGG
chromosome	2573292	2573303	PSPPH_0857_pwm_target_site_268	13.622	+	7.92E-06	CGCCCACGGCAT
chromosome	2578178	2578189	PSPPH_0857_pwm_target_site_269	14.0488	-	6.43E-06	CAGCGACGGCAG
chromosome	2587582	2587593	PSPPH_0857_pwm_target_site_270	14.622	+	4.73E-06	AGCCGACGGCGG
chromosome	2589501	2589512	PSPPH_0857_pwm_target_site_271	14.939	+	3.99E-06	CAGCGACGGCGT
chromosome	2589692	2589703	PSPPH_0857_pwm_target_site_272	15.5732	+	2.79E-06	CATCGACGGCGG
chromosome	2594619	2594630	PSPPH_0857_pwm_target_site_273	15.622	-	2.72E-06	CACGCACGGCAG
chromosome	2605645	2605656	PSPPH_0857_pwm_target_site_274	17.9634	-	6.31E-07	CACCCACGGCAA
chromosome	2608431	2608442	PSPPH_0857_pwm_target_site_275	14.9024	-	4.11E-06	CAGCCACGGCAA
chromosome	2614094	2614105	PSPPH_0857_pwm_target_site_276	15.5732	+	2.79E-06	CATCGACGGCGG
chromosome	2616956	2616967	PSPPH_0857_pwm_target_site_277	13.8659	+	6.99E-06	CTCGCACGGCGG
chromosome	2618134	2618145	PSPPH_0857_pwm_target_site_278	16.2439	-	1.94E-06	CAGCCACGGCAG
chromosome	2635480	2635491	PSPPH_0857_pwm_target_site_279	15.5122	+	2.96E-06	AACACACAGCGG
chromosome	2643458	2643469	PSPPH_0857_pwm_target_site_280	14.2561	+	5.68E-06	CACGCACAGCGT
chromosome	2658714	2658725	PSPPH_0857_pwm_target_site_281	14.0488	+	6.43E-06	CAGCGACGGCAG
chromosome	2685946	2685957	PSPPH_0857_pwm_target_site_282	15.2317	+	3.58E-06	AACGCACGGCGT
chromosome	2708799	2708810	PSPPH_0857_pwm_target_site_283	17.9634	-	6.31E-07	CACCCACGGCAA
chromosome	2722262	2722273	PSPPH_0857_pwm_target_site_284	14.2317	+	5.81E-06	CATCGACGGCGA
chromosome	2743791	2743802	PSPPH_0857_pwm_target_site_285	14.9024	-	4.11E-06	CAGCCACGGCAA
chromosome	2748427	2748438	PSPPH_0857_pwm_target_site_286	14.5	-	4.97E-06	CGCCCACAGCGA
chromosome	2749220	2749231	PSPPH_0857_pwm_target_site_287	14.1707	+	6.05E-06	CACAGACGGCAG
chromosome	2755428	2755439	PSPPH_0857_pwm_target_site_288	18.0976	-	5.24E-07	CGCCCACGGCGG
chromosome	2765326	2765337	PSPPH_0857_pwm_target_site_289	20.6463	-	8.78E-08	CACCCACGGCGA
chromosome	2777534	2777545	PSPPH_0857_pwm_target_site_290	13.2439	-	9.67E-06	CGGCCACGGCGT
chromosome	2796505	2796516	PSPPH_0857_pwm_target_site_291	18.0976	+	5.24E-07	CGCCCACGGCGG
chromosome	2797067	2797078	PSPPH_0857_pwm_target_site_292	14.9024	-	4.11E-06	CAGCCACGGCAA
chromosome	2811218	2811229	PSPPH_0857_pwm_target_site_293	14.0488	+	6.43E-06	CAGCGACGGCAG
chromosome	2818031	2818042	PSPPH_0857_pwm_target_site_294	13.3171	-	9.21E-06	CATCGACAGCGG
chromosome	2818780	2818791	PSPPH_0857_pwm_target_site_295	13.6829	-	7.76E-06	GACCCACGGCGT
chromosome	2828234	2828245	PSPPH_0857_pwm_target_site_296	14.5976	-	4.80E-06	CACAGACAGCGG
chromosome	2829443	2829454	PSPPH_0857_pwm_target_site_297	17.5244	-	9.26E-07	TACCCACGGCGG
chromosome	2833561	2833572	PSPPH_0857_pwm_target_site_298	13.2561	-	9.60E-06	CACAGACAGCGA
chromosome	2839129	2839140	PSPPH_0857_pwm_target_site_299	13.9634	-	6.75E-06	AAGGCACGGCGG
chromosome	2857256	2857267	PSPPH_0857_pwm_target_site_300	13.1707	-	9.88E-06	AAGCCACGGCAT
chromosome	2859002	2859013	PSPPH_0857_pwm_target_site_301	14.4756	+	5.11E-06	CAGCGACAGCGG
chromosome	2862680	2862691	PSPPH_0857_pwm_target_site_302	16.4268	-	1.74E-06	CATCCACGGCGA
chromosome	2873502	2873513	PSPPH_0857_pwm_target_site_303	17.1341	-	1.07E-06	CAGCCACGGCGT
chromosome	2874195	2874206	PSPPH_0857_pwm_target_site_304	14.1341	-	6.12E-06	GACCCACGGCGA
chromosome	2879326	2879337	PSPPH_0857_pwm_target_site_305	16.2439	+	1.94E-06	CAGCCACGGCAG
chromosome	2895738	2895749	PSPPH_0857_pwm_target_site_306	15.7439	+	2.56E-06	CACCGACAGCGT
chromosome	2906805	2906816	PSPPH_0857_pwm_target_site_307	17.5366	+	8.95E-07	CACCGACAGCGG
chromosome	2907773	2907784	PSPPH_0857_pwm_target_site_308	15.3902	+	3.19E-06	CAGCGACGGCGA
chromosome	2913133	2913144	PSPPH_0857_pwm_target_site_309	14.7073	-	4.59E-06	AAGACACGGCGG
chromosome	2948091	2948102	PSPPH_0857_pwm_target_site_310	15.2927	+	3.43E-06	CAACCACGGCGA
chromosome	2948835	2948846	PSPPH_0857_pwm_target_site_311	14.9024	-	4.11E-06	CAGCCACGGCAA
chromosome	2966874	2966885	PSPPH_0857_pwm_target_site_312	14.2561	-	5.68E-06	CACGCACAGCGT
chromosome	2968712	2968723	PSPPH_0857_pwm_target_site_313	14.9024	-	4.11E-06	CAGCCACGGCAA
chromosome	2972992	2973003	PSPPH_0857_pwm_target_site_314	16.1098	+	2.12E-06	CACGGACGGCGG
chromosome	2991177	2991188	PSPPH_0857_pwm_target_site_315	17.5366	-	8.95E-07	CACCGACAGCGG
chromosome	3016277	3016288	PSPPH_0857_pwm_target_site_316	15.3902	+	3.19E-06	AAGCCACAGCGG
chromosome	3026931	3026942	PSPPH_0857_pwm_target_site_317	17.5854	-	8.38E-07	CAGCCACGGCGA
chromosome	3029707	3029718	PSPPH_0857_pwm_target_site_318	14.9634	-	3.96E-06	AAGCCACGGCAG
chromosome	3031475	3031486	PSPPH_0857_pwm_target_site_319	13.7561	+	7.36E-06	AGGCCACGGCGG
chromosome	3036531	3036542	PSPPH_0857_pwm_target_site_320	16.4268	+	1.74E-06	CATCCACGGCGA
chromosome	3043021	3043032	PSPPH_0857_pwm_target_site_321	16.7317	-	1.39E-06	CAGCGACGGCGG
chromosome	3049383	3049394	PSPPH_0857_pwm_target_site_322	16.2439	-	1.94E-06	CAGCCACGGCAG
chromosome	3056435	3056446	PSPPH_0857_pwm_target_site_323	13.7805	-	7.30E-06	CATCGACGGCGT
chromosome	3072028	3072039	PSPPH_0857_pwm_target_site_324	13.5122	+	8.37E-06	CACCGACAGCAA
chromosome	3087485	3087496	PSPPH_0857_pwm_target_site_325	16.4268	+	1.74E-06	CATCCACGGCGA
chromosome	3094612	3094623	PSPPH_0857_pwm_target_site_326	13.9878	+	6.66E-06	CAGCCACAGCAG
chromosome	3107395	3107406	PSPPH_0857_pwm_target_site_327	14.9634	-	3.96E-06	AAGCCACGGCAG
chromosome	3113056	3113067	PSPPH_0857_pwm_target_site_328	13.3049	+	9.32E-06	TATCCACGGCGG
chromosome	3113500	3113511	PSPPH_0857_pwm_target_site_329	14.7073	+	4.59E-06	CACGCACAGCGA
chromosome	3122498	3122509	PSPPH_0857_pwm_target_site_330	14.9146	+	4.07E-06	AACCGACAGCGA
chromosome	3140142	3140153	PSPPH_0857_pwm_target_site_331	18.9146	+	3.39E-07	AACCCACGGCGT
chromosome	3154103	3154114	PSPPH_0857_pwm_target_site_332	14.1098	+	6.23E-06	CGCCGACGGCGT
chromosome	3162952	3162963	PSPPH_0857_pwm_target_site_333	13.7439	+	7.49E-06	CATCCACGGCAA
chromosome	3167458	3167469	PSPPH_0857_pwm_target_site_334	13.9878	-	6.66E-06	CAGCCACAGCAG
chromosome	3187664	3187675	PSPPH_0857_pwm_target_site_335	17.5854	+	8.38E-07	CAGCCACGGCGA
chromosome	3189221	3189232	PSPPH_0857_pwm_target_site_336	15.3293	-	3.33E-06	CAGCCACAGCGA
chromosome	3195027	3195038	PSPPH_0857_pwm_target_site_337	19.3659	-	2.14E-07	AACCCACGGCGA
chromosome	3200981	3200992	PSPPH_0857_pwm_target_site_338	13.622	-	7.92E-06	CGCCCACGGCAT
chromosome	3202520	3202531	PSPPH_0857_pwm_target_site_339	17.5244	-	9.26E-07	TACCCACGGCGG
chromosome	3203386	3203397	PSPPH_0857_pwm_target_site_340	13.622	+	7.92E-06	CGCCCACGGCAT
chromosome	3221454	3221465	PSPPH_0857_pwm_target_site_341	15.7439	+	2.56E-06	CACCGACAGCGT
chromosome	3223651	3223662	PSPPH_0857_pwm_target_site_342	16.4878	+	1.66E-06	AATCCACGGCGG
chromosome	3243241	3243252	PSPPH_0857_pwm_target_site_343	18.0244	+	5.62E-07	AACCCACGGCAG
chromosome	3262659	3262670	PSPPH_0857_pwm_target_site_344	15.7683	+	2.49E-06	CACCGACGGCAA
chromosome	3281124	3281135	PSPPH_0857_pwm_target_site_345	13.3659	-	9.03E-06	CACGCACAGCAG
chromosome	3284641	3284652	PSPPH_0857_pwm_target_site_346	18.4512	-	4.40E-07	CACCGACGGCGA
chromosome	3308198	3308209	PSPPH_0857_pwm_target_site_347	13.7927	+	7.22E-06	CAGAGACGGCGG
chromosome	3314129	3314140	PSPPH_0857_pwm_target_site_348	15.7439	-	2.56E-06	CACCGACAGCGT
chromosome	3326051	3326062	PSPPH_0857_pwm_target_site_349	15.5732	-	2.79E-06	CATCGACGGCGG
chromosome	3337789	3337800	PSPPH_0857_pwm_target_site_350	13.9024	+	6.90E-06	CAGGCACGGCGA
chromosome	3350034	3350045	PSPPH_0857_pwm_target_site_351	13.3171	+	9.21E-06	CATCGACAGCGG
chromosome	3354397	3354408	PSPPH_0857_pwm_target_site_352	16.1951	+	2.06E-06	CACCGACAGCGA
chromosome	3370627	3370638	PSPPH_0857_pwm_target_site_353	13.6829	+	7.76E-06	CACCCACGACGG
chromosome	3414642	3414653	PSPPH_0857_pwm_target_site_354	16.8171	+	1.31E-06	AGCCCACGGCGG
chromosome	3426507	3426518	PSPPH_0857_pwm_target_site_355	13.9878	-	6.66E-06	CAGCCACAGCAG
chromosome	3438597	3438608	PSPPH_0857_pwm_target_site_356	15.5488	+	2.84E-06	CACCTACGGCGG
chromosome	3445858	3445869	PSPPH_0857_pwm_target_site_357	15.3293	+	3.33E-06	CAGCCACAGCGA
chromosome	3470611	3470622	PSPPH_0857_pwm_target_site_358	14.0366	-	6.47E-06	AACCGACGGCAT
chromosome	3491953	3491964	PSPPH_0857_pwm_target_site_359	17.1341	-	1.07E-06	CAGCCACGGCGT
chromosome	3502429	3502440	PSPPH_0857_pwm_target_site_360	13.9878	+	6.66E-06	CAGCCACAGCAG
chromosome	3514240	3514251	PSPPH_0857_pwm_target_site_361	14.439	-	5.26E-06	CAACGACGGCGG
chromosome	3527968	3527979	PSPPH_0857_pwm_target_site_362	13.3659	+	9.03E-06	CACCGACGGCGC
chromosome	3552064	3552075	PSPPH_0857_pwm_target_site_363	13.6463	+	7.82E-06	CGCCGACAGCGG
chromosome	3554674	3554685	PSPPH_0857_pwm_target_site_364	14.561	-	4.94E-06	CGCCGACGGCGA
chromosome	3557757	3557768	PSPPH_0857_pwm_target_site_365	13.7805	-	7.30E-06	CATCGACGGCGT
chromosome	3559618	3559629	PSPPH_0857_pwm_target_site_366	13.2195	-	9.76E-06	CGCCGACGGCAG
chromosome	3561070	3561081	PSPPH_0857_pwm_target_site_367	13.5	-	8.45E-06	TACCCACGGCAA
chromosome	3565858	3565869	PSPPH_0857_pwm_target_site_368	13.9878	+	6.66E-06	TACCGACGGCGA
chromosome	3567886	3567897	PSPPH_0857_pwm_target_site_369	17.5854	+	8.38E-07	CAGCCACGGCGA
chromosome	3600588	3600599	PSPPH_0857_pwm_target_site_370	15.3171	-	3.36E-06	CACCGACGGCAT
chromosome	3619848	3619859	PSPPH_0857_pwm_target_site_371	20.6463	-	8.78E-08	CACCCACGGCGA
chromosome	3625420	3625431	PSPPH_0857_pwm_target_site_372	13.7439	+	7.49E-06	CCCCCACAGCGG
chromosome	3670813	3670824	PSPPH_0857_pwm_target_site_373	14.2317	-	5.81E-06	CATCGACGGCGA
chromosome	3679775	3679786	PSPPH_0857_pwm_target_site_374	15.9024	+	2.31E-06	CGCCGACGGCGG
chromosome	3692796	3692807	PSPPH_0857_pwm_target_site_375	14.4756	-	5.11E-06	CAGCGACAGCGG
chromosome	3707460	3707471	PSPPH_0857_pwm_target_site_376	13.5122	+	8.37E-06	CACCGACAGCAA
chromosome	3722821	3722832	PSPPH_0857_pwm_target_site_377	14.2317	-	5.81E-06	CATCGACGGCGA
chromosome	3724242	3724253	PSPPH_0857_pwm_target_site_378	16.2439	+	1.94E-06	CAGCCACGGCAG
chromosome	3739282	3739293	PSPPH_0857_pwm_target_site_379	13.1585	-	9.95E-06	AAACGACGGCGG
chromosome	3742319	3742330	PSPPH_0857_pwm_target_site_380	13.4878	-	8.54E-06	CATACACGGCGA
chromosome	3744794	3744805	PSPPH_0857_pwm_target_site_381	16.4268	-	1.74E-06	CATCCACGGCGA
chromosome	3764288	3764299	PSPPH_0857_pwm_target_site_382	14.4756	-	5.11E-06	CAGCGACAGCGG
chromosome	3766543	3766554	PSPPH_0857_pwm_target_site_383	13.3049	+	9.32E-06	CAGACACGGCAG
chromosome	3773953	3773964	PSPPH_0857_pwm_target_site_384	14.4878	-	5.04E-06	CTGCCACGGCGG
chromosome	3776604	3776615	PSPPH_0857_pwm_target_site_385	13.3659	-	9.03E-06	CACCGACGGCGC
chromosome	3801382	3801393	PSPPH_0857_pwm_target_site_386	15.0366	+	3.79E-06	CGGCCACGGCGG
chromosome	3811602	3811613	PSPPH_0857_pwm_target_site_387	15.3293	+	3.33E-06	CAGCCACAGCGA
chromosome	3822130	3822141	PSPPH_0857_pwm_target_site_388	13.6829	-	7.76E-06	CACCCACGACGG
chromosome	3831756	3831767	PSPPH_0857_pwm_target_site_389	13.2195	+	9.76E-06	CGCCGACGGCAG
chromosome	3835167	3835178	PSPPH_0857_pwm_target_site_390	16.2439	+	1.94E-06	CAGCCACGGCAG
chromosome	3835404	3835415	PSPPH_0857_pwm_target_site_391	13.9878	+	6.66E-06	CAGCCACAGCAG
chromosome	3840172	3840183	PSPPH_0857_pwm_target_site_392	14.1098	+	6.23E-06	CACACACAGCAG
chromosome	3842762	3842773	PSPPH_0857_pwm_target_site_393	14.878	+	4.15E-06	CAGCCACAGCGT
chromosome	3868176	3868187	PSPPH_0857_pwm_target_site_394	15.2561	-	3.52E-06	CACCCACAGCAT
chromosome	3874003	3874014	PSPPH_0857_pwm_target_site_395	16.4268	-	1.74E-06	AACACACGGCGA
chromosome	3896479	3896490	PSPPH_0857_pwm_target_site_396	17.5122	-	9.64E-07	CACCCACGGCAT
chromosome	3899988	3899999	PSPPH_0857_pwm_target_site_397	14.0488	+	6.43E-06	CAGCGACGGCAG
chromosome	3910637	3910648	PSPPH_0857_pwm_target_site_398	14.0366	+	6.47E-06	AACCGACGGCAT
chromosome	3930823	3930834	PSPPH_0857_pwm_target_site_399	14.3049	-	5.50E-06	CACCAACGGCGG
chromosome	3934153	3934164	PSPPH_0857_pwm_target_site_400	14.3415	-	5.44E-06	AACGCACGGCAG
chromosome	3942859	3942870	PSPPH_0857_pwm_target_site_401	15.2927	-	3.43E-06	CTCCCACAGCGG
chromosome	3951630	3951641	PSPPH_0857_pwm_target_site_402	14.6098	-	4.76E-06	CTCACACGGCGG
chromosome	3974327	3974338	PSPPH_0857_pwm_target_site_403	14.1098	+	6.23E-06	CGCCGACGGCGT
chromosome	3986563	3986574	PSPPH_0857_pwm_target_site_404	15.9024	+	2.31E-06	CGCCGACGGCGG
chromosome	4001025	4001036	PSPPH_0857_pwm_target_site_405	15.7439	+	2.56E-06	CACCGACAGCGT
chromosome	4005129	4005140	PSPPH_0857_pwm_target_site_406	17.5854	+	8.38E-07	CAGCCACGGCGA
chromosome	4048412	4048423	PSPPH_0857_pwm_target_site_407	17.5366	+	8.95E-07	CACCGACAGCGG
chromosome	4063513	4063524	PSPPH_0857_pwm_target_site_408	13.9512	+	6.83E-06	CAACCACGGCAG
chromosome	4082311	4082322	PSPPH_0857_pwm_target_site_409	13.622	-	7.92E-06	AAGCCACGGCAA
chromosome	4085069	4085080	PSPPH_0857_pwm_target_site_410	14.4756	+	5.11E-06	CAGCGACAGCGG
chromosome	4098106	4098117	PSPPH_0857_pwm_target_site_411	16.7317	+	1.39E-06	CAGCGACGGCGG
chromosome	4106219	4106230	PSPPH_0857_pwm_target_site_412	16.2439	-	1.94E-06	CAGCCACGGCAG
chromosome	4112101	4112112	PSPPH_0857_pwm_target_site_413	14.2317	+	5.81E-06	CATCGACGGCGA
chromosome	4117325	4117336	PSPPH_0857_pwm_target_site_414	16.2439	+	1.94E-06	CAGCCACGGCAG
chromosome	4120082	4120093	PSPPH_0857_pwm_target_site_415	14.1341	+	6.12E-06	AGCCCACGGCAG
chromosome	4132602	4132613	PSPPH_0857_pwm_target_site_416	14.0732	+	6.32E-06	CGCCCACGGCAA
chromosome	4136242	4136253	PSPPH_0857_pwm_target_site_417	14.2317	-	5.81E-06	CATCGACGGCGA
chromosome	4140538	4140549	PSPPH_0857_pwm_target_site_418	15.6829	+	2.69E-06	AACGCACGGCGA
chromosome	4147607	4147618	PSPPH_0857_pwm_target_site_419	18.9268	+	3.01E-07	CAGCCACGGCGG
chromosome	4150784	4150795	PSPPH_0857_pwm_target_site_420	14.4512	-	5.23E-06	CAGCCACGGCAT
chromosome	4153038	4153049	PSPPH_0857_pwm_target_site_421	16.4268	-	1.74E-06	CATCCACGGCGA
chromosome	4156141	4156152	PSPPH_0857_pwm_target_site_422	13.2195	+	9.76E-06	CGCCGACGGCAG
chromosome	4174531	4174542	PSPPH_0857_pwm_target_site_423	14.4512	-	5.23E-06	CAGCCACGGCAT
chromosome	4177341	4177352	PSPPH_0857_pwm_target_site_424	13.378	-	8.89E-06	CACCCGCGGCGG
chromosome	4181970	4181981	PSPPH_0857_pwm_target_site_425	13.7805	+	7.30E-06	CATCGACGGCGT
chromosome	4191494	4191505	PSPPH_0857_pwm_target_site_426	13.3293	+	9.10E-06	CTTCCACGGCGG
chromosome	4193755	4193766	PSPPH_0857_pwm_target_site_427	14.378	+	5.40E-06	CAACCACAGCGG
chromosome	4225726	4225737	PSPPH_0857_pwm_target_site_428	15.2439	-	3.54E-06	CAGGCACGGCGG
chromosome	4231220	4231231	PSPPH_0857_pwm_target_site_429	18.9268	+	3.01E-07	CAGCCACGGCGG
chromosome	4239561	4239572	PSPPH_0857_pwm_target_site_430	13.9878	+	6.66E-06	CAGCCACAGCAG
chromosome	4255292	4255303	PSPPH_0857_pwm_target_site_431	17.9634	+	6.31E-07	CACCCACGGCAA
chromosome	4257281	4257292	PSPPH_0857_pwm_target_site_432	18	+	5.93E-07	CACCGACGGCGT
chromosome	4261339	4261350	PSPPH_0857_pwm_target_site_433	13.4512	+	8.69E-06	CAGGCACGGCGT
chromosome	4263908	4263919	PSPPH_0857_pwm_target_site_434	14.1707	-	6.05E-06	CACAGACGGCAG
chromosome	4281657	4281668	PSPPH_0857_pwm_target_site_435	17.0488	-	1.19E-06	CACCCACAGCAG
chromosome	4281994	4282005	PSPPH_0857_pwm_target_site_436	13.2195	+	9.76E-06	CGCCGACGGCAG
chromosome	4284686	4284697	PSPPH_0857_pwm_target_site_437	13.9878	+	6.66E-06	CAGCCACAGCAG
chromosome	4286361	4286372	PSPPH_0857_pwm_target_site_438	13.2195	+	9.76E-06	CGCCGACGGCAG
chromosome	4313972	4313983	PSPPH_0857_pwm_target_site_439	15.3293	-	3.33E-06	CAGCCACAGCGA
chromosome	4322848	4322859	PSPPH_0857_pwm_target_site_440	15.6829	+	2.69E-06	AACGCACGGCGA
chromosome	4376111	4376122	PSPPH_0857_pwm_target_site_441	16.7927	-	1.34E-06	CACACACAGCGG
chromosome	4391039	4391050	PSPPH_0857_pwm_target_site_442	13.1585	+	9.95E-06	CGCCCACAGCAG
chromosome	4398881	4398892	PSPPH_0857_pwm_target_site_443	14.622	+	4.73E-06	AGCCGACGGCGG
chromosome	4423243	4423254	PSPPH_0857_pwm_target_site_444	13.3659	+	9.03E-06	CACCGACGGCGC
chromosome	4428996	4429007	PSPPH_0857_pwm_target_site_445	15.5732	+	2.79E-06	CATCGACGGCGG
chromosome	4448030	4448041	PSPPH_0857_pwm_target_site_446	13.7561	+	7.36E-06	AGGCCACGGCGG
chromosome	4460419	4460430	PSPPH_0857_pwm_target_site_447	14.0488	+	6.43E-06	CAGCGACGGCAG
chromosome	4467150	4467161	PSPPH_0857_pwm_target_site_448	13.6951	+	7.70E-06	CGGCCACGGCGA
chromosome	4473803	4473814	PSPPH_0857_pwm_target_site_449	15.7683	-	2.49E-06	CACCGACGGCAA
chromosome	4484454	4484465	PSPPH_0857_pwm_target_site_450	15.8415	+	2.37E-06	CGCCCACAGCGG
chromosome	4507838	4507849	PSPPH_0857_pwm_target_site_451	17.1098	-	1.15E-06	CACCGACGGCAG
chromosome	4521146	4521157	PSPPH_0857_pwm_target_site_452	13.2073	+	9.79E-06	ATGCCACGGCGG
chromosome	4526111	4526122	PSPPH_0857_pwm_target_site_453	13.6341	-	7.85E-06	TGCCCACGGCGG
chromosome	4528856	4528867	PSPPH_0857_pwm_target_site_454	15.0854	-	3.74E-06	CATCCACGGCAG
chromosome	4559755	4559766	PSPPH_0857_pwm_target_site_455	15.1585	-	3.61E-06	CGCACACGGCGG
chromosome	4593429	4593440	PSPPH_0857_pwm_target_site_456	13.6951	-	7.70E-06	CGGCCACGGCGA
chromosome	4626081	4626092	PSPPH_0857_pwm_target_site_457	13.2195	-	9.76E-06	CGCCGACGGCAG
chromosome	4647155	4647166	PSPPH_0857_pwm_target_site_458	15.8415	+	2.37E-06	CGCCCACAGCGG
chromosome	4656223	4656234	PSPPH_0857_pwm_target_site_459	17.2561	-	1.00E-06	CACACACGGCGT
chromosome	4661757	4661768	PSPPH_0857_pwm_target_site_460	16.1951	+	2.06E-06	CACCGACAGCGA
chromosome	4666187	4666198	PSPPH_0857_pwm_target_site_461	14.8537	+	4.22E-06	CACCGACAGCAG
chromosome	4667181	4667192	PSPPH_0857_pwm_target_site_462	16.7317	+	1.39E-06	CAGCGACGGCGG
chromosome	4675376	4675387	PSPPH_0857_pwm_target_site_463	15	+	3.92E-06	CACACACAGCGT
chromosome	4675520	4675531	PSPPH_0857_pwm_target_site_464	15.3537	+	3.26E-06	AAACCACGGCGG
chromosome	4676596	4676607	PSPPH_0857_pwm_target_site_465	14.878	-	4.15E-06	CAGCCACAGCGT
chromosome	4714823	4714834	PSPPH_0857_pwm_target_site_466	14.878	+	4.15E-06	CAGCCACAGCGT
chromosome	4720041	4720052	PSPPH_0857_pwm_target_site_467	19.3049	-	2.45E-07	CACCCACGGCAG
chromosome	4732249	4732260	PSPPH_0857_pwm_target_site_468	18.4512	+	4.40E-07	CACCGACGGCGA
chromosome	4734210	4734221	PSPPH_0857_pwm_target_site_469	13.3171	+	9.21E-06	CATCGACAGCGG
chromosome	4736546	4736557	PSPPH_0857_pwm_target_site_470	14.878	+	4.15E-06	CAGCCACAGCGT
chromosome	4742933	4742944	PSPPH_0857_pwm_target_site_471	17.6463	-	8.07E-07	AAGCCACGGCGG
chromosome	4761386	4761397	PSPPH_0857_pwm_target_site_472	16.2561	+	1.91E-06	AACCGACAGCGG
chromosome	4768431	4768442	PSPPH_0857_pwm_target_site_473	13.5122	+	8.37E-06	CACCGACAGCAA
chromosome	4783575	4783586	PSPPH_0857_pwm_target_site_474	14.0366	-	6.47E-06	AACCGACGGCAT
chromosome	4850012	4850023	PSPPH_0857_pwm_target_site_475	16.7561	+	1.37E-06	CGCCCACGGCGA
chromosome	4857310	4857321	PSPPH_0857_pwm_target_site_476	16.2439	+	1.94E-06	CAGCCACGGCAG
chromosome	4863719	4863730	PSPPH_0857_pwm_target_site_477	16.7317	-	1.39E-06	CAGCGACGGCGG
chromosome	4865711	4865722	PSPPH_0857_pwm_target_site_478	17.1341	-	1.07E-06	CAGCCACGGCGT
chromosome	4867454	4867465	PSPPH_0857_pwm_target_site_479	16.7561	+	1.37E-06	CGCCCACGGCGA
chromosome	4869410	4869421	PSPPH_0857_pwm_target_site_480	14.3415	+	5.44E-06	AACGCACGGCAG
chromosome	4875320	4875331	PSPPH_0857_pwm_target_site_481	15.4146	+	3.12E-06	CGCCCACGGCAG
chromosome	4884398	4884409	PSPPH_0857_pwm_target_site_482	16.1951	-	2.06E-06	CACCGACAGCGA
chromosome	4906884	4906895	PSPPH_0857_pwm_target_site_483	13.8049	-	7.19E-06	AATCCACGGCAG
chromosome	4923692	4923703	PSPPH_0857_pwm_target_site_484	14.0732	+	6.32E-06	CGCCCACGGCAA
chromosome	4936886	4936897	PSPPH_0857_pwm_target_site_485	13.5854	-	8.01E-06	ATCCCACGGCAG
chromosome	4979452	4979463	PSPPH_0857_pwm_target_site_486	15.0366	-	3.79E-06	CGGCCACGGCGG
chromosome	5008423	5008434	PSPPH_0857_pwm_target_site_487	16.5122	-	1.62E-06	CACGCACGGCGT
chromosome	5009084	5009095	PSPPH_0857_pwm_target_site_488	13.8171	+	7.12E-06	CGCACACGGCGA
chromosome	5010722	5010733	PSPPH_0857_pwm_target_site_489	16.1951	-	2.06E-06	CACCGACAGCGA
chromosome	5011116	5011127	PSPPH_0857_pwm_target_site_490	13.6829	+	7.76E-06	CACCCACGACGG
chromosome	5013881	5013892	PSPPH_0857_pwm_target_site_491	13.2805	+	9.51E-06	AGCCGACGGCGA
chromosome	5020925	5020936	PSPPH_0857_pwm_target_site_492	13.8293	-	7.09E-06	CACGCACGGCAT
chromosome	5032816	5032827	PSPPH_0857_pwm_target_site_493	14.4268	+	5.31E-06	AACCCACAGCAA
chromosome	5050138	5050149	PSPPH_0857_pwm_target_site_494	13.5122	-	8.37E-06	CACCGACAGCAA
chromosome	5083525	5083536	PSPPH_0857_pwm_target_site_495	13.8293	-	7.09E-06	CACGCACGGCAT
chromosome	5085432	5085443	PSPPH_0857_pwm_target_site_496	13.9878	-	6.66E-06	CAGCCACAGCAG
chromosome	5095638	5095649	PSPPH_0857_pwm_target_site_497	17.5854	-	8.38E-07	CAGCCACGGCGA
chromosome	5110192	5110203	PSPPH_0857_pwm_target_site_498	14.9024	+	4.11E-06	CAGCCACGGCAA
chromosome	5113810	5113821	PSPPH_0857_pwm_target_site_499	17.0488	-	1.19E-06	CACCCACAGCAG
chromosome	5116029	5116040	PSPPH_0857_pwm_target_site_500	17.5122	+	9.64E-07	CACCCACGGCAT
chromosome	5132084	5132095	PSPPH_0857_pwm_target_site_501	18.3049	+	5.03E-07	CACGCACGGCGG
chromosome	5143377	5143388	PSPPH_0857_pwm_target_site_502	13.3049	-	9.32E-06	CACCCACAGCGC
chromosome	5163853	5163864	PSPPH_0857_pwm_target_site_503	14.9024	-	4.11E-06	CAGCCACGGCAA
chromosome	5164823	5164834	PSPPH_0857_pwm_target_site_504	14.4634	+	5.19E-06	TAGCCACGGCGG
chromosome	5166757	5166768	PSPPH_0857_pwm_target_site_505	17.5244	+	9.26E-07	TACCCACGGCGG
chromosome	5184567	5184578	PSPPH_0857_pwm_target_site_506	17.0244	-	1.22E-06	AACGCACGGCGG
chromosome	5200331	5200342	PSPPH_0857_pwm_target_site_507	16.6707	+	1.51E-06	CAGCCACAGCGG
chromosome	5205538	5205549	PSPPH_0857_pwm_target_site_508	13.3171	+	9.21E-06	CCCCCACGGCAG
chromosome	5208433	5208444	PSPPH_0857_pwm_target_site_509	13.9268	-	6.87E-06	TACCCACAGCGA
chromosome	5215928	5215939	PSPPH_0857_pwm_target_site_510	13.8537	+	7.02E-06	CACGGACAGCGG
chromosome	5253847	5253858	PSPPH_0857_pwm_target_site_511	15.5122	+	2.96E-06	CATCCACAGCGG
chromosome	5267729	5267740	PSPPH_0857_pwm_target_site_512	16.9634	-	1.25E-06	CACGCACGGCGA
chromosome	5274384	5274395	PSPPH_0857_pwm_target_site_513	14.1341	-	6.12E-06	GACCCACGGCGA
chromosome	5283010	5283021	PSPPH_0857_pwm_target_site_514	13.1463	+	9.98E-06	CTGCCACGGCGA
chromosome	5283274	5283285	PSPPH_0857_pwm_target_site_515	17.7683	+	7.38E-07	CATCCACGGCGG
chromosome	5288243	5288254	PSPPH_0857_pwm_target_site_516	14.2317	-	5.81E-06	AATCCACAGCGG
chromosome	5291688	5291699	PSPPH_0857_pwm_target_site_517	13.622	+	7.92E-06	CGCCCACGGCAT
chromosome	5305015	5305026	PSPPH_0857_pwm_target_site_518	14.1098	+	6.23E-06	AAGCGACGGCGA
chromosome	5306789	5306800	PSPPH_0857_pwm_target_site_519	17.5854	-	8.38E-07	CAGCCACGGCGA
chromosome	5310845	5310856	PSPPH_0857_pwm_target_site_520	14.2317	+	5.81E-06	CATCGACGGCGA
chromosome	5315900	5315911	PSPPH_0857_pwm_target_site_521	16.5122	+	1.62E-06	CACGCACGGCGT
chromosome	5335289	5335300	PSPPH_0857_pwm_target_site_522	15.8293	-	2.41E-06	AACCGACGGCAG
chromosome	5345886	5345897	PSPPH_0857_pwm_target_site_523	13.1463	-	9.98E-06	CTGCCACGGCGA
chromosome	5352502	5352513	PSPPH_0857_pwm_target_site_524	14.8415	-	4.29E-06	CAACCACGGCGT
chromosome	5352952	5352963	PSPPH_0857_pwm_target_site_525	13.7439	-	7.49E-06	CATCCACGGCAA
chromosome	5370247	5370258	PSPPH_0857_pwm_target_site_526	17.1098	+	1.15E-06	AACCCACAGCGA
chromosome	5370490	5370501	PSPPH_0857_pwm_target_site_527	19.3049	-	2.45E-07	CACCCACGGCAG
chromosome	5404082	5404093	PSPPH_0857_pwm_target_site_528	15.3902	+	3.19E-06	AAGCCACAGCGG
chromosome	5408922	5408933	PSPPH_0857_pwm_target_site_529	13.3049	-	9.32E-06	CACCCACAGCGC
chromosome	5414339	5414350	PSPPH_0857_pwm_target_site_530	17.5122	+	9.64E-07	CACCCACGGCAT
chromosome	5417785	5417796	PSPPH_0857_pwm_target_site_531	15.5732	-	2.79E-06	CATCGACGGCGG
chromosome	5428370	5428381	PSPPH_0857_pwm_target_site_532	14.4146	-	5.36E-06	CACCCTCGGCGG
chromosome	5441256	5441267	PSPPH_0857_pwm_target_site_533	15.5732	-	2.79E-06	AACAGACGGCGG
chromosome	5442407	5442418	PSPPH_0857_pwm_target_site_534	16.7317	-	1.39E-06	CAGCGACGGCGG
chromosome	5452273	5452284	PSPPH_0857_pwm_target_site_535	17.5122	+	9.64E-07	CACCCACGGCAT
chromosome	5464641	5464652	PSPPH_0857_pwm_target_site_536	16.8537	-	1.28E-06	CACAGACGGCGG
chromosome	5470470	5470481	PSPPH_0857_pwm_target_site_537	13.6829	-	7.76E-06	GACCCACGGCGT
chromosome	5473770	5473781	PSPPH_0857_pwm_target_site_538	16.7195	+	1.43E-06	AACCGACGGCGT
chromosome	5475895	5475906	PSPPH_0857_pwm_target_site_539	16.2439	-	1.94E-06	CAGCCACGGCAG
chromosome	5476173	5476184	PSPPH_0857_pwm_target_site_540	15.5488	+	2.84E-06	CACCTACGGCGG
chromosome	5484269	5484280	PSPPH_0857_pwm_target_site_541	14.4146	-	5.36E-06	CGCGCACGGCGG
chromosome	5487171	5487182	PSPPH_0857_pwm_target_site_542	13.3171	+	9.21E-06	CATCGACAGCGG
chromosome	5489048	5489059	PSPPH_0857_pwm_target_site_543	15.1585	-	3.61E-06	CGCACACGGCGG
chromosome	5490174	5490185	PSPPH_0857_pwm_target_site_544	15.3902	+	3.19E-06	CAGCGACGGCGA
chromosome	5501564	5501575	PSPPH_0857_pwm_target_site_545	15.6829	-	2.69E-06	AACGCACGGCGA
chromosome	5503177	5503188	PSPPH_0857_pwm_target_site_546	16.3049	+	1.84E-06	AAGCCACGGCGA
chromosome	5507449	5507460	PSPPH_0857_pwm_target_site_547	18.9268	+	3.01E-07	CAGCCACGGCGG
chromosome	5513394	5513405	PSPPH_0857_pwm_target_site_548	14.0488	-	6.43E-06	CAGCGACGGCAG
chromosome	5529018	5529029	PSPPH_0857_pwm_target_site_549	13.622	+	7.92E-06	CGCCCACGGCAT
chromosome	5542777	5542788	PSPPH_0857_pwm_target_site_550	17.5122	+	9.64E-07	CACCCACGGCAT
chromosome	5543914	5543925	PSPPH_0857_pwm_target_site_551	13.2195	+	9.76E-06	GACCCACAGCGG
chromosome	5550311	5550322	PSPPH_0857_pwm_target_site_552	13.2195	+	9.76E-06	CGCCGACGGCAG
chromosome	5564709	5564720	PSPPH_0857_pwm_target_site_553	13.2439	-	9.67E-06	CGGCCACGGCGT
chromosome	5610025	5610036	PSPPH_0857_pwm_target_site_554	13.3659	+	9.03E-06	AAGACACGGCGA
chromosome	5614261	5614272	PSPPH_0857_pwm_target_site_555	15.4756	-	3.02E-06	AGCCCACGGCGA
chromosome	5627841	5627852	PSPPH_0857_pwm_target_site_556	14.8537	+	4.22E-06	CACCGACAGCAG
chromosome	5630471	5630482	PSPPH_0857_pwm_target_site_557	13.2195	+	9.76E-06	CGCCGACGGCAG
chromosome	5652711	5652722	PSPPH_0857_pwm_target_site_558	14.9634	+	3.96E-06	AAGCCACGGCAG
chromosome	5672624	5672635	PSPPH_0857_pwm_target_site_559	16.7317	-	1.39E-06	CAGCGACGGCGG
chromosome	5684842	5684853	PSPPH_0857_pwm_target_site_560	15.0366	-	3.79E-06	CGGCCACGGCGG
chromosome	5700995	5701006	PSPPH_0857_pwm_target_site_561	13.7805	+	7.30E-06	CATCGACGGCGT
chromosome	5706462	5706473	PSPPH_0857_pwm_target_site_562	13.3171	-	9.21E-06	CATCGACAGCGG
chromosome	5710781	5710792	PSPPH_0857_pwm_target_site_563	14.1098	+	6.23E-06	CACACACAGCAG
chromosome	5720971	5720982	PSPPH_0857_pwm_target_site_564	15.8293	-	2.41E-06	AACCGACGGCAG
chromosome	5725772	5725783	PSPPH_0857_pwm_target_site_565	13.6951	+	7.70E-06	CGGCCACGGCGA
chromosome	5730167	5730178	PSPPH_0857_pwm_target_site_566	13.2195	-	9.76E-06	CGCCGACGGCAG
chromosome	5748912	5748923	PSPPH_0857_pwm_target_site_567	16.7317	+	1.39E-06	CAGCGACGGCGG
chromosome	5752428	5752439	PSPPH_0857_pwm_target_site_568	14.8659	-	4.18E-06	CTCCCACGGCAG
chromosome	5753702	5753713	PSPPH_0857_pwm_target_site_569	15.7683	+	2.49E-06	CACCGACGGCAA
chromosome	5756368	5756379	PSPPH_0857_pwm_target_site_570	18	+	5.93E-07	CACCGACGGCGT
chromosome	5763476	5763487	PSPPH_0857_pwm_target_site_571	16.7561	+	1.37E-06	CGCCCACGGCGA
chromosome	5773251	5773262	PSPPH_0857_pwm_target_site_572	16.2439	-	1.94E-06	CAGCCACGGCAG
chromosome	5798534	5798545	PSPPH_0857_pwm_target_site_573	15.3902	-	3.19E-06	CAGCGACGGCGA
chromosome	5803031	5803042	PSPPH_0857_pwm_target_site_574	17.5122	-	9.64E-07	CACCCACGGCAT
chromosome	5803774	5803785	PSPPH_0857_pwm_target_site_575	14.561	+	4.94E-06	CGCCGACGGCGA
chromosome	5810363	5810374	PSPPH_0857_pwm_target_site_576	14.6951	-	4.64E-06	AATCCACGGCGT
chromosome	5843294	5843305	PSPPH_0857_pwm_target_site_577	15.7439	-	2.56E-06	CACCGACAGCGT
chromosome	5852211	5852222	PSPPH_0857_pwm_target_site_578	13.8293	-	7.09E-06	CACGCACGGCAT
chromosome	5857302	5857313	PSPPH_0857_pwm_target_site_579	13.6341	+	7.85E-06	TGCCCACGGCGG
chromosome	5857375	5857386	PSPPH_0857_pwm_target_site_580	15.7683	+	2.49E-06	CACCGACGGCAA
chromosome	5864456	5864467	PSPPH_0857_pwm_target_site_581	16.1951	-	2.06E-06	CACCGACAGCGA
chromosome	5866868	5866879	PSPPH_0857_pwm_target_site_582	14.4756	-	5.11E-06	CAGCGACAGCGG
chromosome	5867299	5867310	PSPPH_0857_pwm_target_site_583	13.6463	+	7.82E-06	CGCCGACAGCGG
chromosome	5867619	5867630	PSPPH_0857_pwm_target_site_584	14.6585	+	4.67E-06	CCCCCACGGCGA
chromosome	5888252	5888263	PSPPH_0857_pwm_target_site_585	14.1098	-	6.23E-06	CGCCGACGGCGT
large_plasmid	50283	50294	PSPPH_0857_pwm_target_site_586	17.1341	-	1.07E-06	CAGCCACGGCGT
large_plasmid	63984	63995	PSPPH_0857_pwm_target_site_587	15.061	+	3.77E-06	CACAGACGGCGT
large_plasmid	108665	108676	PSPPH_0857_pwm_target_site_588	15.5122	-	2.96E-06	CACAGACGGCGA
large_plasmid	115736	115747	PSPPH_0857_pwm_target_site_589	18.4512	-	4.40E-07	CACCGACGGCGA
large_plasmid	119334	119345	PSPPH_0857_pwm_target_site_590	14.6951	-	4.64E-06	AATCCACGGCGT
small_plasmid	41773	41784	PSPPH_0857_pwm_target_site_591	13.2073	-	9.79E-06	ATGCCACGGCGG
