# Supplementary material for: A compendium of DNA-binding specificities of transcription factors in Pseudomonas syringae
Source: Nat Commun. 2020 Oct 2;11:4947. doi: 10.1038/s41467-020-18744-7 (PMC7532196; doi:10.1038/s41467-020-18744-7)
Supplement: Supplementary file 5 — Supplementary Data 2 [file 41467_2020_18744_MOESM5_ESM.zip › all_TF_pwm_target_sites_bed/PSPPH_1011_pwm_target_site_info_bed6_plus.bed]

chrom	start	end	name	score	strand	p_value	matched_sequence
chromosome	397532	397541	PSPPH_1011_pwm_target_site_1	17.6316	-	1.64E-06	TGTATATACA
chromosome	397532	397541	PSPPH_1011_pwm_target_site_2	17.6316	+	1.64E-06	TGTATATACA
chromosome	2503321	2503330	PSPPH_1011_pwm_target_site_3	17.6316	-	1.64E-06	TGTATATACA
chromosome	2503321	2503330	PSPPH_1011_pwm_target_site_4	17.6316	+	1.64E-06	TGTATATACA
chromosome	3408722	3408731	PSPPH_1011_pwm_target_site_5	15.6316	-	5.44E-06	TGTCTAGACA
chromosome	3408722	3408731	PSPPH_1011_pwm_target_site_6	15.6316	+	5.44E-06	TGTCTAGACA
chromosome	3411392	3411401	PSPPH_1011_pwm_target_site_7	16.6316	+	4.34E-06	TGTATAGACA
chromosome	3411392	3411401	PSPPH_1011_pwm_target_site_8	16.6316	-	4.34E-06	TGTCTATACA
chromosome	5525218	5525227	PSPPH_1011_pwm_target_site_9	17.6316	-	1.64E-06	TGTATATACA
chromosome	5525218	5525227	PSPPH_1011_pwm_target_site_10	17.6316	+	1.64E-06	TGTATATACA
