# Supplementary material for: A compendium of DNA-binding specificities of transcription factors in Pseudomonas syringae
Source: Nat Commun. 2020 Oct 2;11:4947. doi: 10.1038/s41467-020-18744-7 (PMC7532196; doi:10.1038/s41467-020-18744-7)
Supplement: Supplementary file 5 — Supplementary Data 2 [file 41467_2020_18744_MOESM5_ESM.zip › all_TF_pwm_target_sites_bed/PSPPH_1160_pwm_target_site_info_bed6_plus.bed]

chrom	start	end	name	score	strand	p_value	matched_sequence
chromosome	282811	282825	PSPPH_1160_pwm_target_site_1	14.7705	+	3.77E-06	GGTCGTGACCTGACC
chromosome	282811	282825	PSPPH_1160_pwm_target_site_2	14.8033	-	3.65E-06	GGTCAGGTCACGACC
chromosome	284714	284728	PSPPH_1160_pwm_target_site_3	13.8689	+	9.27E-06	GGTCATTTTCAGACC
chromosome	450008	450022	PSPPH_1160_pwm_target_site_4	13.8197	+	9.72E-06	AGTCAGTTGGCGACC
chromosome	450008	450022	PSPPH_1160_pwm_target_site_5	13.8689	-	9.27E-06	GGTCGCCAACTGACT
chromosome	567973	567987	PSPPH_1160_pwm_target_site_6	13.8525	+	9.42E-06	CGTCAGGTCATGACC
chromosome	567973	567987	PSPPH_1160_pwm_target_site_7	13.8689	-	9.27E-06	GGTCATGACCTGACG
chromosome	667463	667477	PSPPH_1160_pwm_target_site_8	13.9344	-	8.71E-06	GGTCAGCAAACGACC
chromosome	667463	667477	PSPPH_1160_pwm_target_site_9	14.0164	+	8.09E-06	GGTCGTTTGCTGACC
chromosome	733175	733189	PSPPH_1160_pwm_target_site_10	13.9344	+	8.71E-06	GGTCGGTTCGCGACC
chromosome	733175	733189	PSPPH_1160_pwm_target_site_11	14.0984	-	7.47E-06	GGTCGCGAACCGACC
chromosome	1013862	1013876	PSPPH_1160_pwm_target_site_12	16.0984	-	6.10E-07	GGTCAGGTCGTGACC
chromosome	1013862	1013876	PSPPH_1160_pwm_target_site_13	16.1311	+	5.75E-07	GGTCACGACCTGACC
chromosome	1031501	1031515	PSPPH_1160_pwm_target_site_14	15.1311	+	2.51E-06	GGTCACTTACCGACC
chromosome	1031501	1031515	PSPPH_1160_pwm_target_site_15	15	-	2.93E-06	GGTCGGTAAGTGACC
chromosome	1572895	1572909	PSPPH_1160_pwm_target_site_16	13.9508	-	8.58E-06	AGTCACCAATCGACC
chromosome	1572895	1572909	PSPPH_1160_pwm_target_site_17	14.0656	+	7.70E-06	GGTCGATTGGTGACT
chromosome	1654017	1654031	PSPPH_1160_pwm_target_site_18	14.1803	-	6.89E-06	GGTCAGCAGATGACC
chromosome	1654017	1654031	PSPPH_1160_pwm_target_site_19	14.2459	+	6.45E-06	GGTCATCTGCTGACC
chromosome	1702966	1702980	PSPPH_1160_pwm_target_site_20	14.7869	+	3.70E-06	AGTCAGTACCTGACC
chromosome	1702966	1702980	PSPPH_1160_pwm_target_site_21	15.0492	-	2.76E-06	GGTCAGGTACTGACT
chromosome	1948259	1948273	PSPPH_1160_pwm_target_site_22	14.2295	-	6.56E-06	GGTCAGGGTCTGACT
chromosome	1948259	1948273	PSPPH_1160_pwm_target_site_23	14	+	8.20E-06	AGTCAGACCCTGACC
chromosome	1977823	1977837	PSPPH_1160_pwm_target_site_24	14.459	-	5.23E-06	GGTCAGACCCTGACC
chromosome	1977823	1977837	PSPPH_1160_pwm_target_site_25	14.5902	+	4.58E-06	GGTCAGGGTCTGACC
chromosome	2056404	2056418	PSPPH_1160_pwm_target_site_26	14.9508	-	3.11E-06	GGTCGCCTCGTGACC
chromosome	2056404	2056418	PSPPH_1160_pwm_target_site_27	15.1311	+	2.51E-06	GGTCACGAGGCGACC
chromosome	2095578	2095592	PSPPH_1160_pwm_target_site_28	15.8361	+	9.57E-07	AGTCATAACCTGACC
chromosome	2095578	2095592	PSPPH_1160_pwm_target_site_29	16.082	-	6.28E-07	GGTCAGGTTATGACT
chromosome	2182223	2182237	PSPPH_1160_pwm_target_site_30	15.0492	+	2.76E-06	GGTCAGAAGCTGACC
chromosome	2182223	2182237	PSPPH_1160_pwm_target_site_31	15.0492	-	2.76E-06	GGTCAGCTTCTGACC
chromosome	2213963	2213977	PSPPH_1160_pwm_target_site_32	14.4426	+	5.33E-06	GGTCAGCTCCTGACC
chromosome	2213963	2213977	PSPPH_1160_pwm_target_site_33	14.5902	-	4.58E-06	GGTCAGGAGCTGACC
chromosome	2331626	2331640	PSPPH_1160_pwm_target_site_34	13.918	+	8.84E-06	GGTCAGCCAGTGACC
chromosome	2331626	2331640	PSPPH_1160_pwm_target_site_35	14.0164	-	8.09E-06	GGTCACTGGCTGACC
chromosome	2382154	2382168	PSPPH_1160_pwm_target_site_36	14.9344	-	3.16E-06	GGTCATCACCTGACC
chromosome	2382154	2382168	PSPPH_1160_pwm_target_site_37	15.1148	+	2.55E-06	GGTCAGGTGATGACC
chromosome	2537134	2537148	PSPPH_1160_pwm_target_site_38	13.9344	+	8.71E-06	GGTCATGGAGCGACT
chromosome	2608235	2608249	PSPPH_1160_pwm_target_site_39	15.1967	-	2.33E-06	GGTCAACATCTGACC
chromosome	2608235	2608249	PSPPH_1160_pwm_target_site_40	15.2295	+	2.22E-06	GGTCAGATGTTGACC
chromosome	2687406	2687420	PSPPH_1160_pwm_target_site_41	14.7377	-	3.92E-06	AGTCGCGACATGACT
chromosome	2687406	2687420	PSPPH_1160_pwm_target_site_42	14.7705	+	3.77E-06	AGTCATGTCGCGACT
chromosome	2697670	2697684	PSPPH_1160_pwm_target_site_43	14.2623	+	6.35E-06	AGTCACATACTGACG
chromosome	2697670	2697684	PSPPH_1160_pwm_target_site_44	14.2623	-	6.35E-06	CGTCAGTATGTGACT
chromosome	2730095	2730109	PSPPH_1160_pwm_target_site_45	13.9344	-	8.71E-06	GGTCATGAACTGACG
chromosome	2972619	2972633	PSPPH_1160_pwm_target_site_46	13.8033	-	9.86E-06	GGTCAGAAAAGGACC
chromosome	2972619	2972633	PSPPH_1160_pwm_target_site_47	13.9672	+	8.46E-06	GGTCCTTTTCTGACC
chromosome	3073278	3073292	PSPPH_1160_pwm_target_site_48	14.2623	-	6.35E-06	AGTCATCCTATGACC
chromosome	3073278	3073292	PSPPH_1160_pwm_target_site_49	14.377	+	5.69E-06	GGTCATAGGATGACT
chromosome	3134110	3134124	PSPPH_1160_pwm_target_site_50	15.9016	+	8.57E-07	AGTCATGTCATGACC
chromosome	3134110	3134124	PSPPH_1160_pwm_target_site_51	15.9672	-	7.78E-07	GGTCATGACATGACT
chromosome	3218008	3218022	PSPPH_1160_pwm_target_site_52	14.9836	-	2.99E-06	GGTCATCCTGTGACC
chromosome	3218008	3218022	PSPPH_1160_pwm_target_site_53	15.0328	+	2.81E-06	GGTCACAGGATGACC
chromosome	3376480	3376494	PSPPH_1160_pwm_target_site_54	13.9016	-	8.98E-06	GGTCGGTACGCGACC
chromosome	3376480	3376494	PSPPH_1160_pwm_target_site_55	14.1311	+	7.26E-06	GGTCGCGTACCGACC
chromosome	3957694	3957708	PSPPH_1160_pwm_target_site_56	13.9508	-	8.58E-06	GGTCCCATGATGACC
chromosome	4153421	4153435	PSPPH_1160_pwm_target_site_57	14.1148	-	7.35E-06	GGTCATCCCATGACC
chromosome	4153421	4153435	PSPPH_1160_pwm_target_site_58	14.2787	+	6.27E-06	GGTCATGGGATGACC
chromosome	4161861	4161875	PSPPH_1160_pwm_target_site_59	14.0492	+	7.83E-06	AGTCATGGCCTGACC
chromosome	4161861	4161875	PSPPH_1160_pwm_target_site_60	14.1311	-	7.26E-06	GGTCAGGCCATGACT
chromosome	4178911	4178925	PSPPH_1160_pwm_target_site_61	14.4426	+	5.33E-06	GGTCAGAGCCTGACC
chromosome	4178911	4178925	PSPPH_1160_pwm_target_site_62	14.6066	-	4.50E-06	GGTCAGGCTCTGACC
chromosome	4188107	4188121	PSPPH_1160_pwm_target_site_63	14.5082	+	4.97E-06	AGTCACTCATTGACC
chromosome	4188107	4188121	PSPPH_1160_pwm_target_site_64	14.5574	-	4.73E-06	GGTCAATGAGTGACT
chromosome	4403613	4403627	PSPPH_1160_pwm_target_site_65	14.0656	+	7.70E-06	GGTCTGTATGTGACC
chromosome	4403613	4403627	PSPPH_1160_pwm_target_site_66	14.1475	-	7.13E-06	GGTCACATACAGACC
chromosome	4414907	4414921	PSPPH_1160_pwm_target_site_67	14.0164	+	8.09E-06	GGTCGCGTGCTGACT
chromosome	4605287	4605301	PSPPH_1160_pwm_target_site_68	15.377	+	1.85E-06	AGTCATGACCTGACC
chromosome	4605287	4605301	PSPPH_1160_pwm_target_site_69	15.4754	-	1.63E-06	GGTCAGGTCATGACT
chromosome	4626200	4626214	PSPPH_1160_pwm_target_site_70	14.4918	+	5.06E-06	CGTCAAATCATGACC
chromosome	4626200	4626214	PSPPH_1160_pwm_target_site_71	14.623	-	4.44E-06	GGTCATGATTTGACG
chromosome	4689707	4689721	PSPPH_1160_pwm_target_site_72	13.8852	-	9.12E-06	GTTCACGTCGTGACC
chromosome	4689707	4689721	PSPPH_1160_pwm_target_site_73	13.9836	+	8.34E-06	GGTCACGACGTGAAC
chromosome	4721951	4721965	PSPPH_1160_pwm_target_site_74	15.2131	+	2.27E-06	GGTCAGACCGTGACC
chromosome	4721951	4721965	PSPPH_1160_pwm_target_site_75	15.4098	-	1.77E-06	GGTCACGGTCTGACC
chromosome	4730468	4730482	PSPPH_1160_pwm_target_site_76	13.9672	-	8.46E-06	CGTCAATTCATGACC
chromosome	4730468	4730482	PSPPH_1160_pwm_target_site_77	14.082	+	7.59E-06	GGTCATGAATTGACG
chromosome	4941088	4941102	PSPPH_1160_pwm_target_site_78	14.9344	-	3.16E-06	AGTCGCTACGTGACT
chromosome	4941088	4941102	PSPPH_1160_pwm_target_site_79	15.1311	+	2.51E-06	AGTCACGTAGCGACT
chromosome	4994402	4994416	PSPPH_1160_pwm_target_site_80	15.0656	+	2.71E-06	AGTCGCTTCATGACC
chromosome	4994402	4994416	PSPPH_1160_pwm_target_site_81	15.2623	-	2.14E-06	GGTCATGAAGCGACT
chromosome	5046850	5046864	PSPPH_1160_pwm_target_site_82	14.6885	-	4.12E-06	AGTCTCAATATGACC
chromosome	5046850	5046864	PSPPH_1160_pwm_target_site_83	14.7869	+	3.70E-06	GGTCATATTGAGACT
chromosome	5164043	5164057	PSPPH_1160_pwm_target_site_84	14.2131	+	6.66E-06	AGTCAATCAATGACC
chromosome	5164043	5164057	PSPPH_1160_pwm_target_site_85	14.2951	-	6.17E-06	GGTCATTGATTGACT
chromosome	5349020	5349034	PSPPH_1160_pwm_target_site_86	14.8361	-	3.52E-06	AGTCATGACACGACC
chromosome	5349020	5349034	PSPPH_1160_pwm_target_site_87	14.9344	+	3.16E-06	GGTCGTGTCATGACT
chromosome	5359830	5359844	PSPPH_1160_pwm_target_site_88	13.8033	+	9.86E-06	GGTCATTGCGCGACT
chromosome	5359830	5359844	PSPPH_1160_pwm_target_site_89	13.8525	-	9.42E-06	AGTCGCGCAATGACC
chromosome	5373020	5373034	PSPPH_1160_pwm_target_site_90	15.7541	-	1.08E-06	GGTCATCAAGTGACC
chromosome	5373020	5373034	PSPPH_1160_pwm_target_site_91	15.8689	+	9.06E-07	GGTCACTTGATGACC
chromosome	5441044	5441058	PSPPH_1160_pwm_target_site_92	14.623	+	4.44E-06	AGTCAACACATGACC
chromosome	5441044	5441058	PSPPH_1160_pwm_target_site_93	14.9344	-	3.16E-06	GGTCATGTGTTGACT
chromosome	5513073	5513087	PSPPH_1160_pwm_target_site_94	14.0656	-	7.70E-06	AGTCAGTGTCTGACC
chromosome	5513073	5513087	PSPPH_1160_pwm_target_site_95	14.1639	+	7.02E-06	GGTCAGACACTGACT
chromosome	5774863	5774877	PSPPH_1160_pwm_target_site_96	15.2623	+	2.14E-06	GGTCACAGCCTGACC
chromosome	5774863	5774877	PSPPH_1160_pwm_target_site_97	15.3607	-	1.88E-06	GGTCAGGCTGTGACC
chromosome	5785935	5785949	PSPPH_1160_pwm_target_site_98	16.1803	-	5.20E-07	AGTCACACTGTGACC
chromosome	5785935	5785949	PSPPH_1160_pwm_target_site_99	16.2623	+	4.60E-07	GGTCACAGTGTGACT
chromosome	5800606	5800620	PSPPH_1160_pwm_target_site_100	13.8525	+	9.42E-06	GGTCAGCCCGTGACC
chromosome	5800606	5800620	PSPPH_1160_pwm_target_site_101	14.082	-	7.59E-06	GGTCACGGGCTGACC
