# Supplementary material for: A compendium of DNA-binding specificities of transcription factors in Pseudomonas syringae
Source: Nat Commun. 2020 Oct 2;11:4947. doi: 10.1038/s41467-020-18744-7 (PMC7532196; doi:10.1038/s41467-020-18744-7)
Supplement: Supplementary file 5 — Supplementary Data 2 [file 41467_2020_18744_MOESM5_ESM.zip › all_TF_pwm_target_sites_bed/PSPPH_1179_pwm_target_site_info_bed6_plus.bed]

chrom	start	end	name	score	strand	p_value	matched_sequence
chromosome	1154476	1154491	PSPPH_1179_pwm_target_site_1	11.8909	+	9.47E-06	CGAGGTTATAGCATAG
chromosome	2832475	2832490	PSPPH_1179_pwm_target_site_2	11.9636	-	9.23E-06	ATTCGTTATAACCTTT
chromosome	2832475	2832490	PSPPH_1179_pwm_target_site_3	12.8182	+	6.84E-06	AAAGGTTATAACGAAT
chromosome	3606665	3606680	PSPPH_1179_pwm_target_site_4	12.1818	+	8.61E-06	GAAGGTTATATCGATT
chromosome	4157979	4157994	PSPPH_1179_pwm_target_site_5	14	+	4.22E-06	TTTCGTTATAACCTAA
chromosome	4157979	4157994	PSPPH_1179_pwm_target_site_6	15.0909	-	2.53E-06	TTAGGTTATAACGAAA
chromosome	4846200	4846215	PSPPH_1179_pwm_target_site_7	13.7091	+	4.77E-06	AACGGTTATAACCTTA
chromosome	5882153	5882168	PSPPH_1179_pwm_target_site_8	12.0545	-	8.96E-06	TAGTGTTATAACATAA
chromosome	5882153	5882168	PSPPH_1179_pwm_target_site_9	12.5818	+	7.47E-06	TTATGTTATAACACTA
