# Supplementary material for: A compendium of DNA-binding specificities of transcription factors in Pseudomonas syringae
Source: Nat Commun. 2020 Oct 2;11:4947. doi: 10.1038/s41467-020-18744-7 (PMC7532196; doi:10.1038/s41467-020-18744-7)
Supplement: Supplementary file 5 — Supplementary Data 2 [file 41467_2020_18744_MOESM5_ESM.zip › all_TF_pwm_target_sites_bed/PSPPH_1187_pwmDBD_target_site_info_bed6_plus.bed]

chrom	start	end	name	score	strand	p_value	matched_sequence
chromosome	335997	336008	PSPPH_1187_pwmDBD_target_site_1	8.98544	+	1.88E-06	CGTAGCCTTCCG
chromosome	335997	336008	PSPPH_1187_pwmDBD_target_site_2	9	-	1.40E-06	CGGAAGGCTACG
chromosome	503499	503510	PSPPH_1187_pwmDBD_target_site_3	9.43689	-	1.69E-07	CGTAACCTTACG
chromosome	503499	503510	PSPPH_1187_pwmDBD_target_site_4	9.4466	+	1.12E-07	CGTAAGGTTACG
chromosome	787124	787135	PSPPH_1187_pwmDBD_target_site_5	8.98544	-	1.88E-06	CGTAGCCTTCCG
chromosome	787124	787135	PSPPH_1187_pwmDBD_target_site_6	9	+	1.40E-06	CGGAAGGCTACG
chromosome	960037	960048	PSPPH_1187_pwmDBD_target_site_7	8.98544	-	1.88E-06	CGTAGCCTTCCG
chromosome	960037	960048	PSPPH_1187_pwmDBD_target_site_8	9	+	1.40E-06	CGGAAGGCTACG
chromosome	1018017	1018028	PSPPH_1187_pwmDBD_target_site_9	8.81553	+	4.59E-06	CGGAACATTACG
chromosome	1018017	1018028	PSPPH_1187_pwmDBD_target_site_10	8.85922	-	2.98E-06	CGTAATGTTCCG
chromosome	1061110	1061121	PSPPH_1187_pwmDBD_target_site_11	9.29612	-	4.56E-07	CGGAAGGTTACG
chromosome	1061110	1061121	PSPPH_1187_pwmDBD_target_site_12	9.30097	+	4.10E-07	CGTAACCTTCCG
chromosome	1173060	1173071	PSPPH_1187_pwmDBD_target_site_13	8.6699	-	6.59E-06	CGGAAGATTCCG
chromosome	1173060	1173071	PSPPH_1187_pwmDBD_target_site_14	8.68932	+	5.62E-06	CGGAATCTTCCG
chromosome	1394792	1394803	PSPPH_1187_pwmDBD_target_site_15	8.99029	+	1.73E-06	CGGAGCGTTACG
chromosome	1394792	1394803	PSPPH_1187_pwmDBD_target_site_16	9.02427	-	1.15E-06	CGTAACGCTCCG
chromosome	1613378	1613389	PSPPH_1187_pwmDBD_target_site_17	8.52427	-	9.55E-06	CGGAACTCTACG
chromosome	1613378	1613389	PSPPH_1187_pwmDBD_target_site_18	8.52427	+	9.55E-06	CGTAGAGTTCCG
chromosome	1721142	1721153	PSPPH_1187_pwmDBD_target_site_19	8.85437	+	3.09E-06	CGGAGCGTTCCG
chromosome	1721142	1721153	PSPPH_1187_pwmDBD_target_site_20	8.87379	-	2.75E-06	CGGAACGCTCCG
chromosome	1865386	1865397	PSPPH_1187_pwmDBD_target_site_21	8.67961	+	6.17E-06	CGTAGCGTAACG
chromosome	1865386	1865397	PSPPH_1187_pwmDBD_target_site_22	8.70874	-	5.00E-06	CGTTACGCTACG
chromosome	2171943	2171954	PSPPH_1187_pwmDBD_target_site_23	8.85437	-	3.09E-06	CGGTACGTTACG
chromosome	2171943	2171954	PSPPH_1187_pwmDBD_target_site_24	8.85922	+	2.98E-06	CGTAACGTACCG
chromosome	2185130	2185141	PSPPH_1187_pwmDBD_target_site_25	8.54369	-	8.22E-06	CGTAAAGCTCCG
chromosome	2230744	2230755	PSPPH_1187_pwmDBD_target_site_26	8.68447	+	5.70E-06	CGGAACTTTCCG
chromosome	2230744	2230755	PSPPH_1187_pwmDBD_target_site_27	8.68932	-	5.62E-06	CGGAAAGTTCCG
chromosome	2357123	2357134	PSPPH_1187_pwmDBD_target_site_28	8.80583	-	4.76E-06	CGGAAGATTACG
chromosome	2357123	2357134	PSPPH_1187_pwmDBD_target_site_29	8.83981	+	3.63E-06	CGTAATCTTCCG
chromosome	2605322	2605333	PSPPH_1187_pwmDBD_target_site_30	8.70874	-	5.00E-06	CGGAACGTACCG
chromosome	2605322	2605333	PSPPH_1187_pwmDBD_target_site_31	8.71845	+	4.80E-06	CGGTACGTTCCG
chromosome	2743353	2743364	PSPPH_1187_pwmDBD_target_site_32	9.43689	+	1.69E-07	CGTAACCTTACG
chromosome	2743353	2743364	PSPPH_1187_pwmDBD_target_site_33	9.4466	-	1.12E-07	CGTAAGGTTACG
chromosome	2873404	2873415	PSPPH_1187_pwmDBD_target_site_34	9.29126	-	5.02E-07	CGTAAGCTTCCG
chromosome	2873404	2873415	PSPPH_1187_pwmDBD_target_site_35	9.2767	+	5.94E-07	CGGAAGCTTACG
chromosome	2933106	2933117	PSPPH_1187_pwmDBD_target_site_36	8.83495	+	3.85E-06	CGGAGCCTTCCG
chromosome	2933106	2933117	PSPPH_1187_pwmDBD_target_site_37	8.86408	-	2.83E-06	CGGAAGGCTCCG
chromosome	3434470	3434481	PSPPH_1187_pwmDBD_target_site_38	8.97087	+	2.35E-06	CGTAACTTTACG
chromosome	3434470	3434481	PSPPH_1187_pwmDBD_target_site_39	8.97573	-	2.25E-06	CGTAAAGTTACG
chromosome	4096029	4096040	PSPPH_1187_pwmDBD_target_site_40	8.82524	-	4.28E-06	CGGAAAGTTACG
chromosome	4096029	4096040	PSPPH_1187_pwmDBD_target_site_41	8.83495	+	3.85E-06	CGTAACTTTCCG
chromosome	4108394	4108405	PSPPH_1187_pwmDBD_target_site_42	8.52427	-	9.55E-06	CGTAGTCTTCCG
chromosome	4632365	4632376	PSPPH_1187_pwmDBD_target_site_43	8.54369	+	8.22E-06	CGTAGCGTACCG
chromosome	4632365	4632376	PSPPH_1187_pwmDBD_target_site_44	8.55825	-	7.54E-06	CGGTACGCTACG
chromosome	4646363	4646374	PSPPH_1187_pwmDBD_target_site_45	8.67961	-	6.17E-06	CGGAACATTCCG
chromosome	4646363	4646374	PSPPH_1187_pwmDBD_target_site_46	8.70874	+	5.00E-06	CGGAATGTTCCG
chromosome	4837585	4837596	PSPPH_1187_pwmDBD_target_site_47	8.65049	-	7.15E-06	CGTAGCATTACG
chromosome	4837585	4837596	PSPPH_1187_pwmDBD_target_site_48	8.69903	+	5.25E-06	CGTAATGCTACG
chromosome	5550121	5550132	PSPPH_1187_pwmDBD_target_site_49	8.67961	+	6.17E-06	CGGAAGCTACCG
chromosome	5550121	5550132	PSPPH_1187_pwmDBD_target_site_50	8.68932	-	5.62E-06	CGGTAGCTTCCG
chromosome	5856975	5856986	PSPPH_1187_pwmDBD_target_site_51	8.68932	+	5.62E-06	CGTTGCGTTACG
chromosome	5856975	5856986	PSPPH_1187_pwmDBD_target_site_52	8.69903	-	5.25E-06	CGTAACGCAACG
large_plasmid	46125	46136	PSPPH_1187_pwmDBD_target_site_53	8.97087	-	2.35E-06	CGTAACTTTACG
large_plasmid	46125	46136	PSPPH_1187_pwmDBD_target_site_54	8.97573	+	2.25E-06	CGTAAAGTTACG
