# Supplementary material for: A compendium of DNA-binding specificities of transcription factors in Pseudomonas syringae
Source: Nat Commun. 2020 Oct 2;11:4947. doi: 10.1038/s41467-020-18744-7 (PMC7532196; doi:10.1038/s41467-020-18744-7)
Supplement: Supplementary file 5 — Supplementary Data 2 [file 41467_2020_18744_MOESM5_ESM.zip › all_TF_pwm_target_sites_bed/PSPPH_1187_pwm_target_site_info_bed6_plus.bed]

chrom	start	end	name	score	strand	p_value	matched_sequence
chromosome	386733	386744	PSPPH_1187_pwm_target_site_1	8.8015	-	7.79E-06	CGTAATTTTCCG
chromosome	503499	503510	PSPPH_1187_pwm_target_site_2	9.09363	+	3.57E-06	CGTAAGGTTACG
chromosome	503499	503510	PSPPH_1187_pwm_target_site_3	9.10861	-	3.51E-06	CGTAACCTTACG
chromosome	1329129	1329140	PSPPH_1187_pwm_target_site_4	8.94382	+	4.59E-06	CGTAAGGTTACA
chromosome	1329129	1329140	PSPPH_1187_pwm_target_site_5	8.96255	-	4.39E-06	TGTAACCTTACG
chromosome	2357036	2357047	PSPPH_1187_pwm_target_site_6	8.80899	-	7.73E-06	CGTTAATTTACG
chromosome	2357036	2357047	PSPPH_1187_pwm_target_site_7	8.92884	+	4.88E-06	CGTAAATTAACG
chromosome	2743353	2743364	PSPPH_1187_pwm_target_site_8	9.09363	-	3.57E-06	CGTAAGGTTACG
chromosome	2743353	2743364	PSPPH_1187_pwm_target_site_9	9.10861	+	3.51E-06	CGTAACCTTACG
chromosome	3434470	3434481	PSPPH_1187_pwm_target_site_10	9.21348	-	2.65E-06	CGTAAAGTTACG
chromosome	3434470	3434481	PSPPH_1187_pwm_target_site_11	9.21723	+	2.58E-06	CGTAACTTTACG
chromosome	4144421	4144432	PSPPH_1187_pwm_target_site_12	8.82022	-	7.24E-06	CGTAAAATTACC
chromosome	4144421	4144432	PSPPH_1187_pwm_target_site_13	8.86142	+	6.31E-06	GGTAATTTTACG
chromosome	4704602	4704613	PSPPH_1187_pwm_target_site_14	8.82022	-	7.24E-06	CGTAAAATTACC
chromosome	4704602	4704613	PSPPH_1187_pwm_target_site_15	8.86142	+	6.31E-06	GGTAATTTTACG
chromosome	4994824	4994835	PSPPH_1187_pwm_target_site_16	8.86891	+	6.23E-06	CGTAAATTTACC
chromosome	4994824	4994835	PSPPH_1187_pwm_target_site_17	8.8839	-	5.76E-06	GGTAAATTTACG
chromosome	5184302	5184313	PSPPH_1187_pwm_target_site_18	8.78277	-	8.60E-06	CGGAAATTTACG
chromosome	5184302	5184313	PSPPH_1187_pwm_target_site_19	8.82397	+	6.85E-06	CGTAAATTTCCG
large_plasmid	46125	46136	PSPPH_1187_pwm_target_site_20	9.21348	+	2.65E-06	CGTAAAGTTACG
large_plasmid	46125	46136	PSPPH_1187_pwm_target_site_21	9.21723	-	2.58E-06	CGTAACTTTACG
