# Supplementary material for: A compendium of DNA-binding specificities of transcription factors in Pseudomonas syringae
Source: Nat Commun. 2020 Oct 2;11:4947. doi: 10.1038/s41467-020-18744-7 (PMC7532196; doi:10.1038/s41467-020-18744-7)
Supplement: Supplementary file 5 — Supplementary Data 2 [file 41467_2020_18744_MOESM5_ESM.zip › all_TF_pwm_target_sites_bed/PSPPH_1195_pwm_target_site_info_bed6_plus.bed]

chrom	start	end	name	score	strand	p_value	matched_sequence
chromosome	83654	83669	PSPPH_1195_pwm_target_site_1	7	+	7.33E-06	GGCACTGCGCGGCTTC
chromosome	100870	100885	PSPPH_1195_pwm_target_site_2	15	-	5.14E-07	GGTACAGCTCGGCGCC
chromosome	116884	116899	PSPPH_1195_pwm_target_site_3	8.65789	-	4.42E-06	GGTACGGCGCGGTTCC
chromosome	118056	118071	PSPPH_1195_pwm_target_site_4	5.98684	-	9.86E-06	GGGAATCAACGGCTCC
chromosome	122881	122896	PSPPH_1195_pwm_target_site_5	7.01316	-	7.30E-06	GGTAGGGTTCGGCTCC
chromosome	145466	145481	PSPPH_1195_pwm_target_site_6	6.34211	-	8.93E-06	GTGAATTCATGGCCCG
chromosome	179483	179498	PSPPH_1195_pwm_target_site_7	6.98684	+	7.36E-06	GACAATGCCCGGCTCG
chromosome	228458	228473	PSPPH_1195_pwm_target_site_8	10.9868	-	2.12E-06	GGCGATGCTCGGCCCC
chromosome	273372	273387	PSPPH_1195_pwm_target_site_9	9.32895	+	3.59E-06	CGTAAACCCCGGCCCG
chromosome	273766	273781	PSPPH_1195_pwm_target_site_10	10.7895	+	2.25E-06	GGCAAAGCTCAGTTCG
chromosome	278846	278861	PSPPH_1195_pwm_target_site_11	6.32895	-	8.96E-06	GGCAAAACCCAGATCC
chromosome	343390	343405	PSPPH_1195_pwm_target_site_12	9.80263	+	3.08E-06	GGCGATTCCCGGCTCC
chromosome	360524	360539	PSPPH_1195_pwm_target_site_13	8.09211	+	5.29E-06	GTTAAAGCATGGCACC
chromosome	405111	405126	PSPPH_1195_pwm_target_site_14	8.38158	+	4.82E-06	GGTACAGCACGCCTAC
chromosome	424872	424887	PSPPH_1195_pwm_target_site_15	6.71053	+	8.00E-06	GGCAAAGCGCGCCTCG
chromosome	435498	435513	PSPPH_1195_pwm_target_site_16	6.85526	+	7.66E-06	GGTAATTCACGGTCCT
chromosome	455213	455228	PSPPH_1195_pwm_target_site_17	17.5	+	1.93E-07	GGTAAACCTTGGCCCC
chromosome	477831	477846	PSPPH_1195_pwm_target_site_18	7.84211	+	5.70E-06	GGAAATTCACGGCACC
chromosome	480932	480947	PSPPH_1195_pwm_target_site_19	12.75	+	1.16E-06	GGTAAAACTCGGCCAG
chromosome	485270	485285	PSPPH_1195_pwm_target_site_20	14.6184	+	5.93E-07	GGTTCTGCTCGGCCCC
chromosome	528225	528240	PSPPH_1195_pwm_target_site_21	11.4079	+	1.84E-06	GGTAATGCACAGCTTG
chromosome	534285	534300	PSPPH_1195_pwm_target_site_22	7.5	-	6.32E-06	GGTAAAGCGCAGGTCG
chromosome	541962	541977	PSPPH_1195_pwm_target_site_23	7.57895	+	6.17E-06	GGAACAACACGCCTCC
chromosome	571387	571402	PSPPH_1195_pwm_target_site_24	6.94737	-	7.45E-06	GTCACTGCTCAGTTCC
chromosome	618909	618924	PSPPH_1195_pwm_target_site_25	12.1711	-	1.42E-06	GGAAAAGCACGGCTTC
chromosome	668795	668810	PSPPH_1195_pwm_target_site_26	8.53947	-	4.59E-06	CGTACAGCTCGGCGCC
chromosome	742821	742836	PSPPH_1195_pwm_target_site_27	14.4211	+	6.39E-07	GGCAATACACGGGTCC
chromosome	758736	758751	PSPPH_1195_pwm_target_site_28	8.61842	-	4.48E-06	GGCAAATTCCGGCTCG
chromosome	798141	798156	PSPPH_1195_pwm_target_site_29	6.69737	-	8.04E-06	GGTACATCTCGGCGAC
chromosome	889396	889411	PSPPH_1195_pwm_target_site_30	7.94737	+	5.52E-06	GGTAAGCCACGGCTGC
chromosome	903460	903475	PSPPH_1195_pwm_target_site_31	7.11842	+	7.08E-06	GGTAATGGACGGCTAC
chromosome	934658	934673	PSPPH_1195_pwm_target_site_32	12.5921	+	1.22E-06	GGTAGAACTCAGCTCG
chromosome	943167	943182	PSPPH_1195_pwm_target_site_33	7.76316	-	5.84E-06	GGCACATCCCAGCCAC
chromosome	945565	945580	PSPPH_1195_pwm_target_site_34	6.65789	+	8.14E-06	GGCAAATATCGGGTCC
chromosome	976130	976145	PSPPH_1195_pwm_target_site_35	8.05263	+	5.34E-06	GGTACTTCAAGGCTCG
chromosome	978523	978538	PSPPH_1195_pwm_target_site_36	6.68421	+	8.07E-06	GGTAAAGCACTGCGCC
chromosome	988776	988791	PSPPH_1195_pwm_target_site_37	6.68421	+	8.07E-06	GGCTGATCACGGCTCG
chromosome	1022899	1022914	PSPPH_1195_pwm_target_site_38	6.81579	+	7.76E-06	GGTAAAGCGCGGCTGG
chromosome	1057299	1057314	PSPPH_1195_pwm_target_site_39	12.3553	+	1.33E-06	GGTAATGCTCGGCCTG
chromosome	1090171	1090186	PSPPH_1195_pwm_target_site_40	11.8289	-	1.59E-06	GGCAATACCCAGCCCG
chromosome	1101203	1101218	PSPPH_1195_pwm_target_site_41	6.67105	+	8.11E-06	GGAAAGTCTCGGCCAC
chromosome	1150197	1150212	PSPPH_1195_pwm_target_site_42	7.27632	+	6.76E-06	ATTAAACCTCGGCTCC
chromosome	1176135	1176150	PSPPH_1195_pwm_target_site_43	6.48684	+	8.56E-06	GGGTAAGCCCGGCTCG
chromosome	1183300	1183315	PSPPH_1195_pwm_target_site_44	11.4079	-	1.84E-06	CGTAATTCACGTCTCC
chromosome	1186961	1186976	PSPPH_1195_pwm_target_site_45	11.4605	+	1.81E-06	GGTAAAGCCCAGTTCG
chromosome	1197358	1197373	PSPPH_1195_pwm_target_site_46	7.06579	-	7.19E-06	GTTTATTCACGGCTAC
chromosome	1244993	1245008	PSPPH_1195_pwm_target_site_47	17.4605	-	1.97E-07	GGTACAGCCCGGCCCG
chromosome	1294500	1294515	PSPPH_1195_pwm_target_site_48	8.61842	+	4.48E-06	GGTAATGCCCAGCCGC
chromosome	1333553	1333568	PSPPH_1195_pwm_target_site_49	6.36842	-	8.86E-06	GGCAAAGCCCATCTCG
chromosome	1365231	1365246	PSPPH_1195_pwm_target_site_50	7.01316	-	7.30E-06	GGCAATCCTCAGCCAC
chromosome	1369570	1369585	PSPPH_1195_pwm_target_site_51	6.05263	+	9.68E-06	GGTAAAAAACAGGTCC
chromosome	1382503	1382518	PSPPH_1195_pwm_target_site_52	6.78947	-	7.82E-06	GGCAATGGCCAGCTCC
chromosome	1427920	1427935	PSPPH_1195_pwm_target_site_53	9.92105	+	2.97E-06	GACAATTCACGGCTCG
chromosome	1433602	1433617	PSPPH_1195_pwm_target_site_54	9.07895	+	3.88E-06	CGTAAGGCTCAGCCCG
chromosome	1452462	1452477	PSPPH_1195_pwm_target_site_55	12.7368	-	1.16E-06	GATAAATCGCGGCTCC
chromosome	1453477	1453492	PSPPH_1195_pwm_target_site_56	9.13158	+	3.82E-06	GGTAAAGCCCAGGCCG
chromosome	1462833	1462848	PSPPH_1195_pwm_target_site_57	13.3421	+	9.37E-07	GGCAATGCCCAGCCCG
chromosome	1501978	1501993	PSPPH_1195_pwm_target_site_58	9.25	-	3.68E-06	GGTAACGCCCGGCCCG
chromosome	1511143	1511158	PSPPH_1195_pwm_target_site_59	13.0395	-	1.04E-06	GGCAAAGCGCAGCTCG
chromosome	1532953	1532968	PSPPH_1195_pwm_target_site_60	6.90789	-	7.54E-06	CGTAAATCATGTCCCC
chromosome	1559412	1559427	PSPPH_1195_pwm_target_site_61	20.0395	-	6.94E-08	GGTAATACCCAGCTCC
chromosome	1599321	1599336	PSPPH_1195_pwm_target_site_62	9.38158	+	3.53E-06	GGCAATGCTCGGCGCG
chromosome	1614194	1614209	PSPPH_1195_pwm_target_site_63	9.42105	-	3.49E-06	GGTAAAACTCAGCCTG
chromosome	1626115	1626130	PSPPH_1195_pwm_target_site_64	10.6316	-	2.38E-06	GGTACAGCCCGGCTCT
chromosome	1637173	1637188	PSPPH_1195_pwm_target_site_65	11.4211	+	1.83E-06	GATAAAGCACAGCTCG
chromosome	1693779	1693794	PSPPH_1195_pwm_target_site_66	6.57895	+	8.33E-06	GGTACGGCTCAGTTCG
chromosome	1700072	1700087	PSPPH_1195_pwm_target_site_67	14.6842	+	5.76E-07	GGTAGTGCATGGCCCC
chromosome	1709168	1709183	PSPPH_1195_pwm_target_site_68	10.7368	+	2.29E-06	GGTAGAACTCGGCTTC
chromosome	1719233	1719248	PSPPH_1195_pwm_target_site_69	6.23684	-	9.20E-06	GGCAAAGCCCAGGCCG
chromosome	1740772	1740787	PSPPH_1195_pwm_target_site_70	6.77632	-	7.85E-06	GGCTCAACTTGGCCCC
chromosome	1792420	1792435	PSPPH_1195_pwm_target_site_71	7.76316	+	5.84E-06	GTGAATACACGGTTCC
chromosome	1803137	1803152	PSPPH_1195_pwm_target_site_72	7.02632	+	7.27E-06	GGGAATGTTCAGCTCC
chromosome	1805166	1805181	PSPPH_1195_pwm_target_site_73	8.39474	-	4.80E-06	GGAAAATGTCGGCTCC
chromosome	1845034	1845049	PSPPH_1195_pwm_target_site_74	14.3816	+	6.49E-07	GGTAAGGCCCAGCTCG
chromosome	1863285	1863300	PSPPH_1195_pwm_target_site_75	7.03947	-	7.24E-06	GGTAAAGCGAAGCCCC
chromosome	1885445	1885460	PSPPH_1195_pwm_target_site_76	9.42105	-	3.49E-06	GGTACTGCTCGGCGCG
chromosome	1981698	1981713	PSPPH_1195_pwm_target_site_77	9.56579	+	3.33E-06	GGTATTTCATGGCCCC
chromosome	1986818	1986833	PSPPH_1195_pwm_target_site_78	6.78947	-	7.82E-06	GGCAAGACAAGGCCCC
chromosome	1989171	1989186	PSPPH_1195_pwm_target_site_79	6.61842	-	8.23E-06	GGCAAGGATCGGCTCG
chromosome	1991224	1991239	PSPPH_1195_pwm_target_site_80	7	-	7.33E-06	CGTAAAACACGTCTCG
chromosome	1991825	1991840	PSPPH_1195_pwm_target_site_81	8.65789	+	4.42E-06	GGCAATTGACAGCCCC
chromosome	2043831	2043846	PSPPH_1195_pwm_target_site_82	9.96053	+	2.93E-06	GGCACAGCCCGGCCTC
chromosome	2044267	2044282	PSPPH_1195_pwm_target_site_83	9.22368	-	3.71E-06	GGCACAGCACGTCTCG
chromosome	2054491	2054506	PSPPH_1195_pwm_target_site_84	6.77632	-	7.85E-06	GGCAAAGCCCAGCCCT
chromosome	2115637	2115652	PSPPH_1195_pwm_target_site_85	7.92105	+	5.57E-06	CGTAATGCCCGGCCTC
chromosome	2173393	2173408	PSPPH_1195_pwm_target_site_86	9.34211	-	3.57E-06	GGCAGTGCCCGGCCCG
chromosome	2183217	2183232	PSPPH_1195_pwm_target_site_87	6.03947	-	9.72E-06	GGCAATGCGCAGCCTC
chromosome	2234417	2234432	PSPPH_1195_pwm_target_site_88	7.02632	+	7.27E-06	GGTACAGCTTGACCCC
chromosome	2269014	2269029	PSPPH_1195_pwm_target_site_89	8.65789	+	4.42E-06	GGCACTTCATAGCCCG
chromosome	2280272	2280287	PSPPH_1195_pwm_target_site_90	7.18421	+	6.94E-06	GGAAAGGCTCGGCTTC
chromosome	2299586	2299601	PSPPH_1195_pwm_target_site_91	6.59211	+	8.30E-06	GGTCAAGCGTGGCTCC
chromosome	2310109	2310124	PSPPH_1195_pwm_target_site_92	7.13158	-	7.05E-06	GGTAATGCCCGGTGCC
chromosome	2351703	2351718	PSPPH_1195_pwm_target_site_93	8.92105	+	4.07E-06	GGCAATGCCCGGTCCG
chromosome	2381663	2381678	PSPPH_1195_pwm_target_site_94	7.90789	-	5.59E-06	CGCAATGCACGGCGCC
chromosome	2409006	2409021	PSPPH_1195_pwm_target_site_95	13.1184	-	1.01E-06	GGTAATGCCCAGGTCC
chromosome	2435564	2435579	PSPPH_1195_pwm_target_site_96	8.19737	+	5.11E-06	GGTACAGCCCAGCACC
chromosome	2450984	2450999	PSPPH_1195_pwm_target_site_97	7.52632	-	6.27E-06	GACACTGCACAGCCCC
chromosome	2462924	2462939	PSPPH_1195_pwm_target_site_98	7.47368	-	6.37E-06	TGTACTTCATGGCTCC
chromosome	2473536	2473551	PSPPH_1195_pwm_target_site_99	5.98684	+	9.86E-06	GGTCAGGCCCAGCCCC
chromosome	2474081	2474096	PSPPH_1195_pwm_target_site_100	6.39474	+	8.79E-06	CGTACAGCCCGGCCTC
chromosome	2544541	2544556	PSPPH_1195_pwm_target_site_101	9.96053	-	2.93E-06	GGCAAAGCGTGGCCCG
chromosome	2694919	2694934	PSPPH_1195_pwm_target_site_102	6.85526	-	7.66E-06	GGAAAAGCACGGCCTG
chromosome	2706445	2706460	PSPPH_1195_pwm_target_site_103	6.64474	+	8.17E-06	GGTGATTCTCGGCTAC
chromosome	2747542	2747557	PSPPH_1195_pwm_target_site_104	14.2368	-	6.84E-07	GGTAAATCTCGGCCAG
chromosome	2795683	2795698	PSPPH_1195_pwm_target_site_105	5.96053	-	9.93E-06	GGTCAGTCCCAGCCCC
chromosome	2803592	2803607	PSPPH_1195_pwm_target_site_106	10.25	-	2.68E-06	GGCAAAACTTGGGTCC
chromosome	2847943	2847958	PSPPH_1195_pwm_target_site_107	9.11842	-	3.83E-06	GGTAGATCACCGCCCC
chromosome	2850152	2850167	PSPPH_1195_pwm_target_site_108	9.63158	+	3.26E-06	GGCAATGCGCGCCTCC
chromosome	2850773	2850788	PSPPH_1195_pwm_target_site_109	9.11842	-	3.83E-06	GGTAATTTCCGGCCCG
chromosome	2865138	2865153	PSPPH_1195_pwm_target_site_110	13.1711	-	9.92E-07	GATACTGCACGGCCCC
chromosome	2867920	2867935	PSPPH_1195_pwm_target_site_111	8.80263	-	4.23E-06	GGTAAAAAACGGGTCC
chromosome	2909332	2909347	PSPPH_1195_pwm_target_site_112	15.6447	-	4.08E-07	GGCAATACCCGGCTCG
chromosome	2909914	2909929	PSPPH_1195_pwm_target_site_113	12.4342	-	1.29E-06	GGTAATGTTCGGCTCG
chromosome	2913367	2913382	PSPPH_1195_pwm_target_site_114	7.31579	-	6.68E-06	GGAAAAGCTCTGCCCC
chromosome	2915704	2915719	PSPPH_1195_pwm_target_site_115	8.57895	-	4.54E-06	CGTACTTCACGGCCAC
chromosome	2926706	2926721	PSPPH_1195_pwm_target_site_116	9.10526	+	3.85E-06	GGCAAAGCATGGCACC
chromosome	2930862	2930877	PSPPH_1195_pwm_target_site_117	7.11842	-	7.08E-06	GGCAAAGCCGAGCCCC
chromosome	2981663	2981678	PSPPH_1195_pwm_target_site_118	8.13158	-	5.22E-06	GGCACTACACGGCTGC
chromosome	3087815	3087830	PSPPH_1195_pwm_target_site_119	14.7632	-	5.60E-07	CGCAAAACCCGGCTCC
chromosome	3090624	3090639	PSPPH_1195_pwm_target_site_120	8.59211	-	4.52E-06	GGCAAAGCTCATCTCG
chromosome	3115508	3115523	PSPPH_1195_pwm_target_site_121	8.10526	-	5.26E-06	GGAAATACTCGGCCAC
chromosome	3120860	3120875	PSPPH_1195_pwm_target_site_122	6.88158	-	7.60E-06	CGCAATGCCCAGCCCG
chromosome	3159173	3159188	PSPPH_1195_pwm_target_site_123	10.9737	-	2.12E-06	GGTACAGCATGGCGCC
chromosome	3167437	3167452	PSPPH_1195_pwm_target_site_124	7.36842	-	6.58E-06	GGCCAATCGCGGCCCC
chromosome	3208125	3208140	PSPPH_1195_pwm_target_site_125	7.10526	-	7.11E-06	GGCAAAGCGCGGCCGC
chromosome	3231077	3231092	PSPPH_1195_pwm_target_site_126	6.51316	+	8.49E-06	GTTCAATCTTGGCCCC
chromosome	3302517	3302532	PSPPH_1195_pwm_target_site_127	15.9868	-	3.53E-07	GGTAAAGCTCGGCTGC
chromosome	3311087	3311102	PSPPH_1195_pwm_target_site_128	13.9079	+	7.66E-07	GGTTCATCACAGCCCC
chromosome	3341543	3341558	PSPPH_1195_pwm_target_site_129	7.28947	+	6.72E-06	CTGAAAGCCCGGCCCC
chromosome	3344387	3344402	PSPPH_1195_pwm_target_site_130	7.88158	-	5.63E-06	CGCACGGCACGGCTCG
chromosome	3345883	3345898	PSPPH_1195_pwm_target_site_131	6.85526	-	7.66E-06	GGAAAGACGCAGCTCC
chromosome	3389607	3389622	PSPPH_1195_pwm_target_site_132	8.09211	-	5.29E-06	GGCAAGTTTCAGCTCC
chromosome	3389814	3389829	PSPPH_1195_pwm_target_site_133	6.85526	+	7.66E-06	GGTAAGGCGCGGCACC
chromosome	3414243	3414258	PSPPH_1195_pwm_target_site_134	9.46053	-	3.45E-06	GTCAAAACTTGGCCCG
chromosome	3432645	3432660	PSPPH_1195_pwm_target_site_135	6.35526	-	8.89E-06	GTTACTGCCCAGGTCC
chromosome	3453877	3453892	PSPPH_1195_pwm_target_site_136	15.1184	+	4.92E-07	GGCAAAGTTCGGCTCC
chromosome	3480699	3480714	PSPPH_1195_pwm_target_site_137	7.48684	+	6.35E-06	GGTAAAGCGCGGTTAC
chromosome	3491973	3491988	PSPPH_1195_pwm_target_site_138	6.27632	-	9.09E-06	CGCACTCCACGGCTCG
chromosome	3541378	3541393	PSPPH_1195_pwm_target_site_139	10.2237	-	2.70E-06	GTCAGTGCTCAGCTCC
chromosome	3602702	3602717	PSPPH_1195_pwm_target_site_140	6.32895	-	8.96E-06	GTTGAAGCCCAGCCCC
chromosome	3613931	3613946	PSPPH_1195_pwm_target_site_141	6.81579	-	7.76E-06	AGAAATGCTCGGCTCC
chromosome	3629830	3629845	PSPPH_1195_pwm_target_site_142	6.31579	+	9.00E-06	GGTAATCGTCAGCCCC
chromosome	3639004	3639019	PSPPH_1195_pwm_target_site_143	6.26316	-	9.13E-06	GGTACTTACCGGCCCG
chromosome	3705697	3705712	PSPPH_1195_pwm_target_site_144	10.9605	-	2.13E-06	GGTCAAGCTCGGCCCG
chromosome	3724581	3724596	PSPPH_1195_pwm_target_site_145	9.90789	+	2.98E-06	GTAAAAGCCCGGCTCG
chromosome	3737866	3737881	PSPPH_1195_pwm_target_site_146	25.0789	-	4.75E-09	GGTAAATCTCAGCTCC
chromosome	3772853	3772868	PSPPH_1195_pwm_target_site_147	12.7368	-	1.16E-06	GGTAATCCACGGCGCC
chromosome	3775672	3775687	PSPPH_1195_pwm_target_site_148	8.57895	+	4.54E-06	GGCGAAACCCGGCCCC
chromosome	3783269	3783284	PSPPH_1195_pwm_target_site_149	8.55263	-	4.57E-06	GGTACAGCACGGCCGG
chromosome	3811380	3811395	PSPPH_1195_pwm_target_site_150	13.4868	-	8.93E-07	GGTAAAGCCCGGATCC
chromosome	3890704	3890719	PSPPH_1195_pwm_target_site_151	9.94737	+	2.95E-06	GGCACAGCACACCCCC
chromosome	3894713	3894728	PSPPH_1195_pwm_target_site_152	7.73684	+	5.89E-06	GATAAATCTCGGCCTC
chromosome	3900304	3900319	PSPPH_1195_pwm_target_site_153	6.13158	-	9.46E-06	CGAAAAGCACGGGTCC
chromosome	3900601	3900616	PSPPH_1195_pwm_target_site_154	7.26316	-	6.78E-06	GGTCAAGCTTGGCTCG
chromosome	3973703	3973718	PSPPH_1195_pwm_target_site_155	5.94737	+	9.98E-06	GTTTCTGCTTGGCCCC
chromosome	4012541	4012556	PSPPH_1195_pwm_target_site_156	16.3421	-	3.08E-07	GGTAAAGCACAGGCCC
chromosome	4026503	4026518	PSPPH_1195_pwm_target_site_157	9.44737	-	3.46E-06	GGTAAAGCCTGGTTCG
chromosome	4035962	4035977	PSPPH_1195_pwm_target_site_158	6.89474	+	7.57E-06	GGTAAATCCCGTCCAC
chromosome	4055746	4055761	PSPPH_1195_pwm_target_site_159	9.68421	+	3.20E-06	GGTAAAGCCTAGGTCC
chromosome	4076033	4076048	PSPPH_1195_pwm_target_site_160	10.1053	-	2.80E-06	GGAAATGCTCGGCTTC
chromosome	4115132	4115147	PSPPH_1195_pwm_target_site_161	6.06579	+	9.64E-06	GCCAATGCGCAGCTCC
chromosome	4149581	4149596	PSPPH_1195_pwm_target_site_162	10.8289	+	2.23E-06	GGTAATTTTTGGCCCC
chromosome	4163701	4163716	PSPPH_1195_pwm_target_site_163	10.0526	+	2.84E-06	GGAAAAGCGCGGCCCG
chromosome	4167148	4167163	PSPPH_1195_pwm_target_site_164	6.15789	-	9.40E-06	GGAAAAGCCCTGCTCC
chromosome	4188514	4188529	PSPPH_1195_pwm_target_site_165	12.25	+	1.37E-06	GGTAAAAATCGGCTCG
chromosome	4398333	4398348	PSPPH_1195_pwm_target_site_166	9.18421	-	3.76E-06	GGTACAGCCCGGCCAG
chromosome	4408773	4408788	PSPPH_1195_pwm_target_site_167	8.10526	-	5.26E-06	GTCACTGCACGGGCCC
chromosome	4468734	4468749	PSPPH_1195_pwm_target_site_168	7.05263	+	7.22E-06	GGTGAAGCCCAGCTCG
chromosome	4476504	4476519	PSPPH_1195_pwm_target_site_169	6.60526	+	8.27E-06	GGTAAATCTCGCCTCA
chromosome	4538627	4538642	PSPPH_1195_pwm_target_site_170	6.84211	-	7.70E-06	GGTCAATCACGCCCCC
chromosome	4572558	4572573	PSPPH_1195_pwm_target_site_171	14.1711	-	6.99E-07	GATAAAGCACGGCTCG
chromosome	4609783	4609798	PSPPH_1195_pwm_target_site_172	7.5	-	6.32E-06	GGTAAACAGCGGCCCC
chromosome	4645471	4645486	PSPPH_1195_pwm_target_site_173	11.5658	+	1.74E-06	GGGAATGCCTGGCCCC
chromosome	4651996	4652011	PSPPH_1195_pwm_target_site_174	5.98684	-	9.86E-06	GGTCAGGCCCAGCCCC
chromosome	4656891	4656906	PSPPH_1195_pwm_target_site_175	6.82895	-	7.73E-06	GGTACTGGCCAGCTCC
chromosome	4679065	4679080	PSPPH_1195_pwm_target_site_176	7.32895	-	6.65E-06	GGTAAAGAACGGTTCG
chromosome	4745490	4745505	PSPPH_1195_pwm_target_site_177	6.05263	+	9.68E-06	GGCACTTCACAGGTCG
chromosome	4759861	4759876	PSPPH_1195_pwm_target_site_178	10.2237	+	2.70E-06	CGTAATCCTCGGCCCG
chromosome	4810880	4810895	PSPPH_1195_pwm_target_site_179	19.0395	+	1.03E-07	GGCAATACACAGCCCC
chromosome	4860097	4860112	PSPPH_1195_pwm_target_site_180	7.98684	+	5.46E-06	GTAACAACATGGCTCC
chromosome	4868721	4868736	PSPPH_1195_pwm_target_site_181	10.3947	+	2.56E-06	GGCAATTCTCGGCCCT
chromosome	4879445	4879460	PSPPH_1195_pwm_target_site_182	6.76316	+	7.89E-06	GGCAAGACGTAGCTCC
chromosome	4896506	4896521	PSPPH_1195_pwm_target_site_183	7.73684	+	5.89E-06	GGTAAATCCTGGCTTG
chromosome	4939279	4939294	PSPPH_1195_pwm_target_site_184	8.94737	-	4.03E-06	GTCAAATCTAGGCTCC
chromosome	4973941	4973956	PSPPH_1195_pwm_target_site_185	10.4868	+	2.48E-06	GGCAAAGCCCAGGCCC
chromosome	4975734	4975749	PSPPH_1195_pwm_target_site_186	14.1974	-	6.94E-07	GGAAAAACACGGCCCG
chromosome	5028137	5028152	PSPPH_1195_pwm_target_site_187	6.73684	+	7.95E-06	GTTAATGTCCAGCCCC
chromosome	5045045	5045060	PSPPH_1195_pwm_target_site_188	10.1316	-	2.78E-06	GGTAATGCCCAGTTCG
chromosome	5074132	5074147	PSPPH_1195_pwm_target_site_189	6.38158	-	8.82E-06	GGCAAAACGCGGCTCA
chromosome	5079390	5079405	PSPPH_1195_pwm_target_site_190	11.1053	-	2.03E-06	GGAAAAACGCAGCTCC
chromosome	5084818	5084833	PSPPH_1195_pwm_target_site_191	8.57895	+	4.54E-06	CGCAAAGCTCGGCCTC
chromosome	5095228	5095243	PSPPH_1195_pwm_target_site_192	8.64474	-	4.44E-06	GGCAGGGCTCGGCCCG
chromosome	5101558	5101573	PSPPH_1195_pwm_target_site_193	16.6711	+	2.69E-07	GGTACTGCTCAGCTCG
chromosome	5102123	5102138	PSPPH_1195_pwm_target_site_194	6.82895	-	7.73E-06	GGTACTGGCCAGCTCC
chromosome	5108685	5108700	PSPPH_1195_pwm_target_site_195	13.3421	-	9.37E-07	GGCAATGCCCAGCCCG
chromosome	5149579	5149594	PSPPH_1195_pwm_target_site_196	8.57895	-	4.54E-06	GTTAAATCACGGCACG
chromosome	5151864	5151879	PSPPH_1195_pwm_target_site_197	9.07895	+	3.88E-06	GTTGAAGCCCGGCCCC
chromosome	5236623	5236638	PSPPH_1195_pwm_target_site_198	10.1711	-	2.74E-06	GGTAAGGCACAGTTCG
chromosome	5266110	5266125	PSPPH_1195_pwm_target_site_199	8.36842	-	4.84E-06	GGAAAAGCGCAGCTCG
chromosome	5292312	5292327	PSPPH_1195_pwm_target_site_200	9.05263	-	3.91E-06	GGCAAATCTCCGCTCG
chromosome	5315436	5315451	PSPPH_1195_pwm_target_site_201	9.85526	+	3.03E-06	GGTAAATCTTGACCCC
chromosome	5333461	5333476	PSPPH_1195_pwm_target_site_202	8.53947	-	4.59E-06	GGTAATACCCGGCGCG
chromosome	5342302	5342317	PSPPH_1195_pwm_target_site_203	11.9342	+	1.53E-06	GGCACAGAACGGCCCC
chromosome	5400000	5400015	PSPPH_1195_pwm_target_site_204	7.01316	-	7.30E-06	GGTAAGGCTTGGCACC
chromosome	5460099	5460114	PSPPH_1195_pwm_target_site_205	7.75	+	5.86E-06	GGTTATCCACAGCTCG
chromosome	5468030	5468045	PSPPH_1195_pwm_target_site_206	8.51316	-	4.63E-06	GGTGATGCACGGTTCC
chromosome	5509151	5509166	PSPPH_1195_pwm_target_site_207	10.3421	+	2.60E-06	GTTACTTCCCGGTTCC
chromosome	5523116	5523131	PSPPH_1195_pwm_target_site_208	13.0921	+	1.02E-06	GGTAATGCACGGCCTG
chromosome	5538759	5538774	PSPPH_1195_pwm_target_site_209	6.22368	+	9.23E-06	GGCAATCCATGGCTTC
chromosome	5543842	5543857	PSPPH_1195_pwm_target_site_210	7.82895	+	5.72E-06	GGTACGGTACAGCCCC
chromosome	5581613	5581628	PSPPH_1195_pwm_target_site_211	9.57895	-	3.32E-06	GGCAATGCCCGGCACC
chromosome	5634261	5634276	PSPPH_1195_pwm_target_site_212	6.71053	+	8.00E-06	GGTGAGGCTCGGCCCG
chromosome	5650755	5650770	PSPPH_1195_pwm_target_site_213	9.75	+	3.13E-06	GGCAATACCCGCCCCC
chromosome	5700429	5700444	PSPPH_1195_pwm_target_site_214	6.94737	-	7.45E-06	GGTACTTCATAGCCTC
chromosome	5705399	5705414	PSPPH_1195_pwm_target_site_215	15.8421	-	3.74E-07	GGCACAGCACAGCTCG
chromosome	5745330	5745345	PSPPH_1195_pwm_target_site_216	8.55263	-	4.57E-06	GTCAAATCACGGCCCA
chromosome	5864609	5864624	PSPPH_1195_pwm_target_site_217	12.5658	-	1.23E-06	GGTAAAACGCGGCTTC
chromosome	5876851	5876866	PSPPH_1195_pwm_target_site_218	9.92105	-	2.97E-06	GGTAAAGCTCGCCTTC
large_plasmid	24919	24934	PSPPH_1195_pwm_target_site_219	8.34211	-	4.88E-06	GTTACAACCTGGCTCG
large_plasmid	86005	86020	PSPPH_1195_pwm_target_site_220	8.34211	+	4.88E-06	GTTACAACCTGGCTCG
large_plasmid	129222	129237	PSPPH_1195_pwm_target_site_221	11.8026	-	1.60E-06	TGTAATACTCGGCCCC
small_plasmid	22891	22906	PSPPH_1195_pwm_target_site_222	9.05263	-	3.91E-06	TGTAATACTCAGCCCC
small_plasmid	35444	35459	PSPPH_1195_pwm_target_site_223	6.72368	+	7.97E-06	GACAAGGCTCAGCCCC
