# Supplementary material for: A compendium of DNA-binding specificities of transcription factors in Pseudomonas syringae
Source: Nat Commun. 2020 Oct 2;11:4947. doi: 10.1038/s41467-020-18744-7 (PMC7532196; doi:10.1038/s41467-020-18744-7)
Supplement: Supplementary file 5 — Supplementary Data 2 [file 41467_2020_18744_MOESM5_ESM.zip › all_TF_pwm_target_sites_bed/PSPPH_1233_pwm1_target_site_info_bed6_plus.bed]

chrom	start	end	name	score	strand	p_value	matched_sequence
chromosome	943668	943677	PSPPH_1233_pwm1_target_site_1	14.7869	+	8.67E-06	TTGTATCCAA
chromosome	943668	943677	PSPPH_1233_pwm1_target_site_2	15.0492	-	7.32E-06	TTGGATACAA
chromosome	1262794	1262803	PSPPH_1233_pwm1_target_site_3	15.3934	-	5.98E-06	TTGTACACAA
chromosome	1262794	1262803	PSPPH_1233_pwm1_target_site_4	15.8525	+	2.99E-06	TTGTGTACAA
chromosome	1450871	1450880	PSPPH_1233_pwm1_target_site_5	15.459	+	4.63E-06	ATGTATACAA
chromosome	1928148	1928157	PSPPH_1233_pwm1_target_site_6	14.7869	+	8.67E-06	TTGTATCCAA
chromosome	1928148	1928157	PSPPH_1233_pwm1_target_site_7	15.0492	-	7.32E-06	TTGGATACAA
chromosome	2067679	2067688	PSPPH_1233_pwm1_target_site_8	16.8852	-	1.64E-06	TTGTATACAA
chromosome	2067679	2067688	PSPPH_1233_pwm1_target_site_9	16.8852	+	1.64E-06	TTGTATACAA
chromosome	2409939	2409948	PSPPH_1233_pwm1_target_site_10	15.3934	-	5.98E-06	TTGTACACAA
chromosome	2409939	2409948	PSPPH_1233_pwm1_target_site_11	15.8525	+	2.99E-06	TTGTGTACAA
chromosome	2980875	2980884	PSPPH_1233_pwm1_target_site_12	14.7869	-	8.67E-06	TTGTATCCAA
chromosome	2980875	2980884	PSPPH_1233_pwm1_target_site_13	15.0492	+	7.32E-06	TTGGATACAA
chromosome	3132031	3132040	PSPPH_1233_pwm1_target_site_14	15.459	+	4.63E-06	ATGTATACAA
chromosome	4810564	4810573	PSPPH_1233_pwm1_target_site_15	15.3934	+	5.98E-06	TTGTACACAA
chromosome	4810564	4810573	PSPPH_1233_pwm1_target_site_16	15.8525	-	2.99E-06	TTGTGTACAA
chromosome	4811847	4811856	PSPPH_1233_pwm1_target_site_17	15.3934	+	5.98E-06	TTGTACACAA
chromosome	4811847	4811856	PSPPH_1233_pwm1_target_site_18	15.8525	-	2.99E-06	TTGTGTACAA
large_plasmid	56156	56165	PSPPH_1233_pwm1_target_site_19	14.7869	+	8.67E-06	TTGTATCCAA
large_plasmid	56156	56165	PSPPH_1233_pwm1_target_site_20	15.0492	-	7.32E-06	TTGGATACAA
large_plasmid	56504	56513	PSPPH_1233_pwm1_target_site_21	15.459	-	4.63E-06	ATGTATACAA
