# Supplementary material for: A compendium of DNA-binding specificities of transcription factors in Pseudomonas syringae
Source: Nat Commun. 2020 Oct 2;11:4947. doi: 10.1038/s41467-020-18744-7 (PMC7532196; doi:10.1038/s41467-020-18744-7)
Supplement: Supplementary file 5 — Supplementary Data 2 [file 41467_2020_18744_MOESM5_ESM.zip › all_TF_pwm_target_sites_bed/PSPPH_1233_pwm2_target_site_info_bed6_plus.bed]

chrom	start	end	name	score	strand	p_value	matched_sequence
chromosome	4658	4675	PSPPH_1233_pwm2_target_site_1	13.5714	-	3.44E-06	GCGCTCGTCCTTGAGGAC
chromosome	4658	4675	PSPPH_1233_pwm2_target_site_2	13.5857	+	3.37E-06	GTCCTCAAGGACGAGCGC
chromosome	8395	8412	PSPPH_1233_pwm2_target_site_3	13.4143	-	4.32E-06	GCGTGCTGTGTGGCGCGC
chromosome	8395	8412	PSPPH_1233_pwm2_target_site_4	13.0714	+	6.94E-06	GCGCGCCACACAGCACGC
chromosome	9907	9924	PSPPH_1233_pwm2_target_site_5	13.4143	-	4.32E-06	GCGTGCTGTGTGGCGCGC
chromosome	9907	9924	PSPPH_1233_pwm2_target_site_6	13.0714	+	6.94E-06	GCGCGCCACACAGCACGC
chromosome	15950	15967	PSPPH_1233_pwm2_target_site_7	13.9571	+	1.92E-06	GAACTCTTCCTTGCGGGC
chromosome	15950	15967	PSPPH_1233_pwm2_target_site_8	13.9714	-	1.88E-06	GCCCGCAAGGAAGAGTTC
chromosome	19828	19845	PSPPH_1233_pwm2_target_site_9	13.4143	-	4.32E-06	GCGTGCTGTGTGGCGCGC
chromosome	19828	19845	PSPPH_1233_pwm2_target_site_10	13.0714	+	6.94E-06	GCGCGCCACACAGCACGC
chromosome	24871	24888	PSPPH_1233_pwm2_target_site_11	13.0571	-	7.07E-06	GAGCCCTGCGACGTGCGC
chromosome	24871	24888	PSPPH_1233_pwm2_target_site_12	13.1143	+	6.55E-06	GCGCACGTCGCAGGGCTC
chromosome	27577	27594	PSPPH_1233_pwm2_target_site_13	13.1286	+	6.42E-06	GCGGGCAATGCCGAGCGC
chromosome	31894	31911	PSPPH_1233_pwm2_target_site_14	14.2857	+	1.13E-06	GGGCGCTACGTCGAGTTC
chromosome	31894	31911	PSPPH_1233_pwm2_target_site_15	14.3143	-	1.08E-06	GAACTCGACGTAGCGCCC
chromosome	39724	39741	PSPPH_1233_pwm2_target_site_16	14.4714	-	8.28E-07	GCGTCCGATCTAGAGGGC
chromosome	39724	39741	PSPPH_1233_pwm2_target_site_17	14.2	+	1.30E-06	GCCCTCTAGATCGGACGC
chromosome	63753	63770	PSPPH_1233_pwm2_target_site_18	13.3571	-	4.68E-06	GCGTTCAACGACGAGCGT
chromosome	63753	63770	PSPPH_1233_pwm2_target_site_19	13.0143	+	7.49E-06	ACGCTCGTCGTTGAACGC
chromosome	84372	84389	PSPPH_1233_pwm2_target_site_20	15.2857	+	1.82E-07	GGGCTCAAGGATGCGCGC
chromosome	84372	84389	PSPPH_1233_pwm2_target_site_21	15.3143	-	1.71E-07	GCGCGCATCCTTGAGCCC
chromosome	93836	93853	PSPPH_1233_pwm2_target_site_22	13	-	7.63E-06	GCCGACGAGGTAGCGGGC
chromosome	94043	94060	PSPPH_1233_pwm2_target_site_23	13.8714	-	2.19E-06	GCGTCCGATCTTGAGTGC
chromosome	94043	94060	PSPPH_1233_pwm2_target_site_24	13.5857	+	3.37E-06	GCACTCAAGATCGGACGC
chromosome	123680	123697	PSPPH_1233_pwm2_target_site_25	14.0143	+	1.76E-06	GAGCACTTGGTTGCGCTC
chromosome	123680	123697	PSPPH_1233_pwm2_target_site_26	14.0143	-	1.76E-06	GAGCGCAACCAAGTGCTC
chromosome	139854	139871	PSPPH_1233_pwm2_target_site_27	14.0143	-	1.76E-06	GCGCCCATCAACGGGGGC
chromosome	139854	139871	PSPPH_1233_pwm2_target_site_28	14.0286	+	1.72E-06	GCCCCCGTTGATGGGCGC
chromosome	178769	178786	PSPPH_1233_pwm2_target_site_29	12.8286	-	9.54E-06	AAGCTCGAGCAAGCGCTC
chromosome	178769	178786	PSPPH_1233_pwm2_target_site_30	12.8286	+	9.54E-06	GAGCGCTTGCTCGAGCTT
chromosome	181414	181431	PSPPH_1233_pwm2_target_site_31	13.4571	+	4.06E-06	GAGCGCGGCGAAGTGCGC
chromosome	181414	181431	PSPPH_1233_pwm2_target_site_32	13.4571	-	4.06E-06	GCGCACTTCGCCGCGCTC
chromosome	188733	188750	PSPPH_1233_pwm2_target_site_33	14.5714	+	6.97E-07	GAGCTCGACGTGGAGCGC
chromosome	188733	188750	PSPPH_1233_pwm2_target_site_34	14.5714	-	6.97E-07	GCGCTCCACGTCGAGCTC
chromosome	202858	202875	PSPPH_1233_pwm2_target_site_35	13.4286	-	4.24E-06	GCCCTCGCCATAGGGCTC
chromosome	202858	202875	PSPPH_1233_pwm2_target_site_36	13.3571	+	4.68E-06	GAGCCCTATGGCGAGGGC
chromosome	233117	233134	PSPPH_1233_pwm2_target_site_37	12.9714	-	7.92E-06	GCGTCCATCCCAGTGCGC
chromosome	233197	233214	PSPPH_1233_pwm2_target_site_38	13.6143	-	3.24E-06	GCGCCCTTCAAGGCGCTC
chromosome	233197	233214	PSPPH_1233_pwm2_target_site_39	13.6714	+	2.97E-06	GAGCGCCTTGAAGGGCGC
chromosome	254712	254729	PSPPH_1233_pwm2_target_site_40	13.0857	-	6.81E-06	GCCCGCTATCAGGGGCCC
chromosome	254712	254729	PSPPH_1233_pwm2_target_site_41	12.9857	+	7.78E-06	GGGCCCCTGATAGCGGGC
chromosome	267887	267904	PSPPH_1233_pwm2_target_site_42	14.5	+	7.87E-07	GAGCGCAAGATCGTGCGC
chromosome	267887	267904	PSPPH_1233_pwm2_target_site_43	14.5	-	7.87E-07	GCGCACGATCTTGCGCTC
chromosome	289884	289901	PSPPH_1233_pwm2_target_site_44	13.3143	+	4.97E-06	GCGTTCAGCGTTGTGCGC
chromosome	289884	289901	PSPPH_1233_pwm2_target_site_45	12.9714	-	7.92E-06	GCGCACAACGCTGAACGC
chromosome	303866	303883	PSPPH_1233_pwm2_target_site_46	13.3143	+	4.97E-06	GAGCGCCAGGAAGCGCAC
chromosome	303866	303883	PSPPH_1233_pwm2_target_site_47	13.3143	-	4.97E-06	GTGCGCTTCCTGGCGCTC
chromosome	307565	307582	PSPPH_1233_pwm2_target_site_48	12.8714	+	9.03E-06	GCACTCACTCGTGCGCGC
chromosome	307565	307582	PSPPH_1233_pwm2_target_site_49	12.8714	-	9.03E-06	GCGCGCACGAGTGAGTGC
chromosome	308907	308924	PSPPH_1233_pwm2_target_site_50	13.4714	-	3.98E-06	GAGCGCGTTGAAGCGCAC
chromosome	308907	308924	PSPPH_1233_pwm2_target_site_51	13.4714	+	3.98E-06	GTGCGCTTCAACGCGCTC
chromosome	330020	330037	PSPPH_1233_pwm2_target_site_52	13.8143	-	2.40E-06	ACGCTCATCATAGCGGGC
chromosome	330020	330037	PSPPH_1233_pwm2_target_site_53	13.8286	+	2.35E-06	GCCCGCTATGATGAGCGT
chromosome	336184	336201	PSPPH_1233_pwm2_target_site_54	13.2429	+	5.49E-06	GCCGCCAACGTTGTGCGC
chromosome	336184	336201	PSPPH_1233_pwm2_target_site_55	12.9429	-	8.23E-06	GCGCACAACGTTGGCGGC
chromosome	338250	338267	PSPPH_1233_pwm2_target_site_56	13.1857	+	5.94E-06	GAGTGCTTTGTAGCGGTC
chromosome	338250	338267	PSPPH_1233_pwm2_target_site_57	12.8571	-	9.20E-06	GACCGCTACAAAGCACTC
chromosome	341158	341175	PSPPH_1233_pwm2_target_site_58	14.2714	+	1.16E-06	GAGCGCGAGCGCGGGCGC
chromosome	341158	341175	PSPPH_1233_pwm2_target_site_59	14.2143	-	1.27E-06	GCGCCCGCGCTCGCGCTC
chromosome	346429	346446	PSPPH_1233_pwm2_target_site_60	13.2	+	5.83E-06	GAACGCAACCCCGAGCGC
chromosome	346429	346446	PSPPH_1233_pwm2_target_site_61	13.2	-	5.83E-06	GCGCTCGGGGTTGCGTTC
chromosome	349419	349436	PSPPH_1233_pwm2_target_site_62	12.8571	+	9.20E-06	GAGCGCGAGGGCGAGCAC
chromosome	349419	349436	PSPPH_1233_pwm2_target_site_63	12.8571	-	9.20E-06	GTGCTCGCCCTCGCGCTC
chromosome	362610	362627	PSPPH_1233_pwm2_target_site_64	13.0571	-	7.07E-06	GGGCTCGACAGCGCGGGC
chromosome	362610	362627	PSPPH_1233_pwm2_target_site_65	13.1	+	6.68E-06	GCCCGCGCTGTCGAGCCC
chromosome	365417	365434	PSPPH_1233_pwm2_target_site_66	14.9714	+	3.35E-07	GCGCGCTACGCCGAGGGC
chromosome	365417	365434	PSPPH_1233_pwm2_target_site_67	14.9857	-	3.26E-07	GCCCTCGGCGTAGCGCGC
chromosome	383111	383128	PSPPH_1233_pwm2_target_site_68	13.3143	-	4.97E-06	GAGCGCTTTCCAGCGCCC
chromosome	383111	383128	PSPPH_1233_pwm2_target_site_69	13.2857	+	5.18E-06	GGGCGCTGGAAAGCGCTC
chromosome	384071	384088	PSPPH_1233_pwm2_target_site_70	13.1571	-	6.18E-06	GAGCACTCGGCAGCGCGC
chromosome	384071	384088	PSPPH_1233_pwm2_target_site_71	13.1571	+	6.18E-06	GCGCGCTGCCGAGTGCTC
chromosome	394323	394340	PSPPH_1233_pwm2_target_site_72	12.8571	+	9.20E-06	ACGCCCGTCATTGCGCCC
chromosome	394323	394340	PSPPH_1233_pwm2_target_site_73	12.8857	-	8.87E-06	GGGCGCAATGACGGGCGT
chromosome	399741	399758	PSPPH_1233_pwm2_target_site_74	13.4857	+	3.90E-06	GCCGTCGTCCTTGAGCGC
chromosome	399741	399758	PSPPH_1233_pwm2_target_site_75	13.1286	-	6.42E-06	GCGCTCAAGGACGACGGC
chromosome	406351	406368	PSPPH_1233_pwm2_target_site_76	12.8429	+	9.37E-06	GCCTGCGCGCTTGCGGGC
chromosome	424300	424317	PSPPH_1233_pwm2_target_site_77	13.8143	+	2.40E-06	GCGCTCGGCCATGCGGGC
chromosome	424300	424317	PSPPH_1233_pwm2_target_site_78	13.8286	-	2.35E-06	GCCCGCATGGCCGAGCGC
chromosome	425996	426013	PSPPH_1233_pwm2_target_site_79	13.9571	-	1.92E-06	GTGCTCGACATTGCGGGC
chromosome	425996	426013	PSPPH_1233_pwm2_target_site_80	13.9714	+	1.88E-06	GCCCGCAATGTCGAGCAC
chromosome	432541	432558	PSPPH_1233_pwm2_target_site_81	14.9857	-	3.26E-07	GCGCTCAAGGAAGCGGTC
chromosome	432541	432558	PSPPH_1233_pwm2_target_site_82	15	+	3.18E-07	GACCGCTTCCTTGAGCGC
chromosome	434826	434843	PSPPH_1233_pwm2_target_site_83	15.1857	+	2.22E-07	GCGTACTAGCTTGAGCGC
chromosome	434826	434843	PSPPH_1233_pwm2_target_site_84	14.8429	-	4.26E-07	GCGCTCAAGCTAGTACGC
chromosome	439719	439736	PSPPH_1233_pwm2_target_site_85	14.6571	-	5.97E-07	GAGCGCGCCGAAGAGCGC
chromosome	439719	439736	PSPPH_1233_pwm2_target_site_86	14.6571	+	5.97E-07	GCGCTCTTCGGCGCGCTC
chromosome	451151	451168	PSPPH_1233_pwm2_target_site_87	14.4286	-	8.90E-07	GGCCTCGACGATGCGCGC
chromosome	451151	451168	PSPPH_1233_pwm2_target_site_88	14.4429	+	8.69E-07	GCGCGCATCGTCGAGGCC
chromosome	461812	461829	PSPPH_1233_pwm2_target_site_89	14.9857	-	3.26E-07	GGGCGCTATCGAGAGCGC
chromosome	461812	461829	PSPPH_1233_pwm2_target_site_90	15.0143	+	3.09E-07	GCGCTCTCGATAGCGCCC
chromosome	468568	468585	PSPPH_1233_pwm2_target_site_91	14.1714	-	1.37E-06	GAGGGCGACGTCGAGCGC
chromosome	468568	468585	PSPPH_1233_pwm2_target_site_92	13.8286	+	2.35E-06	GCGCTCGACGTCGCCCTC
chromosome	478665	478682	PSPPH_1233_pwm2_target_site_93	14.3571	+	1.00E-06	GCGCGCTACGTTGCATTC
chromosome	478665	478682	PSPPH_1233_pwm2_target_site_94	14.7	-	5.54E-07	GAATGCAACGTAGCGCGC
chromosome	486828	486845	PSPPH_1233_pwm2_target_site_95	14.3143	-	1.08E-06	GAGCACTTCGACGAGCGC
chromosome	486828	486845	PSPPH_1233_pwm2_target_site_96	14.3143	+	1.08E-06	GCGCTCGTCGAAGTGCTC
chromosome	503528	503545	PSPPH_1233_pwm2_target_site_97	14.1286	+	1.46E-06	GCGGGCAACGCAGGGCGC
chromosome	503528	503545	PSPPH_1233_pwm2_target_site_98	13.7286	-	2.73E-06	GCGCCCTGCGTTGCCCGC
chromosome	507822	507839	PSPPH_1233_pwm2_target_site_99	13.5143	+	3.74E-06	GGGCGCGATCAAGAGCAC
chromosome	507822	507839	PSPPH_1233_pwm2_target_site_100	13.5429	-	3.59E-06	GTGCTCTTGATCGCGCCC
chromosome	542376	542393	PSPPH_1233_pwm2_target_site_101	14.1429	-	1.43E-06	GCGTGCCACATCGGGCGC
chromosome	542376	542393	PSPPH_1233_pwm2_target_site_102	13.7429	+	2.67E-06	GCGCCCGATGTGGCACGC
chromosome	549591	549608	PSPPH_1233_pwm2_target_site_103	13.1429	+	6.30E-06	GACGGCGAGGTCGAGCGC
chromosome	567250	567267	PSPPH_1233_pwm2_target_site_104	12.8143	+	9.72E-06	GCCCACGACCAAGAGGCC
chromosome	581414	581431	PSPPH_1233_pwm2_target_site_105	13.1857	+	5.94E-06	GCCTGCGTGATTGCGGGC
chromosome	581414	581431	PSPPH_1233_pwm2_target_site_106	12.8429	-	9.37E-06	GCCCGCAATCACGCAGGC
chromosome	589272	589289	PSPPH_1233_pwm2_target_site_107	12.8429	+	9.37E-06	GCACGCGACCGTGTGGGC
chromosome	589272	589289	PSPPH_1233_pwm2_target_site_108	12.8571	-	9.20E-06	GCCCACACGGTCGCGTGC
chromosome	601209	601226	PSPPH_1233_pwm2_target_site_109	12.8	+	9.90E-06	GAGCCCAATACCGGGCGC
chromosome	601209	601226	PSPPH_1233_pwm2_target_site_110	12.8	-	9.90E-06	GCGCCCGGTATTGGGCTC
chromosome	612956	612973	PSPPH_1233_pwm2_target_site_111	13.2571	-	5.39E-06	GCGGCCCTCGTTGAGCGC
chromosome	612956	612973	PSPPH_1233_pwm2_target_site_112	12.9714	+	7.92E-06	GCGCTCAACGAGGGCCGC
chromosome	621646	621663	PSPPH_1233_pwm2_target_site_113	14.2286	+	1.25E-06	GCGGTCGATGATGCGCGC
chromosome	621646	621663	PSPPH_1233_pwm2_target_site_114	13.8857	-	2.15E-06	GCGCGCATCATCGACCGC
chromosome	626440	626457	PSPPH_1233_pwm2_target_site_115	13.1	-	6.68E-06	GCCTGCGCGGATGAGCGC
chromosome	631003	631020	PSPPH_1233_pwm2_target_site_116	13.4286	-	4.24E-06	GCGCTCTGCGTCGCATGC
chromosome	631003	631020	PSPPH_1233_pwm2_target_site_117	13.7714	+	2.56E-06	GCATGCGACGCAGAGCGC
chromosome	643217	643234	PSPPH_1233_pwm2_target_site_118	13.3714	+	4.59E-06	GCCCGCAGCGATGCGGGC
chromosome	643217	643234	PSPPH_1233_pwm2_target_site_119	13.3714	-	4.59E-06	GCCCGCATCGCTGCGGGC
chromosome	660239	660256	PSPPH_1233_pwm2_target_site_120	13.0429	+	7.21E-06	GCGCTCTGCCCAGCGCAC
chromosome	660239	660256	PSPPH_1233_pwm2_target_site_121	13.0429	-	7.21E-06	GTGCGCTGGGCAGAGCGC
chromosome	709362	709379	PSPPH_1233_pwm2_target_site_122	13.1286	+	6.42E-06	GCGTTCTGGAAAGCGCTC
chromosome	720224	720241	PSPPH_1233_pwm2_target_site_123	14.3429	-	1.03E-06	GCGCCCTCCGGAGCGTGC
chromosome	720224	720241	PSPPH_1233_pwm2_target_site_124	14.4	+	9.34E-07	GCACGCTCCGGAGGGCGC
chromosome	751128	751145	PSPPH_1233_pwm2_target_site_125	13.1857	-	5.94E-06	GCACGCGAGCAGGTGCGC
chromosome	751128	751145	PSPPH_1233_pwm2_target_site_126	13.1857	+	5.94E-06	GCGCACCTGCTCGCGTGC
chromosome	760047	760064	PSPPH_1233_pwm2_target_site_127	14.9857	+	3.26E-07	GGGCACAACCTTGCGCGC
chromosome	760047	760064	PSPPH_1233_pwm2_target_site_128	15.0143	-	3.09E-07	GCGCGCAAGGTTGTGCCC
chromosome	771153	771170	PSPPH_1233_pwm2_target_site_129	12.8571	-	9.20E-06	GTGCCCTTCACTGAGCGC
chromosome	771153	771170	PSPPH_1233_pwm2_target_site_130	12.9143	+	8.54E-06	GCGCTCAGTGAAGGGCAC
chromosome	782578	782595	PSPPH_1233_pwm2_target_site_131	13.3429	-	4.78E-06	GTGCGCAATCTCGCGCAC
chromosome	782578	782595	PSPPH_1233_pwm2_target_site_132	13.3429	+	4.78E-06	GTGCGCGAGATTGCGCAC
chromosome	816712	816729	PSPPH_1233_pwm2_target_site_133	14.7143	+	5.41E-07	GAGCGCTGGGTCGAGCGC
chromosome	816712	816729	PSPPH_1233_pwm2_target_site_134	14.7143	-	5.41E-07	GCGCTCGACCCAGCGCTC
chromosome	833577	833594	PSPPH_1233_pwm2_target_site_135	13.0286	+	7.35E-06	GCGGCCGCCAAAGAGCGC
chromosome	857981	857998	PSPPH_1233_pwm2_target_site_136	14.2286	+	1.25E-06	GCCTGCAATGACGCGCGC
chromosome	857981	857998	PSPPH_1233_pwm2_target_site_137	13.8714	-	2.19E-06	GCGCGCGTCATTGCAGGC
chromosome	869078	869095	PSPPH_1233_pwm2_target_site_138	13.5	+	3.82E-06	GAGCGCTATGAAGTGCAC
chromosome	869078	869095	PSPPH_1233_pwm2_target_site_139	13.5	-	3.82E-06	GTGCACTTCATAGCGCTC
chromosome	910653	910670	PSPPH_1233_pwm2_target_site_140	13.4429	+	4.15E-06	GGACTCGACAACGAGCGC
chromosome	910653	910670	PSPPH_1233_pwm2_target_site_141	13.4714	-	3.98E-06	GCGCTCGTTGTCGAGTCC
chromosome	932751	932768	PSPPH_1233_pwm2_target_site_142	12.9571	+	8.07E-06	ATGCTCGACGACGCGCGC
chromosome	932751	932768	PSPPH_1233_pwm2_target_site_143	12.9571	-	8.07E-06	GCGCGCGTCGTCGAGCAT
chromosome	948729	948746	PSPPH_1233_pwm2_target_site_144	12.8143	+	9.72E-06	GCCGGCGTCGTTGAGCTC
chromosome	980596	980613	PSPPH_1233_pwm2_target_site_145	13.4143	-	4.32E-06	GGGCACAATCTTGCGCTC
chromosome	980596	980613	PSPPH_1233_pwm2_target_site_146	13.4429	+	4.15E-06	GAGCGCAAGATTGTGCCC
chromosome	992903	992920	PSPPH_1233_pwm2_target_site_147	12.8143	+	9.72E-06	GCGCGCAGTGTCGAGGCC
chromosome	992903	992920	PSPPH_1233_pwm2_target_site_148	12.8	-	9.90E-06	GGCCTCGACACTGCGCGC
chromosome	994317	994334	PSPPH_1233_pwm2_target_site_149	13.2571	-	5.39E-06	GCGCTCGGCCAAGCGGTC
chromosome	994317	994334	PSPPH_1233_pwm2_target_site_150	13.2714	+	5.28E-06	GACCGCTTGGCCGAGCGC
chromosome	1037472	1037489	PSPPH_1233_pwm2_target_site_151	13.4571	+	4.06E-06	GCCTGCGATCTGGCGCGC
chromosome	1037472	1037489	PSPPH_1233_pwm2_target_site_152	13.1	-	6.68E-06	GCGCGCCAGATCGCAGGC
chromosome	1065805	1065822	PSPPH_1233_pwm2_target_site_153	13.4143	-	4.32E-06	GCGTGCTGTGTGGCGCGC
chromosome	1065805	1065822	PSPPH_1233_pwm2_target_site_154	13.0714	+	6.94E-06	GCGCGCCACACAGCACGC
chromosome	1071688	1071705	PSPPH_1233_pwm2_target_site_155	14.7	+	5.54E-07	ACGCGCAACATCGAGCGC
chromosome	1071688	1071705	PSPPH_1233_pwm2_target_site_156	14.7	-	5.54E-07	GCGCTCGATGTTGCGCGT
chromosome	1080083	1080100	PSPPH_1233_pwm2_target_site_157	12.8714	+	9.03E-06	GAGTTCGTCGCAGGGCGC
chromosome	1101943	1101960	PSPPH_1233_pwm2_target_site_158	12.9143	-	8.54E-06	GCGCTCAATGATGTGGCC
chromosome	1101943	1101960	PSPPH_1233_pwm2_target_site_159	12.9	+	8.70E-06	GGCCACATCATTGAGCGC
chromosome	1103687	1103704	PSPPH_1233_pwm2_target_site_160	13.4143	-	4.32E-06	GCGTGCTGTGTGGCGCGC
chromosome	1103687	1103704	PSPPH_1233_pwm2_target_site_161	13.0714	+	6.94E-06	GCGCGCCACACAGCACGC
chromosome	1152410	1152427	PSPPH_1233_pwm2_target_site_162	15.3571	-	1.57E-07	GCACGCAAGATCGAGCGC
chromosome	1152410	1152427	PSPPH_1233_pwm2_target_site_163	15.3571	+	1.57E-07	GCGCTCGATCTTGCGTGC
chromosome	1165283	1165300	PSPPH_1233_pwm2_target_site_164	13.5286	-	3.67E-06	GCAGGCTACCTTGCACGC
chromosome	1165283	1165300	PSPPH_1233_pwm2_target_site_165	13.5286	+	3.67E-06	GCGTGCAAGGTAGCCTGC
chromosome	1170527	1170544	PSPPH_1233_pwm2_target_site_166	12.9571	+	8.07E-06	GCGCGCTTGAGTGGGTTC
chromosome	1170527	1170544	PSPPH_1233_pwm2_target_site_167	12.9	-	8.70E-06	GAACCCACTCAAGCGCGC
chromosome	1194024	1194041	PSPPH_1233_pwm2_target_site_168	14.0286	-	1.72E-06	GGGCGCTTTGTAGCGTTC
chromosome	1194024	1194041	PSPPH_1233_pwm2_target_site_169	14.0571	+	1.64E-06	GAACGCTACAAAGCGCCC
chromosome	1196362	1196379	PSPPH_1233_pwm2_target_site_170	14.2429	-	1.21E-06	GAACCCTTGCTTGGGCGC
chromosome	1196362	1196379	PSPPH_1233_pwm2_target_site_171	14.2429	+	1.21E-06	GCGCCCAAGCAAGGGTTC
chromosome	1200641	1200658	PSPPH_1233_pwm2_target_site_172	13.3857	-	4.50E-06	GCCTTCGATGAAGTGCGC
chromosome	1200641	1200658	PSPPH_1233_pwm2_target_site_173	13.0286	+	7.35E-06	GCGCACTTCATCGAAGGC
chromosome	1212602	1212619	PSPPH_1233_pwm2_target_site_174	12.8286	+	9.54E-06	GCCTGCTCGGGTGGGCGC
chromosome	1249093	1249110	PSPPH_1233_pwm2_target_site_175	14.5	+	7.87E-07	GCGCGCGATACCGCGCGC
chromosome	1249093	1249110	PSPPH_1233_pwm2_target_site_176	14.5	-	7.87E-07	GCGCGCGGTATCGCGCGC
chromosome	1250246	1250263	PSPPH_1233_pwm2_target_site_177	13.6714	-	2.97E-06	GCGCACACTGGAGCGCGC
chromosome	1250246	1250263	PSPPH_1233_pwm2_target_site_178	13.6714	+	2.97E-06	GCGCGCTCCAGTGTGCGC
chromosome	1265430	1265447	PSPPH_1233_pwm2_target_site_179	12.9	+	8.70E-06	GCGGGCTGGGAAGGGCTC
chromosome	1269666	1269683	PSPPH_1233_pwm2_target_site_180	13.1	+	6.68E-06	AAGCTCGACGAAGCGTGC
chromosome	1269666	1269683	PSPPH_1233_pwm2_target_site_181	13.1	-	6.68E-06	GCACGCTTCGTCGAGCTT
chromosome	1273706	1273723	PSPPH_1233_pwm2_target_site_182	12.8857	-	8.87E-06	AAGGGCTACCTTGAGCGC
chromosome	1284507	1284524	PSPPH_1233_pwm2_target_site_183	13.7143	+	2.79E-06	GACCGCTACGTTGAGGTC
chromosome	1284507	1284524	PSPPH_1233_pwm2_target_site_184	13.7143	-	2.79E-06	GACCTCAACGTAGCGGTC
chromosome	1294800	1294817	PSPPH_1233_pwm2_target_site_185	12.8857	+	8.87E-06	GCCTGCTTCGGTGAGGGC
chromosome	1310192	1310209	PSPPH_1233_pwm2_target_site_186	13.5143	+	3.74E-06	GAGCTCAATGTCGCGGTC
chromosome	1310192	1310209	PSPPH_1233_pwm2_target_site_187	13.5286	-	3.67E-06	GACCGCGACATTGAGCTC
chromosome	1354586	1354603	PSPPH_1233_pwm2_target_site_188	14.7714	+	4.86E-07	GCGCGCTTCAAAGCGGTC
chromosome	1354586	1354603	PSPPH_1233_pwm2_target_site_189	14.7857	-	4.74E-07	GACCGCTTTGAAGCGCGC
chromosome	1356658	1356675	PSPPH_1233_pwm2_target_site_190	14.4286	-	8.90E-07	GCACGCTCTAAAGCGCGC
chromosome	1356658	1356675	PSPPH_1233_pwm2_target_site_191	14.4286	+	8.90E-07	GCGCGCTTTAGAGCGTGC
chromosome	1385881	1385898	PSPPH_1233_pwm2_target_site_192	12.8429	+	9.37E-06	GCGCGCAGCCTCGCGTAC
chromosome	1385881	1385898	PSPPH_1233_pwm2_target_site_193	12.8429	-	9.37E-06	GTACGCGAGGCTGCGCGC
chromosome	1387081	1387098	PSPPH_1233_pwm2_target_site_194	13.4571	-	4.06E-06	GTGGGCAATGTTGCGCGC
chromosome	1387081	1387098	PSPPH_1233_pwm2_target_site_195	13.1143	+	6.55E-06	GCGCGCAACATTGCCCAC
chromosome	1404075	1404092	PSPPH_1233_pwm2_target_site_196	13.2143	-	5.71E-06	GCCGTCGACGTGGCGCGC
chromosome	1404075	1404092	PSPPH_1233_pwm2_target_site_197	12.8571	+	9.20E-06	GCGCGCCACGTCGACGGC
chromosome	1432888	1432905	PSPPH_1233_pwm2_target_site_198	13.0429	+	7.21E-06	GCCGCCAACCCAGCGCGC
chromosome	1433728	1433745	PSPPH_1233_pwm2_target_site_199	14.0571	-	1.64E-06	ACGCTCAAGCTCGCGGGC
chromosome	1433728	1433745	PSPPH_1233_pwm2_target_site_200	14.0714	+	1.61E-06	GCCCGCGAGCTTGAGCGT
chromosome	1454780	1454797	PSPPH_1233_pwm2_target_site_201	13.4857	-	3.90E-06	GCGCCCGTGGCTGTGCGC
chromosome	1454780	1454797	PSPPH_1233_pwm2_target_site_202	13.5429	+	3.59E-06	GCGCACAGCCACGGGCGC
chromosome	1454821	1454838	PSPPH_1233_pwm2_target_site_203	12.9714	-	7.92E-06	GCGATCAACATTGCGCGC
chromosome	1457213	1457230	PSPPH_1233_pwm2_target_site_204	13.4286	-	4.24E-06	GCGCTCTGCGTCGCATGC
chromosome	1457213	1457230	PSPPH_1233_pwm2_target_site_205	13.7714	+	2.56E-06	GCATGCGACGCAGAGCGC
chromosome	1472091	1472108	PSPPH_1233_pwm2_target_site_206	14.0429	-	1.68E-06	GCGTACTGCGTTGCGCGC
chromosome	1472091	1472108	PSPPH_1233_pwm2_target_site_207	13.7	+	2.85E-06	GCGCGCAACGCAGTACGC
chromosome	1483480	1483497	PSPPH_1233_pwm2_target_site_208	13.6	+	3.30E-06	GAGCGCCTGGACGAGCGC
chromosome	1483480	1483497	PSPPH_1233_pwm2_target_site_209	13.6	-	3.30E-06	GCGCTCGTCCAGGCGCTC
chromosome	1511530	1511547	PSPPH_1233_pwm2_target_site_210	13.2429	-	5.49E-06	GCACTCTCCAGTGAGCGC
chromosome	1511530	1511547	PSPPH_1233_pwm2_target_site_211	13.2429	+	5.49E-06	GCGCTCACTGGAGAGTGC
chromosome	1537331	1537348	PSPPH_1233_pwm2_target_site_212	13.1429	+	6.30E-06	GCGCCCGATCTTGAGTGT
chromosome	1537331	1537348	PSPPH_1233_pwm2_target_site_213	13.2	-	5.83E-06	ACACTCAAGATCGGGCGC
chromosome	1602621	1602638	PSPPH_1233_pwm2_target_site_214	15.0143	+	3.09E-07	GAGCCCTTTGTCGAGCGC
chromosome	1602621	1602638	PSPPH_1233_pwm2_target_site_215	15.0714	-	2.78E-07	GCGCTCGACAAAGGGCTC
chromosome	1625467	1625484	PSPPH_1233_pwm2_target_site_216	13.1143	+	6.55E-06	GCGGTCATTGAAGCGCCC
chromosome	1658833	1658850	PSPPH_1233_pwm2_target_site_217	13.4286	-	4.24E-06	GCGCTCTGCGTCGCATGC
chromosome	1658833	1658850	PSPPH_1233_pwm2_target_site_218	13.7714	+	2.56E-06	GCATGCGACGCAGAGCGC
chromosome	1690888	1690905	PSPPH_1233_pwm2_target_site_219	12.8714	+	9.03E-06	GCGCTCGTCAATGCGGAC
chromosome	1690888	1690905	PSPPH_1233_pwm2_target_site_220	12.8857	-	8.87E-06	GTCCGCATTGACGAGCGC
chromosome	1707013	1707030	PSPPH_1233_pwm2_target_site_221	13.4857	-	3.90E-06	GCGTTCTGCCTTGAGTGC
chromosome	1707013	1707030	PSPPH_1233_pwm2_target_site_222	13.1429	+	6.30E-06	GCACTCAAGGCAGAACGC
chromosome	1761261	1761278	PSPPH_1233_pwm2_target_site_223	13.8714	-	2.19E-06	GCGCCCGCCGAGGCGCGC
chromosome	1761261	1761278	PSPPH_1233_pwm2_target_site_224	13.9286	+	2.01E-06	GCGCGCCTCGGCGGGCGC
chromosome	1765987	1766004	PSPPH_1233_pwm2_target_site_225	13.7	-	2.85E-06	GCGCTCTTCGCCGCGCAC
chromosome	1765987	1766004	PSPPH_1233_pwm2_target_site_226	13.7	+	2.85E-06	GTGCGCGGCGAAGAGCGC
chromosome	1766158	1766175	PSPPH_1233_pwm2_target_site_227	13.8714	-	2.19E-06	ACGCTCCAGCTTGCGCGC
chromosome	1766158	1766175	PSPPH_1233_pwm2_target_site_228	13.8714	+	2.19E-06	GCGCGCAAGCTGGAGCGT
chromosome	1822895	1822912	PSPPH_1233_pwm2_target_site_229	16.2143	-	2.28E-08	GCGCCCGACCATGCGCGC
chromosome	1822895	1822912	PSPPH_1233_pwm2_target_site_230	16.2714	+	1.97E-08	GCGCGCATGGTCGGGCGC
chromosome	1823919	1823936	PSPPH_1233_pwm2_target_site_231	13.0286	-	7.35E-06	GAGCGCGAGACTGCGGGC
chromosome	1823919	1823936	PSPPH_1233_pwm2_target_site_232	13.0429	+	7.21E-06	GCCCGCAGTCTCGCGCTC
chromosome	1826953	1826970	PSPPH_1233_pwm2_target_site_233	15.9143	-	4.67E-08	GCACGCAAGGAAGAGCGC
chromosome	1826953	1826970	PSPPH_1233_pwm2_target_site_234	15.9143	+	4.67E-08	GCGCTCTTCCTTGCGTGC
chromosome	1829445	1829462	PSPPH_1233_pwm2_target_site_235	12.8429	-	9.37E-06	GTGCTCAAGCTCGGGGTC
chromosome	1829445	1829462	PSPPH_1233_pwm2_target_site_236	12.8	+	9.90E-06	GACCCCGAGCTTGAGCAC
chromosome	1833349	1833366	PSPPH_1233_pwm2_target_site_237	13.9714	+	1.88E-06	GCGGCCTTTCATGCGCGC
chromosome	1833349	1833366	PSPPH_1233_pwm2_target_site_238	13.6857	-	2.91E-06	GCGCGCATGAAAGGCCGC
chromosome	1833361	1833378	PSPPH_1233_pwm2_target_site_239	13.3429	-	4.78E-06	GGATGCGATCTTGCGCGC
chromosome	1833361	1833378	PSPPH_1233_pwm2_target_site_240	13.0286	+	7.35E-06	GCGCGCAAGATCGCATCC
chromosome	1838283	1838300	PSPPH_1233_pwm2_target_site_241	13.6143	+	3.24E-06	GAGCTCGATCAGGCGCGC
chromosome	1838283	1838300	PSPPH_1233_pwm2_target_site_242	13.6143	-	3.24E-06	GCGCGCCTGATCGAGCTC
chromosome	1868500	1868517	PSPPH_1233_pwm2_target_site_243	14	+	1.80E-06	GAGCGCGATGACGTGCGC
chromosome	1868500	1868517	PSPPH_1233_pwm2_target_site_244	14	-	1.80E-06	GCGCACGTCATCGCGCTC
chromosome	1874661	1874678	PSPPH_1233_pwm2_target_site_245	12.9571	+	8.07E-06	GCCTGCTTGGCAGTGCGC
chromosome	1883636	1883653	PSPPH_1233_pwm2_target_site_246	13.1429	-	6.30E-06	GCGCACATGAAAGAGCAC
chromosome	1883636	1883653	PSPPH_1233_pwm2_target_site_247	13.1429	+	6.30E-06	GTGCTCTTTCATGTGCGC
chromosome	1897926	1897943	PSPPH_1233_pwm2_target_site_248	12.9571	-	8.07E-06	GCGCTCAGGCACGCGCAC
chromosome	1897926	1897943	PSPPH_1233_pwm2_target_site_249	12.9571	+	8.07E-06	GTGCGCGTGCCTGAGCGC
chromosome	1898322	1898339	PSPPH_1233_pwm2_target_site_250	13.3714	+	4.59E-06	GAGCGCATGGTCGAGGTC
chromosome	1898322	1898339	PSPPH_1233_pwm2_target_site_251	13.3857	-	4.50E-06	GACCTCGACCATGCGCTC
chromosome	1905389	1905406	PSPPH_1233_pwm2_target_site_252	14.4143	+	9.11E-07	GCGCCCAAAGAAGCGCGC
chromosome	1905389	1905406	PSPPH_1233_pwm2_target_site_253	14.4714	-	8.28E-07	GCGCGCTTCTTTGGGCGC
chromosome	1918753	1918770	PSPPH_1233_pwm2_target_site_254	12.9286	+	8.38E-06	GCGTGCATGCCTGCGGGC
chromosome	1933893	1933910	PSPPH_1233_pwm2_target_site_255	13.9429	+	1.97E-06	GCGCCCAACGAAGAGGGT
chromosome	1933893	1933910	PSPPH_1233_pwm2_target_site_256	14.0143	-	1.76E-06	ACCCTCTTCGTTGGGCGC
chromosome	1975446	1975463	PSPPH_1233_pwm2_target_site_257	13.2286	+	5.60E-06	GCCGTCATGAAAGCGCGC
chromosome	1975446	1975463	PSPPH_1233_pwm2_target_site_258	12.8714	-	9.03E-06	GCGCGCTTTCATGACGGC
chromosome	1978747	1978764	PSPPH_1233_pwm2_target_site_259	13.6429	-	3.10E-06	GCGGCCTACAACGCGGGC
chromosome	1978747	1978764	PSPPH_1233_pwm2_target_site_260	13.3714	+	4.59E-06	GCCCGCGTTGTAGGCCGC
chromosome	1992467	1992484	PSPPH_1233_pwm2_target_site_261	13.0429	+	7.21E-06	GCGGGCAAAGTCGCGCGC
chromosome	2003330	2003347	PSPPH_1233_pwm2_target_site_262	13.3714	+	4.59E-06	GAGTTCTTTGTTGCGCTC
chromosome	2003330	2003347	PSPPH_1233_pwm2_target_site_263	13.0286	-	7.35E-06	GAGCGCAACAAAGAACTC
chromosome	2003421	2003438	PSPPH_1233_pwm2_target_site_264	13.7143	-	2.79E-06	GCCGTCAACATTGAGCGC
chromosome	2003421	2003438	PSPPH_1233_pwm2_target_site_265	13.3571	+	4.68E-06	GCGCTCAATGTTGACGGC
chromosome	2004433	2004450	PSPPH_1233_pwm2_target_site_266	14.8857	+	3.94E-07	GCGCGCTTGGCAGCGCCC
chromosome	2004433	2004450	PSPPH_1233_pwm2_target_site_267	14.8571	-	4.16E-07	GGGCGCTGCCAAGCGCGC
chromosome	2031909	2031926	PSPPH_1233_pwm2_target_site_268	13.1143	-	6.55E-06	AAGCGCGACCTGGCGCGC
chromosome	2031909	2031926	PSPPH_1233_pwm2_target_site_269	13.1143	+	6.55E-06	GCGCGCCAGGTCGCGCTT
chromosome	2057048	2057065	PSPPH_1233_pwm2_target_site_270	13.1571	-	6.18E-06	GCGGGCTATGTCGCAGGC
chromosome	2057048	2057065	PSPPH_1233_pwm2_target_site_271	13.1714	+	6.06E-06	GCCTGCGACATAGCCCGC
chromosome	2063817	2063834	PSPPH_1233_pwm2_target_site_272	12.9286	-	8.38E-06	GGGCGCGATCATGGGCAC
chromosome	2063817	2063834	PSPPH_1233_pwm2_target_site_273	12.9	+	8.70E-06	GTGCCCATGATCGCGCCC
chromosome	2072404	2072421	PSPPH_1233_pwm2_target_site_274	13.5286	+	3.67E-06	GCGTCCTTGATTGCGCAC
chromosome	2072404	2072421	PSPPH_1233_pwm2_target_site_275	13.2429	-	5.49E-06	GTGCGCAATCAAGGACGC
chromosome	2084207	2084224	PSPPH_1233_pwm2_target_site_276	13.0857	+	6.81E-06	GCGTCCGATCTTGAGCGT
chromosome	2084207	2084224	PSPPH_1233_pwm2_target_site_277	12.8	-	9.90E-06	ACGCTCAAGATCGGACGC
chromosome	2084380	2084397	PSPPH_1233_pwm2_target_site_278	13.0857	+	6.81E-06	GCGTCCGATCTTGAGCGT
chromosome	2084380	2084397	PSPPH_1233_pwm2_target_site_279	12.8	-	9.90E-06	ACGCTCAAGATCGGACGC
chromosome	2099626	2099643	PSPPH_1233_pwm2_target_site_280	12.9714	-	7.92E-06	AAGCGCGTCCATGAGCGC
chromosome	2099626	2099643	PSPPH_1233_pwm2_target_site_281	12.9714	+	7.92E-06	GCGCTCATGGACGCGCTT
chromosome	2100822	2100839	PSPPH_1233_pwm2_target_site_282	13.4857	-	3.90E-06	GCACTCAACATCGTGGGC
chromosome	2100822	2100839	PSPPH_1233_pwm2_target_site_283	13.5	+	3.82E-06	GCCCACGATGTTGAGTGC
chromosome	2105700	2105717	PSPPH_1233_pwm2_target_site_284	12.8143	+	9.72E-06	GCGTTCCTTGAAGCGGGC
chromosome	2130292	2130309	PSPPH_1233_pwm2_target_site_285	14.0714	+	1.61E-06	GAGCGCCTTGTTGCGCGC
chromosome	2130292	2130309	PSPPH_1233_pwm2_target_site_286	14.0714	-	1.61E-06	GCGCGCAACAAGGCGCTC
chromosome	2147470	2147487	PSPPH_1233_pwm2_target_site_287	13.7714	+	2.56E-06	GCGCCCTCGCTCGAGCGT
chromosome	2147470	2147487	PSPPH_1233_pwm2_target_site_288	13.8286	-	2.35E-06	ACGCTCGAGCGAGGGCGC
chromosome	2150910	2150927	PSPPH_1233_pwm2_target_site_289	13.9571	+	1.92E-06	GCGTTCGCGAAAGCGCGC
chromosome	2150910	2150927	PSPPH_1233_pwm2_target_site_290	13.6143	-	3.24E-06	GCGCGCTTTCGCGAACGC
chromosome	2167903	2167920	PSPPH_1233_pwm2_target_site_291	12.8857	-	8.87E-06	GAGCCCGATCCAGCGCCC
chromosome	2167903	2167920	PSPPH_1233_pwm2_target_site_292	12.9143	+	8.54E-06	GGGCGCTGGATCGGGCTC
chromosome	2171879	2171896	PSPPH_1233_pwm2_target_site_293	13.0714	+	6.94E-06	ACGCTCTTTATCGCGCTC
chromosome	2171879	2171896	PSPPH_1233_pwm2_target_site_294	13.0714	-	6.94E-06	GAGCGCGATAAAGAGCGT
chromosome	2175656	2175673	PSPPH_1233_pwm2_target_site_295	13.9429	-	1.97E-06	GTGTCCGAGGTCGCGCGC
chromosome	2175656	2175673	PSPPH_1233_pwm2_target_site_296	13.6571	+	3.04E-06	GCGCGCGACCTCGGACAC
chromosome	2224230	2224247	PSPPH_1233_pwm2_target_site_297	13.1571	-	6.18E-06	GCGCTCATGCCGGGGCGC
chromosome	2224230	2224247	PSPPH_1233_pwm2_target_site_298	13.1	+	6.68E-06	GCGCCCCGGCATGAGCGC
chromosome	2226457	2226474	PSPPH_1233_pwm2_target_site_299	13.1714	-	6.06E-06	ACGCTCTGGATCGAGCGC
chromosome	2226457	2226474	PSPPH_1233_pwm2_target_site_300	13.1714	+	6.06E-06	GCGCTCGATCCAGAGCGT
chromosome	2228471	2228488	PSPPH_1233_pwm2_target_site_301	13.3857	+	4.50E-06	GCGTGCTGGAAAGCGTGC
chromosome	2228471	2228488	PSPPH_1233_pwm2_target_site_302	13.0429	-	7.21E-06	GCACGCTTTCCAGCACGC
chromosome	2238808	2238825	PSPPH_1233_pwm2_target_site_303	14.4	-	9.34E-07	GCACTCGATGTTGTGCGC
chromosome	2238808	2238825	PSPPH_1233_pwm2_target_site_304	14.4	+	9.34E-07	GCGCACAACATCGAGTGC
chromosome	2250382	2250399	PSPPH_1233_pwm2_target_site_305	13.6857	+	2.91E-06	GCGCGCCTGCAAGCGCAC
chromosome	2250382	2250399	PSPPH_1233_pwm2_target_site_306	13.6857	-	2.91E-06	GTGCGCTTGCAGGCGCGC
chromosome	2258383	2258400	PSPPH_1233_pwm2_target_site_307	14.3714	+	9.81E-07	GCGCCCAATGCCGGGCGC
chromosome	2258383	2258400	PSPPH_1233_pwm2_target_site_308	14.3714	-	9.81E-07	GCGCCCGGCATTGGGCGC
chromosome	2266147	2266164	PSPPH_1233_pwm2_target_site_309	13.4286	+	4.24E-06	GCGCTCTGCGTCGCATGC
chromosome	2266147	2266164	PSPPH_1233_pwm2_target_site_310	13.7714	-	2.56E-06	GCATGCGACGCAGAGCGC
chromosome	2290233	2290250	PSPPH_1233_pwm2_target_site_311	14.9	-	3.83E-07	GCGTCCGATCTTGAGCGC
chromosome	2290233	2290250	PSPPH_1233_pwm2_target_site_312	14.6143	+	6.45E-07	GCGCTCAAGATCGGACGC
chromosome	2294219	2294236	PSPPH_1233_pwm2_target_site_313	15.5571	-	1.03E-07	GCGCGCAATCCAGCGCGC
chromosome	2294219	2294236	PSPPH_1233_pwm2_target_site_314	15.5571	+	1.03E-07	GCGCGCTGGATTGCGCGC
chromosome	2294544	2294561	PSPPH_1233_pwm2_target_site_315	13.4857	-	3.90E-06	GCCTGCCAGAAAGCGCGC
chromosome	2294544	2294561	PSPPH_1233_pwm2_target_site_316	13.1286	+	6.42E-06	GCGCGCTTTCTGGCAGGC
chromosome	2296981	2296998	PSPPH_1233_pwm2_target_site_317	13.5429	-	3.59E-06	GGCCGCTATGTAGAGGTC
chromosome	2296981	2296998	PSPPH_1233_pwm2_target_site_318	13.5714	+	3.44E-06	GACCTCTACATAGCGGCC
chromosome	2315844	2315861	PSPPH_1233_pwm2_target_site_319	13.5429	+	3.59E-06	GCCTACAAGGACGCGCGC
chromosome	2315844	2315861	PSPPH_1233_pwm2_target_site_320	13.1857	-	5.94E-06	GCGCGCGTCCTTGTAGGC
chromosome	2316725	2316742	PSPPH_1233_pwm2_target_site_321	13.5	+	3.82E-06	GCCTCCGAGCGAGGGCGC
chromosome	2316725	2316742	PSPPH_1233_pwm2_target_site_322	13.1429	-	6.30E-06	GCGCCCTCGCTCGGAGGC
chromosome	2392157	2392174	PSPPH_1233_pwm2_target_site_323	12.8143	+	9.72E-06	GCGGGCGTCCTTGCGGCC
chromosome	2407645	2407662	PSPPH_1233_pwm2_target_site_324	12.9571	-	8.07E-06	GACCGCTTCACTGAGCGC
chromosome	2407645	2407662	PSPPH_1233_pwm2_target_site_325	12.9429	+	8.23E-06	GCGCTCAGTGAAGCGGTC
chromosome	2416549	2416566	PSPPH_1233_pwm2_target_site_326	13.5857	-	3.37E-06	GCGGTCGCGGAAGAGCGC
chromosome	2416549	2416566	PSPPH_1233_pwm2_target_site_327	13.2429	+	5.49E-06	GCGCTCTTCCGCGACCGC
chromosome	2418395	2418412	PSPPH_1233_pwm2_target_site_328	13.1143	+	6.55E-06	GCGTGCAACAAGGCGGGC
chromosome	2429203	2429220	PSPPH_1233_pwm2_target_site_329	13.4429	+	4.15E-06	GCCTTCATCGTTGAGGGC
chromosome	2429203	2429220	PSPPH_1233_pwm2_target_site_330	13.1	-	6.68E-06	GCCCTCAACGATGAAGGC
chromosome	2431442	2431459	PSPPH_1233_pwm2_target_site_331	14.1143	-	1.50E-06	GCCCTCTCGGTGGCGCGC
chromosome	2431442	2431459	PSPPH_1233_pwm2_target_site_332	14.1	+	1.53E-06	GCGCGCCACCGAGAGGGC
chromosome	2454388	2454405	PSPPH_1233_pwm2_target_site_333	13.9286	-	2.01E-06	GCGCCCGACCACGAGGTC
chromosome	2454388	2454405	PSPPH_1233_pwm2_target_site_334	14	+	1.80E-06	GACCTCGTGGTCGGGCGC
chromosome	2456625	2456642	PSPPH_1233_pwm2_target_site_335	12.8429	-	9.37E-06	GCGCTCATCACCGGGCCC
chromosome	2461472	2461489	PSPPH_1233_pwm2_target_site_336	13.9429	+	1.97E-06	GCGCGCTACGTGGTGCAC
chromosome	2461472	2461489	PSPPH_1233_pwm2_target_site_337	13.9429	-	1.97E-06	GTGCACCACGTAGCGCGC
chromosome	2496014	2496031	PSPPH_1233_pwm2_target_site_338	12.8857	-	8.87E-06	GCGCACTTCATCGTGCAC
chromosome	2496014	2496031	PSPPH_1233_pwm2_target_site_339	12.8857	+	8.87E-06	GTGCACGATGAAGTGCGC
chromosome	2509075	2509092	PSPPH_1233_pwm2_target_site_340	13.1857	+	5.94E-06	GCGGACTACGTAGACCGC
chromosome	2509075	2509092	PSPPH_1233_pwm2_target_site_341	13.1857	-	5.94E-06	GCGGTCTACGTAGTCCGC
chromosome	2528256	2528273	PSPPH_1233_pwm2_target_site_342	14.2286	-	1.25E-06	GCCTGCAGCGTAGCGCGC
chromosome	2528256	2528273	PSPPH_1233_pwm2_target_site_343	13.8714	+	2.19E-06	GCGCGCTACGCTGCAGGC
chromosome	2528893	2528910	PSPPH_1233_pwm2_target_site_344	13.9	+	2.10E-06	GCGCCCGAGCCTGTGCGC
chromosome	2528893	2528910	PSPPH_1233_pwm2_target_site_345	13.9571	-	1.92E-06	GCGCACAGGCTCGGGCGC
chromosome	2547933	2547950	PSPPH_1233_pwm2_target_site_346	13.2	-	5.83E-06	GCGCACGCCATGGCGCGC
chromosome	2547933	2547950	PSPPH_1233_pwm2_target_site_347	13.2	+	5.83E-06	GCGCGCCATGGCGTGCGC
chromosome	2549457	2549474	PSPPH_1233_pwm2_target_site_348	13.0571	-	7.07E-06	GCGCTCATCGCTGAGCAC
chromosome	2549457	2549474	PSPPH_1233_pwm2_target_site_349	13.0571	+	7.07E-06	GTGCTCAGCGATGAGCGC
chromosome	2551268	2551285	PSPPH_1233_pwm2_target_site_350	12.8714	-	9.03E-06	GCGCCCATGGGCGCGGCC
chromosome	2551268	2551285	PSPPH_1233_pwm2_target_site_351	12.9143	+	8.54E-06	GGCCGCGCCCATGGGCGC
chromosome	2590575	2590592	PSPPH_1233_pwm2_target_site_352	13.3714	-	4.59E-06	ACGCTCACGCAAGGGCGC
chromosome	2590575	2590592	PSPPH_1233_pwm2_target_site_353	13.3143	+	4.97E-06	GCGCCCTTGCGTGAGCGT
chromosome	2610243	2610260	PSPPH_1233_pwm2_target_site_354	14.3429	-	1.03E-06	GCCCGCTGCGAAGCGGGC
chromosome	2610243	2610260	PSPPH_1233_pwm2_target_site_355	14.3429	+	1.03E-06	GCCCGCTTCGCAGCGGGC
chromosome	2610846	2610863	PSPPH_1233_pwm2_target_site_356	12.9857	-	7.78E-06	GCACGCTTCCCGGGGCGC
chromosome	2610846	2610863	PSPPH_1233_pwm2_target_site_357	12.9286	+	8.38E-06	GCGCCCCGGGAAGCGTGC
chromosome	2666575	2666592	PSPPH_1233_pwm2_target_site_358	13.5	+	3.82E-06	GCCTGCTAGAGCGGGCGC
chromosome	2666575	2666592	PSPPH_1233_pwm2_target_site_359	13.0857	-	6.81E-06	GCGCCCGCTCTAGCAGGC
chromosome	2745117	2745134	PSPPH_1233_pwm2_target_site_360	13.5714	-	3.44E-06	GCCCCCAAGCCAGTGCGC
chromosome	2745117	2745134	PSPPH_1233_pwm2_target_site_361	13.6143	+	3.24E-06	GCGCACTGGCTTGGGGGC
chromosome	2754611	2754628	PSPPH_1233_pwm2_target_site_362	13.9	+	2.10E-06	GCGTCCGATGTTGGGTGC
chromosome	2754611	2754628	PSPPH_1233_pwm2_target_site_363	13.5571	-	3.52E-06	GCACCCAACATCGGACGC
chromosome	2794182	2794199	PSPPH_1233_pwm2_target_site_364	13.0286	-	7.35E-06	GCGCCCGGCCTCGTGGGC
chromosome	2794182	2794199	PSPPH_1233_pwm2_target_site_365	13.1	+	6.68E-06	GCCCACGAGGCCGGGCGC
chromosome	2807964	2807981	PSPPH_1233_pwm2_target_site_366	12.8571	+	9.20E-06	GCCTGCAAGCTGGTGCGC
chromosome	2826927	2826944	PSPPH_1233_pwm2_target_site_367	13.2143	-	5.71E-06	GCCCTCGACGGTGCGCAC
chromosome	2826927	2826944	PSPPH_1233_pwm2_target_site_368	13.2	+	5.83E-06	GTGCGCACCGTCGAGGGC
chromosome	2856538	2856555	PSPPH_1233_pwm2_target_site_369	13.0286	-	7.35E-06	GCGCCCGCCAAAGGGCAC
chromosome	2856538	2856555	PSPPH_1233_pwm2_target_site_370	13.0286	+	7.35E-06	GTGCCCTTTGGCGGGCGC
chromosome	2867618	2867635	PSPPH_1233_pwm2_target_site_371	13.0714	+	6.94E-06	GAGCCCTTGATCGAGCGT
chromosome	2867618	2867635	PSPPH_1233_pwm2_target_site_372	13.1286	-	6.42E-06	ACGCTCGATCAAGGGCTC
chromosome	2872416	2872433	PSPPH_1233_pwm2_target_site_373	13.2286	+	5.60E-06	AGGCTCGTTGTAGAGCGC
chromosome	2872416	2872433	PSPPH_1233_pwm2_target_site_374	13.2571	-	5.39E-06	GCGCTCTACAACGAGCCT
chromosome	2877453	2877470	PSPPH_1233_pwm2_target_site_375	12.8286	+	9.54E-06	GCGGGCAGCAACGCGCGC
chromosome	2895026	2895043	PSPPH_1233_pwm2_target_site_376	14	-	1.80E-06	GCGTGCGTTGTCGCGCTC
chromosome	2895026	2895043	PSPPH_1233_pwm2_target_site_377	13.6571	+	3.04E-06	GAGCGCGACAACGCACGC
chromosome	2896722	2896739	PSPPH_1233_pwm2_target_site_378	13.8714	+	2.19E-06	GGCCTCTTGCACGAGCGC
chromosome	2896722	2896739	PSPPH_1233_pwm2_target_site_379	13.8857	-	2.15E-06	GCGCTCGTGCAAGAGGCC
chromosome	2939786	2939803	PSPPH_1233_pwm2_target_site_380	13.1143	-	6.55E-06	GCGCACTTCAACGCGGTC
chromosome	2939786	2939803	PSPPH_1233_pwm2_target_site_381	13.1286	+	6.42E-06	GACCGCGTTGAAGTGCGC
chromosome	2954791	2954808	PSPPH_1233_pwm2_target_site_382	12.9143	+	8.54E-06	GCGTGCGGCGTTGCGCAC
chromosome	2977041	2977058	PSPPH_1233_pwm2_target_site_383	13.1286	+	6.42E-06	GAACGCATCAAAGCGCTC
chromosome	2977041	2977058	PSPPH_1233_pwm2_target_site_384	13.1286	-	6.42E-06	GAGCGCTTTGATGCGTTC
chromosome	2982809	2982826	PSPPH_1233_pwm2_target_site_385	12.9	-	8.70E-06	GCGTTCACGGTCGCGCAC
chromosome	2995015	2995032	PSPPH_1233_pwm2_target_site_386	12.9143	-	8.54E-06	GCGGGCCTGATCGAGCGC
chromosome	3008440	3008457	PSPPH_1233_pwm2_target_site_387	13.4429	+	4.15E-06	GAGCGCTCGGTTGCGGTC
chromosome	3008440	3008457	PSPPH_1233_pwm2_target_site_388	13.4571	-	4.06E-06	GACCGCAACCGAGCGCTC
chromosome	3019478	3019495	PSPPH_1233_pwm2_target_site_389	14.0286	+	1.72E-06	GCACTCGAGCAGGCGCGC
chromosome	3019478	3019495	PSPPH_1233_pwm2_target_site_390	14.0286	-	1.72E-06	GCGCGCCTGCTCGAGTGC
chromosome	3023324	3023341	PSPPH_1233_pwm2_target_site_391	13.5714	-	3.44E-06	GCACGCAAGGTCGCGGAC
chromosome	3023324	3023341	PSPPH_1233_pwm2_target_site_392	13.5857	+	3.37E-06	GTCCGCGACCTTGCGTGC
chromosome	3038754	3038771	PSPPH_1233_pwm2_target_site_393	14.1857	+	1.34E-06	GCGTTCGGCCTTGCGCGC
chromosome	3038754	3038771	PSPPH_1233_pwm2_target_site_394	13.8429	-	2.30E-06	GCGCGCAAGGCCGAACGC
chromosome	3043477	3043494	PSPPH_1233_pwm2_target_site_395	13.6714	+	2.97E-06	GGGCGCTGGCTCGCGTGC
chromosome	3043477	3043494	PSPPH_1233_pwm2_target_site_396	13.7	-	2.85E-06	GCACGCGAGCCAGCGCCC
chromosome	3052912	3052929	PSPPH_1233_pwm2_target_site_397	15.6429	+	8.62E-08	GCGCTCGACGCAGAGCGC
chromosome	3052912	3052929	PSPPH_1233_pwm2_target_site_398	15.6429	-	8.62E-08	GCGCTCTGCGTCGAGCGC
chromosome	3074402	3074419	PSPPH_1233_pwm2_target_site_399	12.8143	+	9.72E-06	GCCCTCGGGCAAGGGTGC
chromosome	3081186	3081203	PSPPH_1233_pwm2_target_site_400	14.2286	+	1.25E-06	GCGTACTCGATAGCGCGC
chromosome	3081186	3081203	PSPPH_1233_pwm2_target_site_401	13.8857	-	2.15E-06	GCGCGCTATCGAGTACGC
chromosome	3084114	3084131	PSPPH_1233_pwm2_target_site_402	13.3857	-	4.50E-06	GGCCACTACATAGAGTGC
chromosome	3084114	3084131	PSPPH_1233_pwm2_target_site_403	13.4	+	4.41E-06	GCACTCTATGTAGTGGCC
chromosome	3086003	3086020	PSPPH_1233_pwm2_target_site_404	13.4286	+	4.24E-06	GCGCGCTTGCGTGCAGGC
chromosome	3086003	3086020	PSPPH_1233_pwm2_target_site_405	13.7857	-	2.50E-06	GCCTGCACGCAAGCGCGC
chromosome	3101507	3101524	PSPPH_1233_pwm2_target_site_406	13.7714	+	2.56E-06	GAGCGCTTTGCCGAGCGC
chromosome	3101507	3101524	PSPPH_1233_pwm2_target_site_407	13.7714	-	2.56E-06	GCGCTCGGCAAAGCGCTC
chromosome	3101633	3101650	PSPPH_1233_pwm2_target_site_408	13.2143	-	5.71E-06	GCGCGCGTGCATGTGCAC
chromosome	3101633	3101650	PSPPH_1233_pwm2_target_site_409	13.2143	+	5.71E-06	GTGCACATGCACGCGCGC
chromosome	3136628	3136645	PSPPH_1233_pwm2_target_site_410	12.9143	-	8.54E-06	GCCTGCTGCCTGGCGCGC
chromosome	3156364	3156381	PSPPH_1233_pwm2_target_site_411	13.3857	-	4.50E-06	GCCCGCATCGCAGGGCTC
chromosome	3156364	3156381	PSPPH_1233_pwm2_target_site_412	13.3143	+	4.97E-06	GAGCCCTGCGATGCGGGC
chromosome	3179633	3179650	PSPPH_1233_pwm2_target_site_413	13.4	-	4.41E-06	GCGTACTACCTCGCGTTC
chromosome	3179633	3179650	PSPPH_1233_pwm2_target_site_414	13.0571	+	7.07E-06	GAACGCGAGGTAGTACGC
chromosome	3182861	3182878	PSPPH_1233_pwm2_target_site_415	13.6429	+	3.10E-06	GAGCGCTTCGACGTGGGC
chromosome	3182861	3182878	PSPPH_1233_pwm2_target_site_416	13.6571	-	3.04E-06	GCCCACGTCGAAGCGCTC
chromosome	3187017	3187034	PSPPH_1233_pwm2_target_site_417	13.3857	+	4.50E-06	GGGGGCGAGATCGAGCGC
chromosome	3187017	3187034	PSPPH_1233_pwm2_target_site_418	13.0714	-	6.94E-06	GCGCTCGATCTCGCCCCC
chromosome	3225754	3225771	PSPPH_1233_pwm2_target_site_419	12.8429	+	9.37E-06	GCGCACGGGCATGCGGGC
chromosome	3225754	3225771	PSPPH_1233_pwm2_target_site_420	12.8571	-	9.20E-06	GCCCGCATGCCCGTGCGC
chromosome	3255376	3255393	PSPPH_1233_pwm2_target_site_421	12.8286	+	9.54E-06	GCCTGCAGCCATGAGCGC
chromosome	3286581	3286598	PSPPH_1233_pwm2_target_site_422	13.1714	-	6.06E-06	GCGCCCGAAGAAGAGGGC
chromosome	3286581	3286598	PSPPH_1233_pwm2_target_site_423	13.2429	+	5.49E-06	GCCCTCTTCTTCGGGCGC
chromosome	3318208	3318225	PSPPH_1233_pwm2_target_site_424	14.6286	-	6.29E-07	GAGCTCTTCCTTGAGTGC
chromosome	3318208	3318225	PSPPH_1233_pwm2_target_site_425	14.6286	+	6.29E-07	GCACTCAAGGAAGAGCTC
chromosome	3324718	3324735	PSPPH_1233_pwm2_target_site_426	12.8286	+	9.54E-06	GGCCTCGACAGCGAGCGC
chromosome	3324718	3324735	PSPPH_1233_pwm2_target_site_427	12.8429	-	9.37E-06	GCGCTCGCTGTCGAGGCC
chromosome	3371183	3371200	PSPPH_1233_pwm2_target_site_428	13.7143	+	2.79E-06	GCACCCGAGCGAGTGCGC
chromosome	3371183	3371200	PSPPH_1233_pwm2_target_site_429	13.7714	-	2.56E-06	GCGCACTCGCTCGGGTGC
chromosome	3379971	3379988	PSPPH_1233_pwm2_target_site_430	14.4143	-	9.11E-07	GAGCGCATCGTCGAGCTC
chromosome	3379971	3379988	PSPPH_1233_pwm2_target_site_431	14.4143	+	9.11E-07	GAGCTCGACGATGCGCTC
chromosome	3390146	3390163	PSPPH_1233_pwm2_target_site_432	13.8	-	2.45E-06	GCGCGCCATCAGGCGCGC
chromosome	3390146	3390163	PSPPH_1233_pwm2_target_site_433	13.8	+	2.45E-06	GCGCGCCTGATGGCGCGC
chromosome	3395983	3396000	PSPPH_1233_pwm2_target_site_434	13.4143	+	4.32E-06	GCGTGCTGTGTGGCGCGC
chromosome	3395983	3396000	PSPPH_1233_pwm2_target_site_435	13.0714	-	6.94E-06	GCGCGCCACACAGCACGC
chromosome	3402299	3402316	PSPPH_1233_pwm2_target_site_436	14.1857	+	1.34E-06	GCCTGCATGATTGCGCGC
chromosome	3402299	3402316	PSPPH_1233_pwm2_target_site_437	13.8286	-	2.35E-06	GCGCGCAATCATGCAGGC
chromosome	3438861	3438878	PSPPH_1233_pwm2_target_site_438	13.0429	+	7.21E-06	GCCCGCTTGCCCGAGCCC
chromosome	3438861	3438878	PSPPH_1233_pwm2_target_site_439	13	-	7.63E-06	GGGCTCGGGCAAGCGGGC
chromosome	3455305	3455322	PSPPH_1233_pwm2_target_site_440	12.8857	+	8.87E-06	GCCTTCTTGGCAGCGGGC
chromosome	3500843	3500860	PSPPH_1233_pwm2_target_site_441	13.6857	+	2.91E-06	GGGCGCCAGGAAGCGCCC
chromosome	3500843	3500860	PSPPH_1233_pwm2_target_site_442	13.6857	-	2.91E-06	GGGCGCTTCCTGGCGCCC
chromosome	3518525	3518542	PSPPH_1233_pwm2_target_site_443	13.4143	+	4.32E-06	GCGTGCTGTGTGGCGCGC
chromosome	3518525	3518542	PSPPH_1233_pwm2_target_site_444	13.0714	-	6.94E-06	GCGCGCCACACAGCACGC
chromosome	3530410	3530427	PSPPH_1233_pwm2_target_site_445	13.5286	+	3.67E-06	GCGGTCATCCTGGCGCGC
chromosome	3530410	3530427	PSPPH_1233_pwm2_target_site_446	13.1857	-	5.94E-06	GCGCGCCAGGATGACCGC
chromosome	3539481	3539498	PSPPH_1233_pwm2_target_site_447	13.8714	+	2.19E-06	GCCCGCTCGCAAGGGCCC
chromosome	3539481	3539498	PSPPH_1233_pwm2_target_site_448	13.7714	-	2.56E-06	GGGCCCTTGCGAGCGGGC
chromosome	3556280	3556297	PSPPH_1233_pwm2_target_site_449	14.4143	+	9.11E-07	GCGTGCTTTCCAGCGCGC
chromosome	3556280	3556297	PSPPH_1233_pwm2_target_site_450	14.0714	-	1.61E-06	GCGCGCTGGAAAGCACGC
chromosome	3562226	3562243	PSPPH_1233_pwm2_target_site_451	12.8571	-	9.20E-06	GAGCGCATTCACGCGCAC
chromosome	3562226	3562243	PSPPH_1233_pwm2_target_site_452	12.8571	+	9.20E-06	GTGCGCGTGAATGCGCTC
chromosome	3563512	3563529	PSPPH_1233_pwm2_target_site_453	13.7714	+	2.56E-06	GCGCCCGAGAGCGTGCGC
chromosome	3563512	3563529	PSPPH_1233_pwm2_target_site_454	13.8286	-	2.35E-06	GCGCACGCTCTCGGGCGC
chromosome	3568944	3568961	PSPPH_1233_pwm2_target_site_455	12.8	-	9.90E-06	GCCTTCGTTGTGGCGCGC
chromosome	3579660	3579677	PSPPH_1233_pwm2_target_site_456	13.1286	-	6.42E-06	GCGGTCTTCGGTGCGGGC
chromosome	3579660	3579677	PSPPH_1233_pwm2_target_site_457	12.8	+	9.90E-06	GCCCGCACCGAAGACCGC
chromosome	3616854	3616871	PSPPH_1233_pwm2_target_site_458	12.8857	-	8.87E-06	GCAGGCTACGCAGCGCTC
chromosome	3640156	3640173	PSPPH_1233_pwm2_target_site_459	13.7429	+	2.67E-06	GCCTGCTTGCAAGAGTGC
chromosome	3640156	3640173	PSPPH_1233_pwm2_target_site_460	13.3857	-	4.50E-06	GCACTCTTGCAAGCAGGC
chromosome	3645241	3645258	PSPPH_1233_pwm2_target_site_461	13.6286	+	3.17E-06	GCACGCATCATTGCGCAC
chromosome	3645241	3645258	PSPPH_1233_pwm2_target_site_462	13.6286	-	3.17E-06	GTGCGCAATGATGCGTGC
chromosome	3663032	3663049	PSPPH_1233_pwm2_target_site_463	12.8857	-	8.87E-06	GCGTTCGTCCGCGCGTGC
chromosome	3674055	3674072	PSPPH_1233_pwm2_target_site_464	14.0714	-	1.61E-06	GCGCCCTTTGTCGTGCCC
chromosome	3674055	3674072	PSPPH_1233_pwm2_target_site_465	14.1	+	1.53E-06	GGGCACGACAAAGGGCGC
chromosome	3681689	3681706	PSPPH_1233_pwm2_target_site_466	13.0571	+	7.07E-06	GAGCGCGCGCCTGCGCGC
chromosome	3681689	3681706	PSPPH_1233_pwm2_target_site_467	13.0571	-	7.07E-06	GCGCGCAGGCGCGCGCTC
chromosome	3737623	3737640	PSPPH_1233_pwm2_target_site_468	12.9143	+	8.54E-06	GCGGCCGATCATGCGTGC
chromosome	3746394	3746411	PSPPH_1233_pwm2_target_site_469	13.6714	-	2.97E-06	GAGCCCAGCATCGCGCGC
chromosome	3746394	3746411	PSPPH_1233_pwm2_target_site_470	13.7286	+	2.73E-06	GCGCGCGATGCTGGGCTC
chromosome	3748426	3748443	PSPPH_1233_pwm2_target_site_471	13.6571	+	3.04E-06	GCATTCAAGGTCGCGCCC
chromosome	3748426	3748443	PSPPH_1233_pwm2_target_site_472	13.2857	-	5.18E-06	GGGCGCGACCTTGAATGC
chromosome	3757802	3757819	PSPPH_1233_pwm2_target_site_473	12.9	+	8.70E-06	GCCGCCATCGATGGGCGC
chromosome	3762363	3762380	PSPPH_1233_pwm2_target_site_474	13.6429	-	3.10E-06	GCCTTCACGGTCGCGCGC
chromosome	3762363	3762380	PSPPH_1233_pwm2_target_site_475	13.2857	+	5.18E-06	GCGCGCGACCGTGAAGGC
chromosome	3773042	3773059	PSPPH_1233_pwm2_target_site_476	12.9429	+	8.23E-06	GAGCGCATCAGTGCGTGC
chromosome	3773042	3773059	PSPPH_1233_pwm2_target_site_477	12.9429	-	8.23E-06	GCACGCACTGATGCGCTC
chromosome	3791668	3791685	PSPPH_1233_pwm2_target_site_478	12.9571	+	8.07E-06	GCGGTCCACCTCGCGTGC
chromosome	3811128	3811145	PSPPH_1233_pwm2_target_site_479	13.8714	-	2.19E-06	GCGGTCATCGACGGGCGC
chromosome	3811128	3811145	PSPPH_1233_pwm2_target_site_480	13.4714	+	3.98E-06	GCGCCCGTCGATGACCGC
chromosome	3843469	3843486	PSPPH_1233_pwm2_target_site_481	13.1714	+	6.06E-06	GCGCCCCACGACGGGCAC
chromosome	3843469	3843486	PSPPH_1233_pwm2_target_site_482	13.1714	-	6.06E-06	GTGCCCGTCGTGGGGCGC
chromosome	3875092	3875109	PSPPH_1233_pwm2_target_site_483	14.1	+	1.53E-06	GGACGCTACCTGGAGCGC
chromosome	3875092	3875109	PSPPH_1233_pwm2_target_site_484	14.1286	-	1.46E-06	GCGCTCCAGGTAGCGTCC
chromosome	3877570	3877587	PSPPH_1233_pwm2_target_site_485	13.4143	+	4.32E-06	ACGCCCGCCCTTGAGCGC
chromosome	3877570	3877587	PSPPH_1233_pwm2_target_site_486	13.4714	-	3.98E-06	GCGCTCAAGGGCGGGCGT
chromosome	3885753	3885770	PSPPH_1233_pwm2_target_site_487	13.4714	-	3.98E-06	GAGCGCGTTCATGCGTGC
chromosome	3885753	3885770	PSPPH_1233_pwm2_target_site_488	13.4714	+	3.98E-06	GCACGCATGAACGCGCTC
chromosome	3913227	3913244	PSPPH_1233_pwm2_target_site_489	14.2857	-	1.13E-06	GAGCGCGTGGGTGCGCGC
chromosome	3913227	3913244	PSPPH_1233_pwm2_target_site_490	14.2857	+	1.13E-06	GCGCGCACCCACGCGCTC
chromosome	3916001	3916018	PSPPH_1233_pwm2_target_site_491	12.9571	+	8.07E-06	ACGCGCTCGAAAGTGCGC
chromosome	3916001	3916018	PSPPH_1233_pwm2_target_site_492	12.9571	-	8.07E-06	GCGCACTTTCGAGCGCGT
chromosome	3951670	3951687	PSPPH_1233_pwm2_target_site_493	13.0429	-	7.21E-06	GCGCTCAAGCACGGGCTT
chromosome	3951670	3951687	PSPPH_1233_pwm2_target_site_494	12.9857	+	7.78E-06	AAGCCCGTGCTTGAGCGC
chromosome	3959008	3959025	PSPPH_1233_pwm2_target_site_495	13	-	7.63E-06	GCGTCCGACCTTGCGTAC
chromosome	3965494	3965511	PSPPH_1233_pwm2_target_site_496	13	-	7.63E-06	GCGCCCTTCATCGGGCCT
chromosome	3965494	3965511	PSPPH_1233_pwm2_target_site_497	12.9714	+	7.92E-06	AGGCCCGATGAAGGGCGC
chromosome	3969878	3969895	PSPPH_1233_pwm2_target_site_498	13.0429	-	7.21E-06	ACGCGCAAGGTCGGGGTC
chromosome	3969878	3969895	PSPPH_1233_pwm2_target_site_499	13	+	7.63E-06	GACCCCGACCTTGCGCGT
chromosome	3989577	3989594	PSPPH_1233_pwm2_target_site_500	12.8	-	9.90E-06	ACGCACATCGTCGCGCTC
chromosome	3989577	3989594	PSPPH_1233_pwm2_target_site_501	12.8	+	9.90E-06	GAGCGCGACGATGTGCGT
chromosome	4005529	4005546	PSPPH_1233_pwm2_target_site_502	13.1143	+	6.55E-06	GAGCACTTCAACGCGGGC
chromosome	4005529	4005546	PSPPH_1233_pwm2_target_site_503	13.1286	-	6.42E-06	GCCCGCGTTGAAGTGCTC
chromosome	4009205	4009222	PSPPH_1233_pwm2_target_site_504	13.2571	-	5.39E-06	GCGTCCGATCTTGAGCAC
chromosome	4009205	4009222	PSPPH_1233_pwm2_target_site_505	12.9714	+	7.92E-06	GTGCTCAAGATCGGACGC
chromosome	4017465	4017482	PSPPH_1233_pwm2_target_site_506	14.0143	+	1.76E-06	GAACGCTACCCTGCGCGC
chromosome	4017465	4017482	PSPPH_1233_pwm2_target_site_507	14.0143	-	1.76E-06	GCGCGCAGGGTAGCGTTC
chromosome	4021904	4021921	PSPPH_1233_pwm2_target_site_508	13.6571	+	3.04E-06	ACGCGCTTGATGGCGCGC
chromosome	4021904	4021921	PSPPH_1233_pwm2_target_site_509	13.6571	-	3.04E-06	GCGCGCCATCAAGCGCGT
chromosome	4048159	4048176	PSPPH_1233_pwm2_target_site_510	12.9	-	8.70E-06	GTGGGCTCTGTAGAGCGC
chromosome	4060546	4060563	PSPPH_1233_pwm2_target_site_511	13.7	-	2.85E-06	GCCTTCAAGCTGGCGCGC
chromosome	4060546	4060563	PSPPH_1233_pwm2_target_site_512	13.3429	+	4.78E-06	GCGCGCCAGCTTGAAGGC
chromosome	4082701	4082718	PSPPH_1233_pwm2_target_site_513	14.2286	-	1.25E-06	GCCTTCATCCTTGAGCGC
chromosome	4082701	4082718	PSPPH_1233_pwm2_target_site_514	13.8714	+	2.19E-06	GCGCTCAAGGATGAAGGC
chromosome	4099819	4099836	PSPPH_1233_pwm2_target_site_515	13.4429	+	4.15E-06	GCGGTCTTCGTTGAGCAC
chromosome	4099819	4099836	PSPPH_1233_pwm2_target_site_516	13.1	-	6.68E-06	GTGCTCAACGAAGACCGC
chromosome	4100464	4100481	PSPPH_1233_pwm2_target_site_517	13.4714	-	3.98E-06	GCCGGCTACCGCGAGCGC
chromosome	4100464	4100481	PSPPH_1233_pwm2_target_site_518	13.1143	+	6.55E-06	GCGCTCGCGGTAGCCGGC
chromosome	4106889	4106906	PSPPH_1233_pwm2_target_site_519	13.2857	+	5.18E-06	ACGCGCTACAAAGCGTCC
chromosome	4106889	4106906	PSPPH_1233_pwm2_target_site_520	13.2571	-	5.39E-06	GGACGCTTTGTAGCGCGT
chromosome	4141050	4141067	PSPPH_1233_pwm2_target_site_521	14.6143	-	6.45E-07	GAGCGCGACAAAGCGCTC
chromosome	4141050	4141067	PSPPH_1233_pwm2_target_site_522	14.6143	+	6.45E-07	GAGCGCTTTGTCGCGCTC
chromosome	4160620	4160637	PSPPH_1233_pwm2_target_site_523	13.1571	+	6.18E-06	GCGCCCTTGAAAGTGGTC
chromosome	4160620	4160637	PSPPH_1233_pwm2_target_site_524	13.2286	-	5.60E-06	GACCACTTTCAAGGGCGC
chromosome	4167185	4167202	PSPPH_1233_pwm2_target_site_525	13.2286	+	5.60E-06	GACCGCGTGATTGCGGGC
chromosome	4167185	4167202	PSPPH_1233_pwm2_target_site_526	13.2286	-	5.60E-06	GCCCGCAATCACGCGGTC
chromosome	4180539	4180556	PSPPH_1233_pwm2_target_site_527	14.2429	-	1.21E-06	GCCCGCAATCTCGGGCCC
chromosome	4180539	4180556	PSPPH_1233_pwm2_target_site_528	14.1429	+	1.43E-06	GGGCCCGAGATTGCGGGC
chromosome	4193143	4193160	PSPPH_1233_pwm2_target_site_529	13.4571	+	4.06E-06	ACACGCCAGGTAGAGCGC
chromosome	4193143	4193160	PSPPH_1233_pwm2_target_site_530	13.4571	-	4.06E-06	GCGCTCTACCTGGCGTGT
chromosome	4216919	4216936	PSPPH_1233_pwm2_target_site_531	13.2	+	5.83E-06	GCGCCCTACACCGTGGGC
chromosome	4216919	4216936	PSPPH_1233_pwm2_target_site_532	13.2714	-	5.28E-06	GCCCACGGTGTAGGGCGC
chromosome	4225178	4225195	PSPPH_1233_pwm2_target_site_533	13.4571	+	4.06E-06	GCGCCCTGCGAAGGGGTC
chromosome	4225178	4225195	PSPPH_1233_pwm2_target_site_534	13.4714	-	3.98E-06	GACCCCTTCGCAGGGCGC
chromosome	4259344	4259361	PSPPH_1233_pwm2_target_site_535	13.0429	+	7.21E-06	GCGATCAAGGTCGAGCGC
chromosome	4259585	4259602	PSPPH_1233_pwm2_target_site_536	13.4286	-	4.24E-06	GCGCTCTGCGTCGCATGC
chromosome	4259585	4259602	PSPPH_1233_pwm2_target_site_537	13.7714	+	2.56E-06	GCATGCGACGCAGAGCGC
chromosome	4277033	4277050	PSPPH_1233_pwm2_target_site_538	14.0286	+	1.72E-06	ACGCTCGAGAATGCGCGC
chromosome	4277033	4277050	PSPPH_1233_pwm2_target_site_539	14.0286	-	1.72E-06	GCGCGCATTCTCGAGCGT
chromosome	4278053	4278070	PSPPH_1233_pwm2_target_site_540	13.4429	-	4.15E-06	GCGCGCGTCGAAGACGGC
chromosome	4278053	4278070	PSPPH_1233_pwm2_target_site_541	13.8	+	2.45E-06	GCCGTCTTCGACGCGCGC
chromosome	4334606	4334623	PSPPH_1233_pwm2_target_site_542	13.6286	-	3.17E-06	GCGCCCGTGAGAGGGGGC
chromosome	4334606	4334623	PSPPH_1233_pwm2_target_site_543	13.6429	+	3.10E-06	GCCCCCTCTCACGGGCGC
chromosome	4358119	4358136	PSPPH_1233_pwm2_target_site_544	14.4714	-	8.28E-07	GCGCACGACGTCGCGCAC
chromosome	4358119	4358136	PSPPH_1233_pwm2_target_site_545	14.4714	+	8.28E-07	GTGCGCGACGTCGTGCGC
chromosome	4379369	4379386	PSPPH_1233_pwm2_target_site_546	14.5571	+	7.14E-07	GCCTTCGAGCTTGAGCGC
chromosome	4379369	4379386	PSPPH_1233_pwm2_target_site_547	14.2	-	1.30E-06	GCGCTCAAGCTCGAAGGC
chromosome	4403685	4403702	PSPPH_1233_pwm2_target_site_548	12.8286	-	9.54E-06	GCCTGCCAGCTCGCGTGC
chromosome	4413636	4413653	PSPPH_1233_pwm2_target_site_549	13.1	-	6.68E-06	GCGTTCGTCCCAGCGTGC
chromosome	4418492	4418509	PSPPH_1233_pwm2_target_site_550	13.2	+	5.83E-06	GCGCACCGGCTTGCGCGC
chromosome	4418492	4418509	PSPPH_1233_pwm2_target_site_551	13.2	-	5.83E-06	GCGCGCAAGCCGGTGCGC
chromosome	4431406	4431423	PSPPH_1233_pwm2_target_site_552	12.8714	-	9.03E-06	AAGCCCTGCGTCGCGCGC
chromosome	4431406	4431423	PSPPH_1233_pwm2_target_site_553	12.9286	+	8.38E-06	GCGCGCGACGCAGGGCTT
chromosome	4441429	4441446	PSPPH_1233_pwm2_target_site_554	13.2286	-	5.60E-06	GAGCACTTCATGGAGCGC
chromosome	4441429	4441446	PSPPH_1233_pwm2_target_site_555	13.2286	+	5.60E-06	GCGCTCCATGAAGTGCTC
chromosome	4445363	4445380	PSPPH_1233_pwm2_target_site_556	13.4143	-	4.32E-06	GCGCTCAAGCCAGGGGTC
chromosome	4445363	4445380	PSPPH_1233_pwm2_target_site_557	13.3714	+	4.59E-06	GACCCCTGGCTTGAGCGC
chromosome	4470694	4470711	PSPPH_1233_pwm2_target_site_558	13.4571	-	4.06E-06	GCGTGCGAGCAAGGCCGC
chromosome	4470694	4470711	PSPPH_1233_pwm2_target_site_559	13.4	+	4.41E-06	GCGGCCTTGCTCGCACGC
chromosome	4494841	4494858	PSPPH_1233_pwm2_target_site_560	13.6429	-	3.10E-06	GAGCGCTTGATCGAGCAC
chromosome	4494841	4494858	PSPPH_1233_pwm2_target_site_561	13.6429	+	3.10E-06	GTGCTCGATCAAGCGCTC
chromosome	4498488	4498505	PSPPH_1233_pwm2_target_site_562	13.3429	+	4.78E-06	GCGTCCAATCCTGAGCGC
chromosome	4498488	4498505	PSPPH_1233_pwm2_target_site_563	13.0571	-	7.07E-06	GCGCTCAGGATTGGACGC
chromosome	4502173	4502190	PSPPH_1233_pwm2_target_site_564	13.1714	-	6.06E-06	GCGGTCTATCTCGCGGTC
chromosome	4502173	4502190	PSPPH_1233_pwm2_target_site_565	12.8429	+	9.37E-06	GACCGCGAGATAGACCGC
chromosome	4522351	4522368	PSPPH_1233_pwm2_target_site_566	15.1714	-	2.28E-07	GCGCGCTCCGCAGAGCGC
chromosome	4522351	4522368	PSPPH_1233_pwm2_target_site_567	15.1714	+	2.28E-07	GCGCTCTGCGGAGCGCGC
chromosome	4532121	4532138	PSPPH_1233_pwm2_target_site_568	12.8286	+	9.54E-06	GTGCTCAAGGGCGAGGGC
chromosome	4532121	4532138	PSPPH_1233_pwm2_target_site_569	12.8429	-	9.37E-06	GCCCTCGCCCTTGAGCAC
chromosome	4544378	4544395	PSPPH_1233_pwm2_target_site_570	13.1286	-	6.42E-06	GCATCCGTCCACGGGCGC
chromosome	4564552	4564569	PSPPH_1233_pwm2_target_site_571	12.8	-	9.90E-06	GCGGTCGGCATCGAGCGC
chromosome	4592937	4592954	PSPPH_1233_pwm2_target_site_572	13.6143	-	3.24E-06	AACCGCAACGTTGCGCGC
chromosome	4592937	4592954	PSPPH_1233_pwm2_target_site_573	13.6	+	3.30E-06	GCGCGCAACGTTGCGGTT
chromosome	4600977	4600994	PSPPH_1233_pwm2_target_site_574	12.8286	-	9.54E-06	GCGGGCTACCAGGCACGC
chromosome	4600977	4600994	PSPPH_1233_pwm2_target_site_575	12.8286	+	9.54E-06	GCGTGCCTGGTAGCCCGC
chromosome	4608196	4608213	PSPPH_1233_pwm2_target_site_576	13.3429	-	4.78E-06	GCGTGCTCCGTCGAGCGT
chromosome	4608196	4608213	PSPPH_1233_pwm2_target_site_577	13	+	7.63E-06	ACGCTCGACGGAGCACGC
chromosome	4633333	4633350	PSPPH_1233_pwm2_target_site_578	12.9571	-	8.07E-06	ACGCGCCTCGACGAGCGC
chromosome	4633333	4633350	PSPPH_1233_pwm2_target_site_579	12.9571	+	8.07E-06	GCGCTCGTCGAGGCGCGT
chromosome	4634529	4634546	PSPPH_1233_pwm2_target_site_580	13.9714	+	1.88E-06	GCGTGCCAGGTCGCGGGC
chromosome	4634529	4634546	PSPPH_1233_pwm2_target_site_581	13.6429	-	3.10E-06	GCCCGCGACCTGGCACGC
chromosome	4694293	4694310	PSPPH_1233_pwm2_target_site_582	14.3429	+	1.03E-06	ACGCACAACCTTGCGCGC
chromosome	4694293	4694310	PSPPH_1233_pwm2_target_site_583	14.3429	-	1.03E-06	GCGCGCAAGGTTGTGCGT
chromosome	4707862	4707879	PSPPH_1233_pwm2_target_site_584	12.8143	+	9.72E-06	GACCTCAACGGTGTGCGC
chromosome	4707862	4707879	PSPPH_1233_pwm2_target_site_585	12.8	-	9.90E-06	GCGCACACCGTTGAGGTC
chromosome	4744024	4744041	PSPPH_1233_pwm2_target_site_586	13.0286	-	7.35E-06	GGGCGCTATCTGGCGCGT
chromosome	4744024	4744041	PSPPH_1233_pwm2_target_site_587	13.0571	+	7.07E-06	ACGCGCCAGATAGCGCCC
chromosome	4761840	4761857	PSPPH_1233_pwm2_target_site_588	12.9571	+	8.07E-06	GCGTCCGCTGTTGCGTGC
chromosome	4787705	4787722	PSPPH_1233_pwm2_target_site_589	14.1	+	1.53E-06	GCGCCCGCCAAAGCGGGC
chromosome	4787705	4787722	PSPPH_1233_pwm2_target_site_590	14.1714	-	1.37E-06	GCCCGCTTTGGCGGGCGC
chromosome	4804977	4804994	PSPPH_1233_pwm2_target_site_591	12.8714	+	9.03E-06	GGGCTCGCCGACGTGCGC
chromosome	4804977	4804994	PSPPH_1233_pwm2_target_site_592	12.9	-	8.70E-06	GCGCACGTCGGCGAGCCC
chromosome	4824442	4824459	PSPPH_1233_pwm2_target_site_593	13.5286	-	3.67E-06	GCGTCCACTGATGCGCGC
chromosome	4824442	4824459	PSPPH_1233_pwm2_target_site_594	13.2429	+	5.49E-06	GCGCGCATCAGTGGACGC
chromosome	4843386	4843403	PSPPH_1233_pwm2_target_site_595	12.8286	+	9.54E-06	GCGGTCTACGCAGAGCAC
chromosome	4849602	4849619	PSPPH_1233_pwm2_target_site_596	12.8	+	9.90E-06	GCGTGCCAGATTGCGCAC
chromosome	4886610	4886627	PSPPH_1233_pwm2_target_site_597	12.8857	+	8.87E-06	GAGCACTTTCCTGCGCGC
chromosome	4886610	4886627	PSPPH_1233_pwm2_target_site_598	12.8857	-	8.87E-06	GCGCGCAGGAAAGTGCTC
chromosome	4903102	4903119	PSPPH_1233_pwm2_target_site_599	13.6143	+	3.24E-06	GCGGCCTTGGTTGCACGC
chromosome	4903102	4903119	PSPPH_1233_pwm2_target_site_600	13.6714	-	2.97E-06	GCGTGCAACCAAGGCCGC
chromosome	4921408	4921425	PSPPH_1233_pwm2_target_site_601	12.8286	-	9.54E-06	GCCGGCGATGTTGAGCTC
chromosome	4927461	4927478	PSPPH_1233_pwm2_target_site_602	13.4571	-	4.06E-06	GTGCTCGACGAAGAGCAC
chromosome	4927461	4927478	PSPPH_1233_pwm2_target_site_603	13.4571	+	4.06E-06	GTGCTCTTCGTCGAGCAC
chromosome	4965294	4965311	PSPPH_1233_pwm2_target_site_604	14.2714	+	1.16E-06	GCACGCGTGCTGGCGCGC
chromosome	4965294	4965311	PSPPH_1233_pwm2_target_site_605	14.2714	-	1.16E-06	GCGCGCCAGCACGCGTGC
chromosome	4968359	4968376	PSPPH_1233_pwm2_target_site_606	13.4286	+	4.24E-06	GCGCTCTGCGTCGCATGC
chromosome	4968359	4968376	PSPPH_1233_pwm2_target_site_607	13.7714	-	2.56E-06	GCATGCGACGCAGAGCGC
chromosome	4970185	4970202	PSPPH_1233_pwm2_target_site_608	14.5571	-	7.14E-07	GCGCGCTGGGTGGGGCGC
chromosome	4970185	4970202	PSPPH_1233_pwm2_target_site_609	14.5	+	7.87E-07	GCGCCCCACCCAGCGCGC
chromosome	4975892	4975909	PSPPH_1233_pwm2_target_site_610	13.2857	-	5.18E-06	GGCCGCAGGGTTGAGCGC
chromosome	4975892	4975909	PSPPH_1233_pwm2_target_site_611	13.3	+	5.08E-06	GCGCTCAACCCTGCGGCC
chromosome	4991928	4991945	PSPPH_1233_pwm2_target_site_612	12.9857	-	7.78E-06	ACGCGCTGGGTTGAGCTC
chromosome	4991928	4991945	PSPPH_1233_pwm2_target_site_613	12.9857	+	7.78E-06	GAGCTCAACCCAGCGCGT
chromosome	5011555	5011572	PSPPH_1233_pwm2_target_site_614	15.1429	+	2.41E-07	GCACTCAAGAAAGAGCGC
chromosome	5011555	5011572	PSPPH_1233_pwm2_target_site_615	15.1429	-	2.41E-07	GCGCTCTTTCTTGAGTGC
chromosome	5018322	5018339	PSPPH_1233_pwm2_target_site_616	13.6857	+	2.91E-06	GCGTTCATCGATGAGTGC
chromosome	5018322	5018339	PSPPH_1233_pwm2_target_site_617	13.3429	-	4.78E-06	GCACTCATCGATGAACGC
chromosome	5038267	5038284	PSPPH_1233_pwm2_target_site_618	13.0714	-	6.94E-06	GCGTGCGAGAGGGCGCGC
chromosome	5041563	5041580	PSPPH_1233_pwm2_target_site_619	13.1714	-	6.06E-06	GCGGCCGAGCACGTGCGC
chromosome	5041563	5041580	PSPPH_1233_pwm2_target_site_620	12.8857	+	8.87E-06	GCGCACGTGCTCGGCCGC
chromosome	5047958	5047975	PSPPH_1233_pwm2_target_site_621	14.3	+	1.10E-06	GTGTTCTATGAAGCGCGC
chromosome	5047958	5047975	PSPPH_1233_pwm2_target_site_622	13.9571	-	1.92E-06	GCGCGCTTCATAGAACAC
chromosome	5055840	5055857	PSPPH_1233_pwm2_target_site_623	13.4429	-	4.15E-06	GCGCCCTGCGTAGCGCTT
chromosome	5055840	5055857	PSPPH_1233_pwm2_target_site_624	13.5	+	3.82E-06	AAGCGCTACGCAGGGCGC
chromosome	5056383	5056400	PSPPH_1233_pwm2_target_site_625	13.2857	+	5.18E-06	GACCTCAAGCCTGCGCGC
chromosome	5056383	5056400	PSPPH_1233_pwm2_target_site_626	13.2714	-	5.28E-06	GCGCGCAGGCTTGAGGTC
chromosome	5065781	5065798	PSPPH_1233_pwm2_target_site_627	14.1429	-	1.43E-06	GCGCTCGTTCATGAGGGC
chromosome	5065781	5065798	PSPPH_1233_pwm2_target_site_628	14.1571	+	1.40E-06	GCCCTCATGAACGAGCGC
chromosome	5086182	5086199	PSPPH_1233_pwm2_target_site_629	13	-	7.63E-06	GCGGGCGATGACGAGCCC
chromosome	5103431	5103448	PSPPH_1233_pwm2_target_site_630	13.5429	-	3.59E-06	GCGGTCTCGGTTGCGGGC
chromosome	5103431	5103448	PSPPH_1233_pwm2_target_site_631	13.2143	+	5.71E-06	GCCCGCAACCGAGACCGC
chromosome	5113925	5113942	PSPPH_1233_pwm2_target_site_632	13.6286	+	3.17E-06	GCGCCCGAGGTCGTGGTC
chromosome	5113925	5113942	PSPPH_1233_pwm2_target_site_633	13.7	-	2.85E-06	GACCACGACCTCGGGCGC
chromosome	5114193	5114210	PSPPH_1233_pwm2_target_site_634	12.9429	-	8.23E-06	GCGTCCGTCGTTGAGTTC
chromosome	5120655	5120672	PSPPH_1233_pwm2_target_site_635	12.9571	-	8.07E-06	GCCTTCGACGTGGCGGGC
chromosome	5139139	5139156	PSPPH_1233_pwm2_target_site_636	13.9857	-	1.84E-06	GCCTGCGACCTGGCGCGC
chromosome	5139139	5139156	PSPPH_1233_pwm2_target_site_637	13.6286	+	3.17E-06	GCGCGCCAGGTCGCAGGC
chromosome	5151320	5151337	PSPPH_1233_pwm2_target_site_638	12.8571	+	9.20E-06	ACGCTCGACAGAGCGCTC
chromosome	5151320	5151337	PSPPH_1233_pwm2_target_site_639	12.8571	-	9.20E-06	GAGCGCTCTGTCGAGCGT
chromosome	5157049	5157066	PSPPH_1233_pwm2_target_site_640	13.2143	-	5.71E-06	ACGCGCATGAAAGTGCGC
chromosome	5157049	5157066	PSPPH_1233_pwm2_target_site_641	13.2143	+	5.71E-06	GCGCACTTTCATGCGCGT
chromosome	5185011	5185028	PSPPH_1233_pwm2_target_site_642	13.6286	-	3.17E-06	GCGCGCGCGAGAGCGGGC
chromosome	5185011	5185028	PSPPH_1233_pwm2_target_site_643	13.6429	+	3.10E-06	GCCCGCTCTCGCGCGCGC
chromosome	5272800	5272817	PSPPH_1233_pwm2_target_site_644	13.0571	+	7.07E-06	GCCCGCTTCGGCGGGCAC
chromosome	5272800	5272817	PSPPH_1233_pwm2_target_site_645	12.9857	-	7.78E-06	GTGCCCGCCGAAGCGGGC
chromosome	5277022	5277039	PSPPH_1233_pwm2_target_site_646	12.9714	+	7.92E-06	ACGTGCCAGCAAGCGCGC
chromosome	5297212	5297229	PSPPH_1233_pwm2_target_site_647	13.1286	+	6.42E-06	GCGTGCTTTATCGCGGTC
chromosome	5297212	5297229	PSPPH_1233_pwm2_target_site_648	12.8	-	9.90E-06	GACCGCGATAAAGCACGC
chromosome	5302044	5302061	PSPPH_1233_pwm2_target_site_649	12.8429	-	9.37E-06	GTGCGCAGCGTCGAGGGC
chromosome	5302044	5302061	PSPPH_1233_pwm2_target_site_650	12.8571	+	9.20E-06	GCCCTCGACGCTGCGCAC
chromosome	5305697	5305714	PSPPH_1233_pwm2_target_site_651	13.0714	+	6.94E-06	GAAGGCTACGAAGCGGGC
chromosome	5369081	5369098	PSPPH_1233_pwm2_target_site_652	13.0286	+	7.35E-06	GTGCCCGTTGTTGCGCCC
chromosome	5369081	5369098	PSPPH_1233_pwm2_target_site_653	13.0571	-	7.07E-06	GGGCGCAACAACGGGCAC
chromosome	5373498	5373515	PSPPH_1233_pwm2_target_site_654	13.5286	+	3.67E-06	GCCTGCAAGGTCGCGCAC
chromosome	5373498	5373515	PSPPH_1233_pwm2_target_site_655	13.1714	-	6.06E-06	GTGCGCGACCTTGCAGGC
chromosome	5395089	5395106	PSPPH_1233_pwm2_target_site_656	12.9857	-	7.78E-06	GTGTTCGTCGATGAGCGC
chromosome	5415541	5415558	PSPPH_1233_pwm2_target_site_657	14.3143	-	1.08E-06	GCGCGCTTTCTGGAGGGC
chromosome	5415541	5415558	PSPPH_1233_pwm2_target_site_658	14.3286	+	1.06E-06	GCCCTCCAGAAAGCGCGC
chromosome	5433580	5433597	PSPPH_1233_pwm2_target_site_659	15.0286	+	3.00E-07	GCGCGCTTCGGCGCGGGC
chromosome	5433580	5433597	PSPPH_1233_pwm2_target_site_660	15.0429	-	2.93E-07	GCCCGCGCCGAAGCGCGC
chromosome	5461566	5461583	PSPPH_1233_pwm2_target_site_661	13.4286	-	4.24E-06	GCCTGCGTCGAAGAGTGC
chromosome	5461566	5461583	PSPPH_1233_pwm2_target_site_662	13.0714	+	6.94E-06	GCACTCTTCGACGCAGGC
chromosome	5467763	5467780	PSPPH_1233_pwm2_target_site_663	13.9857	+	1.84E-06	GAAGGCTTCGTAGCGCGC
chromosome	5467763	5467780	PSPPH_1233_pwm2_target_site_664	13.6429	-	3.10E-06	GCGCGCTACGAAGCCTTC
chromosome	5469914	5469931	PSPPH_1233_pwm2_target_site_665	13.7143	-	2.79E-06	GCGTTCTCCATCGCGGGC
chromosome	5469914	5469931	PSPPH_1233_pwm2_target_site_666	13.3857	+	4.50E-06	GCCCGCGATGGAGAACGC
chromosome	5483902	5483919	PSPPH_1233_pwm2_target_site_667	12.8857	+	8.87E-06	GACTACTTGCAAGCGCGC
chromosome	5484855	5484872	PSPPH_1233_pwm2_target_site_668	14.1	-	1.53E-06	GAGCGCGACAGCGAGCGC
chromosome	5484855	5484872	PSPPH_1233_pwm2_target_site_669	14.1	+	1.53E-06	GCGCTCGCTGTCGCGCTC
chromosome	5491660	5491677	PSPPH_1233_pwm2_target_site_670	13.2286	-	5.60E-06	GTGTTCGACATAGCGCTC
chromosome	5491660	5491677	PSPPH_1233_pwm2_target_site_671	12.8857	+	8.87E-06	GAGCGCTATGTCGAACAC
chromosome	5506562	5506579	PSPPH_1233_pwm2_target_site_672	15.2143	-	2.10E-07	GAGCTCAACGACGAGCGC
chromosome	5506562	5506579	PSPPH_1233_pwm2_target_site_673	15.2143	+	2.10E-07	GCGCTCGTCGTTGAGCTC
chromosome	5513547	5513564	PSPPH_1233_pwm2_target_site_674	13.2571	-	5.39E-06	GCGCACGATATTGAGCAC
chromosome	5513547	5513564	PSPPH_1233_pwm2_target_site_675	13.2571	+	5.39E-06	GTGCTCAATATCGTGCGC
chromosome	5526297	5526314	PSPPH_1233_pwm2_target_site_676	13.6286	+	3.17E-06	GCGTTCCAGCAAGCGGGC
chromosome	5526297	5526314	PSPPH_1233_pwm2_target_site_677	13.3	-	5.08E-06	GCCCGCTTGCTGGAACGC
chromosome	5528931	5528948	PSPPH_1233_pwm2_target_site_678	13.6143	-	3.24E-06	GCGTCCGAGGTTGAGCGT
chromosome	5528931	5528948	PSPPH_1233_pwm2_target_site_679	13.3286	+	4.87E-06	ACGCTCAACCTCGGACGC
chromosome	5542832	5542849	PSPPH_1233_pwm2_target_site_680	13.4286	+	4.24E-06	GCGCTCTGCGTCGCATGC
chromosome	5542832	5542849	PSPPH_1233_pwm2_target_site_681	13.7714	-	2.56E-06	GCATGCGACGCAGAGCGC
chromosome	5594898	5594915	PSPPH_1233_pwm2_target_site_682	14.9571	+	3.45E-07	GCGCACTGTCTAGCGCGC
chromosome	5594898	5594915	PSPPH_1233_pwm2_target_site_683	14.9571	-	3.45E-07	GCGCGCTAGACAGTGCGC
chromosome	5613552	5613569	PSPPH_1233_pwm2_target_site_684	12.9143	-	8.54E-06	GGCCGCGTTCAAGCGCTC
chromosome	5613552	5613569	PSPPH_1233_pwm2_target_site_685	12.9286	+	8.38E-06	GAGCGCTTGAACGCGGCC
chromosome	5619355	5619372	PSPPH_1233_pwm2_target_site_686	14.5714	-	6.97E-07	GAGCTCGACGTGGAGCGC
chromosome	5619355	5619372	PSPPH_1233_pwm2_target_site_687	14.5714	+	6.97E-07	GCGCTCCACGTCGAGCTC
chromosome	5637786	5637803	PSPPH_1233_pwm2_target_site_688	12.8286	-	9.54E-06	GAGCGCATCCCGGCGCGC
chromosome	5637786	5637803	PSPPH_1233_pwm2_target_site_689	12.8286	+	9.54E-06	GCGCGCCGGGATGCGCTC
chromosome	5648728	5648745	PSPPH_1233_pwm2_target_site_690	12.9143	-	8.54E-06	GCGCGCTACAATGCGGCT
chromosome	5648728	5648745	PSPPH_1233_pwm2_target_site_691	12.9	+	8.70E-06	AGCCGCATTGTAGCGCGC
chromosome	5680254	5680271	PSPPH_1233_pwm2_target_site_692	13.1	-	6.68E-06	GCGGGCAAGGTCGAGTTC
chromosome	5686595	5686612	PSPPH_1233_pwm2_target_site_693	13.5571	-	3.52E-06	GACCCCTACATGGAGCGC
chromosome	5686595	5686612	PSPPH_1233_pwm2_target_site_694	13.6	+	3.30E-06	GCGCTCCATGTAGGGGTC
chromosome	5695489	5695506	PSPPH_1233_pwm2_target_site_695	13.8429	+	2.30E-06	GGCCTCTATCGAGAGCGC
chromosome	5695489	5695506	PSPPH_1233_pwm2_target_site_696	13.8571	-	2.24E-06	GCGCTCTCGATAGAGGCC
chromosome	5698334	5698351	PSPPH_1233_pwm2_target_site_697	13.1286	-	6.42E-06	GCACCCAGGGTTGCGCTC
chromosome	5698334	5698351	PSPPH_1233_pwm2_target_site_698	13.1857	+	5.94E-06	GAGCGCAACCCTGGGTGC
chromosome	5705005	5705022	PSPPH_1233_pwm2_target_site_699	13.0286	-	7.35E-06	GCGCTCGCCGTTGCGGGT
chromosome	5705005	5705022	PSPPH_1233_pwm2_target_site_700	13.0429	+	7.21E-06	ACCCGCAACGGCGAGCGC
chromosome	5706986	5707003	PSPPH_1233_pwm2_target_site_701	14.7143	-	5.41E-07	ACGCTCTTCGATGCGCGC
chromosome	5706986	5707003	PSPPH_1233_pwm2_target_site_702	14.7143	+	5.41E-07	GCGCGCATCGAAGAGCGT
chromosome	5761380	5761397	PSPPH_1233_pwm2_target_site_703	13.1143	+	6.55E-06	ACGCCCGCCCATGCGCGC
chromosome	5761380	5761397	PSPPH_1233_pwm2_target_site_704	13.1714	-	6.06E-06	GCGCGCATGGGCGGGCGT
chromosome	5766659	5766676	PSPPH_1233_pwm2_target_site_705	13.3714	-	4.59E-06	GCGCGCAATGGAGCGTAC
chromosome	5766659	5766676	PSPPH_1233_pwm2_target_site_706	13.3714	+	4.59E-06	GTACGCTCCATTGCGCGC
chromosome	5820249	5820266	PSPPH_1233_pwm2_target_site_707	12.9143	-	8.54E-06	GGGGCCTTTCTCGGGCGC
chromosome	5839199	5839216	PSPPH_1233_pwm2_target_site_708	13.1714	-	6.06E-06	GCACCCGTGCCTGAGCGC
chromosome	5839199	5839216	PSPPH_1233_pwm2_target_site_709	13.2286	+	5.60E-06	GCGCTCAGGCACGGGTGC
chromosome	5856811	5856828	PSPPH_1233_pwm2_target_site_710	13.1143	+	6.55E-06	GCACCCGCTCGAGCGCGC
chromosome	5856811	5856828	PSPPH_1233_pwm2_target_site_711	13.1714	-	6.06E-06	GCGCGCTCGAGCGGGTGC
chromosome	5857243	5857260	PSPPH_1233_pwm2_target_site_712	13.9143	-	2.05E-06	GCGCGCATTGTCGAGGCC
chromosome	5857243	5857260	PSPPH_1233_pwm2_target_site_713	13.9	+	2.10E-06	GGCCTCGACAATGCGCGC
chromosome	5886421	5886438	PSPPH_1233_pwm2_target_site_714	15.5286	-	1.10E-07	GCGCCCGAGGTCGCGCCC
chromosome	5886421	5886438	PSPPH_1233_pwm2_target_site_715	15.5571	+	1.03E-07	GGGCGCGACCTCGGGCGC
chromosome	5902726	5902743	PSPPH_1233_pwm2_target_site_716	13.4143	+	4.32E-06	GCGTGCTGTGTGGCGCGC
chromosome	5902726	5902743	PSPPH_1233_pwm2_target_site_717	13.0714	-	6.94E-06	GCGCGCCACACAGCACGC
chromosome	5923915	5923932	PSPPH_1233_pwm2_target_site_718	14.4143	+	9.11E-07	GCGCCCTGCAACGAGCGC
chromosome	5923915	5923932	PSPPH_1233_pwm2_target_site_719	14.4714	-	8.28E-07	GCGCTCGTTGCAGGGCGC
chromosome	5926593	5926610	PSPPH_1233_pwm2_target_site_720	13.1429	-	6.30E-06	AAGCTCTCCGTCGAGCGC
chromosome	5926593	5926610	PSPPH_1233_pwm2_target_site_721	13.1429	+	6.30E-06	GCGCTCGACGGAGAGCTT
chromosome	5927474	5927491	PSPPH_1233_pwm2_target_site_722	13.4143	-	4.32E-06	GCGTGCTGTGTGGCGCGC
chromosome	5927474	5927491	PSPPH_1233_pwm2_target_site_723	13.0714	+	6.94E-06	GCGCGCCACACAGCACGC
large_plasmid	37880	37897	PSPPH_1233_pwm2_target_site_724	13.4143	-	4.32E-06	GCGTGCTGTGTGGCGCGC
large_plasmid	37880	37897	PSPPH_1233_pwm2_target_site_725	13.0714	+	6.94E-06	GCGCGCCACACAGCACGC
large_plasmid	43894	43911	PSPPH_1233_pwm2_target_site_726	13.4143	-	4.32E-06	GCGTGCTGTGTGGCGCGC
large_plasmid	43894	43911	PSPPH_1233_pwm2_target_site_727	13.0714	+	6.94E-06	GCGCGCCACACAGCACGC
large_plasmid	65373	65390	PSPPH_1233_pwm2_target_site_728	13.4143	-	4.32E-06	GCGTGCTGTGTGGCGCGC
large_plasmid	65373	65390	PSPPH_1233_pwm2_target_site_729	13.0714	+	6.94E-06	GCGCGCCACACAGCACGC
large_plasmid	72764	72781	PSPPH_1233_pwm2_target_site_730	13.4143	+	4.32E-06	GCGTGCTGTGTGGCGCGC
large_plasmid	72764	72781	PSPPH_1233_pwm2_target_site_731	13.0714	-	6.94E-06	GCGCGCCACACAGCACGC
large_plasmid	101196	101213	PSPPH_1233_pwm2_target_site_732	13.4143	-	4.32E-06	GCGTGCTGTGTGGCGCGC
large_plasmid	101196	101213	PSPPH_1233_pwm2_target_site_733	13.0714	+	6.94E-06	GCGCGCCACACAGCACGC
small_plasmid	23071	23088	PSPPH_1233_pwm2_target_site_734	12.8429	+	9.37E-06	GCGCACACCAATGTGCGC
small_plasmid	23071	23088	PSPPH_1233_pwm2_target_site_735	12.8429	-	9.37E-06	GCGCACATTGGTGTGCGC
small_plasmid	47828	47845	PSPPH_1233_pwm2_target_site_736	12.8714	+	9.03E-06	GTGCTCGTCAATGCGGGC
small_plasmid	47828	47845	PSPPH_1233_pwm2_target_site_737	12.8857	-	8.87E-06	GCCCGCATTGACGAGCAC
small_plasmid	49803	49820	PSPPH_1233_pwm2_target_site_738	13.2857	-	5.18E-06	GCCCGCCATGTCGGGCTC
small_plasmid	49803	49820	PSPPH_1233_pwm2_target_site_739	13.2143	+	5.71E-06	GAGCCCGACATGGCGGGC
