# Supplementary material for: A compendium of DNA-binding specificities of transcription factors in Pseudomonas syringae
Source: Nat Commun. 2020 Oct 2;11:4947. doi: 10.1038/s41467-020-18744-7 (PMC7532196; doi:10.1038/s41467-020-18744-7)
Supplement: Supplementary file 5 — Supplementary Data 2 [file 41467_2020_18744_MOESM5_ESM.zip › all_TF_pwm_target_sites_bed/PSPPH_1244_pwm_target_site_info_bed6_plus.bed]

chrom	start	end	name	score	strand	p_value	matched_sequence
chromosome	35748	35761	PSPPH_1244_pwm_target_site_1	16.3377	-	1.75E-06	ACGATCTGGAGCGT
chromosome	35748	35761	PSPPH_1244_pwm_target_site_2	16.3377	+	1.75E-06	ACGCTCCAGATCGT
chromosome	149199	149212	PSPPH_1244_pwm_target_site_3	17.8571	+	3.06E-07	ACGAACCAGTTCGT
chromosome	149199	149212	PSPPH_1244_pwm_target_site_4	17.8571	-	3.06E-07	ACGAACTGGTTCGT
chromosome	319095	319108	PSPPH_1244_pwm_target_site_5	14.8052	+	5.28E-06	ACGAACCGGATAGG
chromosome	319095	319108	PSPPH_1244_pwm_target_site_6	14.8052	-	5.28E-06	CCTATCCGGTTCGT
chromosome	410094	410107	PSPPH_1244_pwm_target_site_7	16.4545	+	1.62E-06	ACTATCTATTGAGT
chromosome	410094	410107	PSPPH_1244_pwm_target_site_8	16.4545	-	1.62E-06	ACTCAATAGATAGT
chromosome	2233529	2233542	PSPPH_1244_pwm_target_site_9	15.1558	-	4.14E-06	ACGAAACGTTTCGT
chromosome	2233529	2233542	PSPPH_1244_pwm_target_site_10	15.1558	+	4.14E-06	ACGAAACGTTTCGT
chromosome	2464693	2464706	PSPPH_1244_pwm_target_site_11	18.5974	-	6.95E-08	ACGAACCGGTTAGT
chromosome	2464693	2464706	PSPPH_1244_pwm_target_site_12	18.5974	+	6.95E-08	ACTAACCGGTTCGT
chromosome	2894718	2894731	PSPPH_1244_pwm_target_site_13	14.6104	+	6.11E-06	ACGAACCCGTGAGT
chromosome	2894718	2894731	PSPPH_1244_pwm_target_site_14	14.6104	-	6.11E-06	ACTCACGGGTTCGT
chromosome	3090644	3090657	PSPPH_1244_pwm_target_site_15	14.974	-	4.76E-06	ACGATCCGGGTCGT
chromosome	3090644	3090657	PSPPH_1244_pwm_target_site_16	15.4935	+	3.27E-06	ACGACCCGGATCGT
chromosome	3719006	3719019	PSPPH_1244_pwm_target_site_17	14.0649	+	8.97E-06	ACGCTATATATAGT
chromosome	3719006	3719019	PSPPH_1244_pwm_target_site_18	14.0649	-	8.97E-06	ACTATATATAGCGT
chromosome	3917969	3917982	PSPPH_1244_pwm_target_site_19	16.6883	+	1.28E-06	ACGATCCAGTGCGT
chromosome	3917969	3917982	PSPPH_1244_pwm_target_site_20	16.6883	-	1.28E-06	ACGCACTGGATCGT
chromosome	4039721	4039734	PSPPH_1244_pwm_target_site_21	15.0779	-	4.37E-06	ACGATCCCGTTAGT
chromosome	4039721	4039734	PSPPH_1244_pwm_target_site_22	15.0779	+	4.37E-06	ACTAACGGGATCGT
chromosome	4568676	4568689	PSPPH_1244_pwm_target_site_23	16.6883	+	1.28E-06	ACGAACTGGAGCGT
chromosome	4568676	4568689	PSPPH_1244_pwm_target_site_24	16.6883	-	1.28E-06	ACGCTCCAGTTCGT
chromosome	4609982	4609995	PSPPH_1244_pwm_target_site_25	14.0649	-	8.97E-06	ACGATCCAGTTCGG
chromosome	4609982	4609995	PSPPH_1244_pwm_target_site_26	14.0649	+	8.97E-06	CCGAACTGGATCGT
chromosome	4725712	4725725	PSPPH_1244_pwm_target_site_27	14.1558	-	8.53E-06	ACGCAACGTTGAGT
chromosome	4725712	4725725	PSPPH_1244_pwm_target_site_28	14.1558	+	8.53E-06	ACTCAACGTTGCGT
chromosome	4928661	4928674	PSPPH_1244_pwm_target_site_29	14.2338	-	8.06E-06	ACTCACCAGTTCGG
chromosome	4928661	4928674	PSPPH_1244_pwm_target_site_30	14.2338	+	8.06E-06	CCGAACTGGTGAGT
chromosome	5074750	5074763	PSPPH_1244_pwm_target_site_31	17.013	+	9.27E-07	ACTAAACGGTGAGT
chromosome	5074750	5074763	PSPPH_1244_pwm_target_site_32	17.013	-	9.27E-07	ACTCACCGTTTAGT
chromosome	5225886	5225899	PSPPH_1244_pwm_target_site_33	14.7013	+	5.75E-06	ACTAACTGGATCGG
chromosome	5225886	5225899	PSPPH_1244_pwm_target_site_34	14.7013	-	5.75E-06	CCGATCCAGTTAGT
chromosome	5235516	5235529	PSPPH_1244_pwm_target_site_35	15.7532	+	2.70E-06	ACGATACAGATCGT
chromosome	5235516	5235529	PSPPH_1244_pwm_target_site_36	15.7532	-	2.70E-06	ACGATCTGTATCGT
