# Supplementary material for: A compendium of DNA-binding specificities of transcription factors in Pseudomonas syringae
Source: Nat Commun. 2020 Oct 2;11:4947. doi: 10.1038/s41467-020-18744-7 (PMC7532196; doi:10.1038/s41467-020-18744-7)
Supplement: Supplementary file 5 — Supplementary Data 2 [file 41467_2020_18744_MOESM5_ESM.zip › all_TF_pwm_target_sites_bed/PSPPH_1259_pwm_target_site_info_bed6_plus.bed]

chrom	start	end	name	score	strand	p_value	matched_sequence
chromosome	322001	322011	PSPPH_1259_pwm_target_site_1	15.3804	-	6.08E-07	TCAACAGTTGA
chromosome	322001	322011	PSPPH_1259_pwm_target_site_2	15.3804	+	6.08E-07	TCAACTGTTGA
chromosome	758502	758512	PSPPH_1259_pwm_target_site_3	14.5217	-	3.99E-06	TCAACAGTTGC
chromosome	758502	758512	PSPPH_1259_pwm_target_site_4	14.5326	+	3.49E-06	GCAACTGTTGA
chromosome	860397	860407	PSPPH_1259_pwm_target_site_5	13.7283	-	9.87E-06	TCAACCGTTGA
chromosome	860397	860407	PSPPH_1259_pwm_target_site_6	13.7283	+	9.87E-06	TCAACGGTTGA
chromosome	1203638	1203648	PSPPH_1259_pwm_target_site_7	14.1413	+	6.42E-06	TCAACAATTGC
chromosome	1203638	1203648	PSPPH_1259_pwm_target_site_8	14.1522	-	5.20E-06	GCAATTGTTGA
chromosome	1210924	1210934	PSPPH_1259_pwm_target_site_9	14.5217	-	3.99E-06	TCAACTGTTGC
chromosome	1210924	1210934	PSPPH_1259_pwm_target_site_10	14.5326	+	3.49E-06	GCAACAGTTGA
chromosome	1365014	1365024	PSPPH_1259_pwm_target_site_11	15	-	2.09E-06	TCAACAATTGA
chromosome	1365014	1365024	PSPPH_1259_pwm_target_site_12	15	+	2.09E-06	TCAATTGTTGA
chromosome	1458000	1458010	PSPPH_1259_pwm_target_site_13	13.8913	-	7.90E-06	TAAACAGTTGA
chromosome	1458000	1458010	PSPPH_1259_pwm_target_site_14	13.8913	+	7.90E-06	TCAACTGTTTA
chromosome	1496088	1496098	PSPPH_1259_pwm_target_site_15	15.3804	+	6.08E-07	TCAACAGTTGA
chromosome	1496088	1496098	PSPPH_1259_pwm_target_site_16	15.3804	-	6.08E-07	TCAACTGTTGA
chromosome	1757313	1757323	PSPPH_1259_pwm_target_site_17	14.5217	-	3.99E-06	TCAACAGTTGC
chromosome	1757313	1757323	PSPPH_1259_pwm_target_site_18	14.5326	+	3.49E-06	GCAACTGTTGA
chromosome	2050236	2050246	PSPPH_1259_pwm_target_site_19	14.1413	-	6.42E-06	TCAACAATTGC
chromosome	2050236	2050246	PSPPH_1259_pwm_target_site_20	14.1522	+	5.20E-06	GCAATTGTTGA
chromosome	2220162	2220172	PSPPH_1259_pwm_target_site_21	14.5217	-	3.99E-06	TCAACAGTTGC
chromosome	2220162	2220172	PSPPH_1259_pwm_target_site_22	14.5326	+	3.49E-06	GCAACTGTTGA
chromosome	2261964	2261974	PSPPH_1259_pwm_target_site_23	14.1413	-	6.42E-06	TCAATTGTTGC
chromosome	2261964	2261974	PSPPH_1259_pwm_target_site_24	14.1522	+	5.20E-06	GCAACAATTGA
chromosome	2298358	2298368	PSPPH_1259_pwm_target_site_25	14.1413	+	6.42E-06	TCAATTGTTGC
chromosome	2298358	2298368	PSPPH_1259_pwm_target_site_26	14.1522	-	5.20E-06	GCAACAATTGA
chromosome	2442379	2442389	PSPPH_1259_pwm_target_site_27	14.1413	-	6.42E-06	TCAACAATTGC
chromosome	2442379	2442389	PSPPH_1259_pwm_target_site_28	14.1522	+	5.20E-06	GCAATTGTTGA
chromosome	2504395	2504405	PSPPH_1259_pwm_target_site_29	15	-	2.09E-06	TCAACTATTGA
chromosome	2504395	2504405	PSPPH_1259_pwm_target_site_30	15	+	2.09E-06	TCAATAGTTGA
chromosome	2556446	2556456	PSPPH_1259_pwm_target_site_31	14.1413	-	6.42E-06	TCAACAATTGC
chromosome	2556446	2556456	PSPPH_1259_pwm_target_site_32	14.1522	+	5.20E-06	GCAATTGTTGA
chromosome	2679550	2679560	PSPPH_1259_pwm_target_site_33	13.7609	+	9.38E-06	TCAATAATTGC
chromosome	2679550	2679560	PSPPH_1259_pwm_target_site_34	13.7717	-	8.64E-06	GCAATTATTGA
chromosome	2755672	2755682	PSPPH_1259_pwm_target_site_35	14.5217	+	3.99E-06	TCAACTGTTGC
chromosome	2755672	2755682	PSPPH_1259_pwm_target_site_36	14.5326	-	3.49E-06	GCAACAGTTGA
chromosome	2904565	2904575	PSPPH_1259_pwm_target_site_37	14.6196	+	2.99E-06	TCAATAATTGA
chromosome	2904565	2904575	PSPPH_1259_pwm_target_site_38	14.6196	-	2.99E-06	TCAATTATTGA
chromosome	3045230	3045240	PSPPH_1259_pwm_target_site_39	14.1413	-	6.42E-06	TCAATTGTTGC
chromosome	3045230	3045240	PSPPH_1259_pwm_target_site_40	14.1522	+	5.20E-06	GCAACAATTGA
chromosome	3264464	3264474	PSPPH_1259_pwm_target_site_41	15	+	2.09E-06	TCAACTATTGA
chromosome	3264464	3264474	PSPPH_1259_pwm_target_site_42	15	-	2.09E-06	TCAATAGTTGA
chromosome	3290923	3290933	PSPPH_1259_pwm_target_site_43	14.6196	+	2.99E-06	TCAATAATTGA
chromosome	3290923	3290933	PSPPH_1259_pwm_target_site_44	14.6196	-	2.99E-06	TCAATTATTGA
chromosome	3333479	3333489	PSPPH_1259_pwm_target_site_45	15	+	2.09E-06	TCAACAATTGA
chromosome	3333479	3333489	PSPPH_1259_pwm_target_site_46	15	-	2.09E-06	TCAATTGTTGA
chromosome	3445524	3445534	PSPPH_1259_pwm_target_site_47	14.1413	+	6.42E-06	TCAATAGTTGC
chromosome	3445524	3445534	PSPPH_1259_pwm_target_site_48	14.1522	-	5.20E-06	GCAACTATTGA
chromosome	3731075	3731085	PSPPH_1259_pwm_target_site_49	14.6196	-	2.99E-06	TCAATAATTGA
chromosome	3731075	3731085	PSPPH_1259_pwm_target_site_50	14.6196	+	2.99E-06	TCAATTATTGA
chromosome	3819251	3819261	PSPPH_1259_pwm_target_site_51	14.1413	-	6.42E-06	TCAATTGTTGC
chromosome	3819251	3819261	PSPPH_1259_pwm_target_site_52	14.1522	+	5.20E-06	GCAACAATTGA
chromosome	3908995	3909005	PSPPH_1259_pwm_target_site_53	13.7283	-	9.87E-06	TCAACCGTTGA
chromosome	3908995	3909005	PSPPH_1259_pwm_target_site_54	13.7283	+	9.87E-06	TCAACGGTTGA
chromosome	3947995	3948005	PSPPH_1259_pwm_target_site_55	14.5217	+	3.99E-06	TCAACAGTTGC
chromosome	3947995	3948005	PSPPH_1259_pwm_target_site_56	14.5326	-	3.49E-06	GCAACTGTTGA
chromosome	4018904	4018914	PSPPH_1259_pwm_target_site_57	15.3804	-	6.08E-07	TCAACAGTTGA
chromosome	4018904	4018914	PSPPH_1259_pwm_target_site_58	15.3804	+	6.08E-07	TCAACTGTTGA
chromosome	4113319	4113329	PSPPH_1259_pwm_target_site_59	15.3804	+	6.08E-07	TCAACAGTTGA
chromosome	4113319	4113329	PSPPH_1259_pwm_target_site_60	15.3804	-	6.08E-07	TCAACTGTTGA
chromosome	4202630	4202640	PSPPH_1259_pwm_target_site_61	13.8913	-	7.90E-06	TAAACAGTTGA
chromosome	4202630	4202640	PSPPH_1259_pwm_target_site_62	13.8913	+	7.90E-06	TCAACTGTTTA
chromosome	4225291	4225301	PSPPH_1259_pwm_target_site_63	14.5217	+	3.99E-06	TCAACAGTTGC
chromosome	4225291	4225301	PSPPH_1259_pwm_target_site_64	14.5326	-	3.49E-06	GCAACTGTTGA
chromosome	4242872	4242882	PSPPH_1259_pwm_target_site_65	14.5217	+	3.99E-06	TCAACTGTTGC
chromosome	4242872	4242882	PSPPH_1259_pwm_target_site_66	14.5326	-	3.49E-06	GCAACAGTTGA
chromosome	4490926	4490936	PSPPH_1259_pwm_target_site_67	14.5217	-	3.99E-06	TCAACTGTTGC
chromosome	4490926	4490936	PSPPH_1259_pwm_target_site_68	14.5326	+	3.49E-06	GCAACAGTTGA
chromosome	4854380	4854390	PSPPH_1259_pwm_target_site_69	15.3804	+	6.08E-07	TCAACAGTTGA
chromosome	4854380	4854390	PSPPH_1259_pwm_target_site_70	15.3804	-	6.08E-07	TCAACTGTTGA
chromosome	5126299	5126309	PSPPH_1259_pwm_target_site_71	15	+	2.09E-06	TCAACAATTGA
chromosome	5126299	5126309	PSPPH_1259_pwm_target_site_72	15	-	2.09E-06	TCAATTGTTGA
chromosome	5280403	5280413	PSPPH_1259_pwm_target_site_73	15	+	2.09E-06	TCAACTATTGA
chromosome	5280403	5280413	PSPPH_1259_pwm_target_site_74	15	-	2.09E-06	TCAATAGTTGA
chromosome	5440584	5440594	PSPPH_1259_pwm_target_site_75	14.1413	+	6.42E-06	TCAATTGTTGC
chromosome	5440584	5440594	PSPPH_1259_pwm_target_site_76	14.1522	-	5.20E-06	GCAACAATTGA
chromosome	5707081	5707091	PSPPH_1259_pwm_target_site_77	14.6196	-	2.99E-06	TCAATAATTGA
chromosome	5707081	5707091	PSPPH_1259_pwm_target_site_78	14.6196	+	2.99E-06	TCAATTATTGA
