# Supplementary material for: A compendium of DNA-binding specificities of transcription factors in Pseudomonas syringae
Source: Nat Commun. 2020 Oct 2;11:4947. doi: 10.1038/s41467-020-18744-7 (PMC7532196; doi:10.1038/s41467-020-18744-7)
Supplement: Supplementary file 5 — Supplementary Data 2 [file 41467_2020_18744_MOESM5_ESM.zip › all_TF_pwm_target_sites_bed/PSPPH_1460_pwm_target_site_info_bed6_plus.bed]

chrom	start	end	name	score	strand	p_value	matched_sequence
chromosome	282811	282825	PSPPH_1460_pwm_target_site_1	14.5082	+	1.83E-06	GGTCGTGACCTGACC
chromosome	282811	282825	PSPPH_1460_pwm_target_site_2	14.5246	-	1.78E-06	GGTCAGGTCACGACC
chromosome	450008	450022	PSPPH_1460_pwm_target_site_3	13.5574	-	7.21E-06	GGTCGCCAACTGACT
chromosome	450008	450022	PSPPH_1460_pwm_target_site_4	13.6557	+	6.41E-06	AGTCAGTTGGCGACC
chromosome	667463	667477	PSPPH_1460_pwm_target_site_5	13.6066	-	6.82E-06	GGTCAGCAAACGACC
chromosome	667463	667477	PSPPH_1460_pwm_target_site_6	13.623	+	6.68E-06	GGTCGTTTGCTGACC
chromosome	733175	733189	PSPPH_1460_pwm_target_site_7	14.9508	-	7.92E-07	GGTCGCGAACCGACC
chromosome	733175	733189	PSPPH_1460_pwm_target_site_8	14.9836	+	7.31E-07	GGTCGGTTCGCGACC
chromosome	934577	934591	PSPPH_1460_pwm_target_site_9	13.3115	-	9.55E-06	GGTCCGGTCGTGACC
chromosome	1013862	1013876	PSPPH_1460_pwm_target_site_10	14.9344	+	8.27E-07	GGTCACGACCTGACC
chromosome	1013862	1013876	PSPPH_1460_pwm_target_site_11	14.9836	-	7.31E-07	GGTCAGGTCGTGACC
chromosome	1027559	1027573	PSPPH_1460_pwm_target_site_12	14.459	+	2.02E-06	AGTCGCGAACCGACC
chromosome	1027559	1027573	PSPPH_1460_pwm_target_site_13	14.459	-	2.02E-06	GGTCGGTTCGCGACT
chromosome	1031501	1031515	PSPPH_1460_pwm_target_site_14	14.8033	+	1.06E-06	GGTCACTTACCGACC
chromosome	1031501	1031515	PSPPH_1460_pwm_target_site_15	14.8033	-	1.06E-06	GGTCGGTAAGTGACC
chromosome	1514865	1514879	PSPPH_1460_pwm_target_site_16	13.3115	+	9.55E-06	GGTCTGATCGCGACC
chromosome	1518901	1518915	PSPPH_1460_pwm_target_site_17	13.7869	+	5.42E-06	GGTCGCTGGATGACC
chromosome	1518901	1518915	PSPPH_1460_pwm_target_site_18	13.8525	-	5.04E-06	GGTCATCCAGCGACC
chromosome	1572895	1572909	PSPPH_1460_pwm_target_site_19	13.3607	+	9.10E-06	GGTCGATTGGTGACT
chromosome	1572895	1572909	PSPPH_1460_pwm_target_site_20	13.3279	-	9.40E-06	AGTCACCAATCGACC
chromosome	1613006	1613020	PSPPH_1460_pwm_target_site_21	13.3934	+	8.80E-06	GGTCCAGTTGCGACC
chromosome	1636437	1636451	PSPPH_1460_pwm_target_site_22	13.3279	+	9.40E-06	GGTCGATCAGCGACT
chromosome	1636437	1636451	PSPPH_1460_pwm_target_site_23	13.2951	-	9.72E-06	AGTCGCTGATCGACC
chromosome	1702966	1702980	PSPPH_1460_pwm_target_site_24	13.3607	+	9.10E-06	AGTCAGTACCTGACC
chromosome	1702966	1702980	PSPPH_1460_pwm_target_site_25	13.3607	-	9.10E-06	GGTCAGGTACTGACT
chromosome	1815414	1815428	PSPPH_1460_pwm_target_site_26	13.6885	-	6.13E-06	GGTCACTGCGTGACG
chromosome	1815414	1815428	PSPPH_1460_pwm_target_site_27	13.7377	+	5.76E-06	CGTCACGCAGTGACC
chromosome	1900244	1900258	PSPPH_1460_pwm_target_site_28	13.7541	+	5.64E-06	AGTCGCCTTTCGACC
chromosome	1900244	1900258	PSPPH_1460_pwm_target_site_29	13.7705	-	5.54E-06	GGTCGAAAGGCGACT
chromosome	1964118	1964132	PSPPH_1460_pwm_target_site_30	13.4426	+	8.28E-06	CGTCGCAAAGTGACG
chromosome	1964118	1964132	PSPPH_1460_pwm_target_site_31	13.4754	-	7.93E-06	CGTCACTTTGCGACG
chromosome	1977823	1977837	PSPPH_1460_pwm_target_site_32	13.4426	-	8.28E-06	GGTCAGACCCTGACC
chromosome	1977823	1977837	PSPPH_1460_pwm_target_site_33	13.459	+	8.12E-06	GGTCAGGGTCTGACC
chromosome	2056404	2056418	PSPPH_1460_pwm_target_site_34	15.1967	-	4.65E-07	GGTCGCCTCGTGACC
chromosome	2056404	2056418	PSPPH_1460_pwm_target_site_35	15.2131	+	4.36E-07	GGTCACGAGGCGACC
chromosome	2095578	2095592	PSPPH_1460_pwm_target_site_36	14.1967	-	3.09E-06	GGTCAGGTTATGACT
chromosome	2095578	2095592	PSPPH_1460_pwm_target_site_37	14.2131	+	3.01E-06	AGTCATAACCTGACC
chromosome	2182223	2182237	PSPPH_1460_pwm_target_site_38	13.4262	+	8.44E-06	GGTCAGAAGCTGACC
chromosome	2182223	2182237	PSPPH_1460_pwm_target_site_39	13.4426	-	8.28E-06	GGTCAGCTTCTGACC
chromosome	2222729	2222743	PSPPH_1460_pwm_target_site_40	13.5246	+	7.47E-06	AGTCGCATCAGGACC
chromosome	2222729	2222743	PSPPH_1460_pwm_target_site_41	13.5902	-	6.93E-06	GGTCCTGATGCGACT
chromosome	2329990	2330004	PSPPH_1460_pwm_target_site_42	13.7049	+	6.01E-06	GGTCGCAAGTCGACT
chromosome	2329990	2330004	PSPPH_1460_pwm_target_site_43	13.8197	-	5.25E-06	AGTCGACTTGCGACC
chromosome	2331626	2331640	PSPPH_1460_pwm_target_site_44	13.2951	+	9.72E-06	GGTCAGCCAGTGACC
chromosome	2382154	2382168	PSPPH_1460_pwm_target_site_45	13.6557	-	6.41E-06	GGTCATCACCTGACC
chromosome	2382154	2382168	PSPPH_1460_pwm_target_site_46	13.6721	+	6.27E-06	GGTCAGGTGATGACC
chromosome	2384292	2384306	PSPPH_1460_pwm_target_site_47	13.3934	+	8.80E-06	GGTCGGTGTCTGACC
chromosome	2384292	2384306	PSPPH_1460_pwm_target_site_48	13.4098	-	8.63E-06	GGTCAGACACCGACC
chromosome	2537134	2537148	PSPPH_1460_pwm_target_site_49	14.082	-	3.64E-06	AGTCGCTCCATGACC
chromosome	2537134	2537148	PSPPH_1460_pwm_target_site_50	14.1311	+	3.42E-06	GGTCATGGAGCGACT
chromosome	2687406	2687420	PSPPH_1460_pwm_target_site_51	14.4426	-	2.08E-06	AGTCGCGACATGACT
chromosome	2687406	2687420	PSPPH_1460_pwm_target_site_52	14.5246	+	1.78E-06	AGTCATGTCGCGACT
chromosome	2836330	2836344	PSPPH_1460_pwm_target_site_53	13.623	-	6.68E-06	GGTCGCCCGGTGACC
chromosome	2836330	2836344	PSPPH_1460_pwm_target_site_54	13.6393	+	6.54E-06	GGTCACCGGGCGACC
chromosome	2902876	2902890	PSPPH_1460_pwm_target_site_55	14.2131	-	3.01E-06	GGTCGCGGCCTGACC
chromosome	2902876	2902890	PSPPH_1460_pwm_target_site_56	14.2623	+	2.77E-06	GGTCAGGCCGCGACC
chromosome	3027965	3027979	PSPPH_1460_pwm_target_site_57	13.4918	+	7.78E-06	GTTCGCGATGTGACC
chromosome	3027965	3027979	PSPPH_1460_pwm_target_site_58	13.541	-	7.33E-06	GGTCACATCGCGAAC
chromosome	3063880	3063894	PSPPH_1460_pwm_target_site_59	13.459	+	8.12E-06	GGTCGGACACCGACC
chromosome	3063880	3063894	PSPPH_1460_pwm_target_site_60	13.459	-	8.12E-06	GGTCGGTGTCCGACC
chromosome	3134110	3134124	PSPPH_1460_pwm_target_site_61	14.4098	-	2.22E-06	GGTCATGACATGACT
chromosome	3134110	3134124	PSPPH_1460_pwm_target_site_62	14.459	+	2.02E-06	AGTCATGTCATGACC
chromosome	3136611	3136625	PSPPH_1460_pwm_target_site_63	13.5082	+	7.63E-06	AGTCGCGTGTCGACC
chromosome	3136611	3136625	PSPPH_1460_pwm_target_site_64	13.5082	-	7.63E-06	GGTCGACACGCGACT
chromosome	3212160	3212174	PSPPH_1460_pwm_target_site_65	14.0984	-	3.57E-06	GGTCGCTGCCTGACC
chromosome	3212160	3212174	PSPPH_1460_pwm_target_site_66	14.1639	+	3.25E-06	GGTCAGGCAGCGACC
chromosome	3218008	3218022	PSPPH_1460_pwm_target_site_67	14.0984	+	3.57E-06	GGTCACAGGATGACC
chromosome	3218008	3218022	PSPPH_1460_pwm_target_site_68	14.1475	-	3.34E-06	GGTCATCCTGTGACC
chromosome	3376480	3376494	PSPPH_1460_pwm_target_site_69	14.9672	+	7.59E-07	GGTCGCGTACCGACC
chromosome	3376480	3376494	PSPPH_1460_pwm_target_site_70	14.9672	-	7.59E-07	GGTCGGTACGCGACC
chromosome	3480111	3480125	PSPPH_1460_pwm_target_site_71	13.4918	+	7.78E-06	AGTCGTCATACGACT
chromosome	3480111	3480125	PSPPH_1460_pwm_target_site_72	13.5082	-	7.63E-06	AGTCGTATGACGACT
chromosome	3498651	3498665	PSPPH_1460_pwm_target_site_73	13.377	+	8.95E-06	GGTCGCTGGCCGACC
chromosome	3498651	3498665	PSPPH_1460_pwm_target_site_74	13.4098	-	8.63E-06	GGTCGGCCAGCGACC
chromosome	3542305	3542319	PSPPH_1460_pwm_target_site_75	13.4918	-	7.78E-06	GGTCATTGAACGACT
chromosome	3542305	3542319	PSPPH_1460_pwm_target_site_76	13.5082	+	7.63E-06	AGTCGTTCAATGACC
chromosome	3773116	3773130	PSPPH_1460_pwm_target_site_77	13.5082	-	7.63E-06	AGTCGCGTGTCGACC
chromosome	3773116	3773130	PSPPH_1460_pwm_target_site_78	13.5082	+	7.63E-06	GGTCGACACGCGACT
chromosome	3817325	3817339	PSPPH_1460_pwm_target_site_79	13.6721	-	6.27E-06	GGTCGCACGCTGACC
chromosome	3817325	3817339	PSPPH_1460_pwm_target_site_80	13.7213	+	5.89E-06	GGTCAGCGTGCGACC
chromosome	3828778	3828792	PSPPH_1460_pwm_target_site_81	14.0656	+	3.71E-06	GGTCGAGGCGCGACC
chromosome	3828778	3828792	PSPPH_1460_pwm_target_site_82	14	-	4.05E-06	GGTCGCGCCTCGACC
chromosome	3901612	3901626	PSPPH_1460_pwm_target_site_83	13.7869	+	5.42E-06	GGTCGCTTTCTGACG
chromosome	3901612	3901626	PSPPH_1460_pwm_target_site_84	13.8525	-	5.04E-06	CGTCAGAAAGCGACC
chromosome	4094706	4094720	PSPPH_1460_pwm_target_site_85	14.2131	+	3.01E-06	GGTCGCGGCCTGACC
chromosome	4094706	4094720	PSPPH_1460_pwm_target_site_86	14.2623	-	2.77E-06	GGTCAGGCCGCGACC
chromosome	4096110	4096124	PSPPH_1460_pwm_target_site_87	13.4754	+	7.93E-06	GGTCGCCTGCCGACC
chromosome	4096110	4096124	PSPPH_1460_pwm_target_site_88	13.4918	-	7.78E-06	GGTCGGCAGGCGACC
chromosome	4153421	4153435	PSPPH_1460_pwm_target_site_89	13.3607	-	9.10E-06	GGTCATCCCATGACC
chromosome	4153421	4153435	PSPPH_1460_pwm_target_site_90	13.377	+	8.95E-06	GGTCATGGGATGACC
chromosome	4165093	4165107	PSPPH_1460_pwm_target_site_91	14.0656	+	3.71E-06	GGTCGCTGACCGACC
chromosome	4165093	4165107	PSPPH_1460_pwm_target_site_92	14.0984	-	3.57E-06	GGTCGGTCAGCGACC
chromosome	4178911	4178925	PSPPH_1460_pwm_target_site_93	13.4426	+	8.28E-06	GGTCAGAGCCTGACC
chromosome	4178911	4178925	PSPPH_1460_pwm_target_site_94	13.459	-	8.12E-06	GGTCAGGCTCTGACC
chromosome	4414907	4414921	PSPPH_1460_pwm_target_site_95	13.6885	+	6.13E-06	GGTCGCGTGCTGACT
chromosome	4414907	4414921	PSPPH_1460_pwm_target_site_96	13.7377	-	5.76E-06	AGTCAGCACGCGACC
chromosome	4507959	4507973	PSPPH_1460_pwm_target_site_97	13.9836	-	4.17E-06	AGTCGCTCAGTGACT
chromosome	4507959	4507973	PSPPH_1460_pwm_target_site_98	14	+	4.05E-06	AGTCACTGAGCGACT
chromosome	4605287	4605301	PSPPH_1460_pwm_target_site_99	13.9344	-	4.51E-06	GGTCAGGTCATGACT
chromosome	4605287	4605301	PSPPH_1460_pwm_target_site_100	13.9672	+	4.27E-06	AGTCATGACCTGACC
chromosome	4721951	4721965	PSPPH_1460_pwm_target_site_101	14.4262	-	2.15E-06	GGTCACGGTCTGACC
chromosome	4721951	4721965	PSPPH_1460_pwm_target_site_102	14.4426	+	2.08E-06	GGTCAGACCGTGACC
chromosome	4729674	4729688	PSPPH_1460_pwm_target_site_103	13.4754	-	7.93E-06	AGTCGCGCGACGACC
chromosome	4729674	4729688	PSPPH_1460_pwm_target_site_104	13.4754	+	7.93E-06	GGTCGTCGCGCGACT
chromosome	4831012	4831026	PSPPH_1460_pwm_target_site_105	14.4262	+	2.15E-06	GGTCGCAGACCGACC
chromosome	4831012	4831026	PSPPH_1460_pwm_target_site_106	14.459	-	2.02E-06	GGTCGGTCTGCGACC
chromosome	4941088	4941102	PSPPH_1460_pwm_target_site_107	14.8525	-	9.63E-07	AGTCGCTACGTGACT
chromosome	4941088	4941102	PSPPH_1460_pwm_target_site_108	14.9016	+	8.81E-07	AGTCACGTAGCGACT
chromosome	4994402	4994416	PSPPH_1460_pwm_target_site_109	14.8689	+	9.41E-07	AGTCGCTTCATGACC
chromosome	4994402	4994416	PSPPH_1460_pwm_target_site_110	14.9016	-	8.81E-07	GGTCATGAAGCGACT
chromosome	5011289	5011303	PSPPH_1460_pwm_target_site_111	13.8033	-	5.33E-06	GGTCGGAACCCGACT
chromosome	5011289	5011303	PSPPH_1460_pwm_target_site_112	13.8689	+	4.96E-06	AGTCGGGTTCCGACC
chromosome	5046850	5046864	PSPPH_1460_pwm_target_site_113	13.4426	-	8.28E-06	AGTCTCAATATGACC
chromosome	5046850	5046864	PSPPH_1460_pwm_target_site_114	13.4754	+	7.93E-06	GGTCATATTGAGACT
chromosome	5349020	5349034	PSPPH_1460_pwm_target_site_115	14.4754	+	1.94E-06	GGTCGTGTCATGACT
chromosome	5349020	5349034	PSPPH_1460_pwm_target_site_116	14.5082	-	1.83E-06	AGTCATGACACGACC
chromosome	5359830	5359844	PSPPH_1460_pwm_target_site_117	14.0984	-	3.57E-06	AGTCGCGCAATGACC
chromosome	5359830	5359844	PSPPH_1460_pwm_target_site_118	14.1148	+	3.49E-06	GGTCATTGCGCGACT
chromosome	5373020	5373034	PSPPH_1460_pwm_target_site_119	14.5246	+	1.78E-06	GGTCACTTGATGACC
chromosome	5373020	5373034	PSPPH_1460_pwm_target_site_120	14.5574	-	1.69E-06	GGTCATCAAGTGACC
chromosome	5571211	5571225	PSPPH_1460_pwm_target_site_121	13.5082	+	7.63E-06	AGTCGCGTGTCGACC
chromosome	5571211	5571225	PSPPH_1460_pwm_target_site_122	13.5082	-	7.63E-06	GGTCGACACGCGACT
chromosome	5774863	5774877	PSPPH_1460_pwm_target_site_123	14.4098	+	2.22E-06	GGTCACAGCCTGACC
chromosome	5774863	5774877	PSPPH_1460_pwm_target_site_124	14.459	-	2.02E-06	GGTCAGGCTGTGACC
chromosome	5785935	5785949	PSPPH_1460_pwm_target_site_125	15.1475	+	5.28E-07	GGTCACAGTGTGACT
chromosome	5785935	5785949	PSPPH_1460_pwm_target_site_126	15.1803	-	4.86E-07	AGTCACACTGTGACC
chromosome	5800606	5800620	PSPPH_1460_pwm_target_site_127	13.377	-	8.95E-06	GGTCACGGGCTGACC
chromosome	5800606	5800620	PSPPH_1460_pwm_target_site_128	13.3934	+	8.80E-06	GGTCAGCCCGTGACC
chromosome	5817623	5817637	PSPPH_1460_pwm_target_site_129	13.8033	-	5.33E-06	GGTCACTGGACGACC
chromosome	5817623	5817637	PSPPH_1460_pwm_target_site_130	13.8361	+	5.14E-06	GGTCGTCCAGTGACC
chromosome	5820783	5820797	PSPPH_1460_pwm_target_site_131	13.5246	+	7.47E-06	AGTCACGAAACGACG
chromosome	5820783	5820797	PSPPH_1460_pwm_target_site_132	13.5574	-	7.21E-06	CGTCGTTTCGTGACT
