# Supplementary material for: A compendium of DNA-binding specificities of transcription factors in Pseudomonas syringae
Source: Nat Commun. 2020 Oct 2;11:4947. doi: 10.1038/s41467-020-18744-7 (PMC7532196; doi:10.1038/s41467-020-18744-7)
Supplement: Supplementary file 5 — Supplementary Data 2 [file 41467_2020_18744_MOESM5_ESM.zip › all_TF_pwm_target_sites_bed/PSPPH_1580_pwm_target_site_info_bed6_plus.bed]

chrom	start	end	name	score	strand	p_value	matched_sequence
chromosome	282811	282825	PSPPH_1580_pwm_target_site_1	13.9633	-	3.61E-06	GGTCAGGTCACGACC
chromosome	282811	282825	PSPPH_1580_pwm_target_site_2	13.9817	+	3.47E-06	GGTCGTGACCTGACC
chromosome	450008	450022	PSPPH_1580_pwm_target_site_3	13.3945	+	7.50E-06	AGTCAGTTGGCGACC
chromosome	450008	450022	PSPPH_1580_pwm_target_site_4	13.4128	-	7.32E-06	GGTCGCCAACTGACT
chromosome	667463	667477	PSPPH_1580_pwm_target_site_5	13.3394	-	8.02E-06	GGTCAGCAAACGACC
chromosome	667463	667477	PSPPH_1580_pwm_target_site_6	13.3578	+	7.84E-06	GGTCGTTTGCTGACC
chromosome	733175	733189	PSPPH_1580_pwm_target_site_7	14.2018	-	2.48E-06	GGTCGCGAACCGACC
chromosome	733175	733189	PSPPH_1580_pwm_target_site_8	14.2018	+	2.48E-06	GGTCGGTTCGCGACC
chromosome	1013862	1013876	PSPPH_1580_pwm_target_site_9	14.6055	+	1.21E-06	GGTCACGACCTGACC
chromosome	1013862	1013876	PSPPH_1580_pwm_target_site_10	14.6055	-	1.21E-06	GGTCAGGTCGTGACC
chromosome	1027559	1027573	PSPPH_1580_pwm_target_site_11	13.844	+	4.23E-06	AGTCGCGAACCGACC
chromosome	1027559	1027573	PSPPH_1580_pwm_target_site_12	13.8624	-	4.10E-06	GGTCGGTTCGCGACT
chromosome	1031501	1031515	PSPPH_1580_pwm_target_site_13	14.4862	+	1.50E-06	GGTCACTTACCGACC
chromosome	1031501	1031515	PSPPH_1580_pwm_target_site_14	14.4862	-	1.50E-06	GGTCGGTAAGTGACC
chromosome	1518901	1518915	PSPPH_1580_pwm_target_site_15	13.4771	+	6.82E-06	GGTCGCTGGATGACC
chromosome	1518901	1518915	PSPPH_1580_pwm_target_site_16	13.5046	-	6.57E-06	GGTCATCCAGCGACC
chromosome	1572895	1572909	PSPPH_1580_pwm_target_site_17	13.2661	-	8.72E-06	AGTCACCAATCGACC
chromosome	1572895	1572909	PSPPH_1580_pwm_target_site_18	13.2936	+	8.41E-06	GGTCGATTGGTGACT
chromosome	1702966	1702980	PSPPH_1580_pwm_target_site_19	13.2844	+	8.51E-06	AGTCAGTACCTGACC
chromosome	1702966	1702980	PSPPH_1580_pwm_target_site_20	13.3028	-	8.31E-06	GGTCAGGTACTGACT
chromosome	1815414	1815428	PSPPH_1580_pwm_target_site_21	13.3303	+	8.09E-06	CGTCACGCAGTGACC
chromosome	1815414	1815428	PSPPH_1580_pwm_target_site_22	13.3303	-	8.09E-06	GGTCACTGCGTGACG
chromosome	1900244	1900258	PSPPH_1580_pwm_target_site_23	13.4037	+	7.40E-06	AGTCGCCTTTCGACC
chromosome	1900244	1900258	PSPPH_1580_pwm_target_site_24	13.4312	-	7.19E-06	GGTCGAAAGGCGACT
chromosome	2056404	2056418	PSPPH_1580_pwm_target_site_25	14.7156	+	9.69E-07	GGTCACGAGGCGACC
chromosome	2056404	2056418	PSPPH_1580_pwm_target_site_26	14.7156	-	9.69E-07	GGTCGCCTCGTGACC
chromosome	2095578	2095592	PSPPH_1580_pwm_target_site_27	14.2752	+	2.17E-06	AGTCATAACCTGACC
chromosome	2095578	2095592	PSPPH_1580_pwm_target_site_28	14.2752	-	2.17E-06	GGTCAGGTTATGACT
chromosome	2182223	2182237	PSPPH_1580_pwm_target_site_29	13.3303	+	8.09E-06	GGTCAGAAGCTGACC
chromosome	2182223	2182237	PSPPH_1580_pwm_target_site_30	13.3303	-	8.09E-06	GGTCAGCTTCTGACC
chromosome	2222729	2222743	PSPPH_1580_pwm_target_site_31	13.2018	+	9.49E-06	AGTCGCATCAGGACC
chromosome	2222729	2222743	PSPPH_1580_pwm_target_site_32	13.2385	-	9.08E-06	GGTCCTGATGCGACT
chromosome	2329990	2330004	PSPPH_1580_pwm_target_site_33	13.4128	-	7.32E-06	AGTCGACTTGCGACC
chromosome	2329990	2330004	PSPPH_1580_pwm_target_site_34	13.422	+	7.27E-06	GGTCGCAAGTCGACT
chromosome	2382154	2382168	PSPPH_1580_pwm_target_site_35	13.5138	+	6.47E-06	GGTCAGGTGATGACC
chromosome	2382154	2382168	PSPPH_1580_pwm_target_site_36	13.5321	-	6.33E-06	GGTCATCACCTGACC
chromosome	2537134	2537148	PSPPH_1580_pwm_target_site_37	13.8073	-	4.43E-06	AGTCGCTCCATGACC
chromosome	2537134	2537148	PSPPH_1580_pwm_target_site_38	13.8349	+	4.28E-06	GGTCATGGAGCGACT
chromosome	2608235	2608249	PSPPH_1580_pwm_target_site_39	13.2018	+	9.49E-06	GGTCAGATGTTGACC
chromosome	2608235	2608249	PSPPH_1580_pwm_target_site_40	13.211	-	9.42E-06	GGTCAACATCTGACC
chromosome	2687406	2687420	PSPPH_1580_pwm_target_site_41	14.2844	-	2.14E-06	AGTCGCGACATGACT
chromosome	2687406	2687420	PSPPH_1580_pwm_target_site_42	14.3028	+	2.10E-06	AGTCATGTCGCGACT
chromosome	2697670	2697684	PSPPH_1580_pwm_target_site_43	13.2569	+	8.83E-06	AGTCACATACTGACG
chromosome	2697670	2697684	PSPPH_1580_pwm_target_site_44	13.2661	-	8.72E-06	CGTCAGTATGTGACT
chromosome	2836330	2836344	PSPPH_1580_pwm_target_site_45	13.1651	-	9.83E-06	GGTCGCCCGGTGACC
chromosome	2836330	2836344	PSPPH_1580_pwm_target_site_46	13.156	+	9.94E-06	GGTCACCGGGCGACC
chromosome	2902876	2902890	PSPPH_1580_pwm_target_site_47	13.4954	-	6.65E-06	GGTCGCGGCCTGACC
chromosome	2902876	2902890	PSPPH_1580_pwm_target_site_48	13.5046	+	6.57E-06	GGTCAGGCCGCGACC
chromosome	3027965	3027979	PSPPH_1580_pwm_target_site_49	13.422	-	7.27E-06	GGTCACATCGCGAAC
chromosome	3027965	3027979	PSPPH_1580_pwm_target_site_50	13.4404	+	7.12E-06	GTTCGCGATGTGACC
chromosome	3073278	3073292	PSPPH_1580_pwm_target_site_51	13.3303	-	8.09E-06	AGTCATCCTATGACC
chromosome	3073278	3073292	PSPPH_1580_pwm_target_site_52	13.3394	+	8.02E-06	GGTCATAGGATGACT
chromosome	3134110	3134124	PSPPH_1580_pwm_target_site_53	14.4587	+	1.56E-06	AGTCATGTCATGACC
chromosome	3134110	3134124	PSPPH_1580_pwm_target_site_54	14.4771	-	1.52E-06	GGTCATGACATGACT
chromosome	3212160	3212174	PSPPH_1580_pwm_target_site_55	13.5505	-	6.23E-06	GGTCGCTGCCTGACC
chromosome	3212160	3212174	PSPPH_1580_pwm_target_site_56	13.5596	+	6.17E-06	GGTCAGGCAGCGACC
chromosome	3218008	3218022	PSPPH_1580_pwm_target_site_57	14.0734	+	2.99E-06	GGTCACAGGATGACC
chromosome	3218008	3218022	PSPPH_1580_pwm_target_site_58	14.1009	-	2.87E-06	GGTCATCCTGTGACC
chromosome	3376480	3376494	PSPPH_1580_pwm_target_site_59	14.2018	+	2.48E-06	GGTCGCGTACCGACC
chromosome	3376480	3376494	PSPPH_1580_pwm_target_site_60	14.2018	-	2.48E-06	GGTCGGTACGCGACC
chromosome	3480111	3480125	PSPPH_1580_pwm_target_site_61	13.4037	-	7.40E-06	AGTCGTATGACGACT
chromosome	3480111	3480125	PSPPH_1580_pwm_target_site_62	13.4037	+	7.40E-06	AGTCGTCATACGACT
chromosome	3542305	3542319	PSPPH_1580_pwm_target_site_63	13.4679	+	6.88E-06	AGTCGTTCAATGACC
chromosome	3542305	3542319	PSPPH_1580_pwm_target_site_64	13.4771	-	6.82E-06	GGTCATTGAACGACT
chromosome	3817325	3817339	PSPPH_1580_pwm_target_site_65	13.2385	+	9.08E-06	GGTCAGCGTGCGACC
chromosome	3817325	3817339	PSPPH_1580_pwm_target_site_66	13.2477	-	8.96E-06	GGTCGCACGCTGACC
chromosome	3901612	3901626	PSPPH_1580_pwm_target_site_67	13.3761	-	7.68E-06	CGTCAGAAAGCGACC
chromosome	3901612	3901626	PSPPH_1580_pwm_target_site_68	13.3853	+	7.58E-06	GGTCGCTTTCTGACG
chromosome	4094706	4094720	PSPPH_1580_pwm_target_site_69	13.4954	+	6.65E-06	GGTCGCGGCCTGACC
chromosome	4094706	4094720	PSPPH_1580_pwm_target_site_70	13.5046	-	6.57E-06	GGTCAGGCCGCGACC
chromosome	4153421	4153435	PSPPH_1580_pwm_target_site_71	13.2569	+	8.83E-06	GGTCATGGGATGACC
chromosome	4153421	4153435	PSPPH_1580_pwm_target_site_72	13.2661	-	8.72E-06	GGTCATCCCATGACC
chromosome	4165093	4165107	PSPPH_1580_pwm_target_site_73	13.3761	+	7.68E-06	GGTCGCTGACCGACC
chromosome	4165093	4165107	PSPPH_1580_pwm_target_site_74	13.3853	-	7.58E-06	GGTCGGTCAGCGACC
chromosome	4188107	4188121	PSPPH_1580_pwm_target_site_75	13.3578	+	7.84E-06	AGTCACTCATTGACC
chromosome	4188107	4188121	PSPPH_1580_pwm_target_site_76	13.3761	-	7.68E-06	GGTCAATGAGTGACT
chromosome	4403613	4403627	PSPPH_1580_pwm_target_site_77	13.367	-	7.77E-06	GGTCACATACAGACC
chromosome	4403613	4403627	PSPPH_1580_pwm_target_site_78	13.367	+	7.77E-06	GGTCTGTATGTGACC
chromosome	4414907	4414921	PSPPH_1580_pwm_target_site_79	13.3394	-	8.02E-06	AGTCAGCACGCGACC
chromosome	4414907	4414921	PSPPH_1580_pwm_target_site_80	13.3578	+	7.84E-06	GGTCGCGTGCTGACT
chromosome	4507959	4507973	PSPPH_1580_pwm_target_site_81	13.9266	+	3.76E-06	AGTCACTGAGCGACT
chromosome	4507959	4507973	PSPPH_1580_pwm_target_site_82	13.9358	-	3.72E-06	AGTCGCTCAGTGACT
chromosome	4605287	4605301	PSPPH_1580_pwm_target_site_83	13.8532	+	4.16E-06	AGTCATGACCTGACC
chromosome	4605287	4605301	PSPPH_1580_pwm_target_site_84	13.8532	-	4.16E-06	GGTCAGGTCATGACT
chromosome	4689707	4689721	PSPPH_1580_pwm_target_site_85	13.2294	+	9.19E-06	GGTCACGACGTGAAC
chromosome	4689707	4689721	PSPPH_1580_pwm_target_site_86	13.2477	-	8.96E-06	GTTCACGTCGTGACC
chromosome	4721951	4721965	PSPPH_1580_pwm_target_site_87	14.1468	-	2.69E-06	GGTCACGGTCTGACC
chromosome	4721951	4721965	PSPPH_1580_pwm_target_site_88	14.156	+	2.66E-06	GGTCAGACCGTGACC
chromosome	4831012	4831026	PSPPH_1580_pwm_target_site_89	13.7431	+	4.82E-06	GGTCGCAGACCGACC
chromosome	4831012	4831026	PSPPH_1580_pwm_target_site_90	13.7523	-	4.76E-06	GGTCGGTCTGCGACC
chromosome	4941088	4941102	PSPPH_1580_pwm_target_site_91	14.7523	+	8.78E-07	AGTCACGTAGCGACT
chromosome	4941088	4941102	PSPPH_1580_pwm_target_site_92	14.7523	-	8.78E-07	AGTCGCTACGTGACT
chromosome	4994402	4994416	PSPPH_1580_pwm_target_site_93	14.6789	+	1.04E-06	AGTCGCTTCATGACC
chromosome	4994402	4994416	PSPPH_1580_pwm_target_site_94	14.7156	-	9.69E-07	GGTCATGAAGCGACT
chromosome	5011289	5011303	PSPPH_1580_pwm_target_site_95	13.211	-	9.42E-06	GGTCGGAACCCGACT
chromosome	5011289	5011303	PSPPH_1580_pwm_target_site_96	13.1927	+	9.58E-06	AGTCGGGTTCCGACC
chromosome	5046850	5046864	PSPPH_1580_pwm_target_site_97	13.9817	-	3.47E-06	AGTCTCAATATGACC
chromosome	5046850	5046864	PSPPH_1580_pwm_target_site_98	14.0183	+	3.23E-06	GGTCATATTGAGACT
chromosome	5349020	5349034	PSPPH_1580_pwm_target_site_99	14.2294	-	2.36E-06	AGTCATGACACGACC
chromosome	5349020	5349034	PSPPH_1580_pwm_target_site_100	14.2477	+	2.28E-06	GGTCGTGTCATGACT
chromosome	5359830	5359844	PSPPH_1580_pwm_target_site_101	13.8073	-	4.43E-06	AGTCGCGCAATGACC
chromosome	5359830	5359844	PSPPH_1580_pwm_target_site_102	13.8349	+	4.28E-06	GGTCATTGCGCGACT
chromosome	5373020	5373034	PSPPH_1580_pwm_target_site_103	14.5872	+	1.26E-06	GGTCACTTGATGACC
chromosome	5373020	5373034	PSPPH_1580_pwm_target_site_104	14.6055	-	1.21E-06	GGTCATCAAGTGACC
chromosome	5774863	5774877	PSPPH_1580_pwm_target_site_105	14.1468	+	2.69E-06	GGTCACAGCCTGACC
chromosome	5774863	5774877	PSPPH_1580_pwm_target_site_106	14.156	-	2.66E-06	GGTCAGGCTGTGACC
chromosome	5785935	5785949	PSPPH_1580_pwm_target_site_107	15.2385	-	2.93E-07	AGTCACACTGTGACC
chromosome	5785935	5785949	PSPPH_1580_pwm_target_site_108	15.2477	+	2.87E-07	GGTCACAGTGTGACT
chromosome	5817623	5817637	PSPPH_1580_pwm_target_site_109	13.4771	-	6.82E-06	GGTCACTGGACGACC
chromosome	5817623	5817637	PSPPH_1580_pwm_target_site_110	13.5046	+	6.57E-06	GGTCGTCCAGTGACC
chromosome	5820783	5820797	PSPPH_1580_pwm_target_site_111	13.211	+	9.42E-06	AGTCACGAAACGACG
chromosome	5820783	5820797	PSPPH_1580_pwm_target_site_112	13.2385	-	9.08E-06	CGTCGTTTCGTGACT
