# Supplementary material for: A compendium of DNA-binding specificities of transcription factors in Pseudomonas syringae
Source: Nat Commun. 2020 Oct 2;11:4947. doi: 10.1038/s41467-020-18744-7 (PMC7532196; doi:10.1038/s41467-020-18744-7)
Supplement: Supplementary file 5 — Supplementary Data 2 [file 41467_2020_18744_MOESM5_ESM.zip › all_TF_pwm_target_sites_bed/PSPPH_1651_pwm_target_site_info_bed6_plus.bed]

chrom	start	end	name	score	strand	p_value	matched_sequence
chromosome	282811	282825	PSPPH_1651_pwm_target_site_1	15.1154	+	6.30E-06	GGTCGTGACCTGACC
chromosome	282811	282825	PSPPH_1651_pwm_target_site_2	15.1923	-	6.04E-06	GGTCAGGTCACGACC
chromosome	320925	320939	PSPPH_1651_pwm_target_site_3	14.2692	+	9.79E-06	GGTCGAACCATGACT
chromosome	450008	450022	PSPPH_1651_pwm_target_site_4	14.6346	+	8.17E-06	AGTCAGTTGGCGACC
chromosome	450008	450022	PSPPH_1651_pwm_target_site_5	14.7115	-	7.85E-06	GGTCGCCAACTGACT
chromosome	667463	667477	PSPPH_1651_pwm_target_site_6	14.5385	-	8.59E-06	GGTCAGCAAACGACC
chromosome	667463	667477	PSPPH_1651_pwm_target_site_7	14.6731	+	8.01E-06	GGTCGTTTGCTGACC
chromosome	711710	711724	PSPPH_1651_pwm_target_site_8	14.25	+	9.89E-06	GGTCAGCGAGTGACT
chromosome	733175	733189	PSPPH_1651_pwm_target_site_9	14.4231	-	9.09E-06	GGTCGCGAACCGACC
chromosome	733175	733189	PSPPH_1651_pwm_target_site_10	14.5192	+	8.68E-06	GGTCGGTTCGCGACC
chromosome	1013862	1013876	PSPPH_1651_pwm_target_site_11	16.9808	+	1.64E-06	GGTCACGACCTGACC
chromosome	1013862	1013876	PSPPH_1651_pwm_target_site_12	17.0577	-	1.53E-06	GGTCAGGTCGTGACC
chromosome	1031501	1031515	PSPPH_1651_pwm_target_site_13	16.1731	-	3.18E-06	GGTCGGTAAGTGACC
chromosome	1031501	1031515	PSPPH_1651_pwm_target_site_14	16.2692	+	2.96E-06	GGTCACTTACCGACC
chromosome	1518901	1518915	PSPPH_1651_pwm_target_site_15	14.2308	-	9.99E-06	GGTCATCCAGCGACC
chromosome	1518901	1518915	PSPPH_1651_pwm_target_site_16	14.3846	+	9.27E-06	GGTCGCTGGATGACC
chromosome	1572895	1572909	PSPPH_1651_pwm_target_site_17	14.8654	-	7.26E-06	AGTCACCAATCGACC
chromosome	1572895	1572909	PSPPH_1651_pwm_target_site_18	15.0385	+	6.59E-06	GGTCGATTGGTGACT
chromosome	1654017	1654031	PSPPH_1651_pwm_target_site_19	14.8077	-	7.48E-06	GGTCAGCAGATGACC
chromosome	1654017	1654031	PSPPH_1651_pwm_target_site_20	14.9038	+	7.11E-06	GGTCATCTGCTGACC
chromosome	1702966	1702980	PSPPH_1651_pwm_target_site_21	15.2692	+	5.78E-06	AGTCAGTACCTGACC
chromosome	1702966	1702980	PSPPH_1651_pwm_target_site_22	15.4423	-	5.17E-06	GGTCAGGTACTGACT
chromosome	1815414	1815428	PSPPH_1651_pwm_target_site_23	14.3269	+	9.52E-06	CGTCACGCAGTGACC
chromosome	1815414	1815428	PSPPH_1651_pwm_target_site_24	14.3269	-	9.52E-06	GGTCACTGCGTGACG
chromosome	1900244	1900258	PSPPH_1651_pwm_target_site_25	14.3654	+	9.35E-06	AGTCGCCTTTCGACC
chromosome	1948259	1948273	PSPPH_1651_pwm_target_site_26	14.2885	-	9.70E-06	GGTCAGGGTCTGACT
chromosome	1977823	1977837	PSPPH_1651_pwm_target_site_27	14.5385	-	8.59E-06	GGTCAGACCCTGACC
chromosome	1977823	1977837	PSPPH_1651_pwm_target_site_28	14.6154	+	8.25E-06	GGTCAGGGTCTGACC
chromosome	2056404	2056418	PSPPH_1651_pwm_target_site_29	16.2308	+	3.05E-06	GGTCACGAGGCGACC
chromosome	2056404	2056418	PSPPH_1651_pwm_target_site_30	16.4423	-	2.61E-06	GGTCGCCTCGTGACC
chromosome	2095578	2095592	PSPPH_1651_pwm_target_site_31	17.1923	+	1.36E-06	AGTCATAACCTGACC
chromosome	2095578	2095592	PSPPH_1651_pwm_target_site_32	17.4231	-	1.08E-06	GGTCAGGTTATGACT
chromosome	2182223	2182237	PSPPH_1651_pwm_target_site_33	15.5385	+	4.88E-06	GGTCAGAAGCTGACC
chromosome	2182223	2182237	PSPPH_1651_pwm_target_site_34	15.7115	-	4.38E-06	GGTCAGCTTCTGACC
chromosome	2213963	2213977	PSPPH_1651_pwm_target_site_35	14.4615	-	8.93E-06	GGTCAGGAGCTGACC
chromosome	2213963	2213977	PSPPH_1651_pwm_target_site_36	14.6154	+	8.25E-06	GGTCAGCTCCTGACC
chromosome	2329990	2330004	PSPPH_1651_pwm_target_site_37	14.2692	+	9.79E-06	GGTCGCAAGTCGACT
chromosome	2329990	2330004	PSPPH_1651_pwm_target_site_38	14.3077	-	9.60E-06	AGTCGACTTGCGACC
chromosome	2331626	2331640	PSPPH_1651_pwm_target_site_39	14.5192	+	8.68E-06	GGTCAGCCAGTGACC
chromosome	2331626	2331640	PSPPH_1651_pwm_target_site_40	14.5962	-	8.33E-06	GGTCACTGGCTGACC
chromosome	2382154	2382168	PSPPH_1651_pwm_target_site_41	15.6731	-	4.48E-06	GGTCATCACCTGACC
chromosome	2382154	2382168	PSPPH_1651_pwm_target_site_42	15.7692	+	4.20E-06	GGTCAGGTGATGACC
chromosome	2537134	2537148	PSPPH_1651_pwm_target_site_43	14.8077	-	7.48E-06	AGTCGCTCCATGACC
chromosome	2537134	2537148	PSPPH_1651_pwm_target_site_44	14.8077	+	7.48E-06	GGTCATGGAGCGACT
chromosome	2608235	2608249	PSPPH_1651_pwm_target_site_45	15.8654	-	3.93E-06	GGTCAACATCTGACC
chromosome	2608235	2608249	PSPPH_1651_pwm_target_site_46	15.9423	+	3.75E-06	GGTCAGATGTTGACC
chromosome	2687406	2687420	PSPPH_1651_pwm_target_site_47	16.0385	+	3.52E-06	AGTCATGTCGCGACT
chromosome	2687406	2687420	PSPPH_1651_pwm_target_site_48	16.0385	-	3.52E-06	AGTCGCGACATGACT
chromosome	2697670	2697684	PSPPH_1651_pwm_target_site_49	15.3269	+	5.58E-06	AGTCACATACTGACG
chromosome	2697670	2697684	PSPPH_1651_pwm_target_site_50	15.3654	-	5.44E-06	CGTCAGTATGTGACT
chromosome	2730095	2730109	PSPPH_1651_pwm_target_site_51	14.3077	+	9.60E-06	CGTCAGTTCATGACC
chromosome	3073278	3073292	PSPPH_1651_pwm_target_site_52	15.6731	-	4.48E-06	AGTCATCCTATGACC
chromosome	3073278	3073292	PSPPH_1651_pwm_target_site_53	15.75	+	4.26E-06	GGTCATAGGATGACT
chromosome	3134110	3134124	PSPPH_1651_pwm_target_site_54	17.3846	-	1.12E-06	GGTCATGACATGACT
chromosome	3134110	3134124	PSPPH_1651_pwm_target_site_55	17.4231	+	1.08E-06	AGTCATGTCATGACC
chromosome	3218008	3218022	PSPPH_1651_pwm_target_site_56	16.4808	-	2.53E-06	GGTCATCCTGTGACC
chromosome	3218008	3218022	PSPPH_1651_pwm_target_site_57	16.5385	+	2.42E-06	GGTCACAGGATGACC
chromosome	3376480	3376494	PSPPH_1651_pwm_target_site_58	14.4038	-	9.19E-06	GGTCGGTACGCGACC
chromosome	3376480	3376494	PSPPH_1651_pwm_target_site_59	14.5385	+	8.59E-06	GGTCGCGTACCGACC
chromosome	3480111	3480125	PSPPH_1651_pwm_target_site_60	14.3654	+	9.35E-06	AGTCGTCATACGACT
chromosome	3480111	3480125	PSPPH_1651_pwm_target_site_61	14.4231	-	9.09E-06	AGTCGTATGACGACT
chromosome	3542305	3542319	PSPPH_1651_pwm_target_site_62	14.6538	+	8.08E-06	AGTCGTTCAATGACC
chromosome	3542305	3542319	PSPPH_1651_pwm_target_site_63	14.7308	-	7.78E-06	GGTCATTGAACGACT
chromosome	3901612	3901626	PSPPH_1651_pwm_target_site_64	14.3654	+	9.35E-06	GGTCGCTTTCTGACG
chromosome	4153421	4153435	PSPPH_1651_pwm_target_site_65	14.9808	-	6.81E-06	GGTCATCCCATGACC
chromosome	4153421	4153435	PSPPH_1651_pwm_target_site_66	15	+	6.73E-06	GGTCATGGGATGACC
chromosome	4161861	4161875	PSPPH_1651_pwm_target_site_67	14.2885	+	9.70E-06	AGTCATGGCCTGACC
chromosome	4161861	4161875	PSPPH_1651_pwm_target_site_68	14.3269	-	9.52E-06	GGTCAGGCCATGACT
chromosome	4178911	4178925	PSPPH_1651_pwm_target_site_69	14.5577	-	8.51E-06	GGTCAGGCTCTGACC
chromosome	4178911	4178925	PSPPH_1651_pwm_target_site_70	14.5962	+	8.33E-06	GGTCAGAGCCTGACC
chromosome	4188107	4188121	PSPPH_1651_pwm_target_site_71	15.6154	+	4.65E-06	AGTCACTCATTGACC
chromosome	4188107	4188121	PSPPH_1651_pwm_target_site_72	15.6923	-	4.43E-06	GGTCAATGAGTGACT
chromosome	4403613	4403627	PSPPH_1651_pwm_target_site_73	14.4038	+	9.19E-06	GGTCTGTATGTGACC
chromosome	4403613	4403627	PSPPH_1651_pwm_target_site_74	14.4808	-	8.84E-06	GGTCACATACAGACC
chromosome	4414907	4414921	PSPPH_1651_pwm_target_site_75	14.2308	-	9.99E-06	AGTCAGCACGCGACC
chromosome	4414907	4414921	PSPPH_1651_pwm_target_site_76	14.4808	+	8.84E-06	GGTCGCGTGCTGACT
chromosome	4507959	4507973	PSPPH_1651_pwm_target_site_77	15.1923	+	6.04E-06	AGTCACTGAGCGACT
chromosome	4507959	4507973	PSPPH_1651_pwm_target_site_78	15.1923	-	6.04E-06	AGTCGCTCAGTGACT
chromosome	4605287	4605301	PSPPH_1651_pwm_target_site_79	16.1154	+	3.33E-06	AGTCATGACCTGACC
chromosome	4605287	4605301	PSPPH_1651_pwm_target_site_80	16.3269	-	2.84E-06	GGTCAGGTCATGACT
chromosome	4626200	4626214	PSPPH_1651_pwm_target_site_81	15.1538	-	6.17E-06	GGTCATGATTTGACG
chromosome	4626200	4626214	PSPPH_1651_pwm_target_site_82	15.3269	+	5.58E-06	CGTCAAATCATGACC
chromosome	4721951	4721965	PSPPH_1651_pwm_target_site_83	16.1346	+	3.28E-06	GGTCAGACCGTGACC
chromosome	4721951	4721965	PSPPH_1651_pwm_target_site_84	16.25	-	3.00E-06	GGTCACGGTCTGACC
chromosome	4730468	4730482	PSPPH_1651_pwm_target_site_85	14.3654	+	9.35E-06	GGTCATGAATTGACG
chromosome	4730468	4730482	PSPPH_1651_pwm_target_site_86	14.5769	-	8.43E-06	CGTCAATTCATGACC
chromosome	4941088	4941102	PSPPH_1651_pwm_target_site_87	16.7692	-	1.98E-06	AGTCGCTACGTGACT
chromosome	4941088	4941102	PSPPH_1651_pwm_target_site_88	16.8077	+	1.92E-06	AGTCACGTAGCGACT
chromosome	4994402	4994416	PSPPH_1651_pwm_target_site_89	16.6346	-	2.21E-06	GGTCATGAAGCGACT
chromosome	4994402	4994416	PSPPH_1651_pwm_target_site_90	16.8077	+	1.92E-06	AGTCGCTTCATGACC
chromosome	5046850	5046864	PSPPH_1651_pwm_target_site_91	15.9808	-	3.65E-06	AGTCTCAATATGACC
chromosome	5046850	5046864	PSPPH_1651_pwm_target_site_92	16.0769	+	3.42E-06	GGTCATATTGAGACT
chromosome	5164043	5164057	PSPPH_1651_pwm_target_site_93	15.1538	+	6.17E-06	AGTCAATCAATGACC
chromosome	5164043	5164057	PSPPH_1651_pwm_target_site_94	15.2885	-	5.71E-06	GGTCATTGATTGACT
chromosome	5349020	5349034	PSPPH_1651_pwm_target_site_95	15.8462	-	3.97E-06	AGTCATGACACGACC
chromosome	5349020	5349034	PSPPH_1651_pwm_target_site_96	16.0962	+	3.38E-06	GGTCGTGTCATGACT
chromosome	5359830	5359844	PSPPH_1651_pwm_target_site_97	14.7885	-	7.55E-06	AGTCGCGCAATGACC
chromosome	5359830	5359844	PSPPH_1651_pwm_target_site_98	14.8269	+	7.40E-06	GGTCATTGCGCGACT
chromosome	5373020	5373034	PSPPH_1651_pwm_target_site_99	17.5769	-	9.41E-07	GGTCATCAAGTGACC
chromosome	5373020	5373034	PSPPH_1651_pwm_target_site_100	17.7308	+	7.83E-07	GGTCACTTGATGACC
chromosome	5441044	5441058	PSPPH_1651_pwm_target_site_101	15.5577	+	4.82E-06	AGTCAACACATGACC
chromosome	5441044	5441058	PSPPH_1651_pwm_target_site_102	15.7115	-	4.38E-06	GGTCATGTGTTGACT
chromosome	5513073	5513087	PSPPH_1651_pwm_target_site_103	14.5192	+	8.68E-06	GGTCAGACACTGACT
chromosome	5513073	5513087	PSPPH_1651_pwm_target_site_104	14.5385	-	8.59E-06	AGTCAGTGTCTGACC
chromosome	5774863	5774877	PSPPH_1651_pwm_target_site_105	16.1538	-	3.23E-06	GGTCAGGCTGTGACC
chromosome	5774863	5774877	PSPPH_1651_pwm_target_site_106	16.2308	+	3.05E-06	GGTCACAGCCTGACC
chromosome	5785935	5785949	PSPPH_1651_pwm_target_site_107	18.4615	-	3.22E-07	AGTCACACTGTGACC
chromosome	5785935	5785949	PSPPH_1651_pwm_target_site_108	18.5962	+	2.59E-07	GGTCACAGTGTGACT
chromosome	5800606	5800620	PSPPH_1651_pwm_target_site_109	14.2692	-	9.79E-06	GGTCACGGGCTGACC
chromosome	5817623	5817637	PSPPH_1651_pwm_target_site_110	14.2885	+	9.70E-06	GGTCGTCCAGTGACC
chromosome	5817623	5817637	PSPPH_1651_pwm_target_site_111	14.3269	-	9.52E-06	GGTCACTGGACGACC
