# Supplementary material for: A compendium of DNA-binding specificities of transcription factors in Pseudomonas syringae
Source: Nat Commun. 2020 Oct 2;11:4947. doi: 10.1038/s41467-020-18744-7 (PMC7532196; doi:10.1038/s41467-020-18744-7)
Supplement: Supplementary file 5 — Supplementary Data 2 [file 41467_2020_18744_MOESM5_ESM.zip › all_TF_pwm_target_sites_bed/PSPPH_1737_pwm_target_site_info_bed6_plus.bed]

chrom	start	end	name	score	strand	p_value	matched_sequence
chromosome	149199	149212	PSPPH_1737_pwm_target_site_1	13.8023	-	1.46E-07	ACGAACTGGTTCGT
chromosome	149199	149212	PSPPH_1737_pwm_target_site_2	13.5988	+	2.69E-07	ACGAACCAGTTCGT
chromosome	319095	319108	PSPPH_1737_pwm_target_site_3	12.4012	-	3.34E-06	CCTATCCGGTTCGT
chromosome	319095	319108	PSPPH_1737_pwm_target_site_4	12.564	+	2.54E-06	ACGAACCGGATAGG
chromosome	321643	321656	PSPPH_1737_pwm_target_site_5	11.8488	+	8.14E-06	ACGGCCCGTTCCGT
chromosome	566485	566498	PSPPH_1737_pwm_target_site_6	12.1221	+	5.31E-06	ACTGACCATGCAGT
chromosome	573932	573945	PSPPH_1737_pwm_target_site_7	11.7733	-	8.99E-06	CCTATCTGGTCCGT
chromosome	815134	815147	PSPPH_1737_pwm_target_site_8	11.8779	-	7.84E-06	CCTGACCGGACAGT
chromosome	1073642	1073655	PSPPH_1737_pwm_target_site_9	12.1163	-	5.37E-06	CCTACCTGTTTCGT
chromosome	1074427	1074440	PSPPH_1737_pwm_target_site_10	11.7093	-	9.91E-06	ACGACCTGGTCCGG
chromosome	1254572	1254585	PSPPH_1737_pwm_target_site_11	12.0523	-	5.88E-06	ACGAACCATTAAGT
chromosome	1328909	1328922	PSPPH_1737_pwm_target_site_12	11.9767	+	6.68E-06	ACGAAACGTGTAGT
chromosome	1328909	1328922	PSPPH_1737_pwm_target_site_13	12.157	-	5.04E-06	ACTACACGTTTCGT
chromosome	1583031	1583044	PSPPH_1737_pwm_target_site_14	11.907	+	7.50E-06	ACTGACCGTTGCGT
chromosome	1686093	1686106	PSPPH_1737_pwm_target_site_15	12.2442	-	4.37E-06	ACGAACTGTTCAGG
chromosome	2153515	2153528	PSPPH_1737_pwm_target_site_16	12.1163	+	5.37E-06	CCTACCTGTTTCGT
chromosome	2233529	2233542	PSPPH_1737_pwm_target_site_17	12.3663	-	3.56E-06	ACGAAACGTTTCGT
chromosome	2233529	2233542	PSPPH_1737_pwm_target_site_18	12.3663	+	3.56E-06	ACGAAACGTTTCGT
chromosome	2260940	2260953	PSPPH_1737_pwm_target_site_19	12.3779	-	3.46E-06	ACTGTCCAGTTCGT
chromosome	2260940	2260953	PSPPH_1737_pwm_target_site_20	12.9651	+	1.17E-06	ACGAACTGGACAGT
chromosome	2341656	2341669	PSPPH_1737_pwm_target_site_21	12.3314	+	3.78E-06	ACTGACCAGTTCGG
chromosome	2341656	2341669	PSPPH_1737_pwm_target_site_22	12.6453	-	2.17E-06	CCGAACTGGTCAGT
chromosome	2406488	2406501	PSPPH_1737_pwm_target_site_23	11.8256	-	8.40E-06	ACGCCCTGGTCAGT
chromosome	2464693	2464706	PSPPH_1737_pwm_target_site_24	14.436	+	1.29E-08	ACTAACCGGTTCGT
chromosome	2464693	2464706	PSPPH_1737_pwm_target_site_25	14.3256	-	3.02E-08	ACGAACCGGTTAGT
chromosome	2523026	2523039	PSPPH_1737_pwm_target_site_26	11.9012	+	7.57E-06	CCTGACCGGGCAGT
chromosome	2523026	2523039	PSPPH_1737_pwm_target_site_27	11.9942	-	6.50E-06	ACTGCCCGGTCAGG
chromosome	2609796	2609809	PSPPH_1737_pwm_target_site_28	11.7616	-	9.16E-06	ACTACCTGGGAAGT
chromosome	2614688	2614701	PSPPH_1737_pwm_target_site_29	11.7326	-	9.56E-06	ACGCACTGGACAGT
chromosome	2616333	2616346	PSPPH_1737_pwm_target_site_30	11.8663	+	7.95E-06	ACTGCCCGTACAGT
chromosome	2636748	2636761	PSPPH_1737_pwm_target_site_31	11.9012	-	7.57E-06	CCTGACCGGGCAGT
chromosome	2636748	2636761	PSPPH_1737_pwm_target_site_32	11.9942	+	6.50E-06	ACTGCCCGGTCAGG
chromosome	2657882	2657895	PSPPH_1737_pwm_target_site_33	12.2907	+	4.03E-06	ACGGCCCAGTTCGT
chromosome	2657882	2657895	PSPPH_1737_pwm_target_site_34	12.6686	-	2.07E-06	ACGAACTGGGCCGT
chromosome	2867135	2867148	PSPPH_1737_pwm_target_site_35	12.593	-	2.39E-06	ACGGCCCGGTCAGT
chromosome	2867135	2867148	PSPPH_1737_pwm_target_site_36	12.6337	+	2.22E-06	ACTGACCGGGCCGT
chromosome	3004921	3004934	PSPPH_1737_pwm_target_site_37	12.0465	-	5.96E-06	ACGGTCTGGTCAGT
chromosome	3004921	3004934	PSPPH_1737_pwm_target_site_38	12.2035	+	4.65E-06	ACTGACCAGACCGT
chromosome	3012082	3012095	PSPPH_1737_pwm_target_site_39	12.0698	-	5.72E-06	ACGGCCTGTTTCGT
chromosome	3090644	3090657	PSPPH_1737_pwm_target_site_40	12.314	-	3.90E-06	ACGATCCGGGTCGT
chromosome	3090644	3090657	PSPPH_1737_pwm_target_site_41	12.6337	+	2.22E-06	ACGACCCGGATCGT
chromosome	3229522	3229535	PSPPH_1737_pwm_target_site_42	11.8023	-	8.65E-06	CCGACCCAGTCAGT
chromosome	3229522	3229535	PSPPH_1737_pwm_target_site_43	11.8256	+	8.40E-06	ACTGACTGGGTCGG
chromosome	3373717	3373730	PSPPH_1737_pwm_target_site_44	11.8547	+	8.08E-06	TCGAACCGGTCCGT
chromosome	3375639	3375652	PSPPH_1737_pwm_target_site_45	12.314	-	3.90E-06	ACTGCCCGGGCAGT
chromosome	3375639	3375652	PSPPH_1737_pwm_target_site_46	12.314	+	3.90E-06	ACTGCCCGGGCAGT
chromosome	3627169	3627182	PSPPH_1737_pwm_target_site_47	12.0174	+	6.23E-06	ACGAACCATACCGT
chromosome	3687059	3687072	PSPPH_1737_pwm_target_site_48	11.7035	-	1.00E-05	ACTTACTGGACAGT
chromosome	3723824	3723837	PSPPH_1737_pwm_target_site_49	11.7384	-	9.48E-06	ACGGTCTGGATAGT
chromosome	3723824	3723837	PSPPH_1737_pwm_target_site_50	11.8895	+	7.69E-06	ACTATCCAGACCGT
chromosome	3752658	3752671	PSPPH_1737_pwm_target_site_51	12.0291	-	6.12E-06	ACTGACCGGGTCGG
chromosome	3752658	3752671	PSPPH_1737_pwm_target_site_52	12.2093	+	4.60E-06	CCGACCCGGTCAGT
chromosome	3807244	3807257	PSPPH_1737_pwm_target_site_53	12.7151	-	1.85E-06	CCTGACCGGTTCGT
chromosome	3807244	3807257	PSPPH_1737_pwm_target_site_54	12.8721	+	1.41E-06	ACGAACCGGTCAGG
chromosome	3813520	3813533	PSPPH_1737_pwm_target_site_55	12.2209	+	4.54E-06	CCGAACTGTTCAGT
chromosome	3917969	3917982	PSPPH_1737_pwm_target_site_56	11.8372	-	8.30E-06	ACGCACTGGATCGT
chromosome	3931494	3931507	PSPPH_1737_pwm_target_site_57	11.75	+	9.31E-06	ACGAACCGTGAAGT
chromosome	3935277	3935290	PSPPH_1737_pwm_target_site_58	11.8198	+	8.45E-06	CCGAACCGGTCAGG
chromosome	4182530	4182543	PSPPH_1737_pwm_target_site_59	11.8895	+	7.69E-06	ACGATCCGGGCCGT
chromosome	4182530	4182543	PSPPH_1737_pwm_target_site_60	11.9651	-	6.80E-06	ACGGCCCGGATCGT
chromosome	4480949	4480962	PSPPH_1737_pwm_target_site_61	12.0058	+	6.35E-06	ACGACCTGGACCGT
chromosome	4609982	4609995	PSPPH_1737_pwm_target_site_62	12.0174	+	6.23E-06	CCGAACTGGATCGT
chromosome	4713119	4713132	PSPPH_1737_pwm_target_site_63	12.0698	+	5.72E-06	ACTCACCGGGCCGT
chromosome	4875563	4875576	PSPPH_1737_pwm_target_site_64	12.2209	+	4.54E-06	CCGAACTGTTCAGT
chromosome	4928661	4928674	PSPPH_1737_pwm_target_site_65	11.7674	-	9.08E-06	ACTCACCAGTTCGG
chromosome	5074750	5074763	PSPPH_1737_pwm_target_site_66	12.1047	+	5.45E-06	ACTAAACGGTGAGT
chromosome	5074750	5074763	PSPPH_1737_pwm_target_site_67	13.0988	-	8.58E-07	ACTCACCGTTTAGT
chromosome	5225886	5225899	PSPPH_1737_pwm_target_site_68	11.8837	-	7.77E-06	CCGATCCAGTTAGT
chromosome	5225886	5225899	PSPPH_1737_pwm_target_site_69	12.4709	+	2.95E-06	ACTAACTGGATCGG
chromosome	5310961	5310974	PSPPH_1737_pwm_target_site_70	12.1453	-	5.13E-06	ACTGAACAGTTCGT
chromosome	5310961	5310974	PSPPH_1737_pwm_target_site_71	13.2733	+	6.06E-07	ACGAACTGTTCAGT
chromosome	5432447	5432460	PSPPH_1737_pwm_target_site_72	12.0058	+	6.35E-06	CCTGACCGGGTCGT
chromosome	5432447	5432460	PSPPH_1737_pwm_target_site_73	12.2326	-	4.45E-06	ACGACCCGGTCAGG
chromosome	5498581	5498594	PSPPH_1737_pwm_target_site_74	12.0814	+	5.64E-06	ACTTTCCGGTTAGT
chromosome	5498581	5498594	PSPPH_1737_pwm_target_site_75	12.5814	-	2.45E-06	ACTAACCGGAAAGT
chromosome	5513066	5513079	PSPPH_1737_pwm_target_site_76	11.9012	+	7.57E-06	ACTGACCGGTCAGA
chromosome	5513066	5513079	PSPPH_1737_pwm_target_site_77	11.936	-	7.18E-06	TCTGACCGGTCAGT
chromosome	5513912	5513925	PSPPH_1737_pwm_target_site_78	11.7791	-	8.93E-06	ACGATCCAGACAGT
chromosome	5513912	5513925	PSPPH_1737_pwm_target_site_79	11.8488	+	8.14E-06	ACTGTCTGGATCGT
chromosome	5516938	5516951	PSPPH_1737_pwm_target_site_80	11.8605	+	8.03E-06	ACGGCCCGGACAGT
chromosome	5777279	5777292	PSPPH_1737_pwm_target_site_81	11.7558	-	9.23E-06	ACGAACCAGGCAGG
chromosome	5777279	5777292	PSPPH_1737_pwm_target_site_82	11.8721	+	7.88E-06	CCTGCCTGGTTCGT
large_plasmid	55901	55914	PSPPH_1737_pwm_target_site_83	12.0756	-	5.67E-06	ACTGTCCGGGTCGT
large_plasmid	55901	55914	PSPPH_1737_pwm_target_site_84	12.5291	+	2.68E-06	ACGACCCGGACAGT
