# Supplementary material for: A compendium of DNA-binding specificities of transcription factors in Pseudomonas syringae
Source: Nat Commun. 2020 Oct 2;11:4947. doi: 10.1038/s41467-020-18744-7 (PMC7532196; doi:10.1038/s41467-020-18744-7)
Supplement: Supplementary file 5 — Supplementary Data 2 [file 41467_2020_18744_MOESM5_ESM.zip › all_TF_pwm_target_sites_bed/PSPPH_1800_pwm_target_site_info_bed6_plus.bed]

chrom	start	end	name	score	strand	p_value	matched_sequence
chromosome	26681	26695	PSPPH_1800_pwm_target_site_1	13.4545	-	9.41E-06	GTCAAGGCGCTGGAC
chromosome	26681	26695	PSPPH_1800_pwm_target_site_2	13.4818	+	9.18E-06	GTCCAGCGCCTTGAC
chromosome	49299	49313	PSPPH_1800_pwm_target_site_3	13.6455	-	7.77E-06	GGCAATCAGATTGTC
chromosome	49299	49313	PSPPH_1800_pwm_target_site_4	13.6727	+	7.57E-06	GACAATCTGATTGCC
chromosome	107539	107553	PSPPH_1800_pwm_target_site_5	13.5636	-	8.46E-06	GTCAACAACCCTGCC
chromosome	107539	107553	PSPPH_1800_pwm_target_site_6	13.4273	+	9.70E-06	GGCAGGGTTGTTGAC
chromosome	108576	108590	PSPPH_1800_pwm_target_site_7	13.7545	+	7.00E-06	GGCAATGCTGTTGCC
chromosome	108576	108590	PSPPH_1800_pwm_target_site_8	13.8182	-	6.58E-06	GGCAACAGCATTGCC
chromosome	218067	218081	PSPPH_1800_pwm_target_site_9	14.3	+	4.31E-06	GGCAACGTCTTTGAC
chromosome	218067	218081	PSPPH_1800_pwm_target_site_10	14.3636	-	4.08E-06	GTCAAAGACGTTGCC
chromosome	271490	271504	PSPPH_1800_pwm_target_site_11	15.2545	+	1.34E-06	GTCAAGGATCTTGCC
chromosome	271490	271504	PSPPH_1800_pwm_target_site_12	15.1636	-	1.54E-06	GGCAAGATCCTTGAC
chromosome	308457	308471	PSPPH_1800_pwm_target_site_13	14.8273	+	2.47E-06	GTCAGCGGTCTTGAC
chromosome	308457	308471	PSPPH_1800_pwm_target_site_14	14.7091	-	2.86E-06	GTCAAGACCGCTGAC
chromosome	331409	331423	PSPPH_1800_pwm_target_site_15	14.3182	-	4.25E-06	GTCAAGCAGGATGAC
chromosome	331409	331423	PSPPH_1800_pwm_target_site_16	14.4364	+	3.79E-06	GTCATCCTGCTTGAC
chromosome	343063	343077	PSPPH_1800_pwm_target_site_17	13.7818	+	6.82E-06	GGCAAGCCGATTGTC
chromosome	343063	343077	PSPPH_1800_pwm_target_site_18	13.8455	-	6.42E-06	GACAATCGGCTTGCC
chromosome	348879	348893	PSPPH_1800_pwm_target_site_19	13.9636	+	5.76E-06	GTCAAACCCTTTGAC
chromosome	348879	348893	PSPPH_1800_pwm_target_site_20	13.9909	-	5.62E-06	GTCAAAGGGTTTGAC
chromosome	446554	446568	PSPPH_1800_pwm_target_site_21	14.0636	-	5.28E-06	GGCAAGCTGATTGCC
chromosome	446554	446568	PSPPH_1800_pwm_target_site_22	14.0818	+	5.20E-06	GGCAATCAGCTTGCC
chromosome	448367	448381	PSPPH_1800_pwm_target_site_23	13.9091	+	6.05E-06	GACAAGCTGATTGCC
chromosome	448367	448381	PSPPH_1800_pwm_target_site_24	13.9091	-	6.05E-06	GGCAATCAGCTTGTC
chromosome	448687	448701	PSPPH_1800_pwm_target_site_25	15.1091	-	1.67E-06	GGCAATGGCCTTGAC
chromosome	448687	448701	PSPPH_1800_pwm_target_site_26	15.1636	+	1.54E-06	GTCAAGGCCATTGCC
chromosome	458135	458149	PSPPH_1800_pwm_target_site_27	15.1273	-	1.63E-06	GTCAAGCGTTTTGAC
chromosome	458135	458149	PSPPH_1800_pwm_target_site_28	15.1636	+	1.54E-06	GTCAAAACGCTTGAC
chromosome	491533	491547	PSPPH_1800_pwm_target_site_29	13.6818	-	7.51E-06	GGCAAGAAGATTGCC
chromosome	491533	491547	PSPPH_1800_pwm_target_site_30	13.7091	+	7.28E-06	GGCAATCTTCTTGCC
chromosome	573884	573898	PSPPH_1800_pwm_target_site_31	15.5545	+	8.36E-07	GGCAATCCGGTTGAC
chromosome	573884	573898	PSPPH_1800_pwm_target_site_32	15.7182	-	6.80E-07	GTCAACCGGATTGCC
chromosome	576828	576842	PSPPH_1800_pwm_target_site_33	14.6818	-	2.94E-06	GGCAATCGACTTGAC
chromosome	576828	576842	PSPPH_1800_pwm_target_site_34	14.7545	+	2.72E-06	GTCAAGTCGATTGCC
chromosome	610973	610987	PSPPH_1800_pwm_target_site_35	14.8182	-	2.50E-06	GGCAACCGGGTTGCC
chromosome	610973	610987	PSPPH_1800_pwm_target_site_36	14.8	+	2.57E-06	GGCAACCCGGTTGCC
chromosome	637012	637026	PSPPH_1800_pwm_target_site_37	13.7	+	7.35E-06	GTCAACGCGCTTTCC
chromosome	637012	637026	PSPPH_1800_pwm_target_site_38	13.4909	-	9.10E-06	GGAAAGCGCGTTGAC
chromosome	637852	637866	PSPPH_1800_pwm_target_site_39	13.8818	+	6.19E-06	GGCAAGCTGGCTGAC
chromosome	637852	637866	PSPPH_1800_pwm_target_site_40	14.0727	-	5.24E-06	GTCAGCCAGCTTGCC
chromosome	651984	651998	PSPPH_1800_pwm_target_site_41	15.0273	-	1.88E-06	GTCAAATTGCTTGAC
chromosome	651984	651998	PSPPH_1800_pwm_target_site_42	14.9545	+	2.09E-06	GTCAAGCAATTTGAC
chromosome	687806	687820	PSPPH_1800_pwm_target_site_43	13.5545	-	8.53E-06	GGCAGTCACGTTGAC
chromosome	687806	687820	PSPPH_1800_pwm_target_site_44	13.6909	+	7.43E-06	GTCAACGTGACTGCC
chromosome	702029	702043	PSPPH_1800_pwm_target_site_45	14.2273	-	4.59E-06	GGCAATCACGTTGCC
chromosome	702029	702043	PSPPH_1800_pwm_target_site_46	14.2909	+	4.35E-06	GGCAACGTGATTGCC
chromosome	713932	713946	PSPPH_1800_pwm_target_site_47	13.8818	+	6.19E-06	GGCAAGCTGGCTGAC
chromosome	713932	713946	PSPPH_1800_pwm_target_site_48	14.0727	-	5.24E-06	GTCAGCCAGCTTGCC
chromosome	733676	733690	PSPPH_1800_pwm_target_site_49	15.4818	-	9.41E-07	GGCAACGAAGTTGAC
chromosome	733676	733690	PSPPH_1800_pwm_target_site_50	15.6	+	7.86E-07	GTCAACTTCGTTGCC
chromosome	750052	750066	PSPPH_1800_pwm_target_site_51	14.8364	-	2.45E-06	GTCAGTCTGCTTGAC
chromosome	750052	750066	PSPPH_1800_pwm_target_site_52	14.7727	+	2.65E-06	GTCAAGCAGACTGAC
chromosome	762559	762573	PSPPH_1800_pwm_target_site_53	13.5182	-	8.84E-06	GTCAGCGGCATTGCC
chromosome	763135	763149	PSPPH_1800_pwm_target_site_54	13.6636	+	7.64E-06	GTCAAGCTGCTGGAC
chromosome	763135	763149	PSPPH_1800_pwm_target_site_55	13.6727	-	7.57E-06	GTCCAGCAGCTTGAC
chromosome	789408	789422	PSPPH_1800_pwm_target_site_56	13.9364	-	5.91E-06	GTCCAGCTGGTTGAC
chromosome	789408	789422	PSPPH_1800_pwm_target_site_57	13.9818	+	5.66E-06	GTCAACCAGCTGGAC
chromosome	852670	852684	PSPPH_1800_pwm_target_site_58	15.1182	-	1.65E-06	GTCAGGGTCGTTGAC
chromosome	852670	852684	PSPPH_1800_pwm_target_site_59	15.1545	+	1.56E-06	GTCAACGACCCTGAC
chromosome	870410	870424	PSPPH_1800_pwm_target_site_60	13.9091	+	6.05E-06	GACAAGCTGATTGCC
chromosome	870410	870424	PSPPH_1800_pwm_target_site_61	13.9091	-	6.05E-06	GGCAATCAGCTTGTC
chromosome	881061	881075	PSPPH_1800_pwm_target_site_62	15.5818	-	8.11E-07	GACAACAACGTTGAC
chromosome	881061	881075	PSPPH_1800_pwm_target_site_63	15.6727	+	7.29E-07	GTCAACGTTGTTGTC
chromosome	892563	892577	PSPPH_1800_pwm_target_site_64	13.4273	+	9.70E-06	GTCAACATCCTTTCC
chromosome	919807	919821	PSPPH_1800_pwm_target_site_65	13.4273	-	9.70E-06	GACAAGCCACTTGCC
chromosome	919807	919821	PSPPH_1800_pwm_target_site_66	13.4455	+	9.49E-06	GGCAAGTGGCTTGTC
chromosome	934211	934225	PSPPH_1800_pwm_target_site_67	14.5545	+	3.38E-06	GGCAATACCATTGAC
chromosome	934211	934225	PSPPH_1800_pwm_target_site_68	14.6727	-	2.96E-06	GTCAATGGTATTGCC
chromosome	946393	946407	PSPPH_1800_pwm_target_site_69	13.4636	-	9.33E-06	GTCAATCTCAATGAC
chromosome	946393	946407	PSPPH_1800_pwm_target_site_70	13.5	+	9.01E-06	GTCATTGAGATTGAC
chromosome	951691	951705	PSPPH_1800_pwm_target_site_71	13.6455	+	7.77E-06	GTCAGCCTGATTGTC
chromosome	951691	951705	PSPPH_1800_pwm_target_site_72	13.4818	-	9.18E-06	GACAATCAGGCTGAC
chromosome	972393	972407	PSPPH_1800_pwm_target_site_73	13.5818	-	8.30E-06	GTCATCACCATTGAC
chromosome	972393	972407	PSPPH_1800_pwm_target_site_74	13.5182	+	8.84E-06	GTCAATGGTGATGAC
chromosome	1120545	1120559	PSPPH_1800_pwm_target_site_75	13.5545	+	8.53E-06	GTCAAGGAGCTGGAC
chromosome	1120545	1120559	PSPPH_1800_pwm_target_site_76	13.5727	-	8.38E-06	GTCCAGCTCCTTGAC
chromosome	1131482	1131496	PSPPH_1800_pwm_target_site_77	13.6364	+	7.83E-06	GTCAGGCACCTTGCC
chromosome	1131482	1131496	PSPPH_1800_pwm_target_site_78	13.5273	-	8.76E-06	GGCAAGGTGCCTGAC
chromosome	1172231	1172245	PSPPH_1800_pwm_target_site_79	13.4	-	9.97E-06	GTAAACCGCATTGCC
chromosome	1204966	1204980	PSPPH_1800_pwm_target_site_80	13.7182	-	7.22E-06	GACAGCCCGCTTGAC
chromosome	1204966	1204980	PSPPH_1800_pwm_target_site_81	13.7182	+	7.22E-06	GTCAAGCGGGCTGTC
chromosome	1251638	1251652	PSPPH_1800_pwm_target_site_82	14.4909	-	3.61E-06	GTCAGGGCCATTGAC
chromosome	1251638	1251652	PSPPH_1800_pwm_target_site_83	14.5091	+	3.53E-06	GTCAATGGCCCTGAC
chromosome	1281440	1281454	PSPPH_1800_pwm_target_site_84	13.6182	-	7.97E-06	GTCAACTGCTTTGTC
chromosome	1281440	1281454	PSPPH_1800_pwm_target_site_85	13.4818	+	9.18E-06	GACAAAGCAGTTGAC
chromosome	1353917	1353931	PSPPH_1800_pwm_target_site_86	15.8727	-	5.57E-07	GGCAACGTGCTTGAC
chromosome	1353917	1353931	PSPPH_1800_pwm_target_site_87	15.8818	+	5.54E-07	GTCAAGCACGTTGCC
chromosome	1363151	1363165	PSPPH_1800_pwm_target_site_88	13.6636	-	7.64E-06	GTCAAGCTGCTGGAC
chromosome	1363151	1363165	PSPPH_1800_pwm_target_site_89	13.6727	+	7.57E-06	GTCCAGCAGCTTGAC
chromosome	1375941	1375955	PSPPH_1800_pwm_target_site_90	16.5818	-	2.19E-07	GTCAAGACGCTTGAC
chromosome	1375941	1375955	PSPPH_1800_pwm_target_site_91	16.5909	+	2.13E-07	GTCAAGCGTCTTGAC
chromosome	1406863	1406877	PSPPH_1800_pwm_target_site_92	15.5182	-	8.90E-07	GTCAACCCGGCTGAC
chromosome	1406863	1406877	PSPPH_1800_pwm_target_site_93	15.5636	+	8.24E-07	GTCAGCCGGGTTGAC
chromosome	1412683	1412697	PSPPH_1800_pwm_target_site_94	13.7182	+	7.22E-06	GACAATCGTGTTGCC
chromosome	1412683	1412697	PSPPH_1800_pwm_target_site_95	13.7364	-	7.11E-06	GGCAACACGATTGTC
chromosome	1416269	1416283	PSPPH_1800_pwm_target_site_96	14.0727	+	5.24E-06	GACAATCACGTTGCC
chromosome	1416269	1416283	PSPPH_1800_pwm_target_site_97	14.1182	-	5.05E-06	GGCAACGTGATTGTC
chromosome	1424715	1424729	PSPPH_1800_pwm_target_site_98	14.1636	-	4.84E-06	GTCAACGATGATGAC
chromosome	1424715	1424729	PSPPH_1800_pwm_target_site_99	14.2091	+	4.67E-06	GTCATCATCGTTGAC
chromosome	1429869	1429883	PSPPH_1800_pwm_target_site_100	13.5273	+	8.76E-06	GTCAGCCTTCTTGTC
chromosome	1583205	1583219	PSPPH_1800_pwm_target_site_101	13.4909	-	9.10E-06	GTCAGCGCAGTTGCC
chromosome	1619542	1619556	PSPPH_1800_pwm_target_site_102	14.6455	+	3.07E-06	GTCAACCAGGATGAC
chromosome	1619542	1619556	PSPPH_1800_pwm_target_site_103	14.6909	-	2.91E-06	GTCATCCTGGTTGAC
chromosome	1639692	1639706	PSPPH_1800_pwm_target_site_104	15.3909	+	1.08E-06	GGCAACGCCATTGAC
chromosome	1639692	1639706	PSPPH_1800_pwm_target_site_105	15.4636	-	9.58E-07	GTCAATGGCGTTGCC
chromosome	1642821	1642835	PSPPH_1800_pwm_target_site_106	13.6091	+	8.04E-06	GGCAATGTAGTTGCC
chromosome	1642821	1642835	PSPPH_1800_pwm_target_site_107	13.6545	-	7.70E-06	GGCAACTACATTGCC
chromosome	1647064	1647078	PSPPH_1800_pwm_target_site_108	15.3909	+	1.08E-06	GTCAAGGCGTTTGAC
chromosome	1647064	1647078	PSPPH_1800_pwm_target_site_109	15.4455	-	9.88E-07	GTCAAACGCCTTGAC
chromosome	1711997	1712011	PSPPH_1800_pwm_target_site_110	13.9545	-	5.81E-06	GACAAAATGGTTGAC
chromosome	1711997	1712011	PSPPH_1800_pwm_target_site_111	14.0455	+	5.38E-06	GTCAACCATTTTGTC
chromosome	1713179	1713193	PSPPH_1800_pwm_target_site_112	13.6545	-	7.70E-06	GGCAAAGGTCTTGAC
chromosome	1713179	1713193	PSPPH_1800_pwm_target_site_113	13.6909	+	7.43E-06	GTCAAGACCTTTGCC
chromosome	1728741	1728755	PSPPH_1800_pwm_target_site_114	13.9364	-	5.91E-06	GGCAATCAGTTTGAC
chromosome	1728741	1728755	PSPPH_1800_pwm_target_site_115	14.0636	+	5.28E-06	GTCAAACTGATTGCC
chromosome	1739471	1739485	PSPPH_1800_pwm_target_site_116	13.5091	-	8.92E-06	GTCAACGTTGTTTTC
chromosome	1749809	1749823	PSPPH_1800_pwm_target_site_117	13.7545	+	7.00E-06	GTCAAGGCCCATGAC
chromosome	1749809	1749823	PSPPH_1800_pwm_target_site_118	13.8091	-	6.63E-06	GTCATGGGCCTTGAC
chromosome	1771069	1771083	PSPPH_1800_pwm_target_site_119	14.1364	+	4.96E-06	GGCAGCGTGGTTGAC
chromosome	1771069	1771083	PSPPH_1800_pwm_target_site_120	14.1909	-	4.73E-06	GTCAACCACGCTGCC
chromosome	1836664	1836678	PSPPH_1800_pwm_target_site_121	13.9636	+	5.76E-06	GGCAAACTGATTGAC
chromosome	1836664	1836678	PSPPH_1800_pwm_target_site_122	14.0364	-	5.41E-06	GTCAATCAGTTTGCC
chromosome	1836709	1836723	PSPPH_1800_pwm_target_site_123	13.6091	+	8.04E-06	GGCAGCCCGATTGAC
chromosome	1836709	1836723	PSPPH_1800_pwm_target_site_124	13.6545	-	7.70E-06	GTCAATCGGGCTGCC
chromosome	1901782	1901796	PSPPH_1800_pwm_target_site_125	13.5909	-	8.21E-06	GTCAGCGCCCTTGTC
chromosome	1901782	1901796	PSPPH_1800_pwm_target_site_126	13.4273	+	9.70E-06	GACAAGGGCGCTGAC
chromosome	1946776	1946790	PSPPH_1800_pwm_target_site_127	14.4182	-	3.86E-06	GGCAATTTCATTGAC
chromosome	1946776	1946790	PSPPH_1800_pwm_target_site_128	14.5	+	3.57E-06	GTCAATGAAATTGCC
chromosome	1970979	1970993	PSPPH_1800_pwm_target_site_129	13.7091	-	7.28E-06	GTCAAGGCGGTGGAC
chromosome	1970979	1970993	PSPPH_1800_pwm_target_site_130	13.8091	+	6.63E-06	GTCCACCGCCTTGAC
chromosome	2060747	2060761	PSPPH_1800_pwm_target_site_131	13.4182	-	9.80E-06	GTCAACAACTCTGAC
chromosome	2060747	2060761	PSPPH_1800_pwm_target_site_132	13.4273	+	9.70E-06	GTCAGAGTTGTTGAC
chromosome	2101755	2101769	PSPPH_1800_pwm_target_site_133	13.6636	+	7.64E-06	GTCAAGGCCGCTGCC
chromosome	2101755	2101769	PSPPH_1800_pwm_target_site_134	13.6818	-	7.51E-06	GGCAGCGGCCTTGAC
chromosome	2106273	2106287	PSPPH_1800_pwm_target_site_135	16.9273	+	8.34E-08	GTCAAGCATGTTGAC
chromosome	2106273	2106287	PSPPH_1800_pwm_target_site_136	17.0182	-	6.03E-08	GTCAACATGCTTGAC
chromosome	2106315	2106329	PSPPH_1800_pwm_target_site_137	15.5182	-	8.90E-07	GTCAAACTTGTTGAC
chromosome	2106315	2106329	PSPPH_1800_pwm_target_site_138	15.5455	+	8.50E-07	GTCAACAAGTTTGAC
chromosome	2115923	2115937	PSPPH_1800_pwm_target_site_139	14.1364	-	4.96E-06	GTCAGCCGCGTTGCC
chromosome	2115923	2115937	PSPPH_1800_pwm_target_site_140	14	+	5.58E-06	GGCAACGCGGCTGAC
chromosome	2144441	2144455	PSPPH_1800_pwm_target_site_141	13.6	+	8.13E-06	GTCAGCGTTCTTGCC
chromosome	2147743	2147757	PSPPH_1800_pwm_target_site_142	13.9364	+	5.91E-06	GTCCAGCTGGTTGAC
chromosome	2147743	2147757	PSPPH_1800_pwm_target_site_143	13.9818	-	5.66E-06	GTCAACCAGCTGGAC
chromosome	2193068	2193082	PSPPH_1800_pwm_target_site_144	13.6	+	8.13E-06	GTCAGCGACATTGCC
chromosome	2193068	2193082	PSPPH_1800_pwm_target_site_145	13.4364	-	9.58E-06	GGCAATGTCGCTGAC
chromosome	2217139	2217153	PSPPH_1800_pwm_target_site_146	14.9091	+	2.21E-06	GGCAACCTGGTTGCC
chromosome	2217139	2217153	PSPPH_1800_pwm_target_site_147	14.9	-	2.25E-06	GGCAACCAGGTTGCC
chromosome	2233088	2233102	PSPPH_1800_pwm_target_site_148	13.8091	+	6.63E-06	GTCATTGCCGTTGAC
chromosome	2233088	2233102	PSPPH_1800_pwm_target_site_149	13.8364	-	6.48E-06	GTCAACGGCAATGAC
chromosome	2235407	2235421	PSPPH_1800_pwm_target_site_150	13.7909	-	6.76E-06	GACAACCAGCCTGAC
chromosome	2235407	2235421	PSPPH_1800_pwm_target_site_151	13.8364	+	6.48E-06	GTCAGGCTGGTTGTC
chromosome	2256915	2256929	PSPPH_1800_pwm_target_site_152	14.4455	-	3.76E-06	GTCAACGTCGATGAC
chromosome	2256915	2256929	PSPPH_1800_pwm_target_site_153	14.4727	+	3.69E-06	GTCATCGACGTTGAC
chromosome	2279768	2279782	PSPPH_1800_pwm_target_site_154	14.1182	+	5.05E-06	GTCAGCGACGTTGCC
chromosome	2279768	2279782	PSPPH_1800_pwm_target_site_155	14	-	5.58E-06	GGCAACGTCGCTGAC
chromosome	2312232	2312246	PSPPH_1800_pwm_target_site_156	13.8545	-	6.36E-06	GTCAAGCGTGATGAC
chromosome	2312232	2312246	PSPPH_1800_pwm_target_site_157	13.9545	+	5.81E-06	GTCATCACGCTTGAC
chromosome	2330920	2330934	PSPPH_1800_pwm_target_site_158	15	+	1.97E-06	GTCAAGATCATTGCC
chromosome	2330920	2330934	PSPPH_1800_pwm_target_site_159	14.9182	-	2.18E-06	GGCAATGATCTTGAC
chromosome	2406998	2407012	PSPPH_1800_pwm_target_site_160	15.4273	-	1.03E-06	GTCAACCGCGCTGAC
chromosome	2406998	2407012	PSPPH_1800_pwm_target_site_161	15.4455	+	9.88E-07	GTCAGCGCGGTTGAC
chromosome	2422386	2422400	PSPPH_1800_pwm_target_site_162	13.5727	+	8.38E-06	GACAACGTTGCTGAC
chromosome	2422386	2422400	PSPPH_1800_pwm_target_site_163	13.6727	-	7.57E-06	GTCAGCAACGTTGTC
chromosome	2461859	2461873	PSPPH_1800_pwm_target_site_164	13.7909	-	6.76E-06	GTCAAACGGGCTGAC
chromosome	2461859	2461873	PSPPH_1800_pwm_target_site_165	13.8273	+	6.53E-06	GTCAGCCCGTTTGAC
chromosome	2484195	2484209	PSPPH_1800_pwm_target_site_166	14.0636	+	5.28E-06	GTCAACACCGATGAC
chromosome	2484195	2484209	PSPPH_1800_pwm_target_site_167	14.1182	-	5.05E-06	GTCATCGGTGTTGAC
chromosome	2485962	2485976	PSPPH_1800_pwm_target_site_168	13.5273	-	8.76E-06	GTCAACGCGCTTTTC
chromosome	2513399	2513413	PSPPH_1800_pwm_target_site_169	13.4273	+	9.70E-06	GTCAGAACGGTTGAC
chromosome	2513399	2513413	PSPPH_1800_pwm_target_site_170	13.4364	-	9.58E-06	GTCAACCGTTCTGAC
chromosome	2528147	2528161	PSPPH_1800_pwm_target_site_171	13.6364	+	7.83E-06	GGCAATCAGGCTGAC
chromosome	2528147	2528161	PSPPH_1800_pwm_target_site_172	13.8182	-	6.58E-06	GTCAGCCTGATTGCC
chromosome	2615745	2615759	PSPPH_1800_pwm_target_site_173	14.1455	+	4.91E-06	GACAAGGAGGTTGTC
chromosome	2615745	2615759	PSPPH_1800_pwm_target_site_174	14.2182	-	4.63E-06	GACAACCTCCTTGTC
chromosome	2629149	2629163	PSPPH_1800_pwm_target_site_175	14.3818	+	4.00E-06	GGCAAGCGCGTTGCC
chromosome	2629149	2629163	PSPPH_1800_pwm_target_site_176	14.4455	-	3.76E-06	GGCAACGCGCTTGCC
chromosome	2664326	2664340	PSPPH_1800_pwm_target_site_177	13.4182	+	9.80E-06	GACAAGGATATTGCC
chromosome	2664326	2664340	PSPPH_1800_pwm_target_site_178	13.4364	-	9.58E-06	GGCAATATCCTTGTC
chromosome	2667068	2667082	PSPPH_1800_pwm_target_site_179	13.6727	-	7.57E-06	GTCAATCAGGTGGAC
chromosome	2667068	2667082	PSPPH_1800_pwm_target_site_180	13.7455	+	7.05E-06	GTCCACCTGATTGAC
chromosome	2692187	2692201	PSPPH_1800_pwm_target_site_181	13.4091	+	9.88E-06	GTCAATAGGTTTGTC
chromosome	2696059	2696073	PSPPH_1800_pwm_target_site_182	14.1364	+	4.96E-06	GGCAATGCGGTTGCC
chromosome	2696059	2696073	PSPPH_1800_pwm_target_site_183	14.1909	-	4.73E-06	GGCAACCGCATTGCC
chromosome	2697784	2697798	PSPPH_1800_pwm_target_site_184	13.5909	+	8.21E-06	GTCAGCGATCTTGCC
chromosome	2697784	2697798	PSPPH_1800_pwm_target_site_185	13.4	-	9.97E-06	GGCAAGATCGCTGAC
chromosome	2730377	2730391	PSPPH_1800_pwm_target_site_186	13.5909	-	8.21E-06	GTCAAAACCTTTGAC
chromosome	2730377	2730391	PSPPH_1800_pwm_target_site_187	13.6091	+	8.04E-06	GTCAAAGGTTTTGAC
chromosome	2773511	2773525	PSPPH_1800_pwm_target_site_188	13.5909	-	8.21E-06	GGCAAGCGTATTGCC
chromosome	2773511	2773525	PSPPH_1800_pwm_target_site_189	13.6091	+	8.04E-06	GGCAATACGCTTGCC
chromosome	2889766	2889780	PSPPH_1800_pwm_target_site_190	13.4182	+	9.80E-06	GGCAAGCGTATTGTC
chromosome	2889766	2889780	PSPPH_1800_pwm_target_site_191	13.4545	-	9.41E-06	GACAATACGCTTGCC
chromosome	2890156	2890170	PSPPH_1800_pwm_target_site_192	15.4091	-	1.06E-06	GGCAATCTGCTTGAC
chromosome	2890156	2890170	PSPPH_1800_pwm_target_site_193	15.4727	+	9.48E-07	GTCAAGCAGATTGCC
chromosome	2939522	2939536	PSPPH_1800_pwm_target_site_194	16.8455	+	1.12E-07	GTCAAGGACCTTGAC
chromosome	2939522	2939536	PSPPH_1800_pwm_target_site_195	16.8545	-	1.10E-07	GTCAAGGTCCTTGAC
chromosome	2940953	2940967	PSPPH_1800_pwm_target_site_196	14.2455	-	4.51E-06	GTCAATGGCACTGAC
chromosome	2940953	2940967	PSPPH_1800_pwm_target_site_197	14.2545	+	4.47E-06	GTCAGTGCCATTGAC
chromosome	2947864	2947878	PSPPH_1800_pwm_target_site_198	13.6182	-	7.97E-06	GGCAATTTCGTTGCC
chromosome	2947864	2947878	PSPPH_1800_pwm_target_site_199	13.6455	+	7.77E-06	GGCAACGAAATTGCC
chromosome	3042991	3043005	PSPPH_1800_pwm_target_site_200	13.6909	+	7.43E-06	GGCAACCTGACTGAC
chromosome	3042991	3043005	PSPPH_1800_pwm_target_site_201	13.7636	-	6.93E-06	GTCAGTCAGGTTGCC
chromosome	3049472	3049486	PSPPH_1800_pwm_target_site_202	14.9091	+	2.21E-06	GGCAACCTGGTTGCC
chromosome	3049472	3049486	PSPPH_1800_pwm_target_site_203	14.9	-	2.25E-06	GGCAACCAGGTTGCC
chromosome	3063086	3063100	PSPPH_1800_pwm_target_site_204	13.8545	-	6.36E-06	GGCAATGATGTTGCC
chromosome	3063086	3063100	PSPPH_1800_pwm_target_site_205	13.9091	+	6.05E-06	GGCAACATCATTGCC
chromosome	3158312	3158326	PSPPH_1800_pwm_target_site_206	13.7091	-	7.28E-06	GGCAGGCGCGTTGAC
chromosome	3158312	3158326	PSPPH_1800_pwm_target_site_207	13.8455	+	6.42E-06	GTCAACGCGCCTGCC
chromosome	3165953	3165967	PSPPH_1800_pwm_target_site_208	15.4909	-	9.25E-07	GGCAACATCCTTGAC
chromosome	3165953	3165967	PSPPH_1800_pwm_target_site_209	15.5091	+	9.03E-07	GTCAAGGATGTTGCC
chromosome	3182261	3182275	PSPPH_1800_pwm_target_site_210	13.8455	+	6.42E-06	GTCAAGGTTGATGAC
chromosome	3182261	3182275	PSPPH_1800_pwm_target_site_211	13.9455	-	5.87E-06	GTCATCAACCTTGAC
chromosome	3223226	3223240	PSPPH_1800_pwm_target_site_212	13.5455	+	8.60E-06	GACAATCATCTTGCC
chromosome	3223226	3223240	PSPPH_1800_pwm_target_site_213	13.5182	-	8.84E-06	GGCAAGATGATTGTC
chromosome	3224433	3224447	PSPPH_1800_pwm_target_site_214	15.6545	+	7.40E-07	GGCAATCAGGTTGAC
chromosome	3224433	3224447	PSPPH_1800_pwm_target_site_215	15.8091	-	6.10E-07	GTCAACCTGATTGCC
chromosome	3273079	3273093	PSPPH_1800_pwm_target_site_216	15.0273	+	1.88E-06	GTCAACCGCCTTTAC
chromosome	3273079	3273093	PSPPH_1800_pwm_target_site_217	14.9	-	2.25E-06	GTAAAGGCGGTTGAC
chromosome	3298790	3298804	PSPPH_1800_pwm_target_site_218	14.4455	-	3.76E-06	GTCAACGTCGATGAC
chromosome	3298790	3298804	PSPPH_1800_pwm_target_site_219	14.4727	+	3.69E-06	GTCATCGACGTTGAC
chromosome	3309337	3309351	PSPPH_1800_pwm_target_site_220	13.6909	+	7.43E-06	GGCAAGATGATTGCC
chromosome	3309337	3309351	PSPPH_1800_pwm_target_site_221	13.7	-	7.35E-06	GGCAATCATCTTGCC
chromosome	3313456	3313470	PSPPH_1800_pwm_target_site_222	14.4909	-	3.61E-06	GTCAATGGTGCTGAC
chromosome	3313456	3313470	PSPPH_1800_pwm_target_site_223	14.5455	+	3.41E-06	GTCAGCACCATTGAC
chromosome	3319076	3319090	PSPPH_1800_pwm_target_site_224	13.9545	+	5.81E-06	GGCAATCATGTTGCC
chromosome	3319076	3319090	PSPPH_1800_pwm_target_site_225	14.0182	-	5.51E-06	GGCAACATGATTGCC
chromosome	3340084	3340098	PSPPH_1800_pwm_target_site_226	16.9182	+	8.85E-08	GTCAACCGAGTTGAC
chromosome	3340084	3340098	PSPPH_1800_pwm_target_site_227	16.9182	-	8.85E-08	GTCAACTCGGTTGAC
chromosome	3352291	3352305	PSPPH_1800_pwm_target_site_228	15.3545	+	1.13E-06	GTCAAGCCCCTTGTC
chromosome	3352291	3352305	PSPPH_1800_pwm_target_site_229	15.3	-	1.23E-06	GACAAGGGGCTTGAC
chromosome	3357712	3357726	PSPPH_1800_pwm_target_site_230	13.6091	-	8.04E-06	GTCAAGGTCGTAGAC
chromosome	3357712	3357726	PSPPH_1800_pwm_target_site_231	13.6818	+	7.51E-06	GTCTACGACCTTGAC
chromosome	3362543	3362557	PSPPH_1800_pwm_target_site_232	13.6545	+	7.70E-06	GTCATTGACCTTGAC
chromosome	3362543	3362557	PSPPH_1800_pwm_target_site_233	13.6	-	8.13E-06	GTCAAGGTCAATGAC
chromosome	3492659	3492673	PSPPH_1800_pwm_target_site_234	13.6	+	8.13E-06	GTCAGCGACATTGCC
chromosome	3492659	3492673	PSPPH_1800_pwm_target_site_235	13.4364	-	9.58E-06	GGCAATGTCGCTGAC
chromosome	3554685	3554699	PSPPH_1800_pwm_target_site_236	14.6364	+	3.11E-06	GACAACCACGTTGCC
chromosome	3554685	3554699	PSPPH_1800_pwm_target_site_237	14.6364	-	3.11E-06	GGCAACGTGGTTGTC
chromosome	3563804	3563818	PSPPH_1800_pwm_target_site_238	13.6182	-	7.97E-06	GGCAATGCGATTGCC
chromosome	3563804	3563818	PSPPH_1800_pwm_target_site_239	13.6273	+	7.90E-06	GGCAATCGCATTGCC
chromosome	3615623	3615637	PSPPH_1800_pwm_target_site_240	13.6455	+	7.77E-06	GGCAAATCCGTTGAC
chromosome	3615623	3615637	PSPPH_1800_pwm_target_site_241	13.7818	-	6.82E-06	GTCAACGGATTTGCC
chromosome	3630715	3630729	PSPPH_1800_pwm_target_site_242	13.5636	-	8.46E-06	GACAACCCTGCTGAC
chromosome	3630715	3630729	PSPPH_1800_pwm_target_site_243	13.7	+	7.35E-06	GTCAGCAGGGTTGTC
chromosome	3708536	3708550	PSPPH_1800_pwm_target_site_244	16.5727	-	2.25E-07	GTCAAGAACCTTGAC
chromosome	3708536	3708550	PSPPH_1800_pwm_target_site_245	16.5818	+	2.19E-07	GTCAAGGTTCTTGAC
chromosome	3737238	3737252	PSPPH_1800_pwm_target_site_246	15.8455	+	5.74E-07	GGCAACAAGGTTGAC
chromosome	3737238	3737252	PSPPH_1800_pwm_target_site_247	15.9455	-	5.34E-07	GTCAACCTTGTTGCC
chromosome	3763807	3763821	PSPPH_1800_pwm_target_site_248	15.1273	-	1.63E-06	GGCAACAGTCTTGAC
chromosome	3763807	3763821	PSPPH_1800_pwm_target_site_249	15.1364	+	1.61E-06	GTCAAGACTGTTGCC
chromosome	3784409	3784423	PSPPH_1800_pwm_target_site_250	15.4	-	1.07E-06	GTCAATCCGCTTGCC
chromosome	3784409	3784423	PSPPH_1800_pwm_target_site_251	15.2909	+	1.25E-06	GGCAAGCGGATTGAC
chromosome	3847958	3847972	PSPPH_1800_pwm_target_site_252	15.9	-	5.48E-07	GGCAAGCTGGTTGAC
chromosome	3847958	3847972	PSPPH_1800_pwm_target_site_253	16.0636	+	4.66E-07	GTCAACCAGCTTGCC
chromosome	3903852	3903866	PSPPH_1800_pwm_target_site_254	14.1909	-	4.73E-06	GTCAAGTCTGCTGAC
chromosome	3903852	3903866	PSPPH_1800_pwm_target_site_255	14.3	+	4.31E-06	GTCAGCAGACTTGAC
chromosome	3919500	3919514	PSPPH_1800_pwm_target_site_256	15.2727	-	1.29E-06	GTCAAGGTCATTGCC
chromosome	3919500	3919514	PSPPH_1800_pwm_target_site_257	15.1909	+	1.46E-06	GGCAATGACCTTGAC
chromosome	3919704	3919718	PSPPH_1800_pwm_target_site_258	14.8	+	2.57E-06	GTCAACAGACTTGTC
chromosome	3919704	3919718	PSPPH_1800_pwm_target_site_259	14.6364	-	3.11E-06	GACAAGTCTGTTGAC
chromosome	3929249	3929263	PSPPH_1800_pwm_target_site_260	14.3455	-	4.14E-06	GGCAATCTGGTTGCC
chromosome	3929249	3929263	PSPPH_1800_pwm_target_site_261	14.3818	+	4.00E-06	GGCAACCAGATTGCC
chromosome	3941068	3941082	PSPPH_1800_pwm_target_site_262	13.8636	+	6.30E-06	GGCAATGTTGTTGCC
chromosome	3941068	3941082	PSPPH_1800_pwm_target_site_263	13.9	-	6.10E-06	GGCAACAACATTGCC
chromosome	3967441	3967455	PSPPH_1800_pwm_target_site_264	13.9	-	6.10E-06	GACAATCACGTTGTC
chromosome	3967441	3967455	PSPPH_1800_pwm_target_site_265	13.9636	+	5.76E-06	GACAACGTGATTGTC
chromosome	3973575	3973589	PSPPH_1800_pwm_target_site_266	15.6545	-	7.40E-07	GGCAATCAGGTTGAC
chromosome	3973575	3973589	PSPPH_1800_pwm_target_site_267	15.8091	+	6.10E-07	GTCAACCTGATTGCC
chromosome	4005232	4005246	PSPPH_1800_pwm_target_site_268	15.5455	+	8.50E-07	GGCAATCACGTTGAC
chromosome	4005232	4005246	PSPPH_1800_pwm_target_site_269	15.7091	-	6.92E-07	GTCAACGTGATTGCC
chromosome	4006627	4006641	PSPPH_1800_pwm_target_site_270	15.8818	+	5.54E-07	GGCAACCGGCTTGAC
chromosome	4006627	4006641	PSPPH_1800_pwm_target_site_271	15.8909	-	5.52E-07	GTCAAGCCGGTTGCC
chromosome	4013728	4013742	PSPPH_1800_pwm_target_site_272	15.3727	+	1.11E-06	GTCAACCTGCCTGAC
chromosome	4013728	4013742	PSPPH_1800_pwm_target_site_273	15.3182	-	1.20E-06	GTCAGGCAGGTTGAC
chromosome	4037087	4037101	PSPPH_1800_pwm_target_site_274	14.1455	+	4.91E-06	GACAATTCTCTTGAC
chromosome	4037087	4037101	PSPPH_1800_pwm_target_site_275	14.2091	-	4.67E-06	GTCAAGAGAATTGTC
chromosome	4057114	4057128	PSPPH_1800_pwm_target_site_276	15.4273	-	1.03E-06	GTCAACAAGATTGCC
chromosome	4057114	4057128	PSPPH_1800_pwm_target_site_277	15.2818	+	1.27E-06	GGCAATCTTGTTGAC
chromosome	4090308	4090322	PSPPH_1800_pwm_target_site_278	13.8364	-	6.48E-06	GTCAATCTGCATGAC
chromosome	4090308	4090322	PSPPH_1800_pwm_target_site_279	13.8364	+	6.48E-06	GTCATGCAGATTGAC
chromosome	4090746	4090760	PSPPH_1800_pwm_target_site_280	13.4091	+	9.88E-06	GGCAGCAGCCTTGAC
chromosome	4142790	4142804	PSPPH_1800_pwm_target_site_281	13.7182	-	7.22E-06	GGCAATCCGATTGCC
chromosome	4142790	4142804	PSPPH_1800_pwm_target_site_282	13.7364	+	7.11E-06	GGCAATCGGATTGCC
chromosome	4156226	4156240	PSPPH_1800_pwm_target_site_283	13.8091	+	6.63E-06	GACAAGCCCTTTGAC
chromosome	4156226	4156240	PSPPH_1800_pwm_target_site_284	13.9636	-	5.76E-06	GTCAAAGGGCTTGTC
chromosome	4198625	4198639	PSPPH_1800_pwm_target_site_285	13.9818	-	5.66E-06	GACAATGTCGTTGCC
chromosome	4198625	4198639	PSPPH_1800_pwm_target_site_286	14	+	5.58E-06	GGCAACGACATTGTC
chromosome	4251755	4251769	PSPPH_1800_pwm_target_site_287	13.5364	+	8.68E-06	GTCAGGCGTGTTGCC
chromosome	4251755	4251769	PSPPH_1800_pwm_target_site_288	13.4727	-	9.26E-06	GGCAACACGCCTGAC
chromosome	4315046	4315060	PSPPH_1800_pwm_target_site_289	13.4455	+	9.49E-06	GTCCACGGCATTGAC
chromosome	4318294	4318308	PSPPH_1800_pwm_target_site_290	13.5909	-	8.21E-06	GGCAAGCGTATTGCC
chromosome	4318294	4318308	PSPPH_1800_pwm_target_site_291	13.6091	+	8.04E-06	GGCAATACGCTTGCC
chromosome	4331014	4331028	PSPPH_1800_pwm_target_site_292	13.5091	-	8.92E-06	GTCAAGCGTGCTGCC
chromosome	4331014	4331028	PSPPH_1800_pwm_target_site_293	13.5	+	9.01E-06	GGCAGCACGCTTGAC
chromosome	4333258	4333272	PSPPH_1800_pwm_target_site_294	14.0636	+	5.28E-06	GGCAAGCTGATTGCC
chromosome	4333258	4333272	PSPPH_1800_pwm_target_site_295	14.0818	-	5.20E-06	GGCAATCAGCTTGCC
chromosome	4422324	4422338	PSPPH_1800_pwm_target_site_296	16.3	+	3.57E-07	GTCAAGAAAGTTGAC
chromosome	4422324	4422338	PSPPH_1800_pwm_target_site_297	16.3909	-	2.94E-07	GTCAACTTTCTTGAC
chromosome	4478411	4478425	PSPPH_1800_pwm_target_site_298	13.5545	-	8.53E-06	GTCAAGGAGCTGGAC
chromosome	4478411	4478425	PSPPH_1800_pwm_target_site_299	13.5727	+	8.38E-06	GTCCAGCTCCTTGAC
chromosome	4481893	4481907	PSPPH_1800_pwm_target_site_300	13.6727	-	7.57E-06	GGCAAGACGCTTGTC
chromosome	4481893	4481907	PSPPH_1800_pwm_target_site_301	13.7	+	7.35E-06	GACAAGCGTCTTGCC
chromosome	4574694	4574708	PSPPH_1800_pwm_target_site_302	13.5909	-	8.21E-06	GGCAACCGTGTTTAC
chromosome	4574694	4574708	PSPPH_1800_pwm_target_site_303	13.6364	+	7.83E-06	GTAAACACGGTTGCC
chromosome	4593455	4593469	PSPPH_1800_pwm_target_site_304	13.5545	+	8.53E-06	GTCCAGCTTGTTGAC
chromosome	4593455	4593469	PSPPH_1800_pwm_target_site_305	13.6091	-	8.04E-06	GTCAACAAGCTGGAC
chromosome	4623481	4623495	PSPPH_1800_pwm_target_site_306	15.4455	-	9.88E-07	GGCAAGCGCCTTGAC
chromosome	4623481	4623495	PSPPH_1800_pwm_target_site_307	15.5364	+	8.64E-07	GTCAAGGCGCTTGCC
chromosome	4660672	4660686	PSPPH_1800_pwm_target_site_308	14.3	+	4.31E-06	GGCAACGTCTTTGAC
chromosome	4660672	4660686	PSPPH_1800_pwm_target_site_309	14.3636	-	4.08E-06	GTCAAAGACGTTGCC
chromosome	4697610	4697624	PSPPH_1800_pwm_target_site_310	15.1091	-	1.67E-06	GTCAACCTGACTGAC
chromosome	4697610	4697624	PSPPH_1800_pwm_target_site_311	15.0818	+	1.73E-06	GTCAGTCAGGTTGAC
chromosome	4731680	4731694	PSPPH_1800_pwm_target_site_312	13.9636	-	5.76E-06	GGCAATCTTGTTGCC
chromosome	4731680	4731694	PSPPH_1800_pwm_target_site_313	14.0091	+	5.55E-06	GGCAACAAGATTGCC
chromosome	4743393	4743407	PSPPH_1800_pwm_target_site_314	13.9182	-	6.00E-06	GTCAACCCCAATGAC
chromosome	4743393	4743407	PSPPH_1800_pwm_target_site_315	13.9364	+	5.91E-06	GTCATTGGGGTTGAC
chromosome	4781835	4781849	PSPPH_1800_pwm_target_site_316	13.7909	-	6.76E-06	GGCAAGCGGGCTGAC
chromosome	4781835	4781849	PSPPH_1800_pwm_target_site_317	13.9727	+	5.70E-06	GTCAGCCCGCTTGCC
chromosome	4835943	4835957	PSPPH_1800_pwm_target_site_318	13.5727	-	8.38E-06	GTCAACGTTCCTGCC
chromosome	4835943	4835957	PSPPH_1800_pwm_target_site_319	13.4182	+	9.80E-06	GGCAGGAACGTTGAC
chromosome	4850025	4850039	PSPPH_1800_pwm_target_site_320	14.2273	-	4.59E-06	GTCAGTACTGTTGAC
chromosome	4850025	4850039	PSPPH_1800_pwm_target_site_321	14.2636	+	4.44E-06	GTCAACAGTACTGAC
chromosome	5026354	5026368	PSPPH_1800_pwm_target_site_322	15.3273	+	1.19E-06	GTCAACGGTCTTGTC
chromosome	5026354	5026368	PSPPH_1800_pwm_target_site_323	15.1545	-	1.56E-06	GACAAGACCGTTGAC
chromosome	5045839	5045853	PSPPH_1800_pwm_target_site_324	15.4818	-	9.41E-07	GACAAGCAGCTTGAC
chromosome	5045839	5045853	PSPPH_1800_pwm_target_site_325	15.5727	+	8.16E-07	GTCAAGCTGCTTGTC
chromosome	5084355	5084369	PSPPH_1800_pwm_target_site_326	13.4	-	9.97E-06	GTCAATCGGCCTGCC
chromosome	5102174	5102188	PSPPH_1800_pwm_target_site_327	13.6818	+	7.51E-06	GACAACATGGCTGAC
chromosome	5102174	5102188	PSPPH_1800_pwm_target_site_328	13.7727	-	6.88E-06	GTCAGCCATGTTGTC
chromosome	5117908	5117922	PSPPH_1800_pwm_target_site_329	13.9545	+	5.81E-06	GGCAAGCCGATTGCC
chromosome	5117908	5117922	PSPPH_1800_pwm_target_site_330	14	-	5.58E-06	GGCAATCGGCTTGCC
chromosome	5130216	5130230	PSPPH_1800_pwm_target_site_331	13.6182	+	7.97E-06	GGCAATCGAGTTGCC
chromosome	5130216	5130230	PSPPH_1800_pwm_target_site_332	13.6636	-	7.64E-06	GGCAACTCGATTGCC
chromosome	5178322	5178336	PSPPH_1800_pwm_target_site_333	16.5091	+	2.46E-07	GTCAATAGCGTTGAC
chromosome	5178322	5178336	PSPPH_1800_pwm_target_site_334	16.5364	-	2.39E-07	GTCAACGCTATTGAC
chromosome	5217438	5217452	PSPPH_1800_pwm_target_site_335	13.4273	-	9.70E-06	GACAAGCCACTTGCC
chromosome	5217438	5217452	PSPPH_1800_pwm_target_site_336	13.4455	+	9.49E-06	GGCAAGTGGCTTGTC
chromosome	5224050	5224064	PSPPH_1800_pwm_target_site_337	14.9091	+	2.21E-06	GTCAGCAACCTTGAC
chromosome	5224050	5224064	PSPPH_1800_pwm_target_site_338	14.8182	-	2.50E-06	GTCAAGGTTGCTGAC
chromosome	5239660	5239674	PSPPH_1800_pwm_target_site_339	13.6818	-	7.51E-06	GGCAAGGTCATTGTC
chromosome	5239660	5239674	PSPPH_1800_pwm_target_site_340	13.7182	+	7.22E-06	GACAATGACCTTGCC
chromosome	5241574	5241588	PSPPH_1800_pwm_target_site_341	14.1273	+	5.00E-06	GGCAGCCTCGTTGAC
chromosome	5241574	5241588	PSPPH_1800_pwm_target_site_342	14.2	-	4.70E-06	GTCAACGAGGCTGCC
chromosome	5264794	5264808	PSPPH_1800_pwm_target_site_343	13.5818	+	8.30E-06	GGCAAGACGATTGCC
chromosome	5264794	5264808	PSPPH_1800_pwm_target_site_344	13.6182	-	7.97E-06	GGCAATCGTCTTGCC
chromosome	5277410	5277424	PSPPH_1800_pwm_target_site_345	14.1364	+	4.96E-06	GTCAACCCGGTGGAC
chromosome	5277410	5277424	PSPPH_1800_pwm_target_site_346	14.1727	-	4.80E-06	GTCCACCGGGTTGAC
chromosome	5352726	5352740	PSPPH_1800_pwm_target_site_347	13.6091	+	8.04E-06	GTCAGCGGCCTTGTC
chromosome	5352726	5352740	PSPPH_1800_pwm_target_site_348	13.4091	-	9.88E-06	GACAAGGCCGCTGAC
chromosome	5354539	5354553	PSPPH_1800_pwm_target_site_349	13.4909	+	9.10E-06	GTCAGCGCAGTTGCC
chromosome	5490532	5490546	PSPPH_1800_pwm_target_site_350	14.3455	+	4.14E-06	GGCAATCTGGTTGCC
chromosome	5490532	5490546	PSPPH_1800_pwm_target_site_351	14.3818	-	4.00E-06	GGCAACCAGATTGCC
chromosome	5510235	5510249	PSPPH_1800_pwm_target_site_352	14.5909	+	3.26E-06	GGCAACGCCGTTGCC
chromosome	5510235	5510249	PSPPH_1800_pwm_target_site_353	14.6091	-	3.20E-06	GGCAACGGCGTTGCC
chromosome	5523006	5523020	PSPPH_1800_pwm_target_site_354	14.5909	+	3.26E-06	GTCAGGTACGTTGAC
chromosome	5523006	5523020	PSPPH_1800_pwm_target_site_355	14.6364	-	3.11E-06	GTCAACGTACCTGAC
chromosome	5545102	5545116	PSPPH_1800_pwm_target_site_356	14.1182	+	5.05E-06	GACAAAGCGGTTGAC
chromosome	5545102	5545116	PSPPH_1800_pwm_target_site_357	14.2364	-	4.55E-06	GTCAACCGCTTTGTC
chromosome	5625220	5625234	PSPPH_1800_pwm_target_site_358	14.5182	-	3.51E-06	GGCAACGACGTTGTC
chromosome	5625220	5625234	PSPPH_1800_pwm_target_site_359	14.5455	+	3.41E-06	GACAACGTCGTTGCC
chromosome	5666792	5666806	PSPPH_1800_pwm_target_site_360	13.5818	+	8.30E-06	GGCAACACGGTTTAC
chromosome	5666792	5666806	PSPPH_1800_pwm_target_site_361	13.6455	-	7.77E-06	GTAAACCGTGTTGCC
chromosome	5714539	5714553	PSPPH_1800_pwm_target_site_362	15.0182	-	1.91E-06	GTCAAGTCGCTTGCC
chromosome	5714539	5714553	PSPPH_1800_pwm_target_site_363	14.9182	+	2.18E-06	GGCAAGCGACTTGAC
chromosome	5735369	5735383	PSPPH_1800_pwm_target_site_364	13.4091	+	9.88E-06	GTCCAGCAGATTGAC
chromosome	5735369	5735383	PSPPH_1800_pwm_target_site_365	13.4273	-	9.70E-06	GTCAATCTGCTGGAC
chromosome	5747795	5747809	PSPPH_1800_pwm_target_site_366	15.5091	-	9.03E-07	GGCAACCGCATTGAC
chromosome	5747795	5747809	PSPPH_1800_pwm_target_site_367	15.5545	+	8.36E-07	GTCAATGCGGTTGCC
chromosome	5752278	5752292	PSPPH_1800_pwm_target_site_368	16.0091	+	4.91E-07	GGCAACCCCGTTGAC
chromosome	5752278	5752292	PSPPH_1800_pwm_target_site_369	16.1364	-	4.13E-07	GTCAACGGGGTTGCC
chromosome	5772822	5772836	PSPPH_1800_pwm_target_site_370	14.3273	-	4.21E-06	GTCAATTACGCTGAC
chromosome	5772822	5772836	PSPPH_1800_pwm_target_site_371	14.4	+	3.93E-06	GTCAGCGTAATTGAC
chromosome	5834384	5834398	PSPPH_1800_pwm_target_site_372	13.4091	-	9.88E-06	GTCAAACGTGCTGAC
chromosome	5834384	5834398	PSPPH_1800_pwm_target_site_373	13.4545	+	9.41E-06	GTCAGCACGTTTGAC
chromosome	5894665	5894679	PSPPH_1800_pwm_target_site_374	15.1	+	1.69E-06	GTCAAGCTTATTGCC
chromosome	5894665	5894679	PSPPH_1800_pwm_target_site_375	15.0273	-	1.88E-06	GGCAATAAGCTTGAC
chromosome	5905037	5905051	PSPPH_1800_pwm_target_site_376	14.4091	-	3.89E-06	GTAAATGTCCTTGAC
chromosome	5905037	5905051	PSPPH_1800_pwm_target_site_377	14.4182	+	3.86E-06	GTCAAGGACATTTAC
chromosome	5911099	5911113	PSPPH_1800_pwm_target_site_378	15.5273	+	8.77E-07	GGCAAGCACCTTGAC
chromosome	5911099	5911113	PSPPH_1800_pwm_target_site_379	15.6455	-	7.44E-07	GTCAAGGTGCTTGCC
chromosome	5922217	5922231	PSPPH_1800_pwm_target_site_380	16.0545	-	4.72E-07	GTCAAGGAAATTGAC
chromosome	5922217	5922231	PSPPH_1800_pwm_target_site_381	16.1	+	4.31E-07	GTCAATTTCCTTGAC
large_plasmid	23367	23381	PSPPH_1800_pwm_target_site_382	14.2545	+	4.47E-06	GACAATTTTCTTGAC
large_plasmid	23367	23381	PSPPH_1800_pwm_target_site_383	14.2909	-	4.35E-06	GTCAAGAAAATTGTC
large_plasmid	87558	87572	PSPPH_1800_pwm_target_site_384	14.2545	-	4.47E-06	GACAATTTTCTTGAC
large_plasmid	87558	87572	PSPPH_1800_pwm_target_site_385	14.2909	+	4.35E-06	GTCAAGAAAATTGTC
small_plasmid	7380	7394	PSPPH_1800_pwm_target_site_386	13.7364	+	7.11E-06	GGCAAGGCAGTTGCC
small_plasmid	7380	7394	PSPPH_1800_pwm_target_site_387	13.8364	-	6.48E-06	GGCAACTGCCTTGCC
