# Supplementary material for: A compendium of DNA-binding specificities of transcription factors in Pseudomonas syringae
Source: Nat Commun. 2020 Oct 2;11:4947. doi: 10.1038/s41467-020-18744-7 (PMC7532196; doi:10.1038/s41467-020-18744-7)
Supplement: Supplementary file 5 — Supplementary Data 2 [file 41467_2020_18744_MOESM5_ESM.zip › all_TF_pwm_target_sites_bed/PSPPH_1960_pwm_target_site_info_bed6_plus.bed]

chrom	start	end	name	score	strand	p_value	matched_sequence
chromosome	160382	160397	PSPPH_1960_pwm_target_site_1	16.0968	-	1.30E-06	CTGGGAGGCGTCCGAC
chromosome	160382	160397	PSPPH_1960_pwm_target_site_2	16.0968	+	1.30E-06	GTCGGACGCCTCCCAG
chromosome	310152	310167	PSPPH_1960_pwm_target_site_3	14.5968	-	4.89E-06	CTCGGACGCGACCCAG
chromosome	310152	310167	PSPPH_1960_pwm_target_site_4	14.5968	+	4.89E-06	CTGGGTCGCGTCCGAG
chromosome	524872	524887	PSPPH_1960_pwm_target_site_5	16.1532	+	1.24E-06	ATGGGACATCACCCAG
chromosome	524872	524887	PSPPH_1960_pwm_target_site_6	16.1532	-	1.24E-06	CTGGGTGATGTCCCAT
chromosome	594709	594724	PSPPH_1960_pwm_target_site_7	18.7903	-	4.76E-08	CTGGGACTCTTCCCAC
chromosome	594709	594724	PSPPH_1960_pwm_target_site_8	18.7903	+	4.76E-08	GTGGGAAGAGTCCCAG
chromosome	635227	635242	PSPPH_1960_pwm_target_site_9	16.871	+	5.89E-07	CGGGGATATCTCCCAG
chromosome	635227	635242	PSPPH_1960_pwm_target_site_10	16.871	-	5.89E-07	CTGGGAGATATCCCCG
chromosome	692576	692591	PSPPH_1960_pwm_target_site_11	14.6935	+	4.53E-06	ATGGGAAGTGACCCGC
chromosome	692576	692591	PSPPH_1960_pwm_target_site_12	14.6935	-	4.53E-06	GCGGGTCACTTCCCAT
chromosome	1010597	1010612	PSPPH_1960_pwm_target_site_13	17.621	-	2.44E-07	GTGGGACACTTCCCAA
chromosome	1010597	1010612	PSPPH_1960_pwm_target_site_14	17.621	+	2.44E-07	TTGGGAAGTGTCCCAC
chromosome	1095107	1095122	PSPPH_1960_pwm_target_site_15	13.9516	+	8.12E-06	ATGGGAAATCTCCGAG
chromosome	1095107	1095122	PSPPH_1960_pwm_target_site_16	13.9516	-	8.12E-06	CTCGGAGATTTCCCAT
chromosome	1138108	1138123	PSPPH_1960_pwm_target_site_17	14.5161	-	5.23E-06	GGCGGACTCGTCCCAC
chromosome	1138108	1138123	PSPPH_1960_pwm_target_site_18	14.5161	+	5.23E-06	GTGGGACGAGTCCGCC
chromosome	1406910	1406925	PSPPH_1960_pwm_target_site_19	13.8065	-	9.02E-06	GCGGGACGCCTGCCAG
chromosome	1406910	1406925	PSPPH_1960_pwm_target_site_20	13.9919	+	7.84E-06	CTGGCAGGCGTCCCGC
chromosome	1592711	1592726	PSPPH_1960_pwm_target_site_21	16.7258	+	6.98E-07	CGGGGAAATCTCCCAG
chromosome	1592711	1592726	PSPPH_1960_pwm_target_site_22	16.7258	-	6.98E-07	CTGGGAGATTTCCCCG
chromosome	1599906	1599921	PSPPH_1960_pwm_target_site_23	17.0887	+	4.57E-07	GCGGGAGATGTCCCAC
chromosome	1599906	1599921	PSPPH_1960_pwm_target_site_24	17.0887	-	4.57E-07	GTGGGACATCTCCCGC
chromosome	1721851	1721866	PSPPH_1960_pwm_target_site_25	14.3306	-	6.06E-06	CGGTGACACTTCCCAG
chromosome	1721851	1721866	PSPPH_1960_pwm_target_site_26	14.3468	+	5.99E-06	CTGGGAAGTGTCACCG
chromosome	1826623	1826638	PSPPH_1960_pwm_target_site_27	14.6129	-	4.81E-06	CTGGGTCAAGACCCAG
chromosome	1826623	1826638	PSPPH_1960_pwm_target_site_28	14.6129	+	4.81E-06	CTGGGTCTTGACCCAG
chromosome	1834590	1834605	PSPPH_1960_pwm_target_site_29	15.5968	+	2.05E-06	CTCGGATGCATCCCAG
chromosome	1834590	1834605	PSPPH_1960_pwm_target_site_30	15.5968	-	2.05E-06	CTGGGATGCATCCGAG
chromosome	1922160	1922175	PSPPH_1960_pwm_target_site_31	13.7177	-	9.69E-06	GGGGGTTGTGACCCAC
chromosome	1922160	1922175	PSPPH_1960_pwm_target_site_32	13.7177	+	9.69E-06	GTGGGTCACAACCCCC
chromosome	2285023	2285038	PSPPH_1960_pwm_target_site_33	14	-	7.81E-06	CGCGGATATGTCCCAG
chromosome	2285023	2285038	PSPPH_1960_pwm_target_site_34	14	+	7.81E-06	CTGGGACATATCCGCG
chromosome	2333731	2333746	PSPPH_1960_pwm_target_site_35	16.2097	-	1.16E-06	ATGGGACGTAACCCAT
chromosome	2333731	2333746	PSPPH_1960_pwm_target_site_36	16.2097	+	1.16E-06	ATGGGTTACGTCCCAT
chromosome	2355858	2355873	PSPPH_1960_pwm_target_site_37	14.879	+	3.87E-06	ATGGGAGAGGTCCCGC
chromosome	2355858	2355873	PSPPH_1960_pwm_target_site_38	14.879	-	3.87E-06	GCGGGACCTCTCCCAT
chromosome	2368018	2368033	PSPPH_1960_pwm_target_site_39	15.879	+	1.59E-06	ACGGGATATCTCCCAC
chromosome	2368018	2368033	PSPPH_1960_pwm_target_site_40	15.879	-	1.59E-06	GTGGGAGATATCCCGT
chromosome	2497992	2498007	PSPPH_1960_pwm_target_site_41	15.871	+	1.60E-06	CTGGGAGAAATCCCAA
chromosome	2497992	2498007	PSPPH_1960_pwm_target_site_42	15.871	-	1.60E-06	TTGGGATTTCTCCCAG
chromosome	2596150	2596165	PSPPH_1960_pwm_target_site_43	13.9677	+	8.01E-06	CCGAGATGCGTCCCAG
chromosome	2596150	2596165	PSPPH_1960_pwm_target_site_44	13.9758	-	7.95E-06	CTGGGACGCATCTCGG
chromosome	2730215	2730230	PSPPH_1960_pwm_target_site_45	14.0887	-	7.32E-06	CTGGGACGGCACCCCC
chromosome	2730215	2730230	PSPPH_1960_pwm_target_site_46	14.0887	+	7.32E-06	GGGGGTGCCGTCCCAG
chromosome	2739502	2739517	PSPPH_1960_pwm_target_site_47	14.5726	+	4.99E-06	CTGGGACATTCCCCAG
chromosome	2739502	2739517	PSPPH_1960_pwm_target_site_48	14.5726	-	4.99E-06	CTGGGGAATGTCCCAG
chromosome	2865886	2865901	PSPPH_1960_pwm_target_site_49	13.9435	+	8.18E-06	CTGGGACTTATGCCAT
chromosome	2865886	2865901	PSPPH_1960_pwm_target_site_50	14.129	-	7.09E-06	ATGGCATAAGTCCCAG
chromosome	3213647	3213662	PSPPH_1960_pwm_target_site_51	14.6129	+	4.81E-06	GCCGGACGTGTCCCAC
chromosome	3213647	3213662	PSPPH_1960_pwm_target_site_52	14.6129	-	4.81E-06	GTGGGACACGTCCGGC
chromosome	3352114	3352129	PSPPH_1960_pwm_target_site_53	14.5726	-	4.99E-06	CTGGGAAATGCCCCAG
chromosome	3352114	3352129	PSPPH_1960_pwm_target_site_54	14.5726	+	4.99E-06	CTGGGGCATTTCCCAG
chromosome	3389232	3389247	PSPPH_1960_pwm_target_site_55	13.6774	-	9.95E-06	AGGAGACACGTCCCAT
chromosome	3389232	3389247	PSPPH_1960_pwm_target_site_56	13.6855	+	9.90E-06	ATGGGACGTGTCTCCT
chromosome	3411126	3411141	PSPPH_1960_pwm_target_site_57	13.9919	-	7.84E-06	CTGGGACGCATGCCGC
chromosome	3411126	3411141	PSPPH_1960_pwm_target_site_58	14.1774	+	6.80E-06	GCGGCATGCGTCCCAG
chromosome	3548524	3548539	PSPPH_1960_pwm_target_site_59	17.9355	+	1.66E-07	CCGGGATGCGTCCCAG
chromosome	3548524	3548539	PSPPH_1960_pwm_target_site_60	17.9355	-	1.66E-07	CTGGGACGCATCCCGG
chromosome	4203985	4204000	PSPPH_1960_pwm_target_site_61	14.4597	+	5.45E-06	CGGGGATACGTCCGAC
chromosome	4203985	4204000	PSPPH_1960_pwm_target_site_62	14.4597	-	5.45E-06	GTCGGACGTATCCCCG
chromosome	4432762	4432777	PSPPH_1960_pwm_target_site_63	14.0968	-	7.27E-06	AGGGGAGAAGACCCAG
chromosome	4432762	4432777	PSPPH_1960_pwm_target_site_64	14.0968	+	7.27E-06	CTGGGTCTTCTCCCCT
chromosome	4451883	4451898	PSPPH_1960_pwm_target_site_65	14.0806	+	7.35E-06	ATGGGTTGCCACCCAG
chromosome	4451883	4451898	PSPPH_1960_pwm_target_site_66	14.0806	-	7.35E-06	CTGGGTGGCAACCCAT
chromosome	4623617	4623632	PSPPH_1960_pwm_target_site_67	15.6613	+	1.94E-06	GTGTGATGCTTCCCAC
chromosome	4623617	4623632	PSPPH_1960_pwm_target_site_68	15.6774	-	1.92E-06	GTGGGAAGCATCACAC
chromosome	4629223	4629238	PSPPH_1960_pwm_target_site_69	14.4758	-	5.39E-06	ACGGGACAGATCCCAT
chromosome	4629223	4629238	PSPPH_1960_pwm_target_site_70	14.4758	+	5.39E-06	ATGGGATCTGTCCCGT
chromosome	4650036	4650051	PSPPH_1960_pwm_target_site_71	14.5484	-	5.10E-06	ATGGGATGCAACCCGG
chromosome	4650036	4650051	PSPPH_1960_pwm_target_site_72	14.5484	+	5.10E-06	CCGGGTTGCATCCCAT
chromosome	4677955	4677970	PSPPH_1960_pwm_target_site_73	14.3468	-	5.99E-06	CTGGGAATCATCCCGA
chromosome	4677955	4677970	PSPPH_1960_pwm_target_site_74	14.3468	+	5.99E-06	TCGGGATGATTCCCAG
chromosome	5346601	5346616	PSPPH_1960_pwm_target_site_75	14.2823	+	6.28E-06	CCGGGATATAACCCAG
chromosome	5346601	5346616	PSPPH_1960_pwm_target_site_76	14.2823	-	6.28E-06	CTGGGTTATATCCCGG
chromosome	5492900	5492915	PSPPH_1960_pwm_target_site_77	14.2823	-	6.28E-06	GTGGGACGTGTGCCGC
chromosome	5492900	5492915	PSPPH_1960_pwm_target_site_78	14.4677	+	5.42E-06	GCGGCACACGTCCCAC
chromosome	5498983	5498998	PSPPH_1960_pwm_target_site_79	13.8952	+	8.47E-06	CAGGGAGGCCACCCAC
chromosome	5498983	5498998	PSPPH_1960_pwm_target_site_80	13.8952	-	8.47E-06	GTGGGTGGCCTCCCTG
chromosome	5513604	5513619	PSPPH_1960_pwm_target_site_81	13.9113	-	8.38E-06	GGGTGATTCGTCCCAG
chromosome	5513604	5513619	PSPPH_1960_pwm_target_site_82	13.9274	+	8.26E-06	CTGGGACGAATCACCC
small_plasmid	5192	5207	PSPPH_1960_pwm_target_site_83	16.2984	+	1.07E-06	CAGGGATGCTTCCCAG
small_plasmid	5192	5207	PSPPH_1960_pwm_target_site_84	16.2984	-	1.07E-06	CTGGGAAGCATCCCTG
