# Supplementary material for: A compendium of DNA-binding specificities of transcription factors in Pseudomonas syringae
Source: Nat Commun. 2020 Oct 2;11:4947. doi: 10.1038/s41467-020-18744-7 (PMC7532196; doi:10.1038/s41467-020-18744-7)
Supplement: Supplementary file 5 — Supplementary Data 2 [file 41467_2020_18744_MOESM5_ESM.zip › all_TF_pwm_target_sites_bed/PSPPH_2004_pwm1_target_site_info_bed6_plus.bed]

chrom	start	end	name	score	strand	p_value	matched_sequence
chromosome	134292	134307	PSPPH_2004_pwm1_target_site_1	13.4754	-	3.08E-06	GTATCCACACGGATAG
chromosome	134292	134307	PSPPH_2004_pwm1_target_site_2	13.5082	+	3.05E-06	CTATCCGTGTGGATAC
chromosome	367511	367526	PSPPH_2004_pwm1_target_site_3	10.8852	-	7.57E-06	GTATACAGCTCGTTAC
chromosome	933360	933375	PSPPH_2004_pwm1_target_site_4	11.5082	-	6.13E-06	GTAATCTTCTGGATAC
chromosome	933360	933375	PSPPH_2004_pwm1_target_site_5	12.6885	+	4.08E-06	GTATCCAGAAGATTAC
chromosome	1295206	1295221	PSPPH_2004_pwm1_target_site_6	10.8361	+	7.69E-06	GTATCCTGGCTTTTAC
chromosome	1612972	1612987	PSPPH_2004_pwm1_target_site_7	13.0984	+	3.51E-06	GTAATCAGTTTTATAC
chromosome	1612972	1612987	PSPPH_2004_pwm1_target_site_8	14.8525	-	1.81E-06	GTATAAAACTGATTAC
chromosome	2353417	2353432	PSPPH_2004_pwm1_target_site_9	17.9672	+	4.54E-07	GTATCCAGCCTGATAC
chromosome	2353417	2353432	PSPPH_2004_pwm1_target_site_10	17.9836	-	4.49E-07	GTATCAGGCTGGATAC
chromosome	2432236	2432251	PSPPH_2004_pwm1_target_site_11	16.3443	-	9.67E-07	GTGTACACATGGATAC
chromosome	2516193	2516208	PSPPH_2004_pwm1_target_site_12	11.1639	+	6.91E-06	GTGAACATCTGGATAC
chromosome	3245215	3245230	PSPPH_2004_pwm1_target_site_13	12.3443	+	4.63E-06	GTGACCAACTGTATAC
chromosome	3916873	3916888	PSPPH_2004_pwm1_target_site_14	10.459	+	8.67E-06	GTATAAACCTTGAGAC
chromosome	3916873	3916888	PSPPH_2004_pwm1_target_site_15	10.9672	-	7.37E-06	GTCTCAAGGTTTATAC
chromosome	4197195	4197210	PSPPH_2004_pwm1_target_site_16	11.6393	-	5.87E-06	GTAACAGCATTTATAC
chromosome	4197195	4197210	PSPPH_2004_pwm1_target_site_17	13	+	3.64E-06	GTATAAATGCTGTTAC
chromosome	4612372	4612387	PSPPH_2004_pwm1_target_site_18	11.7541	+	5.65E-06	GTAACTATTTTGATAC
chromosome	4612372	4612387	PSPPH_2004_pwm1_target_site_19	13.2131	-	3.37E-06	GTATCAAAATAGTTAC
chromosome	4930638	4930653	PSPPH_2004_pwm1_target_site_20	10.541	+	8.45E-06	GTATAATCGAGCATAC
chromosome	4930638	4930653	PSPPH_2004_pwm1_target_site_21	10.5574	-	8.40E-06	GTATGCTCGATTATAC
chromosome	5162223	5162238	PSPPH_2004_pwm1_target_site_22	10.2951	-	9.13E-06	TTATCCATTCTGATAC
chromosome	5815867	5815882	PSPPH_2004_pwm1_target_site_23	13.8033	+	2.72E-06	GTATCTACAAGGATAC
chromosome	5815867	5815882	PSPPH_2004_pwm1_target_site_24	13.8525	-	2.67E-06	GTATCCTTGTAGATAC
large_plasmid	16449	16464	PSPPH_2004_pwm1_target_site_25	10.2295	+	9.34E-06	CTATAATACTGTATAC
large_plasmid	103671	103686	PSPPH_2004_pwm1_target_site_26	11.0984	-	7.04E-06	GTATGAAGGTAGATAC
large_plasmid	103671	103686	PSPPH_2004_pwm1_target_site_27	11.459	+	6.24E-06	GTATCTACCTTCATAC
