# Supplementary material for: A compendium of DNA-binding specificities of transcription factors in Pseudomonas syringae
Source: Nat Commun. 2020 Oct 2;11:4947. doi: 10.1038/s41467-020-18744-7 (PMC7532196; doi:10.1038/s41467-020-18744-7)
Supplement: Supplementary file 5 — Supplementary Data 2 [file 41467_2020_18744_MOESM5_ESM.zip › all_TF_pwm_target_sites_bed/PSPPH_2004_pwm2_target_site_info_bed6_plus.bed]

chrom	start	end	name	score	strand	p_value	matched_sequence
chromosome	26747	26762	PSPPH_2004_pwm2_target_site_1	13.8939	+	8.91E-06	GCAGCCTTCCTGATAC
chromosome	26747	26762	PSPPH_2004_pwm2_target_site_2	13.803	-	9.52E-06	GTATCAGGAAGGCTGC
chromosome	26877	26892	PSPPH_2004_pwm2_target_site_3	13.8485	-	9.22E-06	GCATCGGGCTGGCTGC
chromosome	54903	54918	PSPPH_2004_pwm2_target_site_4	14.1667	+	7.22E-06	GCAGCATGACCGATAC
chromosome	54903	54918	PSPPH_2004_pwm2_target_site_5	14.4242	-	5.94E-06	GTATCGGTCATGCTGC
chromosome	65661	65676	PSPPH_2004_pwm2_target_site_6	14.6212	-	5.07E-06	GCAACAGGATCGTGGC
chromosome	65661	65676	PSPPH_2004_pwm2_target_site_7	14.803	+	4.38E-06	GCCACGATCCTGTTGC
chromosome	123702	123717	PSPPH_2004_pwm2_target_site_8	14.3485	-	6.30E-06	GCATCAAGCTCGGTGC
chromosome	123702	123717	PSPPH_2004_pwm2_target_site_9	14.5909	+	5.19E-06	GCACCGAGCTTGATGC
chromosome	133945	133960	PSPPH_2004_pwm2_target_site_10	14.0455	+	7.91E-06	GTAGCGATACAGTTGC
chromosome	133945	133960	PSPPH_2004_pwm2_target_site_11	14	-	8.21E-06	GCAACTGTATCGCTAC
chromosome	141815	141830	PSPPH_2004_pwm2_target_site_12	14.0606	+	7.82E-06	GCAACAAGACTGGCAC
chromosome	141815	141830	PSPPH_2004_pwm2_target_site_13	14.1061	-	7.56E-06	GTGCCAGTCTTGTTGC
chromosome	146537	146552	PSPPH_2004_pwm2_target_site_14	13.7879	-	9.62E-06	GCAACCAGCTGGCTGC
chromosome	146537	146552	PSPPH_2004_pwm2_target_site_15	13.7576	+	9.83E-06	GCAGCCAGCTGGTTGC
chromosome	149948	149963	PSPPH_2004_pwm2_target_site_16	13.9848	+	8.30E-06	GCAACGAGCCTGTGGC
chromosome	319432	319447	PSPPH_2004_pwm2_target_site_17	13.9091	+	8.80E-06	GTATCAGGGTCGTTGC
chromosome	319432	319447	PSPPH_2004_pwm2_target_site_18	14.1061	-	7.56E-06	GCAACGACCCTGATAC
chromosome	340395	340410	PSPPH_2004_pwm2_target_site_19	17.9697	+	1.13E-07	GCAACGGTCCTGATGC
chromosome	340395	340410	PSPPH_2004_pwm2_target_site_20	17.803	-	1.52E-07	GCATCAGGACCGTTGC
chromosome	469496	469511	PSPPH_2004_pwm2_target_site_21	14.9394	-	3.92E-06	GCAACCTGATCGATGC
chromosome	469496	469511	PSPPH_2004_pwm2_target_site_22	15.0606	+	3.54E-06	GCATCGATCAGGTTGC
chromosome	471108	471123	PSPPH_2004_pwm2_target_site_23	14.303	-	6.53E-06	GCGACAATTCTGCTGC
chromosome	471108	471123	PSPPH_2004_pwm2_target_site_24	14.3333	+	6.37E-06	GCAGCAGAATTGTCGC
chromosome	491798	491813	PSPPH_2004_pwm2_target_site_25	16	-	1.49E-06	GCATCAAGATCGATGC
chromosome	491798	491813	PSPPH_2004_pwm2_target_site_26	16.2727	+	1.15E-06	GCATCGATCTTGATGC
chromosome	510875	510890	PSPPH_2004_pwm2_target_site_27	15.5455	-	2.32E-06	GTAACGGTTCCGGTAC
chromosome	510875	510890	PSPPH_2004_pwm2_target_site_28	15.6212	+	2.15E-06	GTACCGGAACCGTTAC
chromosome	545548	545563	PSPPH_2004_pwm2_target_site_29	15.0606	-	3.54E-06	GCATCCAGCTCGTTGC
chromosome	545548	545563	PSPPH_2004_pwm2_target_site_30	15.1515	+	3.27E-06	GCAACGAGCTGGATGC
chromosome	561363	561378	PSPPH_2004_pwm2_target_site_31	13.8939	+	8.91E-06	GCACCGGTTTTGTCGC
chromosome	616673	616688	PSPPH_2004_pwm2_target_site_32	16.6515	+	7.42E-07	GTAACAGGTTGGTTGC
chromosome	616673	616688	PSPPH_2004_pwm2_target_site_33	16.7576	-	6.71E-07	GCAACCAACCTGTTAC
chromosome	628747	628762	PSPPH_2004_pwm2_target_site_34	13.7727	+	9.73E-06	GCACCAGCACTGGTGC
chromosome	628747	628762	PSPPH_2004_pwm2_target_site_35	13.7424	-	9.94E-06	GCACCAGTGCTGGTGC
chromosome	641629	641644	PSPPH_2004_pwm2_target_site_36	14.1364	-	7.39E-06	GCATCAATATCGTGGC
chromosome	641629	641644	PSPPH_2004_pwm2_target_site_37	14.303	+	6.53E-06	GCCACGATATTGATGC
chromosome	650227	650242	PSPPH_2004_pwm2_target_site_38	14.0152	+	8.11E-06	GCATCGGGATTGTGGC
chromosome	743967	743982	PSPPH_2004_pwm2_target_site_39	14.1818	-	7.14E-06	GCAACCTGACCGGTAC
chromosome	743967	743982	PSPPH_2004_pwm2_target_site_40	14.2424	+	6.83E-06	GTACCGGTCAGGTTGC
chromosome	831855	831870	PSPPH_2004_pwm2_target_site_41	13.7727	-	9.73E-06	GCAGCGATCCTGTCGC
chromosome	834439	834454	PSPPH_2004_pwm2_target_site_42	14.4394	+	5.87E-06	GCACCCGTTCGGATGC
chromosome	834439	834454	PSPPH_2004_pwm2_target_site_43	14.5303	-	5.45E-06	GCATCCGAACGGGTGC
chromosome	893148	893163	PSPPH_2004_pwm2_target_site_44	15.4091	+	2.63E-06	GCAGCAAGACCGATGC
chromosome	893148	893163	PSPPH_2004_pwm2_target_site_45	15.8788	-	1.70E-06	GCATCGGTCTTGCTGC
chromosome	895079	895094	PSPPH_2004_pwm2_target_site_46	14.6667	-	4.89E-06	GCAGCAATCTGGATGC
chromosome	895079	895094	PSPPH_2004_pwm2_target_site_47	14.9394	+	3.92E-06	GCATCCAGATTGCTGC
chromosome	913000	913015	PSPPH_2004_pwm2_target_site_48	14.7424	-	4.60E-06	GCACCATTAACGTTAC
chromosome	913000	913015	PSPPH_2004_pwm2_target_site_49	14.9394	+	3.92E-06	GTAACGTTAATGGTGC
chromosome	1011380	1011395	PSPPH_2004_pwm2_target_site_50	15.8333	-	1.78E-06	GCAGCGAAACCGTTGC
chromosome	1011380	1011395	PSPPH_2004_pwm2_target_site_51	15.8939	+	1.68E-06	GCAACGGTTTCGCTGC
chromosome	1012454	1012469	PSPPH_2004_pwm2_target_site_52	13.8939	+	8.91E-06	GCGTCGAAACCGTTGC
chromosome	1012454	1012469	PSPPH_2004_pwm2_target_site_53	13.7879	-	9.62E-06	GCAACGGTTTCGACGC
chromosome	1036414	1036429	PSPPH_2004_pwm2_target_site_54	14.6667	-	4.89E-06	GCAGCAAGAAGGTTGC
chromosome	1036414	1036429	PSPPH_2004_pwm2_target_site_55	14.9242	+	3.97E-06	GCAACCTTCTTGCTGC
chromosome	1074446	1074461	PSPPH_2004_pwm2_target_site_56	13.9091	-	8.80E-06	GTAACAATCCCGACGC
chromosome	1074446	1074461	PSPPH_2004_pwm2_target_site_57	14.5	+	5.59E-06	GCGTCGGGATTGTTAC
chromosome	1082233	1082248	PSPPH_2004_pwm2_target_site_58	13.8333	-	9.32E-06	GCAACGAATTTCTTGC
chromosome	1135570	1135585	PSPPH_2004_pwm2_target_site_59	14.9242	-	3.97E-06	GCATCCAGATCGATGC
chromosome	1135570	1135585	PSPPH_2004_pwm2_target_site_60	15.0909	+	3.44E-06	GCATCGATCTGGATGC
chromosome	1196971	1196986	PSPPH_2004_pwm2_target_site_61	14.197	-	7.06E-06	GCAGCATTACGGCTGC
chromosome	1196971	1196986	PSPPH_2004_pwm2_target_site_62	14.2121	+	6.98E-06	GCAGCCGTAATGCTGC
chromosome	1277316	1277331	PSPPH_2004_pwm2_target_site_63	14.7121	-	4.71E-06	GCATCAAACTCGATAC
chromosome	1277316	1277331	PSPPH_2004_pwm2_target_site_64	14.9545	+	3.87E-06	GTATCGAGTTTGATGC
chromosome	1371502	1371517	PSPPH_2004_pwm2_target_site_65	13.7424	+	9.94E-06	GCATCGGTCATGTCGC
chromosome	1380697	1380712	PSPPH_2004_pwm2_target_site_66	13.9091	-	8.80E-06	GCAACCAAAACGCTGC
chromosome	1380697	1380712	PSPPH_2004_pwm2_target_site_67	14.197	+	7.06E-06	GCAGCGTTTTGGTTGC
chromosome	1464143	1464158	PSPPH_2004_pwm2_target_site_68	14.1818	+	7.14E-06	GCAGCAGGCCCGGTGC
chromosome	1464143	1464158	PSPPH_2004_pwm2_target_site_69	14.5606	-	5.32E-06	GCACCGGGCCTGCTGC
chromosome	1472448	1472463	PSPPH_2004_pwm2_target_site_70	14.9091	-	4.02E-06	GTACCAGACTGGTTGC
chromosome	1472448	1472463	PSPPH_2004_pwm2_target_site_71	14.9697	+	3.83E-06	GCAACCAGTCTGGTAC
chromosome	1488269	1488284	PSPPH_2004_pwm2_target_site_72	13.9848	+	8.30E-06	GCGACAATTTTGGTGC
chromosome	1488269	1488284	PSPPH_2004_pwm2_target_site_73	14.0303	-	8.01E-06	GCACCAAAATTGTCGC
chromosome	1498583	1498598	PSPPH_2004_pwm2_target_site_74	16.1061	-	1.33E-06	GCAACAAGCCTGGTAC
chromosome	1498583	1498598	PSPPH_2004_pwm2_target_site_75	16.1515	+	1.28E-06	GTACCAGGCTTGTTGC
chromosome	1510178	1510193	PSPPH_2004_pwm2_target_site_76	13.8485	-	9.22E-06	GCATCGGTACTGTTGT
chromosome	1652384	1652399	PSPPH_2004_pwm2_target_site_77	14.7879	+	4.44E-06	GCATCAGGCCGGGTGC
chromosome	1652384	1652399	PSPPH_2004_pwm2_target_site_78	14.8333	-	4.27E-06	GCACCCGGCCTGATGC
chromosome	1671095	1671110	PSPPH_2004_pwm2_target_site_79	15.5303	+	2.35E-06	GCATCAAAACCGGTGC
chromosome	1671095	1671110	PSPPH_2004_pwm2_target_site_80	15.803	-	1.83E-06	GCACCGGTTTTGATGC
chromosome	1818568	1818583	PSPPH_2004_pwm2_target_site_81	16.4242	-	9.60E-07	GCATCAGGATCGATGC
chromosome	1818568	1818583	PSPPH_2004_pwm2_target_site_82	16.6364	+	7.54E-07	GCATCGATCCTGATGC
chromosome	1834261	1834276	PSPPH_2004_pwm2_target_site_83	16.2424	-	1.18E-06	GCAGCAGTCATGTTGC
chromosome	1834261	1834276	PSPPH_2004_pwm2_target_site_84	16.3939	+	1.00E-06	GCAACATGACTGCTGC
chromosome	1856046	1856061	PSPPH_2004_pwm2_target_site_85	15.1061	-	3.39E-06	GTAACAGTTCTGACGC
chromosome	1856046	1856061	PSPPH_2004_pwm2_target_site_86	15.3333	+	2.81E-06	GCGTCAGAACTGTTAC
chromosome	1861446	1861461	PSPPH_2004_pwm2_target_site_87	13.8788	-	9.01E-06	GCAGGAATACCGTTGC
chromosome	1861446	1861461	PSPPH_2004_pwm2_target_site_88	14.2727	+	6.67E-06	GCAACGGTATTCCTGC
chromosome	1866491	1866506	PSPPH_2004_pwm2_target_site_89	14.6515	-	4.95E-06	GTATCGAGACCGGTGC
chromosome	1866491	1866506	PSPPH_2004_pwm2_target_site_90	14.6818	+	4.83E-06	GCACCGGTCTCGATAC
chromosome	1937311	1937326	PSPPH_2004_pwm2_target_site_91	13.8485	-	9.22E-06	GTACCAGGCCCGCTGC
chromosome	1937311	1937326	PSPPH_2004_pwm2_target_site_92	14.1364	+	7.39E-06	GCAGCGGGCCTGGTAC
chromosome	1983997	1984012	PSPPH_2004_pwm2_target_site_93	16.9545	+	5.01E-07	GCAACAGTCTGGATGC
chromosome	1983997	1984012	PSPPH_2004_pwm2_target_site_94	17.1364	-	4.11E-07	GCATCCAGACTGTTGC
chromosome	2003452	2003467	PSPPH_2004_pwm2_target_site_95	16.3939	-	1.00E-06	GCAACCGGCTCGTTGC
chromosome	2003452	2003467	PSPPH_2004_pwm2_target_site_96	16.5303	+	8.39E-07	GCAACGAGCCGGTTGC
chromosome	2027456	2027471	PSPPH_2004_pwm2_target_site_97	13.9091	-	8.80E-06	GTATCCGGAATGCTGC
chromosome	2027456	2027471	PSPPH_2004_pwm2_target_site_98	13.7879	+	9.62E-06	GCAGCATTCCGGATAC
chromosome	2095511	2095526	PSPPH_2004_pwm2_target_site_99	17.0606	+	4.42E-07	GCAACAGAAATGATGC
chromosome	2095511	2095526	PSPPH_2004_pwm2_target_site_100	17.2273	-	3.72E-07	GCATCATTTCTGTTGC
chromosome	2097201	2097216	PSPPH_2004_pwm2_target_site_101	13.9242	+	8.70E-06	GCGCCGATCCTGTTGC
chromosome	2120835	2120850	PSPPH_2004_pwm2_target_site_102	16.197	+	1.23E-06	GCATCCGTATCGATGC
chromosome	2120835	2120850	PSPPH_2004_pwm2_target_site_103	16.3333	-	1.08E-06	GCATCGATACGGATGC
chromosome	2124316	2124331	PSPPH_2004_pwm2_target_site_104	16.8939	-	5.51E-07	GTAACAATACCGCTGC
chromosome	2124316	2124331	PSPPH_2004_pwm2_target_site_105	17.2879	+	3.38E-07	GCAGCGGTATTGTTAC
chromosome	2142763	2142778	PSPPH_2004_pwm2_target_site_106	15.9697	+	1.55E-06	GCAACAGTAAGGCTGC
chromosome	2142763	2142778	PSPPH_2004_pwm2_target_site_107	16.1364	-	1.29E-06	GCAGCCTTACTGTTGC
chromosome	2221287	2221302	PSPPH_2004_pwm2_target_site_108	13.9394	-	8.60E-06	GTAACCGATCAGTTGC
chromosome	2221287	2221302	PSPPH_2004_pwm2_target_site_109	14	+	8.21E-06	GCAACTGATCGGTTAC
chromosome	2353417	2353432	PSPPH_2004_pwm2_target_site_110	14.4394	-	5.87E-06	GTATCAGGCTGGATAC
chromosome	2353417	2353432	PSPPH_2004_pwm2_target_site_111	14.4848	+	5.66E-06	GTATCCAGCCTGATAC
chromosome	2397933	2397948	PSPPH_2004_pwm2_target_site_112	13.8788	+	9.01E-06	GTATCGGGCAGGTTAC
chromosome	2609204	2609219	PSPPH_2004_pwm2_target_site_113	15.2424	+	3.02E-06	GCAACAGGGCGGTTGC
chromosome	2609204	2609219	PSPPH_2004_pwm2_target_site_114	15.3485	-	2.77E-06	GCAACCGCCCTGTTGC
chromosome	2618516	2618531	PSPPH_2004_pwm2_target_site_115	14.8485	+	4.22E-06	GCAGCGGTTTCGATGC
chromosome	2618516	2618531	PSPPH_2004_pwm2_target_site_116	14.9545	-	3.87E-06	GCATCGAAACCGCTGC
chromosome	2671500	2671515	PSPPH_2004_pwm2_target_site_117	14.1515	+	7.30E-06	GCAACGGCACCGGTGC
chromosome	2671500	2671515	PSPPH_2004_pwm2_target_site_118	14.1667	-	7.22E-06	GCACCGGTGCCGTTGC
chromosome	2682363	2682378	PSPPH_2004_pwm2_target_site_119	14.697	+	4.76E-06	GTGACAGGATGGTTGC
chromosome	2682363	2682378	PSPPH_2004_pwm2_target_site_120	14.7424	-	4.60E-06	GCAACCATCCTGTCAC
chromosome	2686420	2686435	PSPPH_2004_pwm2_target_site_121	14.1212	+	7.47E-06	GTAACGGTGTCGATGC
chromosome	2686420	2686435	PSPPH_2004_pwm2_target_site_122	14.2576	-	6.75E-06	GCATCGACACCGTTAC
chromosome	2687401	2687416	PSPPH_2004_pwm2_target_site_123	14.2727	+	6.67E-06	GCATCAGTCATGTCGC
chromosome	2687401	2687416	PSPPH_2004_pwm2_target_site_124	14.3182	-	6.45E-06	GCGACATGACTGATGC
chromosome	2782331	2782346	PSPPH_2004_pwm2_target_site_125	14.1212	-	7.47E-06	GCCACAAGCTTGTTGC
chromosome	2782331	2782346	PSPPH_2004_pwm2_target_site_126	14.1515	+	7.30E-06	GCAACAAGCTTGTGGC
chromosome	2798957	2798972	PSPPH_2004_pwm2_target_site_127	14.0606	-	7.82E-06	GCAGCCAGTCCGTTAC
chromosome	2798957	2798972	PSPPH_2004_pwm2_target_site_128	14.2879	+	6.59E-06	GTAACGGACTGGCTGC
chromosome	2815998	2816013	PSPPH_2004_pwm2_target_site_129	14.0758	+	7.74E-06	GCACCGTTTCTGGTGC
chromosome	2935225	2935240	PSPPH_2004_pwm2_target_site_130	15.1667	+	3.22E-06	GCAACGATTTCGGTAC
chromosome	2935225	2935240	PSPPH_2004_pwm2_target_site_131	15.1818	-	3.18E-06	GTACCGAAATCGTTGC
chromosome	2973463	2973478	PSPPH_2004_pwm2_target_site_132	15.9242	-	1.63E-06	GCACCAGTCCCGATGC
chromosome	2973463	2973478	PSPPH_2004_pwm2_target_site_133	16.3182	+	1.10E-06	GCATCGGGACTGGTGC
chromosome	2991439	2991454	PSPPH_2004_pwm2_target_site_134	14.1515	-	7.30E-06	GCAACAACTCTGGTGC
chromosome	2991439	2991454	PSPPH_2004_pwm2_target_site_135	14.2576	+	6.75E-06	GCACCAGAGTTGTTGC
chromosome	3006659	3006674	PSPPH_2004_pwm2_target_site_136	14.3485	+	6.30E-06	GCAGCAATACCGTCGC
chromosome	3006659	3006674	PSPPH_2004_pwm2_target_site_137	14.7727	-	4.49E-06	GCGACGGTATTGCTGC
chromosome	3068575	3068590	PSPPH_2004_pwm2_target_site_138	14.2424	-	6.83E-06	GTACCAGTCCAGTTGC
chromosome	3068575	3068590	PSPPH_2004_pwm2_target_site_139	14.3939	+	6.08E-06	GCAACTGGACTGGTAC
chromosome	3082702	3082717	PSPPH_2004_pwm2_target_site_140	14.0606	-	7.82E-06	GCATCCAGCTTGCTGC
chromosome	3082702	3082717	PSPPH_2004_pwm2_target_site_141	13.8182	+	9.42E-06	GCAGCAAGCTGGATGC
chromosome	3150367	3150382	PSPPH_2004_pwm2_target_site_142	14.2576	+	6.75E-06	GTAACGATACCGACGC
chromosome	3150367	3150382	PSPPH_2004_pwm2_target_site_143	14.5152	-	5.52E-06	GCGTCGGTATCGTTAC
chromosome	3218251	3218266	PSPPH_2004_pwm2_target_site_144	14.5909	-	5.19E-06	GCAACCATTCGGCTAC
chromosome	3218251	3218266	PSPPH_2004_pwm2_target_site_145	14.5909	+	5.19E-06	GTAGCCGAATGGTTGC
chromosome	3258923	3258938	PSPPH_2004_pwm2_target_site_146	18.1061	-	9.72E-08	GCAACAAGACTGATGC
chromosome	3258923	3258938	PSPPH_2004_pwm2_target_site_147	18.2424	+	7.19E-08	GCATCAGTCTTGTTGC
chromosome	3262395	3262410	PSPPH_2004_pwm2_target_site_148	14.303	-	6.53E-06	GCAGCAGAACGGGTAC
chromosome	3262395	3262410	PSPPH_2004_pwm2_target_site_149	14.3939	+	6.08E-06	GTACCCGTTCTGCTGC
chromosome	3323484	3323499	PSPPH_2004_pwm2_target_site_150	15.2424	+	3.02E-06	GCAGCCATACTGGTGC
chromosome	3323484	3323499	PSPPH_2004_pwm2_target_site_151	15.2727	-	2.95E-06	GCACCAGTATGGCTGC
chromosome	3358690	3358705	PSPPH_2004_pwm2_target_site_152	16.7576	-	6.71E-07	GTAACCAGCCTGTTGC
chromosome	3358690	3358705	PSPPH_2004_pwm2_target_site_153	16.7727	+	6.56E-07	GCAACAGGCTGGTTAC
chromosome	3363690	3363705	PSPPH_2004_pwm2_target_site_154	14.9394	-	3.92E-06	GCATCCAGACGGATGC
chromosome	3363690	3363705	PSPPH_2004_pwm2_target_site_155	14.9697	+	3.83E-06	GCATCCGTCTGGATGC
chromosome	3400256	3400271	PSPPH_2004_pwm2_target_site_156	14.0909	-	7.65E-06	GTAACCGGTTCGCTGC
chromosome	3400256	3400271	PSPPH_2004_pwm2_target_site_157	14.2576	+	6.75E-06	GCAGCGAACCGGTTAC
chromosome	3423310	3423325	PSPPH_2004_pwm2_target_site_158	14.5606	+	5.32E-06	GCATCATTTCCGCTGC
chromosome	3423310	3423325	PSPPH_2004_pwm2_target_site_159	14.6667	-	4.89E-06	GCAGCGGAAATGATGC
chromosome	3430412	3430427	PSPPH_2004_pwm2_target_site_160	14.0909	-	7.65E-06	GCATCCTGATTGGTGC
chromosome	3430412	3430427	PSPPH_2004_pwm2_target_site_161	13.7424	+	9.94E-06	GCACCAATCAGGATGC
chromosome	3455314	3455329	PSPPH_2004_pwm2_target_site_162	14.1364	-	7.39E-06	GCAGCAGGCCCGCTGC
chromosome	3455314	3455329	PSPPH_2004_pwm2_target_site_163	14.4394	+	5.87E-06	GCAGCGGGCCTGCTGC
chromosome	3613841	3613856	PSPPH_2004_pwm2_target_site_164	15.8788	-	1.70E-06	GCAACAGATCCGCTGC
chromosome	3613841	3613856	PSPPH_2004_pwm2_target_site_165	16.1515	+	1.28E-06	GCAGCGGATCTGTTGC
chromosome	3727507	3727522	PSPPH_2004_pwm2_target_site_166	15.5455	+	2.32E-06	GCGACAATACGGTTAC
chromosome	3727507	3727522	PSPPH_2004_pwm2_target_site_167	15.6212	-	2.15E-06	GTAACCGTATTGTCGC
chromosome	3896090	3896105	PSPPH_2004_pwm2_target_site_168	13.8636	-	9.11E-06	GCAACAGGGTCGATAC
chromosome	3896090	3896105	PSPPH_2004_pwm2_target_site_169	14.1515	+	7.30E-06	GTATCGACCCTGTTGC
chromosome	4027505	4027520	PSPPH_2004_pwm2_target_site_170	14.1515	+	7.30E-06	GCAACAGGTCGGTCAC
chromosome	4027505	4027520	PSPPH_2004_pwm2_target_site_171	14.2273	-	6.90E-06	GTGACCGACCTGTTGC
chromosome	4049959	4049974	PSPPH_2004_pwm2_target_site_172	14.9091	-	4.02E-06	GCAACAAGCTGGGTGC
chromosome	4049959	4049974	PSPPH_2004_pwm2_target_site_173	15.0606	+	3.54E-06	GCACCCAGCTTGTTGC
chromosome	4094403	4094418	PSPPH_2004_pwm2_target_site_174	13.9545	-	8.50E-06	GTACCGAGTTGGTTGC
chromosome	4094403	4094418	PSPPH_2004_pwm2_target_site_175	13.7727	+	9.73E-06	GCAACCAACTCGGTAC
chromosome	4097780	4097795	PSPPH_2004_pwm2_target_site_176	15.0606	+	3.54E-06	GCATCCAGCTCGTTGC
chromosome	4097780	4097795	PSPPH_2004_pwm2_target_site_177	15.1515	-	3.27E-06	GCAACGAGCTGGATGC
chromosome	4163643	4163658	PSPPH_2004_pwm2_target_site_178	13.8333	-	9.32E-06	GTGACAGATATGTTGC
chromosome	4163643	4163658	PSPPH_2004_pwm2_target_site_179	13.9545	+	8.50E-06	GCAACATATCTGTCAC
chromosome	4167774	4167789	PSPPH_2004_pwm2_target_site_180	15.8788	-	1.70E-06	GTAACGGGCCCGATGC
chromosome	4167774	4167789	PSPPH_2004_pwm2_target_site_181	16.0455	+	1.42E-06	GCATCGGGCCCGTTAC
chromosome	4209879	4209894	PSPPH_2004_pwm2_target_site_182	15.2727	-	2.95E-06	GCAACAAGCCGGGTGC
chromosome	4209879	4209894	PSPPH_2004_pwm2_target_site_183	15.4848	+	2.46E-06	GCACCCGGCTTGTTGC
chromosome	4213826	4213841	PSPPH_2004_pwm2_target_site_184	14.3636	-	6.23E-06	GTATCAACATCGTTGC
chromosome	4213826	4213841	PSPPH_2004_pwm2_target_site_185	14.5909	+	5.19E-06	GCAACGATGTTGATAC
chromosome	4218994	4219009	PSPPH_2004_pwm2_target_site_186	15.5	-	2.42E-06	GCAGCAGTCTTGGTGC
chromosome	4218994	4219009	PSPPH_2004_pwm2_target_site_187	15.5455	+	2.32E-06	GCACCAAGACTGCTGC
chromosome	4328757	4328772	PSPPH_2004_pwm2_target_site_188	14.5606	+	5.32E-06	GCAGCAGCCCTGTTGC
chromosome	4328757	4328772	PSPPH_2004_pwm2_target_site_189	14.5909	-	5.19E-06	GCAACAGGGCTGCTGC
chromosome	4385904	4385919	PSPPH_2004_pwm2_target_site_190	14.5606	+	5.32E-06	GTATCAAATACGTTGC
chromosome	4385904	4385919	PSPPH_2004_pwm2_target_site_191	14.9697	-	3.83E-06	GCAACGTATTTGATAC
chromosome	4431000	4431015	PSPPH_2004_pwm2_target_site_192	14.5758	-	5.25E-06	GCGACAGGCTCGTTGC
chromosome	4431000	4431015	PSPPH_2004_pwm2_target_site_193	14.7879	+	4.44E-06	GCAACGAGCCTGTCGC
chromosome	4573564	4573579	PSPPH_2004_pwm2_target_site_194	13.9545	+	8.50E-06	GCAGCGAGCTGGTTAC
chromosome	4612372	4612387	PSPPH_2004_pwm2_target_site_195	13.8788	+	9.01E-06	GTAACTATTTTGATAC
chromosome	4612372	4612387	PSPPH_2004_pwm2_target_site_196	13.9091	-	8.80E-06	GTATCAAAATAGTTAC
chromosome	4618111	4618126	PSPPH_2004_pwm2_target_site_197	15.1061	-	3.39E-06	GCAACATGCACGTTGC
chromosome	4618111	4618126	PSPPH_2004_pwm2_target_site_198	15.4091	+	2.63E-06	GCAACGTGCATGTTGC
chromosome	4649090	4649105	PSPPH_2004_pwm2_target_site_199	15.1818	-	3.18E-06	GCACCAGGACCGGTGC
chromosome	4649090	4649105	PSPPH_2004_pwm2_target_site_200	15.4545	+	2.53E-06	GCACCGGTCCTGGTGC
chromosome	4679861	4679876	PSPPH_2004_pwm2_target_site_201	13.8939	-	8.91E-06	GCAGCCATTCGGATGC
chromosome	4679861	4679876	PSPPH_2004_pwm2_target_site_202	14.1212	+	7.47E-06	GCATCCGAATGGCTGC
chromosome	4688498	4688513	PSPPH_2004_pwm2_target_site_203	15.0909	-	3.44E-06	GTACCGGTACCGGTGC
chromosome	4688498	4688513	PSPPH_2004_pwm2_target_site_204	15.1515	+	3.27E-06	GCACCGGTACCGGTAC
chromosome	4731681	4731696	PSPPH_2004_pwm2_target_site_205	13.9697	-	8.40E-06	GCGGCAATCTTGTTGC
chromosome	4731681	4731696	PSPPH_2004_pwm2_target_site_206	14	+	8.21E-06	GCAACAAGATTGCCGC
chromosome	4814858	4814873	PSPPH_2004_pwm2_target_site_207	13.8485	-	9.22E-06	GCAACGATATTCCTGC
chromosome	4957546	4957561	PSPPH_2004_pwm2_target_site_208	16.1061	+	1.33E-06	GCAACAAGACGGCTGC
chromosome	4957546	4957561	PSPPH_2004_pwm2_target_site_209	16.2121	-	1.21E-06	GCAGCCGTCTTGTTGC
chromosome	4958975	4958990	PSPPH_2004_pwm2_target_site_210	13.8788	-	9.01E-06	GTAGCCAGCCTGATGC
chromosome	4958975	4958990	PSPPH_2004_pwm2_target_site_211	14.0303	+	8.01E-06	GCATCAGGCTGGCTAC
chromosome	4964820	4964835	PSPPH_2004_pwm2_target_site_212	15.3788	+	2.71E-06	GCAGCGGGTCCGTTGC
chromosome	4964820	4964835	PSPPH_2004_pwm2_target_site_213	15.4091	-	2.63E-06	GCAACGGACCCGCTGC
chromosome	5057638	5057653	PSPPH_2004_pwm2_target_site_214	14.803	+	4.38E-06	GCAACAAACTGGCTGC
chromosome	5057638	5057653	PSPPH_2004_pwm2_target_site_215	14.8788	-	4.12E-06	GCAGCCAGTTTGTTGC
chromosome	5075959	5075974	PSPPH_2004_pwm2_target_site_216	14.4545	+	5.79E-06	GCATCAAGACCGTCGC
chromosome	5075959	5075974	PSPPH_2004_pwm2_target_site_217	14.7121	-	4.71E-06	GCGACGGTCTTGATGC
chromosome	5203141	5203156	PSPPH_2004_pwm2_target_site_218	14.5455	+	5.39E-06	GCAACCGTAAGGCTAC
chromosome	5203141	5203156	PSPPH_2004_pwm2_target_site_219	14.5455	-	5.39E-06	GTAGCCTTACGGTTGC
chromosome	5309218	5309233	PSPPH_2004_pwm2_target_site_220	13.9545	+	8.50E-06	GCACCCGACCTGCTGC
chromosome	5309218	5309233	PSPPH_2004_pwm2_target_site_221	13.7727	-	9.73E-06	GCAGCAGGTCGGGTGC
chromosome	5341882	5341897	PSPPH_2004_pwm2_target_site_222	15.0758	-	3.49E-06	GCACCAGACCTGGTGC
chromosome	5341882	5341897	PSPPH_2004_pwm2_target_site_223	15.0758	+	3.49E-06	GCACCAGGTCTGGTGC
chromosome	5347321	5347336	PSPPH_2004_pwm2_target_site_224	13.8636	+	9.11E-06	GTAACCGAACAGATGC
chromosome	5347321	5347336	PSPPH_2004_pwm2_target_site_225	14	-	8.21E-06	GCATCTGTTCGGTTAC
chromosome	5410809	5410824	PSPPH_2004_pwm2_target_site_226	15.0758	+	3.49E-06	GCACCGATACCGGTGC
chromosome	5410809	5410824	PSPPH_2004_pwm2_target_site_227	15.1364	-	3.31E-06	GCACCGGTATCGGTGC
chromosome	5450457	5450472	PSPPH_2004_pwm2_target_site_228	13.8333	+	9.32E-06	GCAGCAATTTGGGTGC
chromosome	5450457	5450472	PSPPH_2004_pwm2_target_site_229	14.0455	-	7.91E-06	GCACCCAAATTGCTGC
chromosome	5465765	5465780	PSPPH_2004_pwm2_target_site_230	13.8485	+	9.22E-06	GCGTCGGATTTGTTGC
chromosome	5512914	5512929	PSPPH_2004_pwm2_target_site_231	13.8485	+	9.22E-06	GCAGCGGAAATGCTGC
chromosome	5547088	5547103	PSPPH_2004_pwm2_target_site_232	14.2273	+	6.90E-06	GCAGCAAAACCGGTAC
chromosome	5547088	5547103	PSPPH_2004_pwm2_target_site_233	14.5758	-	5.25E-06	GTACCGGTTTTGCTGC
chromosome	5577800	5577815	PSPPH_2004_pwm2_target_site_234	16.2273	-	1.20E-06	GTATCAATCTGGTTGC
chromosome	5577800	5577815	PSPPH_2004_pwm2_target_site_235	16.3182	+	1.10E-06	GCAACCAGATTGATAC
chromosome	5627716	5627731	PSPPH_2004_pwm2_target_site_236	16	-	1.49E-06	GCATCAAGATCGATGC
chromosome	5627716	5627731	PSPPH_2004_pwm2_target_site_237	16.2727	+	1.15E-06	GCATCGATCTTGATGC
chromosome	5693918	5693933	PSPPH_2004_pwm2_target_site_238	14.5303	+	5.45E-06	GTATCAATCATGCTGC
chromosome	5693918	5693933	PSPPH_2004_pwm2_target_site_239	14.6364	-	5.01E-06	GCAGCATGATTGATAC
chromosome	5875343	5875358	PSPPH_2004_pwm2_target_site_240	14.5303	+	5.45E-06	GCAACGGTGTCGATGC
chromosome	5875343	5875358	PSPPH_2004_pwm2_target_site_241	14.6061	-	5.13E-06	GCATCGACACCGTTGC
chromosome	5888781	5888796	PSPPH_2004_pwm2_target_site_242	14.3636	+	6.23E-06	GTAGCCATCTTGATGC
chromosome	5888781	5888796	PSPPH_2004_pwm2_target_site_243	14.4848	-	5.66E-06	GCATCAAGATGGCTAC
chromosome	5909661	5909676	PSPPH_2004_pwm2_target_site_244	15.2424	-	3.02E-06	GCACCAATATCGGTGC
chromosome	5909661	5909676	PSPPH_2004_pwm2_target_site_245	15.5455	+	2.32E-06	GCACCGATATTGGTGC
small_plasmid	36045	36060	PSPPH_2004_pwm2_target_site_246	15.5	+	2.42E-06	GCAACAATATCGTCAC
small_plasmid	36045	36060	PSPPH_2004_pwm2_target_site_247	15.7727	-	1.87E-06	GTGACGATATTGTTGC
