# Supplementary material for: A compendium of DNA-binding specificities of transcription factors in Pseudomonas syringae
Source: Nat Commun. 2020 Oct 2;11:4947. doi: 10.1038/s41467-020-18744-7 (PMC7532196; doi:10.1038/s41467-020-18744-7)
Supplement: Supplementary file 5 — Supplementary Data 2 [file 41467_2020_18744_MOESM5_ESM.zip › all_TF_pwm_target_sites_bed/PSPPH_2022_pwm_target_site_info_bed6_plus.bed]

chrom	start	end	name	score	strand	p_value	matched_sequence
chromosome	206807	206824	PSPPH_2022_pwm_target_site_1	13.4818	-	7.18E-06	CTTTACACCATTGTTGCG
chromosome	336730	336747	PSPPH_2022_pwm_target_site_2	15.7273	+	2.04E-06	TATTACATTTTCATTACA
chromosome	808146	808163	PSPPH_2022_pwm_target_site_3	14.0273	+	5.35E-06	CTTTACTATAGCTTTGCA
chromosome	883637	883654	PSPPH_2022_pwm_target_site_4	13.9909	-	5.46E-06	TATTACATTAATGTTACA
chromosome	1052881	1052898	PSPPH_2022_pwm_target_site_5	14.0273	+	5.35E-06	CTTTACTATAGCTTTGCA
chromosome	1086122	1086139	PSPPH_2022_pwm_target_site_6	13.6727	-	6.49E-06	GTTTACATGACTGTTACA
chromosome	1087936	1087953	PSPPH_2022_pwm_target_site_7	12.9545	+	9.47E-06	ACTTACAAAACCTTTGCG
chromosome	1472893	1472910	PSPPH_2022_pwm_target_site_8	12.9545	-	9.47E-06	ACTTACAGTTTGCTTACG
chromosome	1595195	1595212	PSPPH_2022_pwm_target_site_9	14.3273	-	4.53E-06	AATTACACATCCATTACG
chromosome	1694150	1694167	PSPPH_2022_pwm_target_site_10	12.9273	+	9.61E-06	ATTTATGTAATTTTTACT
chromosome	2187664	2187681	PSPPH_2022_pwm_target_site_11	14.1455	+	5.02E-06	CTTTACGCTATATTTAGG
chromosome	2368279	2368296	PSPPH_2022_pwm_target_site_12	20.1636	+	1.00E-07	TTTTACAGCTTCTTTACG
chromosome	2596677	2596694	PSPPH_2022_pwm_target_site_13	13.6273	+	6.65E-06	CTTGACAGCTTCCTTACA
chromosome	2660892	2660909	PSPPH_2022_pwm_target_site_14	14.1727	-	4.94E-06	TTTTACAGCCTCCTTACA
chromosome	2969961	2969978	PSPPH_2022_pwm_target_site_15	13.5636	-	6.88E-06	CCTTACATAAAATTTACT
chromosome	3107672	3107689	PSPPH_2022_pwm_target_site_16	17.2091	+	8.16E-07	CGTTACACAACTTTTACG
chromosome	3241295	3241312	PSPPH_2022_pwm_target_site_17	13.9	-	5.73E-06	ATTTGCAGAAGCCTTACG
chromosome	3632532	3632549	PSPPH_2022_pwm_target_site_18	14.0273	-	5.35E-06	CTTTACTATAGCTTTGCA
chromosome	3729620	3729637	PSPPH_2022_pwm_target_site_19	15.2273	-	2.73E-06	GTTTGCGCAGTCTTTACA
chromosome	3857183	3857200	PSPPH_2022_pwm_target_site_20	15.8545	+	1.89E-06	CTTTACCCTTTATTTACA
chromosome	4071269	4071286	PSPPH_2022_pwm_target_site_21	13.2818	-	7.98E-06	CGTAACGAAAACTTTACG
chromosome	4128802	4128819	PSPPH_2022_pwm_target_site_22	12.8727	+	9.88E-06	GTTTTTACAAACTTTACG
chromosome	4330753	4330770	PSPPH_2022_pwm_target_site_23	14.7091	-	3.66E-06	CCTTTCAGATTCTTTACG
chromosome	4355676	4355693	PSPPH_2022_pwm_target_site_24	13.5727	-	6.84E-06	AGTTCCAGATTCTTTACG
chromosome	4930488	4930505	PSPPH_2022_pwm_target_site_25	13.0636	+	8.95E-06	CTTTACAGTCACATTACT
chromosome	5009347	5009364	PSPPH_2022_pwm_target_site_26	17.7727	-	5.63E-07	CCTTACAAAGTCTTTACG
chromosome	5248073	5248090	PSPPH_2022_pwm_target_site_27	14.0273	-	5.35E-06	CTTTACTATAGCTTTGCA
chromosome	5389087	5389104	PSPPH_2022_pwm_target_site_28	13.0182	-	9.16E-06	GCTTACAGATTCGTTGCA
chromosome	5616563	5616580	PSPPH_2022_pwm_target_site_29	14.2182	-	4.81E-06	CTTTACCAAATCTTTATG
chromosome	5780202	5780219	PSPPH_2022_pwm_target_site_30	14.0273	-	5.35E-06	CTTTACTATAGCTTTGCA
large_plasmid	2766	2783	PSPPH_2022_pwm_target_site_31	12.9727	-	9.38E-06	TTTTACATCACTGTTACA
large_plasmid	59536	59553	PSPPH_2022_pwm_target_site_32	12.9727	-	9.38E-06	TTTTACATCACTGTTACA
large_plasmid	78637	78654	PSPPH_2022_pwm_target_site_33	13.1455	-	8.58E-06	CTTTACACATCTGATACG
