# Supplementary material for: A compendium of DNA-binding specificities of transcription factors in Pseudomonas syringae
Source: Nat Commun. 2020 Oct 2;11:4947. doi: 10.1038/s41467-020-18744-7 (PMC7532196; doi:10.1038/s41467-020-18744-7)
Supplement: Supplementary file 5 — Supplementary Data 2 [file 41467_2020_18744_MOESM5_ESM.zip › all_TF_pwm_target_sites_bed/PSPPH_2055_pwm_target_site_info_bed6_plus.bed]

chrom	start	end	name	score	strand	p_value	matched_sequence
chromosome	12232	12251	PSPPH_2055_pwm_target_site_1	11.6552	-	6.05E-06	TGTACACCTCCGGGCGCACG
chromosome	15963	15982	PSPPH_2055_pwm_target_site_2	10.9483	+	7.51E-06	CGGGCACCCCAGCGCATACG
chromosome	22153	22172	PSPPH_2055_pwm_target_site_3	11.6552	-	6.05E-06	TGTACACCTCCGGGCGCACG
chromosome	56657	56676	PSPPH_2055_pwm_target_site_4	11.8966	+	5.61E-06	TGCGCACATTGGCGTCTACG
chromosome	56657	56676	PSPPH_2055_pwm_target_site_5	12.4483	-	4.69E-06	CGTAGACGCCAATGTGCGCA
chromosome	91385	91404	PSPPH_2055_pwm_target_site_6	15.569	+	1.50E-06	TGCATACGCCCGGGCATACA
chromosome	501685	501704	PSPPH_2055_pwm_target_site_7	10.069	+	9.74E-06	TGCGCACGTCTGTGGATGCA
chromosome	501685	501704	PSPPH_2055_pwm_target_site_8	10.1034	-	9.64E-06	TGCATCCACAGACGTGCGCA
chromosome	788685	788704	PSPPH_2055_pwm_target_site_9	13.4828	+	3.30E-06	CGGGTACAAAAGCGGGTACG
chromosome	788685	788704	PSPPH_2055_pwm_target_site_10	13.4828	-	3.30E-06	CGTACCCGCTTTTGTACCCG
chromosome	1125770	1125789	PSPPH_2055_pwm_target_site_11	13.1897	+	3.66E-06	AGCATACACGTGGGCATACA
chromosome	1299181	1299200	PSPPH_2055_pwm_target_site_12	11.3276	+	6.69E-06	TGTAGCCGCCGATGTGTCCG
chromosome	1299181	1299200	PSPPH_2055_pwm_target_site_13	11.3793	-	6.59E-06	CGGACACATCGGCGGCTACA
chromosome	1526893	1526912	PSPPH_2055_pwm_target_site_14	10.9655	-	7.47E-06	CGTTCACTACGGCGTGTACG
chromosome	1651962	1651981	PSPPH_2055_pwm_target_site_15	11.3448	+	6.66E-06	CGGACACGCGCCTGCATGCA
chromosome	1676258	1676277	PSPPH_2055_pwm_target_site_16	11.8793	-	5.64E-06	TGGACACGCTCAAGGGTACA
chromosome	1676258	1676277	PSPPH_2055_pwm_target_site_17	12.9655	+	3.95E-06	TGTACCCTTGAGCGTGTCCA
chromosome	1878992	1879011	PSPPH_2055_pwm_target_site_18	12.5345	+	4.56E-06	TGTACACGCCACAGGATGCA
chromosome	1878992	1879011	PSPPH_2055_pwm_target_site_19	14.6379	-	2.16E-06	TGCATCCTGTGGCGTGTACA
chromosome	1900594	1900613	PSPPH_2055_pwm_target_site_20	10.5172	+	8.54E-06	TGTGCACGGTAAAGGGTACG
chromosome	1900594	1900613	PSPPH_2055_pwm_target_site_21	11.4138	-	6.52E-06	CGTACCCTTTACCGTGCACA
chromosome	1912250	1912269	PSPPH_2055_pwm_target_site_22	13.7931	-	2.96E-06	CGGACACACGACGGTATGCT
chromosome	1912250	1912269	PSPPH_2055_pwm_target_site_23	14.4655	+	2.31E-06	AGCATACCGTCGTGTGTCCG
chromosome	1924623	1924642	PSPPH_2055_pwm_target_site_24	12.2241	+	5.05E-06	TGCATACCCGTCAGTGTGCG
chromosome	1924623	1924642	PSPPH_2055_pwm_target_site_25	14.1552	-	2.59E-06	CGCACACTGACGGGTATGCA
chromosome	2157602	2157621	PSPPH_2055_pwm_target_site_26	10.3103	-	9.08E-06	TGTAGACAGCCATGCGTACT
chromosome	2189598	2189617	PSPPH_2055_pwm_target_site_27	10.4828	+	8.63E-06	CGCACACGCCCAGGCATCCA
chromosome	2214626	2214645	PSPPH_2055_pwm_target_site_28	10.5345	+	8.50E-06	TGCGGACAACGGTGTCTACA
chromosome	2214626	2214645	PSPPH_2055_pwm_target_site_29	10.5345	-	8.50E-06	TGTAGACACCGTTGTCCGCA
chromosome	2581585	2581604	PSPPH_2055_pwm_target_site_30	14.0172	-	2.73E-06	CGTACACAACGCCGCACACG
chromosome	2612115	2612134	PSPPH_2055_pwm_target_site_31	10.2931	+	9.12E-06	CGGGTACACATACGTGCACT
chromosome	2658225	2658244	PSPPH_2055_pwm_target_site_32	10.6207	-	8.29E-06	TGTACCCCGCGCTGGATCCG
chromosome	2658225	2658244	PSPPH_2055_pwm_target_site_33	11.1379	+	7.09E-06	CGGATCCAGCGCGGGGTACA
chromosome	2716831	2716850	PSPPH_2055_pwm_target_site_34	10.9828	-	7.44E-06	TGCATACGGGGGTGGGCCCA
chromosome	2857908	2857927	PSPPH_2055_pwm_target_site_35	12.6379	+	4.41E-06	AGTGCACGTCAATGTGTGCG
chromosome	2857908	2857927	PSPPH_2055_pwm_target_site_36	12.8276	-	4.14E-06	CGCACACATTGACGTGCACT
chromosome	3064930	3064949	PSPPH_2055_pwm_target_site_37	17.2241	+	7.18E-07	CGTATACCCGCGAGTACACG
chromosome	3064930	3064949	PSPPH_2055_pwm_target_site_38	18.6897	-	3.39E-07	CGTGTACTCGCGGGTATACG
chromosome	3325633	3325652	PSPPH_2055_pwm_target_site_39	10.569	+	8.41E-06	CGTACCCGACAGCGCATGCG
chromosome	3444525	3444544	PSPPH_2055_pwm_target_site_40	10	+	9.93E-06	TGTGTCCCCTATCGTGCCCA
chromosome	3451647	3451666	PSPPH_2055_pwm_target_site_41	11.1724	+	7.02E-06	CGCACACCCTTATGCATGCA
chromosome	3912251	3912270	PSPPH_2055_pwm_target_site_42	11.6552	-	6.05E-06	TGCACCCAAGCCCGTGTCCG
chromosome	3912251	3912270	PSPPH_2055_pwm_target_site_43	12.8966	+	4.04E-06	CGGACACGGGCTTGGGTGCA
chromosome	4090384	4090403	PSPPH_2055_pwm_target_site_44	10.6724	+	8.16E-06	TGTACACGGACCGGCACACG
chromosome	4534986	4535005	PSPPH_2055_pwm_target_site_45	12.3276	-	4.88E-06	CGTGTCCATCGGTGCGTACA
chromosome	4726880	4726899	PSPPH_2055_pwm_target_site_46	12.6034	+	4.46E-06	TGGATACGGCGCGGTACGCA
chromosome	4726880	4726899	PSPPH_2055_pwm_target_site_47	12.6379	-	4.41E-06	TGCGTACCGCGCCGTATCCA
chromosome	4839952	4839971	PSPPH_2055_pwm_target_site_48	12.1207	+	5.22E-06	CGTGGACATTCGCGTACACA
chromosome	4839952	4839971	PSPPH_2055_pwm_target_site_49	12.431	-	4.72E-06	TGTGTACGCGAATGTCCACG
chromosome	5097711	5097730	PSPPH_2055_pwm_target_site_50	10.2759	-	9.17E-06	TGCGTCCGCGCCTGTATCCG
chromosome	5097711	5097730	PSPPH_2055_pwm_target_site_51	10.7759	+	7.91E-06	CGGATACAGGCGCGGACGCA
chromosome	5210858	5210877	PSPPH_2055_pwm_target_site_52	10.7759	+	7.91E-06	CGTGCCCTGCGATGTGTGCA
chromosome	5236563	5236582	PSPPH_2055_pwm_target_site_53	10.1897	-	9.40E-06	AGCATACGGCGCGGCGTACA
chromosome	5263827	5263846	PSPPH_2055_pwm_target_site_54	13.431	+	3.36E-06	TGCGCACCCGGCTGTATGCG
chromosome	5263827	5263846	PSPPH_2055_pwm_target_site_55	14.3793	-	2.39E-06	CGCATACAGCCGGGTGCGCA
chromosome	5285259	5285278	PSPPH_2055_pwm_target_site_56	14.0862	-	2.66E-06	TGTACACAGAGATGCGTGCA
chromosome	5289184	5289203	PSPPH_2055_pwm_target_site_57	12.9828	-	3.93E-06	TGGACACCACGTCGGATGCG
chromosome	5289184	5289203	PSPPH_2055_pwm_target_site_58	13.8448	+	2.90E-06	CGCATCCGACGTGGTGTCCA
chromosome	5346855	5346874	PSPPH_2055_pwm_target_site_59	10.6552	-	8.20E-06	AGCACACGATGCTGTGCCCG
chromosome	5346855	5346874	PSPPH_2055_pwm_target_site_60	11.2931	+	6.77E-06	CGGGCACAGCATCGTGTGCT
chromosome	5403566	5403585	PSPPH_2055_pwm_target_site_61	10.6034	-	8.33E-06	AGCACACGCTTCTGCGTACG
chromosome	5690921	5690940	PSPPH_2055_pwm_target_site_62	10.4483	-	8.72E-06	TGTTTACTGGCCTGTGTACA
chromosome	5704320	5704339	PSPPH_2055_pwm_target_site_63	10.2241	+	9.31E-06	TGGATACCGTGGTGGGCGCG
chromosome	5730258	5730277	PSPPH_2055_pwm_target_site_64	13.3448	+	3.47E-06	AGGGTACGACGCGGTGTACA
chromosome	5730258	5730277	PSPPH_2055_pwm_target_site_65	13.5	-	3.28E-06	TGTACACCGCGTCGTACCCT
chromosome	5776751	5776770	PSPPH_2055_pwm_target_site_66	10.7241	-	8.03E-06	CGTGTACACAGCAGGATGCA
chromosome	5776751	5776770	PSPPH_2055_pwm_target_site_67	12.2241	+	5.05E-06	TGCATCCTGCTGTGTACACG
large_plasmid	1525	1544	PSPPH_2055_pwm_target_site_68	11.7931	-	5.79E-06	TGTACACCGGATTGCACACT
large_plasmid	47703	47722	PSPPH_2055_pwm_target_site_69	13.931	-	2.81E-06	TGTATACCTCGGGGTCCACG
large_plasmid	47703	47722	PSPPH_2055_pwm_target_site_70	14.1379	+	2.61E-06	CGTGGACCCCGAGGTATACA
