# Supplementary material for: A compendium of DNA-binding specificities of transcription factors in Pseudomonas syringae
Source: Nat Commun. 2020 Oct 2;11:4947. doi: 10.1038/s41467-020-18744-7 (PMC7532196; doi:10.1038/s41467-020-18744-7)
Supplement: Supplementary file 5 — Supplementary Data 2 [file 41467_2020_18744_MOESM5_ESM.zip › all_TF_pwm_target_sites_bed/PSPPH_2095_pwm_target_site_info_bed6_plus.bed]

chrom	start	end	name	score	strand	p_value	matched_sequence
chromosome	182514	182525	PSPPH_2095_pwm_target_site_1	14.0172	+	4.12E-06	ATTGGTTAAGGA
chromosome	314656	314667	PSPPH_2095_pwm_target_site_2	15.0517	-	1.01E-06	TTCGGTTATGGA
chromosome	871728	871739	PSPPH_2095_pwm_target_site_3	14.8793	-	1.18E-06	ATTGGTTATGGG
chromosome	967389	967400	PSPPH_2095_pwm_target_site_4	13.8621	+	4.91E-06	TATGGTTATGCA
chromosome	1177960	1177971	PSPPH_2095_pwm_target_site_5	13.5345	+	7.54E-06	TAAGGTTATGGA
chromosome	1185811	1185822	PSPPH_2095_pwm_target_site_6	13.5517	-	7.37E-06	TTTGGTTATGCC
chromosome	1328280	1328291	PSPPH_2095_pwm_target_site_7	14.0172	+	4.12E-06	ATTGGTTAAGGA
chromosome	1534893	1534904	PSPPH_2095_pwm_target_site_8	14.8448	-	1.39E-06	ATTGGTTATGGC
chromosome	1935145	1935156	PSPPH_2095_pwm_target_site_9	13.7069	-	6.30E-06	TTTGGTTATCGA
chromosome	2141993	2142004	PSPPH_2095_pwm_target_site_10	13.8103	+	5.18E-06	TGTGGTTATGGA
chromosome	2454873	2454884	PSPPH_2095_pwm_target_site_11	13.431	-	8.11E-06	AATGGTTATGCA
chromosome	2454883	2454894	PSPPH_2095_pwm_target_site_12	16.5517	+	8.34E-08	TTTGGTTATGGA
chromosome	2560037	2560048	PSPPH_2095_pwm_target_site_13	13.7759	-	5.57E-06	TTCGGTTATGGC
chromosome	2764722	2764733	PSPPH_2095_pwm_target_site_14	13.431	+	8.11E-06	AATGGTTATGCA
chromosome	2856309	2856320	PSPPH_2095_pwm_target_site_15	13.3276	+	9.26E-06	TTCGGTTATGCA
chromosome	2866359	2866370	PSPPH_2095_pwm_target_site_16	14.8793	-	1.18E-06	ATTGGTTATGGG
chromosome	3166680	3166691	PSPPH_2095_pwm_target_site_17	13.3448	+	9.11E-06	ATCGGTTATGGC
chromosome	3239272	3239283	PSPPH_2095_pwm_target_site_18	13.8103	+	5.18E-06	TGTGGTTATGGA
chromosome	3561489	3561500	PSPPH_2095_pwm_target_site_19	13.7759	+	5.57E-06	TTCGGTTATGGC
chromosome	3563003	3563014	PSPPH_2095_pwm_target_site_20	13.7759	-	5.57E-06	TTCGGTTATGGC
chromosome	3794419	3794430	PSPPH_2095_pwm_target_site_21	13.7414	-	5.93E-06	TTTAGTTATGCA
chromosome	3874687	3874698	PSPPH_2095_pwm_target_site_22	13.7759	+	5.57E-06	ATTGGTTATGTC
chromosome	3970065	3970076	PSPPH_2095_pwm_target_site_23	13.7759	+	5.57E-06	TTCGGTTATGGC
chromosome	4164129	4164140	PSPPH_2095_pwm_target_site_24	13.8103	+	5.18E-06	ATTGGTTATGTG
chromosome	4225133	4225144	PSPPH_2095_pwm_target_site_25	13.7759	-	5.57E-06	TTCGGTTATGGC
chromosome	4289636	4289647	PSPPH_2095_pwm_target_site_26	13.8103	-	5.18E-06	TGTGGTTATGGA
chromosome	4313483	4313494	PSPPH_2095_pwm_target_site_27	14.2414	-	3.15E-06	TTTGGTTATGTG
chromosome	4809650	4809661	PSPPH_2095_pwm_target_site_28	15.2759	+	7.57E-07	TTTGGTTATGGC
chromosome	4846295	4846306	PSPPH_2095_pwm_target_site_29	14.8448	+	1.39E-06	GTTGGTTATGGA
chromosome	5574312	5574323	PSPPH_2095_pwm_target_site_30	13.2759	-	9.89E-06	TATGGTTATGTG
chromosome	5658948	5658959	PSPPH_2095_pwm_target_site_31	13.8103	-	5.18E-06	TGTGGTTATGGA
large_plasmid	125507	125518	PSPPH_2095_pwm_target_site_32	13.8103	+	5.18E-06	TGTGGTTATGGA
small_plasmid	35043	35054	PSPPH_2095_pwm_target_site_33	14.4138	-	2.36E-06	ACTGGTTATGGA
