# Supplementary material for: A compendium of DNA-binding specificities of transcription factors in Pseudomonas syringae
Source: Nat Commun. 2020 Oct 2;11:4947. doi: 10.1038/s41467-020-18744-7 (PMC7532196; doi:10.1038/s41467-020-18744-7)
Supplement: Supplementary file 5 — Supplementary Data 2 [file 41467_2020_18744_MOESM5_ESM.zip › all_TF_pwm_target_sites_bed/PSPPH_2128_pwm_target_site_info_bed6_plus.bed]

chrom	start	end	name	score	strand	p_value	matched_sequence
chromosome	236015	236028	PSPPH_2128_pwm_target_site_1	15.8462	+	1.17E-06	CCCAATCGATTGGC
chromosome	236015	236028	PSPPH_2128_pwm_target_site_2	15.9231	-	1.16E-06	GCCAATCGATTGGG
chromosome	431614	431627	PSPPH_2128_pwm_target_site_3	7.44231	-	9.82E-06	CGCAACCGTTTGTT
chromosome	499266	499279	PSPPH_2128_pwm_target_site_4	14.9808	-	1.59E-06	GGAAAACGATTGCC
chromosome	499266	499279	PSPPH_2128_pwm_target_site_5	15.2115	+	1.48E-06	GGCAATCGTTTTCC
chromosome	1008679	1008692	PSPPH_2128_pwm_target_site_6	8.17308	-	8.75E-06	CAAAATCGTTTGGT
chromosome	1008679	1008692	PSPPH_2128_pwm_target_site_7	8.42308	+	8.39E-06	ACCAAACGATTTTG
chromosome	1127099	1127112	PSPPH_2128_pwm_target_site_8	13.3846	-	2.61E-06	CGCAAACTTTTGCA
chromosome	1127099	1127112	PSPPH_2128_pwm_target_site_9	13.5	+	2.54E-06	TGCAAAAGTTTGCG
chromosome	1247041	1247054	PSPPH_2128_pwm_target_site_10	8.21154	-	8.68E-06	GGCAATCGGTTGGT
chromosome	1247041	1247054	PSPPH_2128_pwm_target_site_11	8.28846	+	8.58E-06	ACCAACCGATTGCC
chromosome	1628561	1628574	PSPPH_2128_pwm_target_site_12	22.4423	+	2.82E-08	CGCAAACGTTTGCA
chromosome	1628561	1628574	PSPPH_2128_pwm_target_site_13	22.5962	-	2.47E-08	TGCAAACGTTTGCG
chromosome	1834326	1834339	PSPPH_2128_pwm_target_site_14	10.3846	+	5.54E-06	CGAAAACGATTGTT
chromosome	1834326	1834339	PSPPH_2128_pwm_target_site_15	10.6154	-	5.13E-06	AACAATCGTTTTCG
chromosome	2017581	2017594	PSPPH_2128_pwm_target_site_16	11.6154	+	4.07E-06	CGCAACCGATTGCC
chromosome	2017581	2017594	PSPPH_2128_pwm_target_site_17	11.6346	-	4.06E-06	GGCAATCGGTTGCG
chromosome	2066499	2066512	PSPPH_2128_pwm_target_site_18	11.4615	-	4.26E-06	AGCAAACTATTGCT
chromosome	2066499	2066512	PSPPH_2128_pwm_target_site_19	11.4615	+	4.26E-06	AGCAATAGTTTGCT
chromosome	2080114	2080127	PSPPH_2128_pwm_target_site_20	7.40385	-	9.90E-06	CGAAAACTTTTGGG
chromosome	2080114	2080127	PSPPH_2128_pwm_target_site_21	7.65385	+	9.54E-06	CCCAAAAGTTTTCG
chromosome	2088743	2088756	PSPPH_2128_pwm_target_site_22	11.8846	-	3.90E-06	AAAAAACGTTTGCG
chromosome	2088743	2088756	PSPPH_2128_pwm_target_site_23	12.0769	+	3.61E-06	CGCAAACGTTTTTT
chromosome	2137756	2137769	PSPPH_2128_pwm_target_site_24	9.42308	-	6.69E-06	AGAAAACGATTTCC
chromosome	2137756	2137769	PSPPH_2128_pwm_target_site_25	9.53846	+	6.55E-06	GGAAATCGTTTTCT
chromosome	2154418	2154431	PSPPH_2128_pwm_target_site_26	10.7885	+	4.89E-06	CGCAATCGGTTGCA
chromosome	2154418	2154431	PSPPH_2128_pwm_target_site_27	11	-	4.64E-06	TGCAACCGATTGCG
chromosome	2266535	2266548	PSPPH_2128_pwm_target_site_28	7.36538	+	9.99E-06	TGAAATCGATTTCC
chromosome	2312626	2312639	PSPPH_2128_pwm_target_site_29	10.1154	+	5.78E-06	TACAAACGTTTGTT
chromosome	2312626	2312639	PSPPH_2128_pwm_target_site_30	9.96154	-	5.98E-06	AACAAACGTTTGTA
chromosome	2317029	2317042	PSPPH_2128_pwm_target_site_31	9.17308	-	7.15E-06	AGCAAAAGATTGGT
chromosome	2317029	2317042	PSPPH_2128_pwm_target_site_32	9.34615	+	6.86E-06	ACCAATCTTTTGCT
chromosome	2481988	2482001	PSPPH_2128_pwm_target_site_33	24.3654	-	2.86E-09	CGCAAACGTTTGCG
chromosome	2481988	2482001	PSPPH_2128_pwm_target_site_34	24.3654	+	2.86E-09	CGCAAACGTTTGCG
chromosome	2682927	2682940	PSPPH_2128_pwm_target_site_35	7.36538	+	9.99E-06	GGAAAAAGTTTGCT
chromosome	2682927	2682940	PSPPH_2128_pwm_target_site_36	7.51923	-	9.72E-06	AGCAAACTTTTTCC
chromosome	2752668	2752681	PSPPH_2128_pwm_target_site_37	16.4808	-	9.14E-07	GACAAACGTTTGCC
chromosome	2752668	2752681	PSPPH_2128_pwm_target_site_38	16.4808	+	9.14E-07	GGCAAACGTTTGTC
chromosome	2791286	2791299	PSPPH_2128_pwm_target_site_39	8.55769	-	8.07E-06	GAAAAACGTTTGGT
chromosome	2791286	2791299	PSPPH_2128_pwm_target_site_40	8.76923	+	7.58E-06	ACCAAACGTTTTTC
chromosome	2979595	2979608	PSPPH_2128_pwm_target_site_41	12.7308	-	3.11E-06	GGAAAACGATTGGC
chromosome	2979595	2979608	PSPPH_2128_pwm_target_site_42	13.0577	+	2.80E-06	GCCAATCGTTTTCC
chromosome	3095619	3095632	PSPPH_2128_pwm_target_site_43	9.76923	+	6.28E-06	GGCAACCGATTGCA
chromosome	3095619	3095632	PSPPH_2128_pwm_target_site_44	9.78846	-	6.25E-06	TGCAATCGGTTGCC
chromosome	3097233	3097246	PSPPH_2128_pwm_target_site_45	16.9423	-	8.16E-07	TGAAAACGTTTGCG
chromosome	3097233	3097246	PSPPH_2128_pwm_target_site_46	16.9808	+	7.95E-07	CGCAAACGTTTTCA
chromosome	3245243	3245256	PSPPH_2128_pwm_target_site_47	9.40385	+	6.74E-06	CCAAAACGATTGTG
chromosome	3245243	3245256	PSPPH_2128_pwm_target_site_48	9.53846	-	6.55E-06	CACAATCGTTTTGG
chromosome	3419190	3419203	PSPPH_2128_pwm_target_site_49	14.1154	+	2.11E-06	AGAAAACGATTGCA
chromosome	3419190	3419203	PSPPH_2128_pwm_target_site_50	14.5	-	1.82E-06	TGCAATCGTTTTCT
chromosome	3517215	3517228	PSPPH_2128_pwm_target_site_51	12.75	-	3.08E-06	GACAATCGATTGCA
chromosome	3517215	3517228	PSPPH_2128_pwm_target_site_52	12.8269	+	2.98E-06	TGCAATCGATTGTC
chromosome	3526172	3526185	PSPPH_2128_pwm_target_site_53	11.2692	+	4.45E-06	TGAAAACGATTGGA
chromosome	3526172	3526185	PSPPH_2128_pwm_target_site_54	11.5962	-	4.10E-06	TCCAATCGTTTTCA
chromosome	3841912	3841925	PSPPH_2128_pwm_target_site_55	15.75	+	1.22E-06	CGAAATCGATTGCG
chromosome	3841912	3841925	PSPPH_2128_pwm_target_site_56	15.9423	-	1.16E-06	CGCAATCGATTTCG
chromosome	3852912	3852925	PSPPH_2128_pwm_target_site_57	14.1154	-	2.11E-06	AACAAACGTTTGGT
chromosome	3852912	3852925	PSPPH_2128_pwm_target_site_58	14.2115	+	2.02E-06	ACCAAACGTTTGTT
chromosome	3876406	3876419	PSPPH_2128_pwm_target_site_59	11.1731	-	4.53E-06	GGCAAACGGTTGCA
chromosome	3876406	3876419	PSPPH_2128_pwm_target_site_60	11.3462	+	4.36E-06	TGCAACCGTTTGCC
chromosome	3959812	3959825	PSPPH_2128_pwm_target_site_61	7.76923	+	9.39E-06	AGCAATCTATTGGC
chromosome	3959812	3959825	PSPPH_2128_pwm_target_site_62	7.90385	-	9.15E-06	GCCAATAGATTGCT
chromosome	3962080	3962093	PSPPH_2128_pwm_target_site_63	12.0577	+	3.65E-06	TGAAATCGATTGCA
chromosome	3962080	3962093	PSPPH_2128_pwm_target_site_64	12.25	-	3.43E-06	TGCAATCGATTTCA
chromosome	3999094	3999107	PSPPH_2128_pwm_target_site_65	9.26923	+	7.00E-06	AACAATCGTTTGTC
chromosome	3999094	3999107	PSPPH_2128_pwm_target_site_66	9.30769	-	6.96E-06	GACAAACGATTGTT
chromosome	4220118	4220131	PSPPH_2128_pwm_target_site_67	13.8269	-	2.31E-06	CGAAATCGATTGCA
chromosome	4220118	4220131	PSPPH_2128_pwm_target_site_68	14.1731	+	2.03E-06	TGCAATCGATTTCG
chromosome	4362422	4362435	PSPPH_2128_pwm_target_site_69	20.6346	-	1.53E-07	GGCAAACGATTGCC
chromosome	4362422	4362435	PSPPH_2128_pwm_target_site_70	20.6731	+	1.44E-07	GGCAATCGTTTGCC
chromosome	4452008	4452021	PSPPH_2128_pwm_target_site_71	10.4808	+	5.36E-06	GAAAAACGATTGCG
chromosome	4452008	4452021	PSPPH_2128_pwm_target_site_72	10.6346	-	5.08E-06	CGCAATCGTTTTTC
chromosome	4563008	4563021	PSPPH_2128_pwm_target_site_73	20.5192	-	1.75E-07	AGCAAACGATTGCT
chromosome	4563008	4563021	PSPPH_2128_pwm_target_site_74	20.5577	+	1.67E-07	AGCAATCGTTTGCT
chromosome	4599818	4599831	PSPPH_2128_pwm_target_site_75	10.7692	+	4.91E-06	GGCAAAAGATTGCA
chromosome	4599818	4599831	PSPPH_2128_pwm_target_site_76	10.9231	-	4.69E-06	TGCAATCTTTTGCC
chromosome	4862915	4862928	PSPPH_2128_pwm_target_site_77	8.19231	+	8.71E-06	AGCAACCGATTGGC
chromosome	4862915	4862928	PSPPH_2128_pwm_target_site_78	8.30769	-	8.56E-06	GCCAATCGGTTGCT
chromosome	5026991	5027004	PSPPH_2128_pwm_target_site_79	9.82692	-	6.19E-06	GCAAAACGTTTGTG
chromosome	5026991	5027004	PSPPH_2128_pwm_target_site_80	9.84615	+	6.13E-06	CACAAACGTTTTGC
chromosome	5027243	5027256	PSPPH_2128_pwm_target_site_81	9.32692	+	6.90E-06	GGAAAACGATTGTC
chromosome	5027243	5027256	PSPPH_2128_pwm_target_site_82	9.55769	-	6.53E-06	GACAATCGTTTTCC
chromosome	5189950	5189963	PSPPH_2128_pwm_target_site_83	10.3846	-	5.54E-06	AGCAATCGGTTGCC
chromosome	5189950	5189963	PSPPH_2128_pwm_target_site_84	10.5192	+	5.28E-06	GGCAACCGATTGCT
chromosome	5320819	5320832	PSPPH_2128_pwm_target_site_85	8.61538	+	7.94E-06	TAAAAACGATTGCT
chromosome	5320819	5320832	PSPPH_2128_pwm_target_site_86	8.69231	-	7.70E-06	AGCAATCGTTTTTA
chromosome	5492874	5492887	PSPPH_2128_pwm_target_site_87	8.75	-	7.63E-06	GGAAAACGATTTCA
chromosome	5492874	5492887	PSPPH_2128_pwm_target_site_88	8.86538	+	7.46E-06	TGAAATCGTTTTCC
chromosome	5649486	5649499	PSPPH_2128_pwm_target_site_89	9.76923	+	6.28E-06	GGCAACCGATTGCA
chromosome	5649486	5649499	PSPPH_2128_pwm_target_site_90	9.78846	-	6.25E-06	TGCAATCGGTTGCC
chromosome	5875253	5875266	PSPPH_2128_pwm_target_site_91	9.57692	+	6.49E-06	AGCAAACGGTTGGT
chromosome	5875253	5875266	PSPPH_2128_pwm_target_site_92	9.76923	-	6.28E-06	ACCAACCGTTTGCT
small_plasmid	10641	10654	PSPPH_2128_pwm_target_site_93	9.44231	+	6.66E-06	CCAAATCGTTTGTG
small_plasmid	10641	10654	PSPPH_2128_pwm_target_site_94	9.5	-	6.59E-06	CACAAACGATTTGG
