# Supplementary material for: A compendium of DNA-binding specificities of transcription factors in Pseudomonas syringae
Source: Nat Commun. 2020 Oct 2;11:4947. doi: 10.1038/s41467-020-18744-7 (PMC7532196; doi:10.1038/s41467-020-18744-7)
Supplement: Supplementary file 5 — Supplementary Data 2 [file 41467_2020_18744_MOESM5_ESM.zip › all_TF_pwm_target_sites_bed/PSPPH_2295_pwm_target_site_info_bed6_plus.bed]

chrom	start	end	name	score	strand	p_value	matched_sequence
chromosome	226963	226982	PSPPH_2295_pwm_target_site_1	13.0687	-	3.60E-06	GTTGGAGCGCTGGCCCCAAC
chromosome	226963	226982	PSPPH_2295_pwm_target_site_2	13.0687	+	3.60E-06	GTTGGGGCCAGCGCTCCAAC
chromosome	910302	910321	PSPPH_2295_pwm_target_site_3	12.8626	-	4.72E-06	GTTGTAGTGAACTATCTAAC
chromosome	910302	910321	PSPPH_2295_pwm_target_site_4	12.8779	+	4.62E-06	GTTAGATAGTTCACTACAAC
chromosome	1537974	1537993	PSPPH_2295_pwm_target_site_5	12.4046	-	8.35E-06	GTTATGGCAATGCCCTTAAC
chromosome	1537974	1537993	PSPPH_2295_pwm_target_site_6	12.4122	+	8.27E-06	GTTAAGGGCATTGCCATAAC
chromosome	1990760	1990779	PSPPH_2295_pwm_target_site_7	12.5267	-	7.19E-06	GTTAATGCCGACCACGTAAC
chromosome	1990760	1990779	PSPPH_2295_pwm_target_site_8	12.5267	+	7.19E-06	GTTACGTGGTCGGCATTAAC
chromosome	2041941	2041960	PSPPH_2295_pwm_target_site_9	13.5954	+	1.75E-06	GTTATTTCCACCTCTACAAC
chromosome	2041941	2041960	PSPPH_2295_pwm_target_site_10	13.5954	-	1.75E-06	GTTGTAGAGGTGGAAATAAC
chromosome	2517379	2517398	PSPPH_2295_pwm_target_site_11	12.8092	+	5.05E-06	GGTAAACCGGCGGCTTCAAC
chromosome	2517379	2517398	PSPPH_2295_pwm_target_site_12	12.8168	-	5.00E-06	GTTGAAGCCGCCGGTTTACC
chromosome	3334548	3334567	PSPPH_2295_pwm_target_site_13	12.2595	-	9.93E-06	GGTATAGCGGGGCGTTTTAC
chromosome	3334548	3334567	PSPPH_2295_pwm_target_site_14	12.2748	+	9.75E-06	GTAAAACGCCCCGCTATACC
chromosome	3418061	3418080	PSPPH_2295_pwm_target_site_15	12.8702	+	4.67E-06	GTTGTTGACCGGGCAGTAAC
chromosome	3418061	3418080	PSPPH_2295_pwm_target_site_16	12.8779	-	4.62E-06	GTTACTGCCCGGTCAACAAC
chromosome	3574678	3574697	PSPPH_2295_pwm_target_site_17	12.4427	-	7.97E-06	GTTACTGGAGTGAGTCCAAC
chromosome	3574678	3574697	PSPPH_2295_pwm_target_site_18	12.4504	+	7.90E-06	GTTGGACTCACTCCAGTAAC
chromosome	3639714	3639733	PSPPH_2295_pwm_target_site_19	13.1298	+	3.32E-06	GTTACACGCGCCGGATCAAC
chromosome	3639714	3639733	PSPPH_2295_pwm_target_site_20	13.1298	-	3.32E-06	GTTGATCCGGCGCGTGTAAC
chromosome	3702624	3702643	PSPPH_2295_pwm_target_site_21	13.4122	-	2.27E-06	GTTACAGCGATGTCTTCAAC
chromosome	3702624	3702643	PSPPH_2295_pwm_target_site_22	13.4122	+	2.27E-06	GTTGAAGACATCGCTGTAAC
chromosome	4202473	4202492	PSPPH_2295_pwm_target_site_23	12.8168	+	5.00E-06	GTTATTGCAACCAATGCAAC
chromosome	4202473	4202492	PSPPH_2295_pwm_target_site_24	12.8244	-	4.95E-06	GTTGCATTGGTTGCAATAAC
chromosome	4477513	4477532	PSPPH_2295_pwm_target_site_25	12.4733	+	7.68E-06	GATATTTCGCTCGAAATAAC
chromosome	4477513	4477532	PSPPH_2295_pwm_target_site_26	12.4809	-	7.61E-06	GTTATTTCGAGCGAAATATC
chromosome	5031796	5031815	PSPPH_2295_pwm_target_site_27	13.0534	-	3.68E-06	GTTACATGGGGCGGATCAAC
chromosome	5031796	5031815	PSPPH_2295_pwm_target_site_28	13.0534	+	3.68E-06	GTTGATCCGCCCCATGTAAC
chromosome	5403493	5403512	PSPPH_2295_pwm_target_site_29	12.3053	-	9.41E-06	GTTACTGGCGACGGACCAAC
chromosome	5403493	5403512	PSPPH_2295_pwm_target_site_30	12.313	+	9.32E-06	GTTGGTCCGTCGCCAGTAAC
chromosome	5693398	5693417	PSPPH_2295_pwm_target_site_31	12.5725	-	6.79E-06	GGTATACCGACGAATACAAC
chromosome	5693398	5693417	PSPPH_2295_pwm_target_site_32	12.5802	+	6.73E-06	GTTGTATTCGTCGGTATACC
