# Supplementary material for: A compendium of DNA-binding specificities of transcription factors in Pseudomonas syringae
Source: Nat Commun. 2020 Oct 2;11:4947. doi: 10.1038/s41467-020-18744-7 (PMC7532196; doi:10.1038/s41467-020-18744-7)
Supplement: Supplementary file 5 — Supplementary Data 2 [file 41467_2020_18744_MOESM5_ESM.zip › all_TF_pwm_target_sites_bed/PSPPH_2315_pwm_target_site_info_bed6_plus.bed]

chrom	start	end	name	score	strand	p_value	matched_sequence
chromosome	237369	237388	PSPPH_2315_pwm_target_site_1	10.6389	-	3.02E-06	TCTGTACGGCACCTCGCAGA
chromosome	237369	237388	PSPPH_2315_pwm_target_site_2	10.7083	+	2.41E-06	TCTGCGAGGTGCCGTACAGA
chromosome	570282	570301	PSPPH_2315_pwm_target_site_3	10.4306	+	5.57E-06	TCTGTGTGTCGTCGAACAGT
chromosome	570282	570301	PSPPH_2315_pwm_target_site_4	10.4583	-	5.16E-06	ACTGTTCGACGACACACAGA
chromosome	1597583	1597602	PSPPH_2315_pwm_target_site_5	10.375	-	6.47E-06	TCTGCAAGCCCCCGCACAGA
chromosome	1597583	1597602	PSPPH_2315_pwm_target_site_6	10.4028	+	6.01E-06	TCTGTGCGGGGGCTTGCAGA
chromosome	1757169	1757188	PSPPH_2315_pwm_target_site_7	10.2222	-	9.55E-06	ACTGTATGTCAGCCCGCAGA
chromosome	1757169	1757188	PSPPH_2315_pwm_target_site_8	10.2917	+	8.04E-06	TCTGCGGGCTGACATACAGT
chromosome	1790500	1790519	PSPPH_2315_pwm_target_site_9	10.4583	-	5.16E-06	ACTGCCTGCAGGCACACAGA
chromosome	1790500	1790519	PSPPH_2315_pwm_target_site_10	10.4583	+	5.16E-06	TCTGTGTGCCTGCAGGCAGT
chromosome	2202589	2202608	PSPPH_2315_pwm_target_site_11	10.2222	+	9.55E-06	GCTGTCGGTTGATATACACA
chromosome	2214161	2214180	PSPPH_2315_pwm_target_site_12	10.375	-	6.47E-06	TGTGTATGCCAATCGGCAGA
chromosome	2214161	2214180	PSPPH_2315_pwm_target_site_13	10.3889	+	6.24E-06	TCTGCCGATTGGCATACACA
chromosome	2591437	2591456	PSPPH_2315_pwm_target_site_14	10.2222	+	9.55E-06	TCTGTATTTCGGCCGACAGC
chromosome	2591437	2591456	PSPPH_2315_pwm_target_site_15	10.2361	-	9.23E-06	GCTGTCGGCCGAAATACAGA
chromosome	2663420	2663439	PSPPH_2315_pwm_target_site_16	10.2361	+	9.23E-06	ACTGTCTGACCAAACACACT
chromosome	2663420	2663439	PSPPH_2315_pwm_target_site_17	10.2917	-	8.04E-06	AGTGTGTTTGGTCAGACAGT
chromosome	3009579	3009598	PSPPH_2315_pwm_target_site_18	10.25	-	8.92E-06	ACTGTTTCACCCCAGACAGT
chromosome	3009579	3009598	PSPPH_2315_pwm_target_site_19	10.2778	+	8.32E-06	ACTGTCTGGGGTGAAACAGT
chromosome	3277191	3277210	PSPPH_2315_pwm_target_site_20	10.3472	-	6.96E-06	AGTGTCGAGCAGGTTACACA
chromosome	3277191	3277210	PSPPH_2315_pwm_target_site_21	10.375	+	6.47E-06	TGTGTAACCTGCTCGACACT
chromosome	3357294	3357313	PSPPH_2315_pwm_target_site_22	10.4583	+	5.16E-06	TCTGTATCTGGCCGAACACT
chromosome	3357294	3357313	PSPPH_2315_pwm_target_site_23	10.5417	-	4.06E-06	AGTGTTCGGCCAGATACAGA
chromosome	3482336	3482355	PSPPH_2315_pwm_target_site_24	10.5556	+	3.90E-06	TCTGTACTACATCGCACAGA
chromosome	3482336	3482355	PSPPH_2315_pwm_target_site_25	10.6111	-	3.29E-06	TCTGTGCGATGTAGTACAGA
chromosome	3554756	3554775	PSPPH_2315_pwm_target_site_26	10.3611	-	6.71E-06	TCTGCATGTGACCATGCAGA
chromosome	3554756	3554775	PSPPH_2315_pwm_target_site_27	10.4028	+	6.01E-06	TCTGCATGGTCACATGCAGA
chromosome	3590352	3590371	PSPPH_2315_pwm_target_site_28	10.3194	-	7.49E-06	AGTGTCGCTGAGCAAACACA
chromosome	3590352	3590371	PSPPH_2315_pwm_target_site_29	10.3472	+	6.96E-06	TGTGTTTGCTCAGCGACACT
chromosome	3782164	3782183	PSPPH_2315_pwm_target_site_30	10.6667	-	2.76E-06	TCTGTCTGGCTCGGAACAGT
chromosome	3782164	3782183	PSPPH_2315_pwm_target_site_31	10.6806	+	2.64E-06	ACTGTTCCGAGCCAGACAGA
chromosome	3787705	3787724	PSPPH_2315_pwm_target_site_32	10.2083	+	9.88E-06	TCTGTCGACAAGGACACAGA
chromosome	3787705	3787724	PSPPH_2315_pwm_target_site_33	10.2778	-	8.32E-06	TCTGTGTCCTTGTCGACAGA
chromosome	3949260	3949279	PSPPH_2315_pwm_target_site_34	10.3472	-	6.96E-06	ACTGCATGCGCTCGGACACA
chromosome	3949260	3949279	PSPPH_2315_pwm_target_site_35	10.3611	+	6.71E-06	TGTGTCCGAGCGCATGCAGT
chromosome	4026713	4026732	PSPPH_2315_pwm_target_site_36	10.25	+	8.92E-06	AGTGTCTGCGCGCTTACAGG
chromosome	4283154	4283173	PSPPH_2315_pwm_target_site_37	10.3889	+	6.24E-06	TCTGTACCGCACGATGCAGA
chromosome	4283154	4283173	PSPPH_2315_pwm_target_site_38	10.4306	-	5.57E-06	TCTGCATCGTGCGGTACAGA
chromosome	4411028	4411047	PSPPH_2315_pwm_target_site_39	10.9306	+	1.09E-06	TCTGTACCTCAACGAACAGA
chromosome	4411028	4411047	PSPPH_2315_pwm_target_site_40	11	-	8.33E-07	TCTGTTCGTTGAGGTACAGA
chromosome	4664517	4664536	PSPPH_2315_pwm_target_site_41	10.4306	-	5.57E-06	GCTGTTCGTCACCGGACACA
chromosome	4664517	4664536	PSPPH_2315_pwm_target_site_42	10.5	+	4.58E-06	TGTGTCCGGTGACGAACAGC
chromosome	4938290	4938309	PSPPH_2315_pwm_target_site_43	10.5833	-	3.59E-06	ACTGTCTTCACCAGGACACA
chromosome	4938290	4938309	PSPPH_2315_pwm_target_site_44	10.6528	+	2.89E-06	TGTGTCCTGGTGAAGACAGT
chromosome	5072867	5072886	PSPPH_2315_pwm_target_site_45	10.8472	+	1.50E-06	TCTGTCACCTGAATGACACT
chromosome	5072867	5072886	PSPPH_2315_pwm_target_site_46	10.8611	-	1.42E-06	AGTGTCATTCAGGTGACAGA
chromosome	5438571	5438590	PSPPH_2315_pwm_target_site_47	10.75	-	2.10E-06	TCTGTACGCCGCCCGGCAGA
chromosome	5438571	5438590	PSPPH_2315_pwm_target_site_48	10.7778	+	1.91E-06	TCTGCCGGGCGGCGTACAGA
chromosome	5670366	5670385	PSPPH_2315_pwm_target_site_49	10.2778	+	8.32E-06	TCTGTCCGTGATGATGCAGT
chromosome	5670366	5670385	PSPPH_2315_pwm_target_site_50	10.3056	-	7.76E-06	ACTGCATCATCACGGACAGA
large_plasmid	7418	7437	PSPPH_2315_pwm_target_site_51	11.0833	-	5.88E-07	GGTGTCAGCTGGCAGACAGA
large_plasmid	7418	7437	PSPPH_2315_pwm_target_site_52	11	+	8.33E-07	TCTGTCTGCCAGCTGACACC
small_plasmid	25346	25365	PSPPH_2315_pwm_target_site_53	10.2778	-	8.32E-06	TCTGTACGTACCATTGCAGA
small_plasmid	25346	25365	PSPPH_2315_pwm_target_site_54	10.3333	+	7.22E-06	TCTGCAATGGTACGTACAGA
