# Supplementary material for: A compendium of DNA-binding specificities of transcription factors in Pseudomonas syringae
Source: Nat Commun. 2020 Oct 2;11:4947. doi: 10.1038/s41467-020-18744-7 (PMC7532196; doi:10.1038/s41467-020-18744-7)
Supplement: Supplementary file 5 — Supplementary Data 2 [file 41467_2020_18744_MOESM5_ESM.zip › all_TF_pwm_target_sites_bed/PSPPH_2328_pwm_target_site_info_bed6_plus.bed]

chrom	start	end	name	score	strand	p_value	matched_sequence
chromosome	850293	850315	PSPPH_2328_pwm_target_site_1	4.54545	-	7.36E-06	ATTGGTTTTGAAATCATACAAAT
chromosome	850293	850315	PSPPH_2328_pwm_target_site_2	4.54545	+	7.36E-06	ATTTGTATGATTTCAAAACCAAT
chromosome	1479703	1479725	PSPPH_2328_pwm_target_site_3	4.9596	-	6.54E-06	CATAGATCCGTTACAAAACAAAC
chromosome	1479703	1479725	PSPPH_2328_pwm_target_site_4	4.9596	+	6.54E-06	GTTTGTTTTGTAACGGATCTATG
chromosome	1772134	1772156	PSPPH_2328_pwm_target_site_5	7.36364	-	3.06E-06	AACAGATTTATTTCAATTCTGAT
chromosome	1772134	1772156	PSPPH_2328_pwm_target_site_6	7.36364	+	3.06E-06	ATCAGAATTGAAATAAATCTGTT
chromosome	4609355	4609377	PSPPH_2328_pwm_target_site_7	6.49495	-	4.05E-06	CTAACTTTTATATTAGATTTATC
chromosome	4609355	4609377	PSPPH_2328_pwm_target_site_8	6.49495	+	4.05E-06	GATAAATCTAATATAAAAGTTAG
chromosome	4806368	4806390	PSPPH_2328_pwm_target_site_9	8.66667	+	1.97E-06	CATACACTTGAAACAAATCTATG
chromosome	4806368	4806390	PSPPH_2328_pwm_target_site_10	8.66667	-	1.97E-06	CATAGATTTGTTTCAAGTGTATG
