# Supplementary material for: A compendium of DNA-binding specificities of transcription factors in Pseudomonas syringae
Source: Nat Commun. 2020 Oct 2;11:4947. doi: 10.1038/s41467-020-18744-7 (PMC7532196; doi:10.1038/s41467-020-18744-7)
Supplement: Supplementary file 5 — Supplementary Data 2 [file 41467_2020_18744_MOESM5_ESM.zip › all_TF_pwm_target_sites_bed/PSPPH_2338_pwm_target_site_info_bed6_plus.bed]

chrom	start	end	name	score	strand	p_value	matched_sequence
chromosome	149199	149212	PSPPH_2338_pwm_target_site_1	14.5486	+	9.19E-07	ACGAACCAGTTCGT
chromosome	149199	149212	PSPPH_2338_pwm_target_site_2	15.0208	-	4.59E-07	ACGAACTGGTTCGT
chromosome	319095	319108	PSPPH_2338_pwm_target_site_3	13.1181	-	5.47E-06	CCTATCCGGTTCGT
chromosome	319095	319108	PSPPH_2338_pwm_target_site_4	13.2292	+	4.81E-06	ACGAACCGGATAGG
chromosome	410094	410107	PSPPH_2338_pwm_target_site_5	12.8681	+	7.30E-06	ACTATCTATTGAGT
chromosome	2260940	2260953	PSPPH_2338_pwm_target_site_6	12.9306	-	6.77E-06	ACTGTCCAGTTCGT
chromosome	2260940	2260953	PSPPH_2338_pwm_target_site_7	13.6042	+	3.10E-06	ACGAACTGGACAGT
chromosome	2341656	2341669	PSPPH_2338_pwm_target_site_8	12.6667	+	9.12E-06	ACTGACCAGTTCGG
chromosome	2341656	2341669	PSPPH_2338_pwm_target_site_9	12.9444	-	6.67E-06	CCGAACTGGTCAGT
chromosome	2464693	2464706	PSPPH_2338_pwm_target_site_10	16.4444	+	3.58E-08	ACTAACCGGTTCGT
chromosome	2464693	2464706	PSPPH_2338_pwm_target_site_11	16.1597	-	7.61E-08	ACGAACCGGTTAGT
chromosome	2609796	2609809	PSPPH_2338_pwm_target_site_12	12.625	-	9.54E-06	ACTACCTGGGAAGT
chromosome	3090644	3090657	PSPPH_2338_pwm_target_site_13	12.6042	+	9.74E-06	ACGACCCGGATCGT
chromosome	3687059	3687072	PSPPH_2338_pwm_target_site_14	12.6528	-	9.28E-06	ACTTACTGGACAGT
chromosome	3807244	3807257	PSPPH_2338_pwm_target_site_15	13.0486	-	5.94E-06	CCTGACCGGTTCGT
chromosome	3807244	3807257	PSPPH_2338_pwm_target_site_16	13.1736	+	5.14E-06	ACGAACCGGTCAGG
chromosome	3853191	3853204	PSPPH_2338_pwm_target_site_17	12.6667	-	9.12E-06	ACTTCCTGGGTAGT
chromosome	5074750	5074763	PSPPH_2338_pwm_target_site_18	14.0833	+	1.69E-06	ACTAAACGGTGAGT
chromosome	5074750	5074763	PSPPH_2338_pwm_target_site_19	14.9722	-	4.87E-07	ACTCACCGTTTAGT
chromosome	5225886	5225899	PSPPH_2338_pwm_target_site_20	13.4444	+	3.72E-06	ACTAACTGGATCGG
chromosome	5310961	5310974	PSPPH_2338_pwm_target_site_21	12.6181	-	9.60E-06	ACTGAACAGTTCGT
chromosome	5310961	5310974	PSPPH_2338_pwm_target_site_22	13.9028	+	2.19E-06	ACGAACTGTTCAGT
chromosome	5498581	5498594	PSPPH_2338_pwm_target_site_23	13.7569	+	2.58E-06	ACTTTCCGGTTAGT
chromosome	5498581	5498594	PSPPH_2338_pwm_target_site_24	13.9514	-	2.03E-06	ACTAACCGGAAAGT
chromosome	5513066	5513079	PSPPH_2338_pwm_target_site_25	12.9583	-	6.54E-06	TCTGACCGGTCAGT
