# Supplementary material for: A compendium of DNA-binding specificities of transcription factors in Pseudomonas syringae
Source: Nat Commun. 2020 Oct 2;11:4947. doi: 10.1038/s41467-020-18744-7 (PMC7532196; doi:10.1038/s41467-020-18744-7)
Supplement: Supplementary file 5 — Supplementary Data 2 [file 41467_2020_18744_MOESM5_ESM.zip › all_TF_pwm_target_sites_bed/PSPPH_2432_pwm_target_site_info_bed6_plus.bed]

chrom	start	end	name	score	strand	p_value	matched_sequence
chromosome	314631	314646	PSPPH_2432_pwm_target_site_1	9.70395	-	7.45E-06	GTTAGCTCGGTTAACT
chromosome	799119	799134	PSPPH_2432_pwm_target_site_2	9.61184	-	9.31E-06	GTTAGCCGTCGTAATG
chromosome	805085	805100	PSPPH_2432_pwm_target_site_3	9.98026	+	3.62E-06	GTTAAGTCCCGTAACG
chromosome	1049820	1049835	PSPPH_2432_pwm_target_site_4	9.98026	+	3.62E-06	GTTAAGTCCCGTAACG
chromosome	1254564	1254579	PSPPH_2432_pwm_target_site_5	9.77632	+	6.21E-06	GTTATCGAACTTAATG
chromosome	1401966	1401981	PSPPH_2432_pwm_target_site_6	9.75	-	6.63E-06	GATAACTGTCTTAACC
chromosome	2806678	2806693	PSPPH_2432_pwm_target_site_7	10.0263	-	3.16E-06	GTTATGTTTATTAACC
chromosome	2806679	2806694	PSPPH_2432_pwm_target_site_8	9.58553	+	9.91E-06	GTTAATAAACATAACT
chromosome	2809742	2809757	PSPPH_2432_pwm_target_site_9	9.77632	-	6.21E-06	GTTATCGTCGGTAACT
chromosome	2812127	2812142	PSPPH_2432_pwm_target_site_10	10.2434	+	1.65E-06	GTTAACATTATTAATG
chromosome	2814227	2814242	PSPPH_2432_pwm_target_site_11	9.75	-	6.63E-06	GTTATCGTTATTAATC
chromosome	2859272	2859287	PSPPH_2432_pwm_target_site_12	10.2237	-	1.75E-06	GTTAACAAAATTAATC
chromosome	2859273	2859288	PSPPH_2432_pwm_target_site_13	9.81579	+	5.62E-06	ATTAATTTTGTTAACT
chromosome	3635595	3635610	PSPPH_2432_pwm_target_site_14	9.98026	-	3.62E-06	GTTAAGTCCCGTAACG
chromosome	5188730	5188745	PSPPH_2432_pwm_target_site_15	9.76974	+	6.32E-06	GTTAGCTATCGTAATG
chromosome	5251136	5251151	PSPPH_2432_pwm_target_site_16	9.98026	-	3.62E-06	GTTAAGTCCCGTAACG
chromosome	5371126	5371141	PSPPH_2432_pwm_target_site_17	9.98026	-	3.62E-06	GTTATCCAGGTTAACC
chromosome	5371127	5371142	PSPPH_2432_pwm_target_site_18	10.0197	+	3.22E-06	GTTAACCTGGATAACC
chromosome	5422979	5422994	PSPPH_2432_pwm_target_site_19	9.60526	+	9.45E-06	GTTACCTTCCTGAATC
chromosome	5783265	5783280	PSPPH_2432_pwm_target_site_20	9.98026	-	3.62E-06	GTTAAGTCCCGTAACG
