# Supplementary material for: A compendium of DNA-binding specificities of transcription factors in Pseudomonas syringae
Source: Nat Commun. 2020 Oct 2;11:4947. doi: 10.1038/s41467-020-18744-7 (PMC7532196; doi:10.1038/s41467-020-18744-7)
Supplement: Supplementary file 5 — Supplementary Data 2 [file 41467_2020_18744_MOESM5_ESM.zip › all_TF_pwm_target_sites_bed/PSPPH_2448_pwm_target_site_info_bed6_plus.bed]

chrom	start	end	name	score	strand	p_value	matched_sequence
chromosome	101272	101285	PSPPH_2448_pwm_target_site_1	13.9759	+	3.79E-06	AAACTGTTCAGTTT
chromosome	101272	101285	PSPPH_2448_pwm_target_site_2	14	-	3.74E-06	AAACTGAACAGTTT
chromosome	157889	157902	PSPPH_2448_pwm_target_site_3	13.6627	-	5.16E-06	GCACCGTTCGGTAT
chromosome	157889	157902	PSPPH_2448_pwm_target_site_4	13.7108	+	4.91E-06	ATACCGAACGGTGC
chromosome	198160	198173	PSPPH_2448_pwm_target_site_5	13.3133	-	7.53E-06	GCACTGTTCAGTAT
chromosome	198160	198173	PSPPH_2448_pwm_target_site_6	13.3614	+	7.26E-06	ATACTGAACAGTGC
chromosome	278953	278966	PSPPH_2448_pwm_target_site_7	13.7711	+	4.54E-06	ACACCGTACCGTTC
chromosome	278953	278966	PSPPH_2448_pwm_target_site_8	13.7711	-	4.54E-06	GAACGGTACGGTGT
chromosome	312619	312632	PSPPH_2448_pwm_target_site_9	14.4819	+	2.03E-06	GAACCGTTCGGTGC
chromosome	312619	312632	PSPPH_2448_pwm_target_site_10	14.494	-	2.02E-06	GCACCGAACGGTTC
chromosome	359546	359559	PSPPH_2448_pwm_target_site_11	14.241	-	3.03E-06	GAAATGTACGGTTT
chromosome	359546	359559	PSPPH_2448_pwm_target_site_12	14.253	+	2.98E-06	AAACCGTACATTTC
chromosome	1127344	1127357	PSPPH_2448_pwm_target_site_13	13.1325	+	8.96E-06	GTACGGTCCGGTTC
chromosome	1127344	1127357	PSPPH_2448_pwm_target_site_14	13.1687	-	8.68E-06	GAACCGGACCGTAC
chromosome	1134918	1134931	PSPPH_2448_pwm_target_site_15	13.2048	+	8.40E-06	AGACGGTTCGGTAC
chromosome	1134918	1134931	PSPPH_2448_pwm_target_site_16	13.2651	-	7.89E-06	GTACCGAACCGTCT
chromosome	1171464	1171477	PSPPH_2448_pwm_target_site_17	13.0723	+	9.51E-06	GCACGGTACGGTGC
chromosome	1171464	1171477	PSPPH_2448_pwm_target_site_18	13.0843	-	9.37E-06	GCACCGTACCGTGC
chromosome	1347594	1347607	PSPPH_2448_pwm_target_site_19	13.9759	-	3.79E-06	AAACTGTTCAGTTT
chromosome	1347594	1347607	PSPPH_2448_pwm_target_site_20	14	+	3.74E-06	AAACTGAACAGTTT
chromosome	1752464	1752477	PSPPH_2448_pwm_target_site_21	15.1687	+	9.69E-07	AAACCGTTCGGTTC
chromosome	1752464	1752477	PSPPH_2448_pwm_target_site_22	15.1928	-	8.99E-07	GAACCGAACGGTTT
chromosome	1839526	1839539	PSPPH_2448_pwm_target_site_23	13.0482	+	9.75E-06	AAACAGTTCGGTAC
chromosome	1839526	1839539	PSPPH_2448_pwm_target_site_24	13.1205	-	9.05E-06	GTACCGAACTGTTT
chromosome	2062680	2062693	PSPPH_2448_pwm_target_site_25	14.4217	+	2.25E-06	AAAACGTACGGTTC
chromosome	2062680	2062693	PSPPH_2448_pwm_target_site_26	14.4217	-	2.25E-06	GAACCGTACGTTTT
chromosome	2080386	2080399	PSPPH_2448_pwm_target_site_27	14.8193	+	1.57E-06	AAACTGTTCAGTTC
chromosome	2080386	2080399	PSPPH_2448_pwm_target_site_28	14.8434	-	1.53E-06	GAACTGAACAGTTT
chromosome	2222434	2222447	PSPPH_2448_pwm_target_site_29	15.1325	-	1.05E-06	AAACGGTACAGTTC
chromosome	2222434	2222447	PSPPH_2448_pwm_target_site_30	15.1325	+	1.05E-06	GAACTGTACCGTTT
chromosome	2420853	2420866	PSPPH_2448_pwm_target_site_31	15.241	-	8.47E-07	GGACTGTACCGTTC
chromosome	2420853	2420866	PSPPH_2448_pwm_target_site_32	15.253	+	8.34E-07	GAACGGTACAGTCC
chromosome	2506942	2506955	PSPPH_2448_pwm_target_site_33	13.1687	+	8.68E-06	GGACCGTTCGTTAC
chromosome	2506942	2506955	PSPPH_2448_pwm_target_site_34	13.2169	-	8.29E-06	GTAACGAACGGTCC
chromosome	2615300	2615313	PSPPH_2448_pwm_target_site_35	15.1687	+	9.69E-07	AAACCGTTCGGTTC
chromosome	2615300	2615313	PSPPH_2448_pwm_target_site_36	15.1928	-	8.99E-07	GAACCGAACGGTTT
chromosome	2726736	2726749	PSPPH_2448_pwm_target_site_37	13.0361	-	9.92E-06	AAACAGAACGGTTC
chromosome	2726736	2726749	PSPPH_2448_pwm_target_site_38	13.0482	+	9.75E-06	GAACCGTTCTGTTT
chromosome	2786699	2786712	PSPPH_2448_pwm_target_site_39	13.4578	-	6.65E-06	GAACCGTACAGAAT
chromosome	2786699	2786712	PSPPH_2448_pwm_target_site_40	13.4819	+	6.47E-06	ATTCTGTACGGTTC
chromosome	2908488	2908501	PSPPH_2448_pwm_target_site_41	13.0361	+	9.92E-06	GTACTGGACCGTAC
chromosome	2931211	2931224	PSPPH_2448_pwm_target_site_42	13.4699	-	6.54E-06	AAACCGTTCAGTGC
chromosome	2931211	2931224	PSPPH_2448_pwm_target_site_43	13.4699	+	6.54E-06	GCACTGAACGGTTT
chromosome	3018014	3018027	PSPPH_2448_pwm_target_site_44	13.5181	-	6.19E-06	AGAACGTACAGTTC
chromosome	3018014	3018027	PSPPH_2448_pwm_target_site_45	13.5181	+	6.19E-06	GAACTGTACGTTCT
chromosome	3102485	3102498	PSPPH_2448_pwm_target_site_46	13.6145	+	5.46E-06	GAACTGATCGGTTT
chromosome	3102485	3102498	PSPPH_2448_pwm_target_site_47	13.6265	-	5.39E-06	AAACCGATCAGTTC
chromosome	3151253	3151266	PSPPH_2448_pwm_target_site_48	13.506	-	6.28E-06	GACCTGTACGGTTT
chromosome	3151253	3151266	PSPPH_2448_pwm_target_site_49	13.5904	+	5.64E-06	AAACCGTACAGGTC
chromosome	3576950	3576963	PSPPH_2448_pwm_target_site_50	13.4217	+	6.91E-06	AAACCGTACAGATC
chromosome	3576950	3576963	PSPPH_2448_pwm_target_site_51	13.4337	-	6.84E-06	GATCTGTACGGTTT
chromosome	3591797	3591810	PSPPH_2448_pwm_target_site_52	14.4458	-	2.18E-06	AAACAGTACGGTAC
chromosome	3591797	3591810	PSPPH_2448_pwm_target_site_53	14.494	+	2.02E-06	GTACCGTACTGTTT
chromosome	3787398	3787411	PSPPH_2448_pwm_target_site_54	16.0482	-	2.86E-07	GAACCGTTCGGTAC
chromosome	3787398	3787411	PSPPH_2448_pwm_target_site_55	16.0843	+	2.71E-07	GTACCGAACGGTTC
chromosome	3787403	3787416	PSPPH_2448_pwm_target_site_56	14.5783	+	1.82E-06	GAACGGTTCAGTTC
chromosome	3787403	3787416	PSPPH_2448_pwm_target_site_57	14.6024	-	1.78E-06	GAACTGAACCGTTC
chromosome	3792962	3792975	PSPPH_2448_pwm_target_site_58	14.3976	-	2.33E-06	GGACTGTACCGTTT
chromosome	3792962	3792975	PSPPH_2448_pwm_target_site_59	14.4096	+	2.30E-06	AAACGGTACAGTCC
chromosome	3905142	3905155	PSPPH_2448_pwm_target_site_60	14.3012	-	2.73E-06	GAACTGTTCGGTGC
chromosome	3905142	3905155	PSPPH_2448_pwm_target_site_61	14.3253	+	2.62E-06	GCACCGAACAGTTC
chromosome	4008329	4008342	PSPPH_2448_pwm_target_site_62	13.4458	+	6.77E-06	GCACTGTTCGGTTT
chromosome	4008329	4008342	PSPPH_2448_pwm_target_site_63	13.494	-	6.37E-06	AAACCGAACAGTGC
chromosome	4196690	4196703	PSPPH_2448_pwm_target_site_64	15.1325	-	1.05E-06	GGACTGTTCGGTAC
chromosome	4196690	4196703	PSPPH_2448_pwm_target_site_65	15.1928	+	8.99E-07	GTACCGAACAGTCC
chromosome	4210937	4210950	PSPPH_2448_pwm_target_site_66	13.2289	+	8.19E-06	AGACGGAACGGTAC
chromosome	4210937	4210950	PSPPH_2448_pwm_target_site_67	13.241	-	8.09E-06	GTACCGTTCCGTCT
chromosome	4287928	4287941	PSPPH_2448_pwm_target_site_68	13.7349	+	4.76E-06	ATCCCGTACGGTTC
chromosome	4287928	4287941	PSPPH_2448_pwm_target_site_69	13.7952	-	4.40E-06	GAACCGTACGGGAT
chromosome	4333960	4333973	PSPPH_2448_pwm_target_site_70	13.6506	+	5.23E-06	GAACTGATCGGTAT
chromosome	4333960	4333973	PSPPH_2448_pwm_target_site_71	13.6747	-	5.10E-06	ATACCGATCAGTTC
chromosome	4374857	4374870	PSPPH_2448_pwm_target_site_72	13.4578	+	6.65E-06	GAACCGTCCAGTCC
chromosome	4374857	4374870	PSPPH_2448_pwm_target_site_73	13.4699	-	6.54E-06	GGACTGGACGGTTC
chromosome	4487742	4487755	PSPPH_2448_pwm_target_site_74	13.3494	-	7.32E-06	GCACGGTACCGTTC
chromosome	4487742	4487755	PSPPH_2448_pwm_target_site_75	13.3614	+	7.26E-06	GAACGGTACCGTGC
chromosome	4496568	4496581	PSPPH_2448_pwm_target_site_76	13.1807	-	8.61E-06	GAACCGTACCGATC
chromosome	4496568	4496581	PSPPH_2448_pwm_target_site_77	13.1928	+	8.52E-06	GATCGGTACGGTTC
chromosome	4578004	4578017	PSPPH_2448_pwm_target_site_78	13.2289	-	8.19E-06	GATCGGTACGGTAC
chromosome	4578004	4578017	PSPPH_2448_pwm_target_site_79	13.2289	+	8.19E-06	GTACCGTACCGATC
chromosome	4798922	4798935	PSPPH_2448_pwm_target_site_80	13.7349	-	4.76E-06	AAACGGTTCAGTTC
chromosome	4798922	4798935	PSPPH_2448_pwm_target_site_81	13.759	+	4.61E-06	GAACTGAACCGTTT
chromosome	4875565	4875578	PSPPH_2448_pwm_target_site_82	15.6988	+	4.91E-07	GAACTGTTCAGTAC
chromosome	4875565	4875578	PSPPH_2448_pwm_target_site_83	15.7349	-	4.42E-07	GTACTGAACAGTTC
chromosome	4884764	4884777	PSPPH_2448_pwm_target_site_84	14.4819	-	2.03E-06	GAACCGTTCGGTGC
chromosome	4884764	4884777	PSPPH_2448_pwm_target_site_85	14.494	+	2.02E-06	GCACCGAACGGTTC
chromosome	4910667	4910680	PSPPH_2448_pwm_target_site_86	13.4458	+	6.77E-06	AAACTGATCAGTTC
chromosome	4910667	4910680	PSPPH_2448_pwm_target_site_87	13.4458	-	6.77E-06	GAACTGATCAGTTT
chromosome	5310963	5310976	PSPPH_2448_pwm_target_site_88	14.1325	+	3.30E-06	GAACTGTTCAGTGC
chromosome	5310963	5310976	PSPPH_2448_pwm_target_site_89	14.1446	-	3.27E-06	GCACTGAACAGTTC
chromosome	5600135	5600148	PSPPH_2448_pwm_target_site_90	13.1084	+	9.15E-06	GTACCGAACAGGTC
chromosome	5915943	5915956	PSPPH_2448_pwm_target_site_91	13.4578	+	6.65E-06	ACACCGTTCAGTTC
chromosome	5915943	5915956	PSPPH_2448_pwm_target_site_92	13.4819	-	6.47E-06	GAACTGAACGGTGT
large_plasmid	43078	43091	PSPPH_2448_pwm_target_site_93	13.3373	+	7.39E-06	ATACTGTTCAGTGC
large_plasmid	43078	43091	PSPPH_2448_pwm_target_site_94	13.3373	-	7.39E-06	GCACTGAACAGTAT
