# Supplementary material for: A compendium of DNA-binding specificities of transcription factors in Pseudomonas syringae
Source: Nat Commun. 2020 Oct 2;11:4947. doi: 10.1038/s41467-020-18744-7 (PMC7532196; doi:10.1038/s41467-020-18744-7)
Supplement: Supplementary file 5 — Supplementary Data 2 [file 41467_2020_18744_MOESM5_ESM.zip › all_TF_pwm_target_sites_bed/PSPPH_2469_pwm_target_site_info_bed6_plus.bed]

chrom	start	end	name	score	strand	p_value	matched_sequence
chromosome	14296	14310	PSPPH_2469_pwm_target_site_1	16.9737	-	1.13E-06	GTCATCAACCATGAC
chromosome	14296	14310	PSPPH_2469_pwm_target_site_2	16.9737	+	1.13E-06	GTCATGGTTGATGAC
chromosome	69955	69969	PSPPH_2469_pwm_target_site_3	12.75	-	7.95E-06	GTCAATGAGATTGAA
chromosome	69955	69969	PSPPH_2469_pwm_target_site_4	12.75	+	7.95E-06	TTCAATCTCATTGAC
chromosome	193047	193061	PSPPH_2469_pwm_target_site_5	18.1053	-	6.30E-07	GACATCGTCGTTGAC
chromosome	193047	193061	PSPPH_2469_pwm_target_site_6	18.1053	+	6.30E-07	GTCAACGACGATGTC
chromosome	331409	331423	PSPPH_2469_pwm_target_site_7	18.9605	-	3.88E-07	GTCAAGCAGGATGAC
chromosome	331409	331423	PSPPH_2469_pwm_target_site_8	18.9605	+	3.88E-07	GTCATCCTGCTTGAC
chromosome	393496	393510	PSPPH_2469_pwm_target_site_9	12.8289	-	7.65E-06	GACAACATTCATGAC
chromosome	393496	393510	PSPPH_2469_pwm_target_site_10	12.8289	+	7.65E-06	GTCATGAATGTTGTC
chromosome	393925	393939	PSPPH_2469_pwm_target_site_11	14.2763	-	4.09E-06	GACATCGTGCATGAC
chromosome	393925	393939	PSPPH_2469_pwm_target_site_12	14.2763	+	4.09E-06	GTCATGCACGATGTC
chromosome	481853	481867	PSPPH_2469_pwm_target_site_13	12.5395	-	8.70E-06	GACAAGCCCGATGAC
chromosome	481853	481867	PSPPH_2469_pwm_target_site_14	12.5395	+	8.70E-06	GTCATCGGGCTTGTC
chromosome	558159	558173	PSPPH_2469_pwm_target_site_15	13.75	+	5.10E-06	GACATCAGCGTTGAC
chromosome	558159	558173	PSPPH_2469_pwm_target_site_16	13.75	-	5.10E-06	GTCAACGCTGATGTC
chromosome	573884	573898	PSPPH_2469_pwm_target_site_17	13.2763	+	6.37E-06	GGCAATCCGGTTGAC
chromosome	573884	573898	PSPPH_2469_pwm_target_site_18	13.2763	-	6.37E-06	GTCAACCGGATTGCC
chromosome	667523	667537	PSPPH_2469_pwm_target_site_19	12.6974	-	8.17E-06	GGCATCGACCATGAC
chromosome	667523	667537	PSPPH_2469_pwm_target_site_20	12.6974	+	8.17E-06	GTCATGGTCGATGCC
chromosome	733676	733690	PSPPH_2469_pwm_target_site_21	14.2763	-	4.09E-06	GGCAACGAAGTTGAC
chromosome	733676	733690	PSPPH_2469_pwm_target_site_22	14.2763	+	4.09E-06	GTCAACTTCGTTGCC
chromosome	750052	750066	PSPPH_2469_pwm_target_site_23	13.6053	+	5.44E-06	GTCAAGCAGACTGAC
chromosome	750052	750066	PSPPH_2469_pwm_target_site_24	13.6053	-	5.44E-06	GTCAGTCTGCTTGAC
chromosome	776453	776467	PSPPH_2469_pwm_target_site_25	13.4342	+	5.86E-06	GTCAATCAGATGGAC
chromosome	776453	776467	PSPPH_2469_pwm_target_site_26	13.4342	-	5.86E-06	GTCCATCTGATTGAC
chromosome	839632	839646	PSPPH_2469_pwm_target_site_27	14.8026	-	3.22E-06	GTCAGTCAGGATGAC
chromosome	839632	839646	PSPPH_2469_pwm_target_site_28	14.8026	+	3.22E-06	GTCATCCTGACTGAC
chromosome	852670	852684	PSPPH_2469_pwm_target_site_29	14.8026	+	3.22E-06	GTCAACGACCCTGAC
chromosome	852670	852684	PSPPH_2469_pwm_target_site_30	14.8026	-	3.22E-06	GTCAGGGTCGTTGAC
chromosome	881061	881075	PSPPH_2469_pwm_target_site_31	17.8026	-	7.52E-07	GACAACAACGTTGAC
chromosome	881061	881075	PSPPH_2469_pwm_target_site_32	17.8026	+	7.52E-07	GTCAACGTTGTTGTC
chromosome	942473	942487	PSPPH_2469_pwm_target_site_33	12.8289	+	7.65E-06	GTCAATCTGGGTGAC
chromosome	942473	942487	PSPPH_2469_pwm_target_site_34	12.8289	-	7.65E-06	GTCACCCAGATTGAC
chromosome	946393	946407	PSPPH_2469_pwm_target_site_35	20.5	-	1.25E-07	GTCAATCTCAATGAC
chromosome	946393	946407	PSPPH_2469_pwm_target_site_36	20.5	+	1.25E-07	GTCATTGAGATTGAC
chromosome	972393	972407	PSPPH_2469_pwm_target_site_37	17.0263	+	1.10E-06	GTCAATGGTGATGAC
chromosome	972393	972407	PSPPH_2469_pwm_target_site_38	17.0263	-	1.10E-06	GTCATCACCATTGAC
chromosome	1034963	1034977	PSPPH_2469_pwm_target_site_39	12.4868	-	8.88E-06	GACAACCTTGATGTC
chromosome	1034963	1034977	PSPPH_2469_pwm_target_site_40	12.4868	+	8.88E-06	GACATCAAGGTTGTC
chromosome	1160681	1160695	PSPPH_2469_pwm_target_site_41	12.7237	-	8.08E-06	GTAATTGATGATGAC
chromosome	1160681	1160695	PSPPH_2469_pwm_target_site_42	12.7237	+	8.08E-06	GTCATCATCAATTAC
chromosome	1187115	1187129	PSPPH_2469_pwm_target_site_43	13.2895	-	6.36E-06	GGCAATGACCATGAC
chromosome	1187115	1187129	PSPPH_2469_pwm_target_site_44	13.2895	+	6.36E-06	GTCATGGTCATTGCC
chromosome	1353917	1353931	PSPPH_2469_pwm_target_site_45	14.6974	-	3.42E-06	GGCAACGTGCTTGAC
chromosome	1353917	1353931	PSPPH_2469_pwm_target_site_46	14.6974	+	3.42E-06	GTCAAGCACGTTGCC
chromosome	1363391	1363405	PSPPH_2469_pwm_target_site_47	14.1711	-	4.27E-06	GGCATTCTCGATGAC
chromosome	1363391	1363405	PSPPH_2469_pwm_target_site_48	14.1711	+	4.27E-06	GTCATCGAGAATGCC
chromosome	1371138	1371152	PSPPH_2469_pwm_target_site_49	12.5526	+	8.65E-06	GTCACCCTCGATGAC
chromosome	1371138	1371152	PSPPH_2469_pwm_target_site_50	12.5526	-	8.65E-06	GTCATCGAGGGTGAC
chromosome	1375941	1375955	PSPPH_2469_pwm_target_site_51	13.7237	-	5.18E-06	GTCAAGACGCTTGAC
chromosome	1375941	1375955	PSPPH_2469_pwm_target_site_52	13.7237	+	5.18E-06	GTCAAGCGTCTTGAC
chromosome	1379107	1379121	PSPPH_2469_pwm_target_site_53	12.7763	-	7.87E-06	GTCATCCACGTTCAC
chromosome	1379107	1379121	PSPPH_2469_pwm_target_site_54	12.7763	+	7.87E-06	GTGAACGTGGATGAC
chromosome	1406863	1406877	PSPPH_2469_pwm_target_site_55	13.6316	-	5.35E-06	GTCAACCCGGCTGAC
chromosome	1406863	1406877	PSPPH_2469_pwm_target_site_56	13.6316	+	5.35E-06	GTCAGCCGGGTTGAC
chromosome	1416269	1416283	PSPPH_2469_pwm_target_site_57	12.6447	+	8.36E-06	GACAATCACGTTGCC
chromosome	1416269	1416283	PSPPH_2469_pwm_target_site_58	12.6447	-	8.36E-06	GGCAACGTGATTGTC
chromosome	1424715	1424729	PSPPH_2469_pwm_target_site_59	20.4868	-	1.32E-07	GTCAACGATGATGAC
chromosome	1424715	1424729	PSPPH_2469_pwm_target_site_60	20.4868	+	1.32E-07	GTCATCATCGTTGAC
chromosome	1428765	1428779	PSPPH_2469_pwm_target_site_61	17.9211	-	6.75E-07	GTCAATGCCAATGAC
chromosome	1428765	1428779	PSPPH_2469_pwm_target_site_62	17.9211	+	6.75E-07	GTCATTGGCATTGAC
chromosome	1494074	1494088	PSPPH_2469_pwm_target_site_63	13.3158	-	6.23E-06	GGCAACGCCGATGAC
chromosome	1494074	1494088	PSPPH_2469_pwm_target_site_64	13.3158	+	6.23E-06	GTCATCGGCGTTGCC
chromosome	1504223	1504237	PSPPH_2469_pwm_target_site_65	14.6447	+	3.45E-06	GACAATGGCGATGAC
chromosome	1504223	1504237	PSPPH_2469_pwm_target_site_66	14.6447	-	3.45E-06	GTCATCGCCATTGTC
chromosome	1510228	1510242	PSPPH_2469_pwm_target_site_67	12.75	+	7.95E-06	GACAACGTCACTGAC
chromosome	1510228	1510242	PSPPH_2469_pwm_target_site_68	12.75	-	7.95E-06	GTCAGTGACGTTGTC
chromosome	1619542	1619556	PSPPH_2469_pwm_target_site_69	21.3158	+	5.87E-08	GTCAACCAGGATGAC
chromosome	1619542	1619556	PSPPH_2469_pwm_target_site_70	21.3158	-	5.87E-08	GTCATCCTGGTTGAC
chromosome	1628168	1628182	PSPPH_2469_pwm_target_site_71	13.6184	-	5.39E-06	GGCAATGATAATGAC
chromosome	1628168	1628182	PSPPH_2469_pwm_target_site_72	13.6184	+	5.39E-06	GTCATTATCATTGCC
chromosome	1639692	1639706	PSPPH_2469_pwm_target_site_73	13.9079	+	4.76E-06	GGCAACGCCATTGAC
chromosome	1639692	1639706	PSPPH_2469_pwm_target_site_74	13.9079	-	4.76E-06	GTCAATGGCGTTGCC
chromosome	1674016	1674030	PSPPH_2469_pwm_target_site_75	13.4737	-	5.75E-06	GTCATCGTCATGGAC
chromosome	1674016	1674030	PSPPH_2469_pwm_target_site_76	13.4737	+	5.75E-06	GTCCATGACGATGAC
chromosome	1675865	1675879	PSPPH_2469_pwm_target_site_77	15.3289	-	2.57E-06	GGCAATCTCGATGAC
chromosome	1675865	1675879	PSPPH_2469_pwm_target_site_78	15.3289	+	2.57E-06	GTCATCGAGATTGCC
chromosome	1704639	1704653	PSPPH_2469_pwm_target_site_79	12.8289	-	7.65E-06	ATCAATGACATTGAC
chromosome	1704639	1704653	PSPPH_2469_pwm_target_site_80	12.8289	+	7.65E-06	GTCAATGTCATTGAT
chromosome	1726945	1726959	PSPPH_2469_pwm_target_site_81	13.2237	+	6.48E-06	GGCATGCTGGTTGAC
chromosome	1726945	1726959	PSPPH_2469_pwm_target_site_82	13.2237	-	6.48E-06	GTCAACCAGCATGCC
chromosome	1749809	1749823	PSPPH_2469_pwm_target_site_83	14.3421	+	3.97E-06	GTCAAGGCCCATGAC
chromosome	1749809	1749823	PSPPH_2469_pwm_target_site_84	14.3421	-	3.97E-06	GTCATGGGCCTTGAC
chromosome	1843892	1843906	PSPPH_2469_pwm_target_site_85	13	+	7.11E-06	GGCATCGGGGTTGAC
chromosome	1843892	1843906	PSPPH_2469_pwm_target_site_86	13	-	7.11E-06	GTCAACCCCGATGCC
chromosome	1855804	1855818	PSPPH_2469_pwm_target_site_87	13.0921	-	6.83E-06	GTCATCGTCGTTCAC
chromosome	1855804	1855818	PSPPH_2469_pwm_target_site_88	13.0921	+	6.83E-06	GTGAACGACGATGAC
chromosome	1866184	1866198	PSPPH_2469_pwm_target_site_89	20.4737	-	1.35E-07	GTCATCCTCGATGAC
chromosome	1866184	1866198	PSPPH_2469_pwm_target_site_90	20.4737	+	1.35E-07	GTCATCGAGGATGAC
chromosome	1945808	1945822	PSPPH_2469_pwm_target_site_91	15.5921	-	2.29E-06	GTAATCGAGGTTGAC
chromosome	1945808	1945822	PSPPH_2469_pwm_target_site_92	15.5921	+	2.29E-06	GTCAACCTCGATTAC
chromosome	1946776	1946790	PSPPH_2469_pwm_target_site_93	13.1447	-	6.65E-06	GGCAATTTCATTGAC
chromosome	1946776	1946790	PSPPH_2469_pwm_target_site_94	13.1447	+	6.65E-06	GTCAATGAAATTGCC
chromosome	1963262	1963276	PSPPH_2469_pwm_target_site_95	13.4079	+	5.96E-06	GACAAGAAGAATGAC
chromosome	1963262	1963276	PSPPH_2469_pwm_target_site_96	13.4079	-	5.96E-06	GTCATTCTTCTTGTC
chromosome	2106273	2106287	PSPPH_2469_pwm_target_site_97	18.9737	-	3.81E-07	GTCAACATGCTTGAC
chromosome	2106273	2106287	PSPPH_2469_pwm_target_site_98	18.9737	+	3.81E-07	GTCAAGCATGTTGAC
chromosome	2106315	2106329	PSPPH_2469_pwm_target_site_99	15.9211	-	1.92E-06	GTCAAACTTGTTGAC
chromosome	2106315	2106329	PSPPH_2469_pwm_target_site_100	15.9211	+	1.92E-06	GTCAACAAGTTTGAC
chromosome	2169029	2169043	PSPPH_2469_pwm_target_site_101	12.7368	-	7.97E-06	GTCAACGATGTTGAA
chromosome	2169029	2169043	PSPPH_2469_pwm_target_site_102	12.7368	+	7.97E-06	TTCAACATCGTTGAC
chromosome	2233088	2233102	PSPPH_2469_pwm_target_site_103	18.4868	-	4.88E-07	GTCAACGGCAATGAC
chromosome	2233088	2233102	PSPPH_2469_pwm_target_site_104	18.4868	+	4.88E-07	GTCATTGCCGTTGAC
chromosome	2256915	2256929	PSPPH_2469_pwm_target_site_105	21.9474	-	2.32E-08	GTCAACGTCGATGAC
chromosome	2256915	2256929	PSPPH_2469_pwm_target_site_106	21.9474	+	2.32E-08	GTCATCGACGTTGAC
chromosome	2264707	2264721	PSPPH_2469_pwm_target_site_107	13.8816	+	4.87E-06	GTAATCGATATTGAC
chromosome	2264707	2264721	PSPPH_2469_pwm_target_site_108	13.8816	-	4.87E-06	GTCAATATCGATTAC
chromosome	2271456	2271470	PSPPH_2469_pwm_target_site_109	12.4474	-	9.01E-06	GTCATCTCCCATGAC
chromosome	2271456	2271470	PSPPH_2469_pwm_target_site_110	12.4474	+	9.01E-06	GTCATGGGAGATGAC
chromosome	2312232	2312246	PSPPH_2469_pwm_target_site_111	14.9211	-	3.08E-06	GTCAAGCGTGATGAC
chromosome	2312232	2312246	PSPPH_2469_pwm_target_site_112	14.9211	+	3.08E-06	GTCATCACGCTTGAC
chromosome	2322051	2322065	PSPPH_2469_pwm_target_site_113	12.3816	-	9.35E-06	GACAAAGAGGATGAC
chromosome	2322051	2322065	PSPPH_2469_pwm_target_site_114	12.3816	+	9.35E-06	GTCATCCTCTTTGTC
chromosome	2330920	2330934	PSPPH_2469_pwm_target_site_115	12.9868	-	7.21E-06	GGCAATGATCTTGAC
chromosome	2330920	2330934	PSPPH_2469_pwm_target_site_116	12.9868	+	7.21E-06	GTCAAGATCATTGCC
chromosome	2334396	2334410	PSPPH_2469_pwm_target_site_117	14.4868	-	3.71E-06	GGCATTGACGATGAC
chromosome	2334396	2334410	PSPPH_2469_pwm_target_site_118	14.4868	+	3.71E-06	GTCATCGTCAATGCC
chromosome	2393886	2393900	PSPPH_2469_pwm_target_site_119	12.3947	-	9.30E-06	GGCAAGGTTGATGAC
chromosome	2393886	2393900	PSPPH_2469_pwm_target_site_120	12.3947	+	9.30E-06	GTCATCAACCTTGCC
chromosome	2406998	2407012	PSPPH_2469_pwm_target_site_121	13.9474	-	4.69E-06	GTCAACCGCGCTGAC
chromosome	2406998	2407012	PSPPH_2469_pwm_target_site_122	13.9474	+	4.69E-06	GTCAGCGCGGTTGAC
chromosome	2479505	2479519	PSPPH_2469_pwm_target_site_123	16.0789	-	1.80E-06	GACATCGATATTGAC
chromosome	2479505	2479519	PSPPH_2469_pwm_target_site_124	16.0789	+	1.80E-06	GTCAATATCGATGTC
chromosome	2484195	2484209	PSPPH_2469_pwm_target_site_125	17.5921	+	8.11E-07	GTCAACACCGATGAC
chromosome	2484195	2484209	PSPPH_2469_pwm_target_site_126	17.5921	-	8.11E-07	GTCATCGGTGTTGAC
chromosome	2615745	2615759	PSPPH_2469_pwm_target_site_127	12.75	-	7.95E-06	GACAACCTCCTTGTC
chromosome	2615745	2615759	PSPPH_2469_pwm_target_site_128	12.75	+	7.95E-06	GACAAGGAGGTTGTC
chromosome	2661983	2661997	PSPPH_2469_pwm_target_site_129	12.8026	+	7.80E-06	GTCAATCTGGAAGAC
chromosome	2661983	2661997	PSPPH_2469_pwm_target_site_130	12.8026	-	7.80E-06	GTCTTCCAGATTGAC
chromosome	2667068	2667082	PSPPH_2469_pwm_target_site_131	14	-	4.58E-06	GTCAATCAGGTGGAC
chromosome	2667068	2667082	PSPPH_2469_pwm_target_site_132	14	+	4.58E-06	GTCCACCTGATTGAC
chromosome	2705085	2705099	PSPPH_2469_pwm_target_site_133	16.3816	-	1.51E-06	GACATTGACGATGAC
chromosome	2705085	2705099	PSPPH_2469_pwm_target_site_134	16.3816	+	1.51E-06	GTCATCGTCAATGTC
chromosome	2778196	2778210	PSPPH_2469_pwm_target_site_135	17.8026	-	7.52E-07	GTCATCCTGCATGAC
chromosome	2778196	2778210	PSPPH_2469_pwm_target_site_136	17.8026	+	7.52E-07	GTCATGCAGGATGAC
chromosome	2816175	2816189	PSPPH_2469_pwm_target_site_137	12.6842	+	8.21E-06	GGCAACCCGGATGAC
chromosome	2816175	2816189	PSPPH_2469_pwm_target_site_138	12.6842	-	8.21E-06	GTCATCCGGGTTGCC
chromosome	2846145	2846159	PSPPH_2469_pwm_target_site_139	12.3947	+	9.30E-06	GGCATGGATGTTGAC
chromosome	2846145	2846159	PSPPH_2469_pwm_target_site_140	12.3947	-	9.30E-06	GTCAACATCCATGCC
chromosome	2890156	2890170	PSPPH_2469_pwm_target_site_141	13.8158	-	5.03E-06	GGCAATCTGCTTGAC
chromosome	2890156	2890170	PSPPH_2469_pwm_target_site_142	13.8158	+	5.03E-06	GTCAAGCAGATTGCC
chromosome	2894393	2894407	PSPPH_2469_pwm_target_site_143	13.6447	-	5.34E-06	GTCAAAGGCGATGAC
chromosome	2894393	2894407	PSPPH_2469_pwm_target_site_144	13.6447	+	5.34E-06	GTCATCGCCTTTGAC
chromosome	2939522	2939536	PSPPH_2469_pwm_target_site_145	18.3947	+	5.38E-07	GTCAAGGACCTTGAC
chromosome	2939522	2939536	PSPPH_2469_pwm_target_site_146	18.3947	-	5.38E-07	GTCAAGGTCCTTGAC
chromosome	2940953	2940967	PSPPH_2469_pwm_target_site_147	13.1316	-	6.73E-06	GTCAATGGCACTGAC
chromosome	2940953	2940967	PSPPH_2469_pwm_target_site_148	13.1316	+	6.73E-06	GTCAGTGCCATTGAC
chromosome	3099443	3099457	PSPPH_2469_pwm_target_site_149	12.6974	+	8.17E-06	GGCATGGTCGATGAC
chromosome	3099443	3099457	PSPPH_2469_pwm_target_site_150	12.6974	-	8.17E-06	GTCATCGACCATGCC
chromosome	3153293	3153307	PSPPH_2469_pwm_target_site_151	12.3684	+	9.37E-06	GACATCGTCGTTGCC
chromosome	3153293	3153307	PSPPH_2469_pwm_target_site_152	12.3684	-	9.37E-06	GGCAACGACGATGTC
chromosome	3165953	3165967	PSPPH_2469_pwm_target_site_153	13.5526	-	5.63E-06	GGCAACATCCTTGAC
chromosome	3165953	3165967	PSPPH_2469_pwm_target_site_154	13.5526	+	5.63E-06	GTCAAGGATGTTGCC
chromosome	3182261	3182275	PSPPH_2469_pwm_target_site_155	18.1316	+	6.18E-07	GTCAAGGTTGATGAC
chromosome	3182261	3182275	PSPPH_2469_pwm_target_site_156	18.1316	-	6.18E-07	GTCATCAACCTTGAC
chromosome	3224433	3224447	PSPPH_2469_pwm_target_site_157	16.1711	+	1.71E-06	GGCAATCAGGTTGAC
chromosome	3224433	3224447	PSPPH_2469_pwm_target_site_158	16.1711	-	1.71E-06	GTCAACCTGATTGCC
chromosome	3298790	3298804	PSPPH_2469_pwm_target_site_159	21.9474	-	2.32E-08	GTCAACGTCGATGAC
chromosome	3298790	3298804	PSPPH_2469_pwm_target_site_160	21.9474	+	2.32E-08	GTCATCGACGTTGAC
chromosome	3313456	3313470	PSPPH_2469_pwm_target_site_161	12.2368	-	9.97E-06	GTCAATGGTGCTGAC
chromosome	3313456	3313470	PSPPH_2469_pwm_target_site_162	12.2368	+	9.97E-06	GTCAGCACCATTGAC
chromosome	3340084	3340098	PSPPH_2469_pwm_target_site_163	16.8026	+	1.24E-06	GTCAACCGAGTTGAC
chromosome	3340084	3340098	PSPPH_2469_pwm_target_site_164	16.8026	-	1.24E-06	GTCAACTCGGTTGAC
chromosome	3357712	3357726	PSPPH_2469_pwm_target_site_165	12.8026	-	7.80E-06	GTCAAGGTCGTAGAC
chromosome	3357712	3357726	PSPPH_2469_pwm_target_site_166	12.8026	+	7.80E-06	GTCTACGACCTTGAC
chromosome	3362543	3362557	PSPPH_2469_pwm_target_site_167	19.0263	-	3.67E-07	GTCAAGGTCAATGAC
chromosome	3362543	3362557	PSPPH_2469_pwm_target_site_168	19.0263	+	3.67E-07	GTCATTGACCTTGAC
chromosome	3449665	3449679	PSPPH_2469_pwm_target_site_169	16.2237	+	1.65E-06	GTCAAACTCGATGAC
chromosome	3449665	3449679	PSPPH_2469_pwm_target_site_170	16.2237	-	1.65E-06	GTCATCGAGTTTGAC
chromosome	3481644	3481658	PSPPH_2469_pwm_target_site_171	14.6447	-	3.45E-06	GACATTGGCGTTGAC
chromosome	3481644	3481658	PSPPH_2469_pwm_target_site_172	14.6447	+	3.45E-06	GTCAACGCCAATGTC
chromosome	3512763	3512777	PSPPH_2469_pwm_target_site_173	13.6974	+	5.25E-06	GACAATGACGATGTC
chromosome	3512763	3512777	PSPPH_2469_pwm_target_site_174	13.6974	-	5.25E-06	GACATCGTCATTGTC
chromosome	3554685	3554699	PSPPH_2469_pwm_target_site_175	13.2105	+	6.50E-06	GACAACCACGTTGCC
chromosome	3554685	3554699	PSPPH_2469_pwm_target_site_176	13.2105	-	6.50E-06	GGCAACGTGGTTGTC
chromosome	3689076	3689090	PSPPH_2469_pwm_target_site_177	15.3684	-	2.47E-06	GTCAGCCTGGATGAC
chromosome	3689076	3689090	PSPPH_2469_pwm_target_site_178	15.3684	+	2.47E-06	GTCATCCAGGCTGAC
chromosome	3708536	3708550	PSPPH_2469_pwm_target_site_179	16.9342	-	1.13E-06	GTCAAGAACCTTGAC
chromosome	3708536	3708550	PSPPH_2469_pwm_target_site_180	16.9342	+	1.13E-06	GTCAAGGTTCTTGAC
chromosome	3737238	3737252	PSPPH_2469_pwm_target_site_181	15.5921	+	2.29E-06	GGCAACAAGGTTGAC
chromosome	3737238	3737252	PSPPH_2469_pwm_target_site_182	15.5921	-	2.29E-06	GTCAACCTTGTTGCC
chromosome	3847958	3847972	PSPPH_2469_pwm_target_site_183	14.3816	-	3.92E-06	GGCAAGCTGGTTGAC
chromosome	3847958	3847972	PSPPH_2469_pwm_target_site_184	14.3816	+	3.92E-06	GTCAACCAGCTTGCC
chromosome	3878071	3878085	PSPPH_2469_pwm_target_site_185	15.3289	+	2.57E-06	GGCATCGAGATTGAC
chromosome	3878071	3878085	PSPPH_2469_pwm_target_site_186	15.3289	-	2.57E-06	GTCAATCTCGATGCC
chromosome	3908197	3908211	PSPPH_2469_pwm_target_site_187	19.3289	-	3.00E-07	GTCATCAACGATGAC
chromosome	3908197	3908211	PSPPH_2469_pwm_target_site_188	19.3289	+	3.00E-07	GTCATCGTTGATGAC
chromosome	3919500	3919514	PSPPH_2469_pwm_target_site_189	14.4474	+	3.87E-06	GGCAATGACCTTGAC
chromosome	3919500	3919514	PSPPH_2469_pwm_target_site_190	14.4474	-	3.87E-06	GTCAAGGTCATTGCC
chromosome	3967441	3967455	PSPPH_2469_pwm_target_site_191	14.5395	+	3.63E-06	GACAACGTGATTGTC
chromosome	3967441	3967455	PSPPH_2469_pwm_target_site_192	14.5395	-	3.63E-06	GACAATCACGTTGTC
chromosome	3973575	3973589	PSPPH_2469_pwm_target_site_193	16.1711	-	1.71E-06	GGCAATCAGGTTGAC
chromosome	3973575	3973589	PSPPH_2469_pwm_target_site_194	16.1711	+	1.71E-06	GTCAACCTGATTGCC
chromosome	4003758	4003772	PSPPH_2469_pwm_target_site_195	12.2895	-	9.65E-06	GACAAGGGCAATGAC
chromosome	4003758	4003772	PSPPH_2469_pwm_target_site_196	12.2895	+	9.65E-06	GTCATTGCCCTTGTC
chromosome	4005232	4005246	PSPPH_2469_pwm_target_site_197	16.4868	+	1.46E-06	GGCAATCACGTTGAC
chromosome	4005232	4005246	PSPPH_2469_pwm_target_site_198	16.4868	-	1.46E-06	GTCAACGTGATTGCC
chromosome	4013728	4013742	PSPPH_2469_pwm_target_site_199	14.1711	+	4.27E-06	GTCAACCTGCCTGAC
chromosome	4013728	4013742	PSPPH_2469_pwm_target_site_200	14.1711	-	4.27E-06	GTCAGGCAGGTTGAC
chromosome	4057114	4057128	PSPPH_2469_pwm_target_site_201	15.0263	+	2.98E-06	GGCAATCTTGTTGAC
chromosome	4057114	4057128	PSPPH_2469_pwm_target_site_202	15.0263	-	2.98E-06	GTCAACAAGATTGCC
chromosome	4090308	4090322	PSPPH_2469_pwm_target_site_203	18.3947	-	5.38E-07	GTCAATCTGCATGAC
chromosome	4090308	4090322	PSPPH_2469_pwm_target_site_204	18.3947	+	5.38E-07	GTCATGCAGATTGAC
chromosome	4154035	4154049	PSPPH_2469_pwm_target_site_205	14.8947	-	3.10E-06	GACATCCGCGTTGAC
chromosome	4154035	4154049	PSPPH_2469_pwm_target_site_206	14.8947	+	3.10E-06	GTCAACGCGGATGTC
chromosome	4158195	4158209	PSPPH_2469_pwm_target_site_207	15.6842	+	2.12E-06	GTCAGCCACGATGAC
chromosome	4158195	4158209	PSPPH_2469_pwm_target_site_208	15.6842	-	2.12E-06	GTCATCGTGGCTGAC
chromosome	4198625	4198639	PSPPH_2469_pwm_target_site_209	12.9605	-	7.30E-06	GACAATGTCGTTGCC
chromosome	4198625	4198639	PSPPH_2469_pwm_target_site_210	12.9605	+	7.30E-06	GGCAACGACATTGTC
chromosome	4219509	4219523	PSPPH_2469_pwm_target_site_211	15.6447	-	2.19E-06	GGCATTGACGTTGAC
chromosome	4219509	4219523	PSPPH_2469_pwm_target_site_212	15.6447	+	2.19E-06	GTCAACGTCAATGCC
chromosome	4252098	4252112	PSPPH_2469_pwm_target_site_213	15.2105	-	2.65E-06	GACAACGGCGATGAC
chromosome	4252098	4252112	PSPPH_2469_pwm_target_site_214	15.2105	+	2.65E-06	GTCATCGCCGTTGTC
chromosome	4377668	4377682	PSPPH_2469_pwm_target_site_215	12.5132	-	8.79E-06	GTCAGTAATGATGAC
chromosome	4377668	4377682	PSPPH_2469_pwm_target_site_216	12.5132	+	8.79E-06	GTCATCATTACTGAC
chromosome	4422324	4422338	PSPPH_2469_pwm_target_site_217	16.1974	-	1.66E-06	GTCAACTTTCTTGAC
chromosome	4422324	4422338	PSPPH_2469_pwm_target_site_218	16.1974	+	1.66E-06	GTCAAGAAAGTTGAC
chromosome	4464632	4464646	PSPPH_2469_pwm_target_site_219	13.5526	-	5.63E-06	GTCAAACAGCATGAC
chromosome	4464632	4464646	PSPPH_2469_pwm_target_site_220	13.5526	+	5.63E-06	GTCATGCTGTTTGAC
chromosome	4545171	4545185	PSPPH_2469_pwm_target_site_221	13.8684	-	4.94E-06	GGCATTCTTGTTGAC
chromosome	4545171	4545185	PSPPH_2469_pwm_target_site_222	13.8684	+	4.94E-06	GTCAACAAGAATGCC
chromosome	4569449	4569463	PSPPH_2469_pwm_target_site_223	13.6842	+	5.27E-06	GTCATCGTGGTAGAC
chromosome	4569449	4569463	PSPPH_2469_pwm_target_site_224	13.6842	-	5.27E-06	GTCTACCACGATGAC
chromosome	4687323	4687337	PSPPH_2469_pwm_target_site_225	13.1842	+	6.56E-06	GACATCACCATTGAC
chromosome	4687323	4687337	PSPPH_2469_pwm_target_site_226	13.1842	-	6.56E-06	GTCAATGGTGATGTC
chromosome	4697610	4697624	PSPPH_2469_pwm_target_site_227	15.9605	-	1.88E-06	GTCAACCTGACTGAC
chromosome	4697610	4697624	PSPPH_2469_pwm_target_site_228	15.9605	+	1.88E-06	GTCAGTCAGGTTGAC
chromosome	4719325	4719339	PSPPH_2469_pwm_target_site_229	16.2105	-	1.65E-06	GGCAACGTCGATGAC
chromosome	4719325	4719339	PSPPH_2469_pwm_target_site_230	16.2105	+	1.65E-06	GTCATCGACGTTGCC
chromosome	4719485	4719499	PSPPH_2469_pwm_target_site_231	17.8684	+	7.03E-07	GTCATGGTCAATGAC
chromosome	4719485	4719499	PSPPH_2469_pwm_target_site_232	17.8684	-	7.03E-07	GTCATTGACCATGAC
chromosome	4743393	4743407	PSPPH_2469_pwm_target_site_233	18.1711	-	5.98E-07	GTCAACCCCAATGAC
chromosome	4743393	4743407	PSPPH_2469_pwm_target_site_234	18.1711	+	5.98E-07	GTCATTGGGGTTGAC
chromosome	4796508	4796522	PSPPH_2469_pwm_target_site_235	15.3289	+	2.57E-06	GGCAATCTCGATGAC
chromosome	4796508	4796522	PSPPH_2469_pwm_target_site_236	15.3289	-	2.57E-06	GTCATCGAGATTGCC
chromosome	4796550	4796564	PSPPH_2469_pwm_target_site_237	13.9211	+	4.76E-06	GTCATAAACGATGAC
chromosome	4796550	4796564	PSPPH_2469_pwm_target_site_238	13.9211	-	4.76E-06	GTCATCGTTTATGAC
chromosome	4906380	4906394	PSPPH_2469_pwm_target_site_239	13.3289	+	6.16E-06	GTCAAAGGGGATGAC
chromosome	4906380	4906394	PSPPH_2469_pwm_target_site_240	13.3289	-	6.16E-06	GTCATCCCCTTTGAC
chromosome	4972177	4972191	PSPPH_2469_pwm_target_site_241	12.8026	-	7.80E-06	GTCAACCTGAAAGAC
chromosome	4972177	4972191	PSPPH_2469_pwm_target_site_242	12.8026	+	7.80E-06	GTCTTTCAGGTTGAC
chromosome	5026354	5026368	PSPPH_2469_pwm_target_site_243	12.5526	-	8.65E-06	GACAAGACCGTTGAC
chromosome	5026354	5026368	PSPPH_2469_pwm_target_site_244	12.5526	+	8.65E-06	GTCAACGGTCTTGTC
chromosome	5045839	5045853	PSPPH_2469_pwm_target_site_245	13.9211	-	4.76E-06	GACAAGCAGCTTGAC
chromosome	5045839	5045853	PSPPH_2469_pwm_target_site_246	13.9211	+	4.76E-06	GTCAAGCTGCTTGTC
chromosome	5078662	5078676	PSPPH_2469_pwm_target_site_247	12.75	+	7.95E-06	GACAACGACACTGAC
chromosome	5078662	5078676	PSPPH_2469_pwm_target_site_248	12.75	-	7.95E-06	GTCAGTGTCGTTGTC
chromosome	5116387	5116401	PSPPH_2469_pwm_target_site_249	15.0132	+	3.01E-06	GACATCGAAGTTGAC
chromosome	5116387	5116401	PSPPH_2469_pwm_target_site_250	15.0132	-	3.01E-06	GTCAACTTCGATGTC
chromosome	5131668	5131682	PSPPH_2469_pwm_target_site_251	14.8684	+	3.16E-06	GACAAGCACAATGAC
chromosome	5131668	5131682	PSPPH_2469_pwm_target_site_252	14.8684	-	3.16E-06	GTCATTGTGCTTGTC
chromosome	5169531	5169545	PSPPH_2469_pwm_target_site_253	14.2763	+	4.09E-06	GACATGCTCGATGAC
chromosome	5169531	5169545	PSPPH_2469_pwm_target_site_254	14.2763	-	4.09E-06	GTCATCGAGCATGTC
chromosome	5178322	5178336	PSPPH_2469_pwm_target_site_255	18.1842	-	5.85E-07	GTCAACGCTATTGAC
chromosome	5178322	5178336	PSPPH_2469_pwm_target_site_256	18.1842	+	5.85E-07	GTCAATAGCGTTGAC
chromosome	5204451	5204465	PSPPH_2469_pwm_target_site_257	14.1842	+	4.25E-06	GGCAATGTTGATGAC
chromosome	5204451	5204465	PSPPH_2469_pwm_target_site_258	14.1842	-	4.25E-06	GTCATCAACATTGCC
chromosome	5224050	5224064	PSPPH_2469_pwm_target_site_259	13.3421	-	6.13E-06	GTCAAGGTTGCTGAC
chromosome	5224050	5224064	PSPPH_2469_pwm_target_site_260	13.3421	+	6.13E-06	GTCAGCAACCTTGAC
chromosome	5229517	5229531	PSPPH_2469_pwm_target_site_261	17.4737	-	8.79E-07	GACATCCTGGTTGAC
chromosome	5229517	5229531	PSPPH_2469_pwm_target_site_262	17.4737	+	8.79E-07	GTCAACCAGGATGTC
chromosome	5239117	5239131	PSPPH_2469_pwm_target_site_263	15.0526	-	2.86E-06	GGCATCGTCGATGAC
chromosome	5239117	5239131	PSPPH_2469_pwm_target_site_264	15.0526	+	2.86E-06	GTCATCGACGATGCC
chromosome	5405978	5405992	PSPPH_2469_pwm_target_site_265	12.25	+	9.85E-06	GTCAATCTGGTCGAC
chromosome	5405978	5405992	PSPPH_2469_pwm_target_site_266	12.25	-	9.85E-06	GTCGACCAGATTGAC
chromosome	5435250	5435264	PSPPH_2469_pwm_target_site_267	12.4342	-	9.07E-06	GGCAACCGCAATGAC
chromosome	5435250	5435264	PSPPH_2469_pwm_target_site_268	12.4342	+	9.07E-06	GTCATTGCGGTTGCC
chromosome	5439328	5439342	PSPPH_2469_pwm_target_site_269	13.0658	-	6.92E-06	GACAACCAGAATGTC
chromosome	5439328	5439342	PSPPH_2469_pwm_target_site_270	13.0658	+	6.92E-06	GACATTCTGGTTGTC
chromosome	5556256	5556270	PSPPH_2469_pwm_target_site_271	12.2895	+	9.65E-06	GTCATCGACGTCGAC
chromosome	5556256	5556270	PSPPH_2469_pwm_target_site_272	12.2895	-	9.65E-06	GTCGACGTCGATGAC
chromosome	5580354	5580368	PSPPH_2469_pwm_target_site_273	12.5395	-	8.70E-06	GACATGCGCGTTGAC
chromosome	5580354	5580368	PSPPH_2469_pwm_target_site_274	12.5395	+	8.70E-06	GTCAACGCGCATGTC
chromosome	5613354	5613368	PSPPH_2469_pwm_target_site_275	13.8684	+	4.94E-06	GTCAAGCTCTATGAC
chromosome	5613354	5613368	PSPPH_2469_pwm_target_site_276	13.8684	-	4.94E-06	GTCATAGAGCTTGAC
chromosome	5625220	5625234	PSPPH_2469_pwm_target_site_277	13.5263	+	5.68E-06	GACAACGTCGTTGCC
chromosome	5625220	5625234	PSPPH_2469_pwm_target_site_278	13.5263	-	5.68E-06	GGCAACGACGTTGTC
chromosome	5663340	5663354	PSPPH_2469_pwm_target_site_279	17.7237	+	7.77E-07	GTCAATGAAAATGAC
chromosome	5663340	5663354	PSPPH_2469_pwm_target_site_280	17.7237	-	7.77E-07	GTCATTTTCATTGAC
chromosome	5747795	5747809	PSPPH_2469_pwm_target_site_281	13.5921	-	5.45E-06	GGCAACCGCATTGAC
chromosome	5747795	5747809	PSPPH_2469_pwm_target_site_282	13.5921	+	5.45E-06	GTCAATGCGGTTGCC
chromosome	5752278	5752292	PSPPH_2469_pwm_target_site_283	14.1579	+	4.29E-06	GGCAACCCCGTTGAC
chromosome	5752278	5752292	PSPPH_2469_pwm_target_site_284	14.1579	-	4.29E-06	GTCAACGGGGTTGCC
chromosome	5772822	5772836	PSPPH_2469_pwm_target_site_285	13.5	-	5.72E-06	GTCAATTACGCTGAC
chromosome	5772822	5772836	PSPPH_2469_pwm_target_site_286	13.5	+	5.72E-06	GTCAGCGTAATTGAC
chromosome	5867653	5867667	PSPPH_2469_pwm_target_site_287	12.4342	+	9.07E-06	GGCAATCGCGATGAC
chromosome	5867653	5867667	PSPPH_2469_pwm_target_site_288	12.4342	-	9.07E-06	GTCATCGCGATTGCC
chromosome	5894665	5894679	PSPPH_2469_pwm_target_site_289	12.6711	-	8.27E-06	GGCAATAAGCTTGAC
chromosome	5894665	5894679	PSPPH_2469_pwm_target_site_290	12.6711	+	8.27E-06	GTCAAGCTTATTGCC
chromosome	5905037	5905051	PSPPH_2469_pwm_target_site_291	14.1447	-	4.35E-06	GTAAATGTCCTTGAC
chromosome	5905037	5905051	PSPPH_2469_pwm_target_site_292	14.1447	+	4.35E-06	GTCAAGGACATTTAC
chromosome	5911099	5911113	PSPPH_2469_pwm_target_site_293	12.3421	+	9.50E-06	GGCAAGCACCTTGAC
chromosome	5911099	5911113	PSPPH_2469_pwm_target_site_294	12.3421	-	9.50E-06	GTCAAGGTGCTTGCC
chromosome	5922217	5922231	PSPPH_2469_pwm_target_site_295	17.0921	-	1.07E-06	GTCAAGGAAATTGAC
chromosome	5922217	5922231	PSPPH_2469_pwm_target_site_296	17.0921	+	1.07E-06	GTCAATTTCCTTGAC
large_plasmid	22105	22119	PSPPH_2469_pwm_target_site_297	17.7237	-	7.77E-07	GTCAATGAAAATGAC
large_plasmid	22105	22119	PSPPH_2469_pwm_target_site_298	17.7237	+	7.77E-07	GTCATTTTCATTGAC
large_plasmid	99000	99014	PSPPH_2469_pwm_target_site_299	13.4474	+	5.82E-06	GTCAACTTCTATGAC
large_plasmid	99000	99014	PSPPH_2469_pwm_target_site_300	13.4474	-	5.82E-06	GTCATAGAAGTTGAC
