# Supplementary material for: A compendium of DNA-binding specificities of transcription factors in Pseudomonas syringae
Source: Nat Commun. 2020 Oct 2;11:4947. doi: 10.1038/s41467-020-18744-7 (PMC7532196; doi:10.1038/s41467-020-18744-7)
Supplement: Supplementary file 5 — Supplementary Data 2 [file 41467_2020_18744_MOESM5_ESM.zip › all_TF_pwm_target_sites_bed/PSPPH_2473_pwm1_target_site_info_bed6_plus.bed]

chrom	start	end	name	score	strand	p_value	matched_sequence
chromosome	1450871	1450880	PSPPH_2473_pwm1_target_site_1	14.3793	+	7.62E-06	ATGTATACAA
chromosome	2067679	2067688	PSPPH_2473_pwm1_target_site_2	17.6379	-	1.64E-06	TTGTATACAA
chromosome	2067679	2067688	PSPPH_2473_pwm1_target_site_3	17.6379	+	1.64E-06	TTGTATACAA
chromosome	2143130	2143139	PSPPH_2473_pwm1_target_site_4	16.6897	+	4.34E-06	TTGTATACAC
chromosome	3132031	3132040	PSPPH_2473_pwm1_target_site_5	14.3793	+	7.62E-06	ATGTATACAA
chromosome	3178949	3178958	PSPPH_2473_pwm1_target_site_6	16.6897	+	4.34E-06	TTGTATACAG
large_plasmid	56504	56513	PSPPH_2473_pwm1_target_site_7	14.3793	-	7.62E-06	ATGTATACAA
