# Supplementary material for: A compendium of DNA-binding specificities of transcription factors in Pseudomonas syringae
Source: Nat Commun. 2020 Oct 2;11:4947. doi: 10.1038/s41467-020-18744-7 (PMC7532196; doi:10.1038/s41467-020-18744-7)
Supplement: Supplementary file 5 — Supplementary Data 2 [file 41467_2020_18744_MOESM5_ESM.zip › all_TF_pwm_target_sites_bed/PSPPH_2473_pwm2_target_site_info_bed6_plus.bed]

chrom	start	end	name	score	strand	p_value	matched_sequence
chromosome	371579	371593	PSPPH_2473_pwm2_target_site_1	10.6721	+	6.39E-06	TATACACTATGTTCA
chromosome	371579	371593	PSPPH_2473_pwm2_target_site_2	13.7213	-	3.17E-06	TGAACATAGTGTATA
chromosome	1347598	1347612	PSPPH_2473_pwm2_target_site_3	9.37705	+	9.21E-06	TGAACAGTTTGTACA
chromosome	1371026	1371040	PSPPH_2473_pwm2_target_site_4	9.90164	+	7.96E-06	TGAACAGTTTGTTCA
chromosome	1685403	1685417	PSPPH_2473_pwm2_target_site_5	10.2131	-	7.30E-06	CATACTAAGAGTATA
chromosome	2403178	2403192	PSPPH_2473_pwm2_target_site_6	9.81967	+	8.15E-06	TGAAAAAAGAGTTCA
chromosome	2767074	2767088	PSPPH_2473_pwm2_target_site_7	12.0656	-	4.40E-06	AGAACAGATTGTTTA
chromosome	2774345	2774359	PSPPH_2473_pwm2_target_site_8	9.19672	-	9.67E-06	AAAACTTTATGTTCA
chromosome	3290460	3290474	PSPPH_2473_pwm2_target_site_9	11.2131	+	5.48E-06	AAAACACTTTGTACA
chromosome	4138273	4138287	PSPPH_2473_pwm2_target_site_10	13.3115	-	3.40E-06	TGAACAGTGTGTTTA
chromosome	4383531	4383545	PSPPH_2473_pwm2_target_site_11	11.6885	+	4.83E-06	CAAACTCATAGTTTA
chromosome	5490023	5490037	PSPPH_2473_pwm2_target_site_12	10.2295	+	7.26E-06	TGAACAGTGTGTACA
chromosome	5714420	5714434	PSPPH_2473_pwm2_target_site_13	9.90164	-	7.96E-06	AAAAATCAGAGTACA
