# Supplementary material for: A compendium of DNA-binding specificities of transcription factors in Pseudomonas syringae
Source: Nat Commun. 2020 Oct 2;11:4947. doi: 10.1038/s41467-020-18744-7 (PMC7532196; doi:10.1038/s41467-020-18744-7)
Supplement: Supplementary file 5 — Supplementary Data 2 [file 41467_2020_18744_MOESM5_ESM.zip › all_TF_pwm_target_sites_bed/PSPPH_2539_pwm_target_site_info_bed6_plus.bed]

chrom	start	end	name	score	strand	p_value	matched_sequence
chromosome	31818	31835	PSPPH_2539_pwm_target_site_1	12.3289	-	6.28E-06	CGCACGATCGGCAGGTAG
chromosome	31818	31835	PSPPH_2539_pwm_target_site_2	12.3289	+	6.28E-06	CTACCTGCCGATCGTGCG
chromosome	68680	68697	PSPPH_2539_pwm_target_site_3	11.2105	-	9.95E-06	CGAACTGCCAGCTGGCAG
chromosome	68680	68697	PSPPH_2539_pwm_target_site_4	11.2105	+	9.95E-06	CTGCCAGCTGGCAGTTCG
chromosome	226307	226324	PSPPH_2539_pwm_target_site_5	11.8553	-	7.65E-06	CTGACGACGATCCGGCAG
chromosome	226307	226324	PSPPH_2539_pwm_target_site_6	11.8553	+	7.65E-06	CTGCCGGATCGTCGTCAG
chromosome	246772	246789	PSPPH_2539_pwm_target_site_7	13.1842	-	4.33E-06	CTGACTACCGTCCGGAAG
chromosome	246772	246789	PSPPH_2539_pwm_target_site_8	13.1842	+	4.33E-06	CTTCCGGACGGTAGTCAG
chromosome	498467	498484	PSPPH_2539_pwm_target_site_9	11.6711	-	8.25E-06	CTACCGGCCGCCCGTCAA
chromosome	498467	498484	PSPPH_2539_pwm_target_site_10	11.6711	+	8.25E-06	TTGACGGGCGGCCGGTAG
chromosome	753173	753190	PSPPH_2539_pwm_target_site_11	12.1974	-	6.61E-06	CTACCTGACCAAAGGCAG
chromosome	753173	753190	PSPPH_2539_pwm_target_site_12	12.1974	+	6.61E-06	CTGCCTTTGGTCAGGTAG
chromosome	806815	806832	PSPPH_2539_pwm_target_site_13	11.25	-	9.77E-06	CTAACTTTTCAACGGTAG
chromosome	806815	806832	PSPPH_2539_pwm_target_site_14	11.25	+	9.77E-06	CTACCGTTGAAAAGTTAG
chromosome	981848	981865	PSPPH_2539_pwm_target_site_15	11.4474	+	9.02E-06	CTACCGGGGCGTCGTCAG
chromosome	981848	981865	PSPPH_2539_pwm_target_site_16	11.4474	-	9.02E-06	CTGACGACGCCCCGGTAG
chromosome	1018604	1018621	PSPPH_2539_pwm_target_site_17	11.5921	-	8.53E-06	CGAACGAGCTTCAGTCAG
chromosome	1018604	1018621	PSPPH_2539_pwm_target_site_18	11.5921	+	8.53E-06	CTGACTGAAGCTCGTTCG
chromosome	1051550	1051567	PSPPH_2539_pwm_target_site_19	11.25	-	9.77E-06	CTAACTTTTCAACGGTAG
chromosome	1051550	1051567	PSPPH_2539_pwm_target_site_20	11.25	+	9.77E-06	CTACCGTTGAAAAGTTAG
chromosome	1242646	1242663	PSPPH_2539_pwm_target_site_21	16.4737	+	9.19E-07	CGAACTGCTGGCAGGCAG
chromosome	1242646	1242663	PSPPH_2539_pwm_target_site_22	16.4737	-	9.19E-07	CTGCCTGCCAGCAGTTCG
chromosome	1397162	1397179	PSPPH_2539_pwm_target_site_23	13.3421	+	4.03E-06	CGATCTGTCGGCAGACAG
chromosome	1397162	1397179	PSPPH_2539_pwm_target_site_24	13.3421	-	4.03E-06	CTGTCTGCCGACAGATCG
chromosome	1453823	1453840	PSPPH_2539_pwm_target_site_25	16.8026	-	7.81E-07	CGAACTGATGATCGTCAG
chromosome	1453823	1453840	PSPPH_2539_pwm_target_site_26	16.8026	+	7.81E-07	CTGACGATCATCAGTTCG
chromosome	1531489	1531506	PSPPH_2539_pwm_target_site_27	13.6316	-	3.54E-06	CGAACTGTGCATAGGTAG
chromosome	1531489	1531506	PSPPH_2539_pwm_target_site_28	13.6316	+	3.54E-06	CTACCTATGCACAGTTCG
chromosome	1650717	1650734	PSPPH_2539_pwm_target_site_29	13.2105	+	4.28E-06	CGAACAGACGGTCGGTAG
chromosome	1650717	1650734	PSPPH_2539_pwm_target_site_30	13.2105	-	4.28E-06	CTACCGACCGTCTGTTCG
chromosome	1762347	1762364	PSPPH_2539_pwm_target_site_31	12.4211	-	6.02E-06	CAGACGGCCGACCGTCAG
chromosome	1762347	1762364	PSPPH_2539_pwm_target_site_32	12.4211	+	6.02E-06	CTGACGGTCGGCCGTCTG
chromosome	1798041	1798058	PSPPH_2539_pwm_target_site_33	14.1974	-	2.74E-06	CGAACGGACTGCCGGTAG
chromosome	1798041	1798058	PSPPH_2539_pwm_target_site_34	14.1974	+	2.74E-06	CTACCGGCAGTCCGTTCG
chromosome	1842014	1842031	PSPPH_2539_pwm_target_site_35	12.6974	-	5.35E-06	CTACCTGTCGCCTGACAG
chromosome	1842014	1842031	PSPPH_2539_pwm_target_site_36	12.6974	+	5.35E-06	CTGTCAGGCGACAGGTAG
chromosome	1980116	1980133	PSPPH_2539_pwm_target_site_37	11.6579	+	8.30E-06	ATATCGGTCAACCGGTAG
chromosome	1980116	1980133	PSPPH_2539_pwm_target_site_38	11.6579	-	8.30E-06	CTACCGGTTGACCGATAT
chromosome	2000980	2000997	PSPPH_2539_pwm_target_site_39	13.8947	-	3.15E-06	CTGACGTCCATCAGTCAG
chromosome	2000980	2000997	PSPPH_2539_pwm_target_site_40	13.8947	+	3.15E-06	CTGACTGATGGACGTCAG
chromosome	2170397	2170414	PSPPH_2539_pwm_target_site_41	11.4605	-	8.98E-06	CTGCCTGATAGCCGTTAA
chromosome	2170397	2170414	PSPPH_2539_pwm_target_site_42	11.4605	+	8.98E-06	TTAACGGCTATCAGGCAG
chromosome	2337752	2337769	PSPPH_2539_pwm_target_site_43	14.4474	+	2.45E-06	CTAACGATCAGGAGTCAG
chromosome	2337752	2337769	PSPPH_2539_pwm_target_site_44	14.4474	-	2.45E-06	CTGACTCCTGATCGTTAG
chromosome	2426496	2426513	PSPPH_2539_pwm_target_site_45	12.0263	+	7.12E-06	CCAACTGGCGGCAGGCAG
chromosome	2426496	2426513	PSPPH_2539_pwm_target_site_46	12.0263	-	7.12E-06	CTGCCTGCCGCCAGTTGG
chromosome	2513021	2513038	PSPPH_2539_pwm_target_site_47	13.9868	-	3.03E-06	CGATCTGCCGCCCGATAG
chromosome	2513021	2513038	PSPPH_2539_pwm_target_site_48	13.9868	+	3.03E-06	CTATCGGGCGGCAGATCG
chromosome	2536119	2536136	PSPPH_2539_pwm_target_site_49	14.8816	-	2.00E-06	CTGACTGATACCCGGCAG
chromosome	2536119	2536136	PSPPH_2539_pwm_target_site_50	14.8816	+	2.00E-06	CTGCCGGGTATCAGTCAG
chromosome	2832956	2832973	PSPPH_2539_pwm_target_site_51	14.7895	-	2.09E-06	CTGCCGGTTATCAGGCAG
chromosome	2832956	2832973	PSPPH_2539_pwm_target_site_52	14.7895	+	2.09E-06	CTGCCTGATAACCGGCAG
chromosome	2955881	2955898	PSPPH_2539_pwm_target_site_53	13.1184	+	4.46E-06	CGACCTGCTGGTCGGCAG
chromosome	2955881	2955898	PSPPH_2539_pwm_target_site_54	13.1184	-	4.46E-06	CTGCCGACCAGCAGGTCG
chromosome	2963071	2963088	PSPPH_2539_pwm_target_site_55	13.8158	-	3.27E-06	CTGACGGATGCCAGTAAG
chromosome	2963071	2963088	PSPPH_2539_pwm_target_site_56	13.8158	+	3.27E-06	CTTACTGGCATCCGTCAG
chromosome	3161488	3161505	PSPPH_2539_pwm_target_site_57	11.6184	+	8.44E-06	CTACTTGCTGACCGATAG
chromosome	3161488	3161505	PSPPH_2539_pwm_target_site_58	11.6184	-	8.44E-06	CTATCGGTCAGCAAGTAG
chromosome	3398560	3398577	PSPPH_2539_pwm_target_site_59	13.9605	+	3.06E-06	CTGACTGCCGACTGGCAG
chromosome	3398560	3398577	PSPPH_2539_pwm_target_site_60	13.9605	-	3.06E-06	CTGCCAGTCGGCAGTCAG
chromosome	3399542	3399559	PSPPH_2539_pwm_target_site_61	15.25	-	1.68E-06	CTACCTGCCGACCGGTAA
chromosome	3399542	3399559	PSPPH_2539_pwm_target_site_62	15.25	+	1.68E-06	TTACCGGTCGGCAGGTAG
chromosome	3498593	3498610	PSPPH_2539_pwm_target_site_63	11.7368	-	8.03E-06	CTACCTGATCTCCGTTAA
chromosome	3498593	3498610	PSPPH_2539_pwm_target_site_64	11.7368	+	8.03E-06	TTAACGGAGATCAGGTAG
chromosome	3633863	3633880	PSPPH_2539_pwm_target_site_65	11.25	+	9.77E-06	CTAACTTTTCAACGGTAG
chromosome	3633863	3633880	PSPPH_2539_pwm_target_site_66	11.25	-	9.77E-06	CTACCGTTGAAAAGTTAG
chromosome	3661552	3661569	PSPPH_2539_pwm_target_site_67	11.7632	-	7.94E-06	CTGCCGAACGACCGTTAC
chromosome	3661552	3661569	PSPPH_2539_pwm_target_site_68	11.7632	+	7.94E-06	GTAACGGTCGTTCGGCAG
chromosome	3790932	3790949	PSPPH_2539_pwm_target_site_69	12.1316	+	6.82E-06	CTACCTGCCAATCGTCAA
chromosome	3790932	3790949	PSPPH_2539_pwm_target_site_70	12.1316	-	6.82E-06	TTGACGATTGGCAGGTAG
chromosome	4027418	4027435	PSPPH_2539_pwm_target_site_71	21.0658	-	6.88E-08	CTACCTGACAACAGTCAG
chromosome	4027418	4027435	PSPPH_2539_pwm_target_site_72	21.0658	+	6.88E-08	CTGACTGTTGTCAGGTAG
chromosome	4028247	4028264	PSPPH_2539_pwm_target_site_73	17.8158	-	4.58E-07	CTAACAGTTGTTAGGTAG
chromosome	4028247	4028264	PSPPH_2539_pwm_target_site_74	17.8158	+	4.58E-07	CTACCTAACAACTGTTAG
chromosome	4028251	4028268	PSPPH_2539_pwm_target_site_75	16.3684	+	9.78E-07	CTAACAACTGTTAGGTAG
chromosome	4028251	4028268	PSPPH_2539_pwm_target_site_76	16.3684	-	9.78E-07	CTACCTAACAGTTGTTAG
chromosome	4028305	4028322	PSPPH_2539_pwm_target_site_77	16.1579	-	1.08E-06	CTAACAAATGTTAGGTAG
chromosome	4028305	4028322	PSPPH_2539_pwm_target_site_78	16.1579	+	1.08E-06	CTACCTAACATTTGTTAG
chromosome	4707677	4707694	PSPPH_2539_pwm_target_site_79	11.6711	-	8.25E-06	CTACCTGAGTACCGGCAG
chromosome	4707677	4707694	PSPPH_2539_pwm_target_site_80	11.6711	+	8.25E-06	CTGCCGGTACTCAGGTAG
chromosome	4746998	4747015	PSPPH_2539_pwm_target_site_81	14.9605	-	1.93E-06	CGACCTGTCGCTCGATAG
chromosome	4746998	4747015	PSPPH_2539_pwm_target_site_82	14.9605	+	1.93E-06	CTATCGAGCGACAGGTCG
chromosome	5137471	5137488	PSPPH_2539_pwm_target_site_83	12.1579	+	6.73E-06	CGAACTTGTGACCGTCAG
chromosome	5137471	5137488	PSPPH_2539_pwm_target_site_84	12.1579	-	6.73E-06	CTGACGGTCACAAGTTCG
chromosome	5144768	5144785	PSPPH_2539_pwm_target_site_85	13.4342	-	3.87E-06	CTGACTGTCAGCAGGTAC
chromosome	5144768	5144785	PSPPH_2539_pwm_target_site_86	13.4342	+	3.87E-06	GTACCTGCTGACAGTCAG
chromosome	5249404	5249421	PSPPH_2539_pwm_target_site_87	11.25	+	9.77E-06	CTAACTTTTCAACGGTAG
chromosome	5249404	5249421	PSPPH_2539_pwm_target_site_88	11.25	-	9.77E-06	CTACCGTTGAAAAGTTAG
chromosome	5672286	5672303	PSPPH_2539_pwm_target_site_89	13.2237	+	4.26E-06	CTAACGACGATCTGGTAG
chromosome	5672286	5672303	PSPPH_2539_pwm_target_site_90	13.2237	-	4.26E-06	CTACCAGATCGTCGTTAG
chromosome	5781533	5781550	PSPPH_2539_pwm_target_site_91	11.25	+	9.77E-06	CTAACTTTTCAACGGTAG
chromosome	5781533	5781550	PSPPH_2539_pwm_target_site_92	11.25	-	9.77E-06	CTACCGTTGAAAAGTTAG
chromosome	5867518	5867535	PSPPH_2539_pwm_target_site_93	11.7368	-	8.03E-06	CTGACGGTGGTCAGTTAC
chromosome	5867518	5867535	PSPPH_2539_pwm_target_site_94	11.7368	+	8.03E-06	GTAACTGACCACCGTCAG
large_plasmid	128536	128553	PSPPH_2539_pwm_target_site_95	15.25	-	1.68E-06	CGAACTGCTGCTCGATAG
large_plasmid	128536	128553	PSPPH_2539_pwm_target_site_96	15.25	+	1.68E-06	CTATCGAGCAGCAGTTCG
small_plasmid	22205	22222	PSPPH_2539_pwm_target_site_97	15.25	-	1.68E-06	CGAACTGCTGCTCGATAG
small_plasmid	22205	22222	PSPPH_2539_pwm_target_site_98	15.25	+	1.68E-06	CTATCGAGCAGCAGTTCG
small_plasmid	43659	43676	PSPPH_2539_pwm_target_site_99	16.4868	+	9.13E-07	CTGACGGTTAACCGGCAG
small_plasmid	43659	43676	PSPPH_2539_pwm_target_site_100	16.4868	-	9.13E-07	CTGCCGGTTAACCGTCAG
