# Supplementary material for: A compendium of DNA-binding specificities of transcription factors in Pseudomonas syringae
Source: Nat Commun. 2020 Oct 2;11:4947. doi: 10.1038/s41467-020-18744-7 (PMC7532196; doi:10.1038/s41467-020-18744-7)
Supplement: Supplementary file 5 — Supplementary Data 2 [file 41467_2020_18744_MOESM5_ESM.zip › all_TF_pwm_target_sites_bed/PSPPH_2563_pwm_target_site_info_bed6_plus.bed]

chrom	start	end	name	score	strand	p_value	matched_sequence
chromosome	1554858	1554875	PSPPH_2563_pwm_target_site_1	14.2738	-	5.99E-06	CATATGATCGATCACATG
chromosome	1554858	1554875	PSPPH_2563_pwm_target_site_2	14.2738	+	5.99E-06	CATGTGATCGATCATATG
chromosome	3337061	3337078	PSPPH_2563_pwm_target_site_3	13.3333	+	9.95E-06	GATTTAAATATTTAAATA
chromosome	3337061	3337078	PSPPH_2563_pwm_target_site_4	13.3333	-	9.95E-06	TATTTAAATATTTAAATC
chromosome	4608498	4608515	PSPPH_2563_pwm_target_site_5	17.1548	-	9.72E-07	CATATATATGACTATATA
chromosome	4608498	4608515	PSPPH_2563_pwm_target_site_6	17.1548	+	9.72E-07	TATATAGTCATATATATG
