# Supplementary material for: A compendium of DNA-binding specificities of transcription factors in Pseudomonas syringae
Source: Nat Commun. 2020 Oct 2;11:4947. doi: 10.1038/s41467-020-18744-7 (PMC7532196; doi:10.1038/s41467-020-18744-7)
Supplement: Supplementary file 5 — Supplementary Data 2 [file 41467_2020_18744_MOESM5_ESM.zip › all_TF_pwm_target_sites_bed/PSPPH_2677_pwm_target_site_info_bed6_plus.bed]

chrom	start	end	name	score	strand	p_value	matched_sequence
chromosome	165673	165688	PSPPH_2677_pwm_target_site_1	12.8923	+	4.02E-06	GGCACAGGCCTGCGCC
chromosome	165673	165688	PSPPH_2677_pwm_target_site_2	12.8923	-	4.02E-06	GGCGCAGGCCTGTGCC
chromosome	207196	207211	PSPPH_2677_pwm_target_site_3	12.3692	+	8.09E-06	TGCACATGCCGGTGCA
chromosome	207196	207211	PSPPH_2677_pwm_target_site_4	12.3692	-	8.09E-06	TGCACCGGCATGTGCA
chromosome	346798	346813	PSPPH_2677_pwm_target_site_5	12.9385	+	3.71E-06	CGCGCAGGCCTGCACG
chromosome	346798	346813	PSPPH_2677_pwm_target_site_6	12.9385	-	3.71E-06	CGTGCAGGCCTGCGCG
chromosome	347258	347273	PSPPH_2677_pwm_target_site_7	12.5308	+	6.51E-06	TGGGCATGGATGTACA
chromosome	347258	347273	PSPPH_2677_pwm_target_site_8	12.5308	-	6.51E-06	TGTACATCCATGCCCA
chromosome	417338	417353	PSPPH_2677_pwm_target_site_9	12.2231	-	9.77E-06	GGTACAGGCCTACACC
chromosome	417338	417353	PSPPH_2677_pwm_target_site_10	12.2231	+	9.77E-06	GGTGTAGGCCTGTACC
chromosome	712760	712775	PSPPH_2677_pwm_target_site_11	12.8769	+	4.06E-06	GGTACAGGCAAGTACC
chromosome	712760	712775	PSPPH_2677_pwm_target_site_12	12.8769	-	4.06E-06	GGTACTTGCCTGTACC
chromosome	766781	766796	PSPPH_2677_pwm_target_site_13	12.6154	+	5.85E-06	CGCGCAGTGATGTACA
chromosome	766781	766796	PSPPH_2677_pwm_target_site_14	12.6154	-	5.85E-06	TGTACATCACTGCGCG
chromosome	795191	795206	PSPPH_2677_pwm_target_site_15	12.6769	+	5.33E-06	AGTACATGCATGTGAA
chromosome	795191	795206	PSPPH_2677_pwm_target_site_16	12.6769	-	5.33E-06	TTCACATGCATGTACT
chromosome	866812	866827	PSPPH_2677_pwm_target_site_17	13.4769	+	1.68E-06	CGCACACCCATGTACG
chromosome	866812	866827	PSPPH_2677_pwm_target_site_18	13.4769	-	1.68E-06	CGTACATGGGTGTGCG
chromosome	1148387	1148402	PSPPH_2677_pwm_target_site_19	12.5538	-	6.33E-06	AATACATAGCTGTACG
chromosome	1148387	1148402	PSPPH_2677_pwm_target_site_20	12.5538	+	6.33E-06	CGTACAGCTATGTATT
chromosome	1835697	1835712	PSPPH_2677_pwm_target_site_21	13.0769	+	3.05E-06	GGTACAAGCCTGCACA
chromosome	1835697	1835712	PSPPH_2677_pwm_target_site_22	13.0769	-	3.05E-06	TGTGCAGGCTTGTACC
chromosome	1863549	1863564	PSPPH_2677_pwm_target_site_23	12.6692	+	5.40E-06	GGTACACAGATGTATA
chromosome	1863549	1863564	PSPPH_2677_pwm_target_site_24	12.6692	-	5.40E-06	TATACATCTGTGTACC
chromosome	1914222	1914237	PSPPH_2677_pwm_target_site_25	12.4692	-	7.05E-06	CGCACATGGATATACG
chromosome	1914222	1914237	PSPPH_2677_pwm_target_site_26	12.4692	+	7.05E-06	CGTATATCCATGTGCG
chromosome	2043528	2043543	PSPPH_2677_pwm_target_site_27	13.1154	+	2.86E-06	GGCGCATGTCTGTACC
chromosome	2043528	2043543	PSPPH_2677_pwm_target_site_28	13.1154	-	2.86E-06	GGTACAGACATGCGCC
chromosome	2053961	2053976	PSPPH_2677_pwm_target_site_29	13.4615	+	1.74E-06	TGCACATGCGTGCGCA
chromosome	2053961	2053976	PSPPH_2677_pwm_target_site_30	13.4615	-	1.74E-06	TGCGCACGCATGTGCA
chromosome	2113498	2113513	PSPPH_2677_pwm_target_site_31	12.5538	+	6.33E-06	TGCACATTGATGCGCA
chromosome	2113498	2113513	PSPPH_2677_pwm_target_site_32	12.5538	-	6.33E-06	TGCGCATCAATGTGCA
chromosome	2242460	2242475	PSPPH_2677_pwm_target_site_33	12.8769	-	4.06E-06	CGCGCACGCCTGTGCA
chromosome	2242460	2242475	PSPPH_2677_pwm_target_site_34	12.8769	+	4.06E-06	TGCACAGGCGTGCGCG
chromosome	2269666	2269681	PSPPH_2677_pwm_target_site_35	13.8923	-	8.21E-07	CGCGCAGGCCTGTACG
chromosome	2269666	2269681	PSPPH_2677_pwm_target_site_36	13.8923	+	8.21E-07	CGTACAGGCCTGCGCG
chromosome	2364145	2364160	PSPPH_2677_pwm_target_site_37	12.5154	-	6.68E-06	AGCGCAGACCTGTACC
chromosome	2364145	2364160	PSPPH_2677_pwm_target_site_38	12.5154	+	6.68E-06	GGTACAGGTCTGCGCT
chromosome	2515857	2515872	PSPPH_2677_pwm_target_site_39	12.8769	-	4.06E-06	TGCACTGCCATGTACA
chromosome	2515857	2515872	PSPPH_2677_pwm_target_site_40	12.8769	+	4.06E-06	TGTACATGGCAGTGCA
chromosome	2567233	2567248	PSPPH_2677_pwm_target_site_41	13.2	-	2.54E-06	TGCACATTGATGCACA
chromosome	2567233	2567248	PSPPH_2677_pwm_target_site_42	13.2	+	2.54E-06	TGTGCATCAATGTGCA
chromosome	2644448	2644463	PSPPH_2677_pwm_target_site_43	12.2923	-	8.93E-06	GGTGCAGGCCTGTTCA
chromosome	2644448	2644463	PSPPH_2677_pwm_target_site_44	12.2923	+	8.93E-06	TGAACAGGCCTGCACC
chromosome	3051746	3051761	PSPPH_2677_pwm_target_site_45	12.2077	-	9.91E-06	GGCACAACGATGTACA
chromosome	3051746	3051761	PSPPH_2677_pwm_target_site_46	12.2077	+	9.91E-06	TGTACATCGTTGTGCC
chromosome	3223792	3223807	PSPPH_2677_pwm_target_site_47	12.3615	-	8.21E-06	GGCACATCGCTGCGCA
chromosome	3223792	3223807	PSPPH_2677_pwm_target_site_48	12.3615	+	8.21E-06	TGCGCAGCGATGTGCC
chromosome	3235010	3235025	PSPPH_2677_pwm_target_site_49	12.2462	+	9.59E-06	GGCACAGCGCTGCGCA
chromosome	3235010	3235025	PSPPH_2677_pwm_target_site_50	12.2462	-	9.59E-06	TGCGCAGCGCTGTGCC
chromosome	3248183	3248198	PSPPH_2677_pwm_target_site_51	12.2538	-	9.48E-06	CGGACATCGCTGTACA
chromosome	3248183	3248198	PSPPH_2677_pwm_target_site_52	12.2538	+	9.48E-06	TGTACAGCGATGTCCG
chromosome	3663826	3663841	PSPPH_2677_pwm_target_site_53	12.2923	-	8.93E-06	CGTGCAGCGCTGCACG
chromosome	3663826	3663841	PSPPH_2677_pwm_target_site_54	12.2923	+	8.93E-06	CGTGCAGCGCTGCACG
chromosome	3778177	3778192	PSPPH_2677_pwm_target_site_55	12.7538	+	4.77E-06	GACACATGGCTGTGCA
chromosome	3778177	3778192	PSPPH_2677_pwm_target_site_56	12.7538	-	4.77E-06	TGCACAGCCATGTGTC
chromosome	3793815	3793830	PSPPH_2677_pwm_target_site_57	13.0154	+	3.33E-06	TGCACAGGCAGGTACA
chromosome	3793815	3793830	PSPPH_2677_pwm_target_site_58	13.0154	-	3.33E-06	TGTACCTGCCTGTGCA
chromosome	3881537	3881552	PSPPH_2677_pwm_target_site_59	12.2154	+	9.84E-06	AGCGCAGGCGTGTACC
chromosome	3881537	3881552	PSPPH_2677_pwm_target_site_60	12.2154	-	9.84E-06	GGTACACGCCTGCGCT
chromosome	3958500	3958515	PSPPH_2677_pwm_target_site_61	12.2462	-	9.59E-06	GATGCACACCTGTACA
chromosome	3958500	3958515	PSPPH_2677_pwm_target_site_62	12.2462	+	9.59E-06	TGTACAGGTGTGCATC
chromosome	3972475	3972490	PSPPH_2677_pwm_target_site_63	12.2615	-	9.34E-06	TGAACATTCATGTGCA
chromosome	3972475	3972490	PSPPH_2677_pwm_target_site_64	12.2615	+	9.34E-06	TGCACATGAATGTTCA
chromosome	3974693	3974708	PSPPH_2677_pwm_target_site_65	12.9231	+	3.82E-06	TGCGCATACATGCGCA
chromosome	3974693	3974708	PSPPH_2677_pwm_target_site_66	12.9231	-	3.82E-06	TGCGCATGTATGCGCA
chromosome	4424028	4424043	PSPPH_2677_pwm_target_site_67	12.3154	+	8.69E-06	CATGCAGGCGTGTACC
chromosome	4424028	4424043	PSPPH_2677_pwm_target_site_68	12.3154	-	8.69E-06	GGTACACGCCTGCATG
chromosome	4440784	4440799	PSPPH_2677_pwm_target_site_69	13.0846	+	3.03E-06	GGTGCATTGCTGTACA
chromosome	4440784	4440799	PSPPH_2677_pwm_target_site_70	13.0846	-	3.03E-06	TGTACAGCAATGCACC
chromosome	4461179	4461194	PSPPH_2677_pwm_target_site_71	14.2923	+	4.03E-07	GGTGCAGGTCTGTACA
chromosome	4461179	4461194	PSPPH_2677_pwm_target_site_72	14.2923	-	4.03E-07	TGTACAGACCTGCACC
chromosome	4517648	4517663	PSPPH_2677_pwm_target_site_73	12.9846	-	3.50E-06	CGTGCAGCTATGCACA
chromosome	4517648	4517663	PSPPH_2677_pwm_target_site_74	12.9846	+	3.50E-06	TGTGCATAGCTGCACG
chromosome	4626886	4626901	PSPPH_2677_pwm_target_site_75	12.2923	-	8.93E-06	CGTACAGCGCAGTACA
chromosome	4626886	4626901	PSPPH_2677_pwm_target_site_76	12.2923	+	8.93E-06	TGTACTGCGCTGTACG
chromosome	4657679	4657694	PSPPH_2677_pwm_target_site_77	13.0846	+	3.03E-06	TGCACATGACTGCGCA
chromosome	4657679	4657694	PSPPH_2677_pwm_target_site_78	13.0846	-	3.03E-06	TGCGCAGTCATGTGCA
chromosome	4725200	4725215	PSPPH_2677_pwm_target_site_79	12.6846	+	5.31E-06	CATACAGGCCTGCGCG
chromosome	4725200	4725215	PSPPH_2677_pwm_target_site_80	12.6846	-	5.31E-06	CGCGCAGGCCTGTATG
chromosome	4733889	4733904	PSPPH_2677_pwm_target_site_81	12.2231	-	9.77E-06	GGCATAGGCCTGCACA
chromosome	4733889	4733904	PSPPH_2677_pwm_target_site_82	12.2231	+	9.77E-06	TGTGCAGGCCTATGCC
chromosome	4739278	4739293	PSPPH_2677_pwm_target_site_83	12.6538	-	5.49E-06	CGCACATCGATGCGCA
chromosome	4739278	4739293	PSPPH_2677_pwm_target_site_84	12.6538	+	5.49E-06	TGCGCATCGATGTGCG
chromosome	4859652	4859667	PSPPH_2677_pwm_target_site_85	12.9846	+	3.50E-06	CGCGCATGTCTGCACA
chromosome	4859652	4859667	PSPPH_2677_pwm_target_site_86	12.9846	-	3.50E-06	TGTGCAGACATGCGCG
chromosome	4863748	4863763	PSPPH_2677_pwm_target_site_87	12.5385	+	6.45E-06	CGTACCGACCTGTACA
chromosome	4863748	4863763	PSPPH_2677_pwm_target_site_88	12.5385	-	6.45E-06	TGTACAGGTCGGTACG
chromosome	5291498	5291513	PSPPH_2677_pwm_target_site_89	12.7	-	5.23E-06	TGCACAGCGGTGCACA
chromosome	5291498	5291513	PSPPH_2677_pwm_target_site_90	12.7	+	5.23E-06	TGTGCACCGCTGTGCA
chromosome	5338292	5338307	PSPPH_2677_pwm_target_site_91	13.1154	+	2.86E-06	GGCACACGTCTGTGCA
chromosome	5338292	5338307	PSPPH_2677_pwm_target_site_92	13.1154	-	2.86E-06	TGCACAGACGTGTGCC
chromosome	5701492	5701507	PSPPH_2677_pwm_target_site_93	12.3615	+	8.21E-06	GGCGCAGCGATGTACC
chromosome	5701492	5701507	PSPPH_2677_pwm_target_site_94	12.3615	-	8.21E-06	GGTACATCGCTGCGCC
small_plasmid	3063	3078	PSPPH_2677_pwm_target_site_95	12.2462	+	9.59E-06	CGCACAGGGATGTTCA
small_plasmid	3063	3078	PSPPH_2677_pwm_target_site_96	12.2462	-	9.59E-06	TGAACATCCCTGTGCG
