# Supplementary material for: A compendium of DNA-binding specificities of transcription factors in Pseudomonas syringae
Source: Nat Commun. 2020 Oct 2;11:4947. doi: 10.1038/s41467-020-18744-7 (PMC7532196; doi:10.1038/s41467-020-18744-7)
Supplement: Supplementary file 5 — Supplementary Data 2 [file 41467_2020_18744_MOESM5_ESM.zip › all_TF_pwm_target_sites_bed/PSPPH_2688_pwm_target_site_info_bed6_plus.bed]

chrom	start	end	name	score	strand	p_value	matched_sequence
chromosome	219544	219553	PSPPH_2688_pwm_target_site_1	11.2185	-	9.62E-06	ATTCTTGAAT
chromosome	301247	301256	PSPPH_2688_pwm_target_site_2	11.2185	-	9.62E-06	ATTCTGGAAT
chromosome	441343	441352	PSPPH_2688_pwm_target_site_3	11.2384	-	6.63E-06	ATTGTTGAAT
chromosome	702992	703001	PSPPH_2688_pwm_target_site_4	11.4172	+	3.64E-06	ATTATTGAAT
chromosome	889308	889317	PSPPH_2688_pwm_target_site_5	11.2384	-	6.63E-06	ATTGTTGAAT
chromosome	1228767	1228776	PSPPH_2688_pwm_target_site_6	11.2384	+	6.63E-06	ATTGTGGAAT
chromosome	1454425	1454434	PSPPH_2688_pwm_target_site_7	11.2185	+	9.62E-06	ATTCTTGAAT
chromosome	1795320	1795329	PSPPH_2688_pwm_target_site_8	11.2185	-	9.62E-06	ATTCTGGAAT
chromosome	1932478	1932487	PSPPH_2688_pwm_target_site_9	11.2185	-	9.62E-06	ATTCTGGAAT
chromosome	2081607	2081616	PSPPH_2688_pwm_target_site_10	11.2384	+	6.63E-06	ATTGTTGAAT
chromosome	2254866	2254875	PSPPH_2688_pwm_target_site_11	11.2185	+	9.62E-06	ATTCTGGAAT
chromosome	2292999	2293008	PSPPH_2688_pwm_target_site_12	11.4172	+	3.64E-06	ATTATTGAAT
chromosome	2666351	2666360	PSPPH_2688_pwm_target_site_13	11.2185	+	9.62E-06	ATTCTGGAAT
chromosome	2864676	2864685	PSPPH_2688_pwm_target_site_14	11.2384	+	6.63E-06	ATTGTGGAAT
chromosome	3211523	3211532	PSPPH_2688_pwm_target_site_15	11.2384	+	6.63E-06	ATTGTTGAAT
chromosome	3270124	3270133	PSPPH_2688_pwm_target_site_16	11.2185	-	9.62E-06	ATTCTGGAAT
chromosome	3455719	3455728	PSPPH_2688_pwm_target_site_17	11.2185	+	9.62E-06	ATTCTTGAAT
chromosome	3691141	3691150	PSPPH_2688_pwm_target_site_18	11.4172	+	3.64E-06	ATTATTGAAT
chromosome	3741821	3741830	PSPPH_2688_pwm_target_site_19	11.2185	+	9.62E-06	ATTCTGGAAT
chromosome	4520709	4520718	PSPPH_2688_pwm_target_site_20	11.2384	-	6.63E-06	ATTGTGGAAT
chromosome	4543917	4543926	PSPPH_2688_pwm_target_site_21	11.2185	-	9.62E-06	ATTCTTGAAT
chromosome	4652185	4652194	PSPPH_2688_pwm_target_site_22	11.2185	-	9.62E-06	ATTCTGGAAT
chromosome	4749636	4749645	PSPPH_2688_pwm_target_site_23	11.2384	-	6.63E-06	ATTGTTGAAT
chromosome	4853388	4853397	PSPPH_2688_pwm_target_site_24	11.2185	-	9.62E-06	ATTCTTGAAT
chromosome	5499235	5499244	PSPPH_2688_pwm_target_site_25	11.2185	+	9.62E-06	ATTCTGGAAT
chromosome	5713007	5713016	PSPPH_2688_pwm_target_site_26	11.2384	+	6.63E-06	ATTGTTGAAT
large_plasmid	36268	36277	PSPPH_2688_pwm_target_site_27	11.2185	+	9.62E-06	ATTCTTGAAT
large_plasmid	79657	79666	PSPPH_2688_pwm_target_site_28	11.4172	-	3.64E-06	ATTATTGAAT
large_plasmid	94747	94756	PSPPH_2688_pwm_target_site_29	11.2384	-	6.63E-06	ATTGTTGAAT
