# Supplementary material for: A compendium of DNA-binding specificities of transcription factors in Pseudomonas syringae
Source: Nat Commun. 2020 Oct 2;11:4947. doi: 10.1038/s41467-020-18744-7 (PMC7532196; doi:10.1038/s41467-020-18744-7)
Supplement: Supplementary file 5 — Supplementary Data 2 [file 41467_2020_18744_MOESM5_ESM.zip › all_TF_pwm_target_sites_bed/PSPPH_2689_pwm_target_site_info_bed6_plus.bed]

chrom	start	end	name	score	strand	p_value	matched_sequence
chromosome	149199	149212	PSPPH_2689_pwm_target_site_1	17.4921	-	1.58E-07	ACGAACTGGTTCGT
chromosome	149199	149212	PSPPH_2689_pwm_target_site_2	17.5238	+	1.45E-07	ACGAACCAGTTCGT
chromosome	319095	319108	PSPPH_2689_pwm_target_site_3	15.7619	+	1.47E-06	ACGAACCGGATAGG
chromosome	319095	319108	PSPPH_2689_pwm_target_site_4	15.7778	-	1.44E-06	CCTATCCGGTTCGT
chromosome	582952	582965	PSPPH_2689_pwm_target_site_5	13.8889	-	7.14E-06	ACGACCCGGGTAGA
chromosome	582952	582965	PSPPH_2689_pwm_target_site_6	13.9206	+	6.98E-06	TCTACCCGGGTCGT
chromosome	1073642	1073655	PSPPH_2689_pwm_target_site_7	14.0238	-	6.48E-06	CCTACCTGTTTCGT
chromosome	1073642	1073655	PSPPH_2689_pwm_target_site_8	14.0952	+	6.09E-06	ACGAAACAGGTAGG
chromosome	1328909	1328922	PSPPH_2689_pwm_target_site_9	15.2302	+	2.42E-06	ACGAAACGTGTAGT
chromosome	1328909	1328922	PSPPH_2689_pwm_target_site_10	15.2302	-	2.42E-06	ACTACACGTTTCGT
chromosome	1926821	1926834	PSPPH_2689_pwm_target_site_11	14.3016	+	5.10E-06	CCGATCTGGATCGT
chromosome	1926821	1926834	PSPPH_2689_pwm_target_site_12	14.3333	-	5.00E-06	ACGATCCAGATCGG
chromosome	2153515	2153528	PSPPH_2689_pwm_target_site_13	14.0238	+	6.48E-06	CCTACCTGTTTCGT
chromosome	2153515	2153528	PSPPH_2689_pwm_target_site_14	14.0952	-	6.09E-06	ACGAAACAGGTAGG
chromosome	2233529	2233542	PSPPH_2689_pwm_target_site_15	15.5476	-	1.84E-06	ACGAAACGTTTCGT
chromosome	2233529	2233542	PSPPH_2689_pwm_target_site_16	15.5476	+	1.84E-06	ACGAAACGTTTCGT
chromosome	2400310	2400323	PSPPH_2689_pwm_target_site_17	14.1825	-	5.64E-06	ACGACACGTATCGT
chromosome	2400310	2400323	PSPPH_2689_pwm_target_site_18	14.1984	+	5.48E-06	ACGATACGTGTCGT
chromosome	2464693	2464706	PSPPH_2689_pwm_target_site_19	18.3254	-	2.15E-08	ACGAACCGGTTAGT
chromosome	2464693	2464706	PSPPH_2689_pwm_target_site_20	18.3492	+	1.29E-08	ACTAACCGGTTCGT
chromosome	3090644	3090657	PSPPH_2689_pwm_target_site_21	16.5556	+	6.21E-07	ACGACCCGGATCGT
chromosome	3090644	3090657	PSPPH_2689_pwm_target_site_22	16.5714	-	5.91E-07	ACGATCCGGGTCGT
chromosome	3917969	3917982	PSPPH_2689_pwm_target_site_23	14.0794	+	6.19E-06	ACGATCCAGTGCGT
chromosome	3917969	3917982	PSPPH_2689_pwm_target_site_24	14.0952	-	6.09E-06	ACGCACTGGATCGT
chromosome	3972624	3972637	PSPPH_2689_pwm_target_site_25	13.9048	-	7.07E-06	ACGAACTGGATCGA
chromosome	3972624	3972637	PSPPH_2689_pwm_target_site_26	13.9365	+	6.91E-06	TCGATCCAGTTCGT
chromosome	4487486	4487499	PSPPH_2689_pwm_target_site_27	14.2143	+	5.35E-06	TCGACCCGGTTCGT
chromosome	4487486	4487499	PSPPH_2689_pwm_target_site_28	14.2302	-	5.26E-06	ACGAACCGGGTCGA
chromosome	4568676	4568689	PSPPH_2689_pwm_target_site_29	14.0556	+	6.32E-06	ACGAACTGGAGCGT
chromosome	4568676	4568689	PSPPH_2689_pwm_target_site_30	14.119	-	5.97E-06	ACGCTCCAGTTCGT
chromosome	4609982	4609995	PSPPH_2689_pwm_target_site_31	14.9286	+	3.05E-06	CCGAACTGGATCGT
chromosome	4609982	4609995	PSPPH_2689_pwm_target_site_32	14.9524	-	2.94E-06	ACGATCCAGTTCGG
chromosome	5074750	5074763	PSPPH_2689_pwm_target_site_33	14.7698	+	3.52E-06	ACTAAACGGTGAGT
chromosome	5074750	5074763	PSPPH_2689_pwm_target_site_34	14.7698	-	3.52E-06	ACTCACCGTTTAGT
chromosome	5175977	5175990	PSPPH_2689_pwm_target_site_35	13.5952	+	9.36E-06	ACTATACAGATCGG
chromosome	5225886	5225899	PSPPH_2689_pwm_target_site_36	15.3571	+	2.15E-06	ACTAACTGGATCGG
chromosome	5225886	5225899	PSPPH_2689_pwm_target_site_37	15.3571	-	2.15E-06	CCGATCCAGTTAGT
chromosome	5235516	5235529	PSPPH_2689_pwm_target_site_38	15.0397	-	2.73E-06	ACGATCTGTATCGT
chromosome	5235516	5235529	PSPPH_2689_pwm_target_site_39	15.1111	+	2.65E-06	ACGATACAGATCGT
chromosome	5538464	5538477	PSPPH_2689_pwm_target_site_40	14.0794	-	6.19E-06	CCGACCTGGGTCGT
chromosome	5538464	5538477	PSPPH_2689_pwm_target_site_41	14.1111	+	6.00E-06	ACGACCCAGGTCGG
