# Supplementary material for: A compendium of DNA-binding specificities of transcription factors in Pseudomonas syringae
Source: Nat Commun. 2020 Oct 2;11:4947. doi: 10.1038/s41467-020-18744-7 (PMC7532196; doi:10.1038/s41467-020-18744-7)
Supplement: Supplementary file 5 — Supplementary Data 2 [file 41467_2020_18744_MOESM5_ESM.zip › all_TF_pwm_target_sites_bed/PSPPH_2693_pwm_target_site_info_bed6_plus.bed]

chrom	start	end	name	score	strand	p_value	matched_sequence
chromosome	26620	26630	PSPPH_2693_pwm_target_site_1	8.6633	-	6.78E-06	CATCCAGCATG
chromosome	26620	26630	PSPPH_2693_pwm_target_site_2	8.64646	+	7.95E-06	CATGCTGGATG
chromosome	52465	52475	PSPPH_2693_pwm_target_site_3	9.50842	-	4.10E-07	CATGCTGCATG
chromosome	52465	52475	PSPPH_2693_pwm_target_site_4	9.51852	+	2.05E-07	CATGCAGCATG
chromosome	116222	116232	PSPPH_2693_pwm_target_site_5	8.95623	-	2.48E-06	AATGCAGCATG
chromosome	116222	116232	PSPPH_2693_pwm_target_site_6	8.92929	+	3.22E-06	CATGCTGCATT
chromosome	130236	130246	PSPPH_2693_pwm_target_site_7	9.19865	+	1.16E-06	CATGATGCATG
chromosome	130236	130246	PSPPH_2693_pwm_target_site_8	9.20539	-	9.09E-07	CATGCATCATG
chromosome	197566	197576	PSPPH_2693_pwm_target_site_9	9.19865	-	1.16E-06	CATGATGCATG
chromosome	197566	197576	PSPPH_2693_pwm_target_site_10	9.20539	+	9.09E-07	CATGCATCATG
chromosome	210618	210628	PSPPH_2693_pwm_target_site_11	9.19865	-	1.16E-06	CATGATGCATG
chromosome	210618	210628	PSPPH_2693_pwm_target_site_12	9.20539	+	9.09E-07	CATGCATCATG
chromosome	217763	217773	PSPPH_2693_pwm_target_site_13	8.6532	+	7.44E-06	CATCCTGCATG
chromosome	217763	217773	PSPPH_2693_pwm_target_site_14	8.65657	-	6.99E-06	CATGCAGGATG
chromosome	470091	470101	PSPPH_2693_pwm_target_site_15	8.89562	+	3.53E-06	CATGAATCATG
chromosome	470091	470101	PSPPH_2693_pwm_target_site_16	8.88552	-	3.83E-06	CATGATTCATG
chromosome	717044	717054	PSPPH_2693_pwm_target_site_17	9.19865	-	1.16E-06	CATGATGCATG
chromosome	717044	717054	PSPPH_2693_pwm_target_site_18	9.20539	+	9.09E-07	CATGCATCATG
chromosome	720616	720626	PSPPH_2693_pwm_target_site_19	9.00673	+	1.82E-06	CATGCTCCATG
chromosome	720616	720626	PSPPH_2693_pwm_target_site_20	9	-	2.02E-06	CATGGAGCATG
chromosome	747576	747586	PSPPH_2693_pwm_target_site_21	9.01684	+	1.61E-06	CATGCACCATG
chromosome	747576	747586	PSPPH_2693_pwm_target_site_22	8.9899	-	2.23E-06	CATGGTGCATG
chromosome	749655	749665	PSPPH_2693_pwm_target_site_23	8.6532	-	7.44E-06	CATCCTGCATG
chromosome	749655	749665	PSPPH_2693_pwm_target_site_24	8.65657	+	6.99E-06	CATGCAGGATG
chromosome	835098	835108	PSPPH_2693_pwm_target_site_25	8.95623	-	2.48E-06	AATGCAGCATG
chromosome	835098	835108	PSPPH_2693_pwm_target_site_26	8.92929	+	3.22E-06	CATGCTGCATT
chromosome	900617	900627	PSPPH_2693_pwm_target_site_27	9.19865	+	1.16E-06	CATGATGCATG
chromosome	900617	900627	PSPPH_2693_pwm_target_site_28	9.20539	-	9.09E-07	CATGCATCATG
chromosome	912093	912103	PSPPH_2693_pwm_target_site_29	9.19865	-	1.16E-06	CATGATGCATG
chromosome	912093	912103	PSPPH_2693_pwm_target_site_30	9.20539	+	9.09E-07	CATGCATCATG
chromosome	929865	929875	PSPPH_2693_pwm_target_site_31	9.19865	-	1.16E-06	CATGATGCATG
chromosome	929865	929875	PSPPH_2693_pwm_target_site_32	9.20539	+	9.09E-07	CATGCATCATG
chromosome	1070988	1070998	PSPPH_2693_pwm_target_site_33	9.19865	-	1.16E-06	CATGATGCATG
chromosome	1070988	1070998	PSPPH_2693_pwm_target_site_34	9.20539	+	9.09E-07	CATGCATCATG
chromosome	1092773	1092783	PSPPH_2693_pwm_target_site_35	9.19865	-	1.16E-06	CATGATGCATG
chromosome	1092773	1092783	PSPPH_2693_pwm_target_site_36	9.20539	+	9.09E-07	CATGCATCATG
chromosome	1105406	1105416	PSPPH_2693_pwm_target_site_37	9.00673	-	1.82E-06	CATGCTCCATG
chromosome	1105406	1105416	PSPPH_2693_pwm_target_site_38	9	+	2.02E-06	CATGGAGCATG
chromosome	1131421	1131431	PSPPH_2693_pwm_target_site_39	8.6633	+	6.78E-06	CATCCAGCATG
chromosome	1131421	1131431	PSPPH_2693_pwm_target_site_40	8.64646	-	7.95E-06	CATGCTGGATG
chromosome	1151372	1151382	PSPPH_2693_pwm_target_site_41	8.6633	+	6.78E-06	CATCCAGCATG
chromosome	1151372	1151382	PSPPH_2693_pwm_target_site_42	8.64646	-	7.95E-06	CATGCTGGATG
chromosome	1220570	1220580	PSPPH_2693_pwm_target_site_43	8.6532	-	7.44E-06	CATCCTGCATG
chromosome	1220570	1220580	PSPPH_2693_pwm_target_site_44	8.65657	+	6.99E-06	CATGCAGGATG
chromosome	1440871	1440881	PSPPH_2693_pwm_target_site_45	8.633	+	8.86E-06	AATGCTTCATG
chromosome	1440871	1440881	PSPPH_2693_pwm_target_site_46	8.62963	-	9.16E-06	CATGAAGCATT
chromosome	1440878	1440888	PSPPH_2693_pwm_target_site_47	9.20875	-	6.59E-07	CATGAAGCATG
chromosome	1440878	1440888	PSPPH_2693_pwm_target_site_48	9.19529	+	1.41E-06	CATGCTTCATG
chromosome	1531885	1531895	PSPPH_2693_pwm_target_site_49	8.94613	-	2.73E-06	AATGCTGCATG
chromosome	1531885	1531895	PSPPH_2693_pwm_target_site_50	8.93939	+	2.98E-06	CATGCAGCATT
chromosome	1555179	1555189	PSPPH_2693_pwm_target_site_51	9.50842	-	4.10E-07	CATGCTGCATG
chromosome	1555179	1555189	PSPPH_2693_pwm_target_site_52	9.51852	+	2.05E-07	CATGCAGCATG
chromosome	1562811	1562821	PSPPH_2693_pwm_target_site_53	8.6633	-	6.78E-06	CATCCAGCATG
chromosome	1562811	1562821	PSPPH_2693_pwm_target_site_54	8.64646	+	7.95E-06	CATGCTGGATG
chromosome	1594442	1594452	PSPPH_2693_pwm_target_site_55	9.19865	-	1.16E-06	CATGATGCATG
chromosome	1594442	1594452	PSPPH_2693_pwm_target_site_56	9.20539	+	9.09E-07	CATGCATCATG
chromosome	1628125	1628135	PSPPH_2693_pwm_target_site_57	9.00673	+	1.82E-06	CATGCTCCATG
chromosome	1628125	1628135	PSPPH_2693_pwm_target_site_58	9	-	2.02E-06	CATGGAGCATG
chromosome	1636512	1636522	PSPPH_2693_pwm_target_site_59	9.50842	-	4.10E-07	CATGCTGCATG
chromosome	1636512	1636522	PSPPH_2693_pwm_target_site_60	9.51852	+	2.05E-07	CATGCAGCATG
chromosome	1731605	1731615	PSPPH_2693_pwm_target_site_61	9.19865	+	1.16E-06	CATGATGCATG
chromosome	1731605	1731615	PSPPH_2693_pwm_target_site_62	9.20539	-	9.09E-07	CATGCATCATG
chromosome	1790969	1790979	PSPPH_2693_pwm_target_site_63	8.94613	-	2.73E-06	AATGCTGCATG
chromosome	1790969	1790979	PSPPH_2693_pwm_target_site_64	8.93939	+	2.98E-06	CATGCAGCATT
chromosome	1806070	1806080	PSPPH_2693_pwm_target_site_65	8.69697	+	5.08E-06	CATGATCCATG
chromosome	1806070	1806080	PSPPH_2693_pwm_target_site_66	8.68687	-	5.58E-06	CATGGATCATG
chromosome	1858047	1858057	PSPPH_2693_pwm_target_site_67	9.19865	+	1.16E-06	CATGATGCATG
chromosome	1858047	1858057	PSPPH_2693_pwm_target_site_68	9.20539	-	9.09E-07	CATGCATCATG
chromosome	1864021	1864031	PSPPH_2693_pwm_target_site_69	9.19865	+	1.16E-06	CATGATGCATG
chromosome	1864021	1864031	PSPPH_2693_pwm_target_site_70	9.20539	-	9.09E-07	CATGCATCATG
chromosome	1945939	1945949	PSPPH_2693_pwm_target_site_71	8.6532	+	7.44E-06	CATCCTGCATG
chromosome	1945939	1945949	PSPPH_2693_pwm_target_site_72	8.65657	-	6.99E-06	CATGCAGGATG
chromosome	2013406	2013416	PSPPH_2693_pwm_target_site_73	9.19865	-	1.16E-06	CATGATGCATG
chromosome	2013406	2013416	PSPPH_2693_pwm_target_site_74	9.20539	+	9.09E-07	CATGCATCATG
chromosome	2103987	2103997	PSPPH_2693_pwm_target_site_75	9.01684	+	1.61E-06	CATGCACCATG
chromosome	2103987	2103997	PSPPH_2693_pwm_target_site_76	8.9899	-	2.23E-06	CATGGTGCATG
chromosome	2129884	2129894	PSPPH_2693_pwm_target_site_77	8.95623	-	2.48E-06	AATGCAGCATG
chromosome	2129884	2129894	PSPPH_2693_pwm_target_site_78	8.92929	+	3.22E-06	CATGCTGCATT
chromosome	2180712	2180722	PSPPH_2693_pwm_target_site_79	9.19865	-	1.16E-06	CATGATGCATG
chromosome	2180712	2180722	PSPPH_2693_pwm_target_site_80	9.20539	+	9.09E-07	CATGCATCATG
chromosome	2302315	2302325	PSPPH_2693_pwm_target_site_81	8.6532	-	7.44E-06	CATCCTGCATG
chromosome	2302315	2302325	PSPPH_2693_pwm_target_site_82	8.65657	+	6.99E-06	CATGCAGGATG
chromosome	2320767	2320777	PSPPH_2693_pwm_target_site_83	8.6633	+	6.78E-06	CATCCAGCATG
chromosome	2320767	2320777	PSPPH_2693_pwm_target_site_84	8.64646	-	7.95E-06	CATGCTGGATG
chromosome	2322077	2322087	PSPPH_2693_pwm_target_site_85	8.68687	+	5.58E-06	CATGCTGTATG
chromosome	2322077	2322087	PSPPH_2693_pwm_target_site_86	8.6835	-	5.83E-06	CATACAGCATG
chromosome	2355624	2355634	PSPPH_2693_pwm_target_site_87	9.19865	-	1.16E-06	CATGATGCATG
chromosome	2355624	2355634	PSPPH_2693_pwm_target_site_88	9.20539	+	9.09E-07	CATGCATCATG
chromosome	2388735	2388745	PSPPH_2693_pwm_target_site_89	8.6633	+	6.78E-06	CATCCAGCATG
chromosome	2388735	2388745	PSPPH_2693_pwm_target_site_90	8.64646	-	7.95E-06	CATGCTGGATG
chromosome	2430592	2430602	PSPPH_2693_pwm_target_site_91	9.50842	+	4.10E-07	CATGCTGCATG
chromosome	2430592	2430602	PSPPH_2693_pwm_target_site_92	9.51852	-	2.05E-07	CATGCAGCATG
chromosome	2564376	2564386	PSPPH_2693_pwm_target_site_93	9.00673	-	1.82E-06	CATGCTCCATG
chromosome	2564376	2564386	PSPPH_2693_pwm_target_site_94	9	+	2.02E-06	CATGGAGCATG
chromosome	2588057	2588067	PSPPH_2693_pwm_target_site_95	9.50842	+	4.10E-07	CATGCTGCATG
chromosome	2588057	2588067	PSPPH_2693_pwm_target_site_96	9.51852	-	2.05E-07	CATGCAGCATG
chromosome	2655501	2655511	PSPPH_2693_pwm_target_site_97	9.19865	-	1.16E-06	CATGATGCATG
chromosome	2655501	2655511	PSPPH_2693_pwm_target_site_98	9.20539	+	9.09E-07	CATGCATCATG
chromosome	2675694	2675704	PSPPH_2693_pwm_target_site_99	9.19865	+	1.16E-06	CATGATGCATG
chromosome	2675694	2675704	PSPPH_2693_pwm_target_site_100	9.20539	-	9.09E-07	CATGCATCATG
chromosome	2694162	2694172	PSPPH_2693_pwm_target_site_101	9.00673	-	1.82E-06	CATGCTCCATG
chromosome	2694162	2694172	PSPPH_2693_pwm_target_site_102	9	+	2.02E-06	CATGGAGCATG
chromosome	2778198	2778208	PSPPH_2693_pwm_target_site_103	8.6532	-	7.44E-06	CATCCTGCATG
chromosome	2778198	2778208	PSPPH_2693_pwm_target_site_104	8.65657	+	6.99E-06	CATGCAGGATG
chromosome	2780481	2780491	PSPPH_2693_pwm_target_site_105	8.68687	-	5.58E-06	CATGCTGTATG
chromosome	2780481	2780491	PSPPH_2693_pwm_target_site_106	8.6835	+	5.83E-06	CATACAGCATG
chromosome	2869595	2869605	PSPPH_2693_pwm_target_site_107	9.19865	-	1.16E-06	CATGATGCATG
chromosome	2869595	2869605	PSPPH_2693_pwm_target_site_108	9.20539	+	9.09E-07	CATGCATCATG
chromosome	2900027	2900037	PSPPH_2693_pwm_target_site_109	9.50842	-	4.10E-07	CATGCTGCATG
chromosome	2900027	2900037	PSPPH_2693_pwm_target_site_110	9.51852	+	2.05E-07	CATGCAGCATG
chromosome	2916584	2916594	PSPPH_2693_pwm_target_site_111	9.19865	+	1.16E-06	CATGATGCATG
chromosome	2916584	2916594	PSPPH_2693_pwm_target_site_112	9.20539	-	9.09E-07	CATGCATCATG
chromosome	2935628	2935638	PSPPH_2693_pwm_target_site_113	8.73064	+	4.33E-06	TATGCTGCATG
chromosome	2935628	2935638	PSPPH_2693_pwm_target_site_114	8.6633	-	6.78E-06	CATGCAGCATA
chromosome	2960430	2960440	PSPPH_2693_pwm_target_site_115	9.19865	-	1.16E-06	CATGATGCATG
chromosome	2960430	2960440	PSPPH_2693_pwm_target_site_116	9.20539	+	9.09E-07	CATGCATCATG
chromosome	3082459	3082469	PSPPH_2693_pwm_target_site_117	9.19865	-	1.16E-06	CATGATGCATG
chromosome	3082459	3082469	PSPPH_2693_pwm_target_site_118	9.20539	+	9.09E-07	CATGCATCATG
chromosome	3134802	3134812	PSPPH_2693_pwm_target_site_119	8.89562	-	3.53E-06	CATGAATCATG
chromosome	3134802	3134812	PSPPH_2693_pwm_target_site_120	8.88552	+	3.83E-06	CATGATTCATG
chromosome	3161648	3161658	PSPPH_2693_pwm_target_site_121	9.19865	+	1.16E-06	CATGATGCATG
chromosome	3161648	3161658	PSPPH_2693_pwm_target_site_122	9.20539	-	9.09E-07	CATGCATCATG
chromosome	3221664	3221674	PSPPH_2693_pwm_target_site_123	8.633	-	8.86E-06	AATGCTTCATG
chromosome	3221664	3221674	PSPPH_2693_pwm_target_site_124	8.62963	+	9.16E-06	CATGAAGCATT
chromosome	3261145	3261155	PSPPH_2693_pwm_target_site_125	9.19865	+	1.16E-06	CATGATGCATG
chromosome	3261145	3261155	PSPPH_2693_pwm_target_site_126	9.20539	-	9.09E-07	CATGCATCATG
chromosome	3321641	3321651	PSPPH_2693_pwm_target_site_127	8.69697	-	5.08E-06	CATGATCCATG
chromosome	3321641	3321651	PSPPH_2693_pwm_target_site_128	8.68687	+	5.58E-06	CATGGATCATG
chromosome	3379638	3379648	PSPPH_2693_pwm_target_site_129	8.64646	+	7.95E-06	AATGAAGCATG
chromosome	3398377	3398387	PSPPH_2693_pwm_target_site_130	8.6633	+	6.78E-06	CATCCAGCATG
chromosome	3398377	3398387	PSPPH_2693_pwm_target_site_131	8.64646	-	7.95E-06	CATGCTGGATG
chromosome	3492586	3492596	PSPPH_2693_pwm_target_site_132	8.6532	+	7.44E-06	CATCCTGCATG
chromosome	3492586	3492596	PSPPH_2693_pwm_target_site_133	8.65657	-	6.99E-06	CATGCAGGATG
chromosome	3492730	3492740	PSPPH_2693_pwm_target_site_134	8.6532	+	7.44E-06	CATCCTGCATG
chromosome	3492730	3492740	PSPPH_2693_pwm_target_site_135	8.65657	-	6.99E-06	CATGCAGGATG
chromosome	3520991	3521001	PSPPH_2693_pwm_target_site_136	9.00673	-	1.82E-06	CATGCTCCATG
chromosome	3520991	3521001	PSPPH_2693_pwm_target_site_137	9	+	2.02E-06	CATGGAGCATG
chromosome	3628520	3628530	PSPPH_2693_pwm_target_site_138	8.89562	+	3.53E-06	CATGAATCATG
chromosome	3628520	3628530	PSPPH_2693_pwm_target_site_139	8.88552	-	3.83E-06	CATGATTCATG
chromosome	3720185	3720195	PSPPH_2693_pwm_target_site_140	9.19865	-	1.16E-06	CATGATGCATG
chromosome	3720185	3720195	PSPPH_2693_pwm_target_site_141	9.20539	+	9.09E-07	CATGCATCATG
chromosome	3745575	3745585	PSPPH_2693_pwm_target_site_142	8.6431	-	8.25E-06	AATGCATCATG
chromosome	3745575	3745585	PSPPH_2693_pwm_target_site_143	8.61953	+	9.77E-06	CATGATGCATT
chromosome	3915798	3915808	PSPPH_2693_pwm_target_site_144	9.00673	+	1.82E-06	CATGCTCCATG
chromosome	3915798	3915808	PSPPH_2693_pwm_target_site_145	9	-	2.02E-06	CATGGAGCATG
chromosome	3949914	3949924	PSPPH_2693_pwm_target_site_146	8.68687	-	5.58E-06	CATGCTGTATG
chromosome	3949914	3949924	PSPPH_2693_pwm_target_site_147	8.6835	+	5.83E-06	CATACAGCATG
chromosome	3952210	3952220	PSPPH_2693_pwm_target_site_148	8.6431	-	8.25E-06	AATGCATCATG
chromosome	3952210	3952220	PSPPH_2693_pwm_target_site_149	8.61953	+	9.77E-06	CATGATGCATT
chromosome	3958365	3958375	PSPPH_2693_pwm_target_site_150	8.6633	+	6.78E-06	CATCCAGCATG
chromosome	3958365	3958375	PSPPH_2693_pwm_target_site_151	8.64646	-	7.95E-06	CATGCTGGATG
chromosome	3968187	3968197	PSPPH_2693_pwm_target_site_152	8.69697	+	5.08E-06	CATGCAGTATG
chromosome	3968187	3968197	PSPPH_2693_pwm_target_site_153	8.6734	-	6.33E-06	CATACTGCATG
chromosome	4003355	4003365	PSPPH_2693_pwm_target_site_154	9.50842	-	4.10E-07	CATGCTGCATG
chromosome	4003355	4003365	PSPPH_2693_pwm_target_site_155	9.51852	+	2.05E-07	CATGCAGCATG
chromosome	4038142	4038152	PSPPH_2693_pwm_target_site_156	8.6431	+	8.25E-06	AATGCATCATG
chromosome	4038142	4038152	PSPPH_2693_pwm_target_site_157	8.61953	-	9.77E-06	CATGATGCATT
chromosome	4128073	4128083	PSPPH_2693_pwm_target_site_158	9.19865	-	1.16E-06	CATGATGCATG
chromosome	4128073	4128083	PSPPH_2693_pwm_target_site_159	9.20539	+	9.09E-07	CATGCATCATG
chromosome	4192094	4192104	PSPPH_2693_pwm_target_site_160	8.69697	+	5.08E-06	CATGATCCATG
chromosome	4192094	4192104	PSPPH_2693_pwm_target_site_161	8.68687	-	5.58E-06	CATGGATCATG
chromosome	4241153	4241163	PSPPH_2693_pwm_target_site_162	9.50842	-	4.10E-07	CATGCTGCATG
chromosome	4241153	4241163	PSPPH_2693_pwm_target_site_163	9.51852	+	2.05E-07	CATGCAGCATG
chromosome	4248941	4248951	PSPPH_2693_pwm_target_site_164	8.74074	-	4.08E-06	TATGCAGCATG
chromosome	4248941	4248951	PSPPH_2693_pwm_target_site_165	8.6532	+	7.44E-06	CATGCTGCATA
chromosome	4300132	4300142	PSPPH_2693_pwm_target_site_166	9.19865	-	1.16E-06	CATGATGCATG
chromosome	4300132	4300142	PSPPH_2693_pwm_target_site_167	9.20539	+	9.09E-07	CATGCATCATG
chromosome	4442422	4442432	PSPPH_2693_pwm_target_site_168	9.19865	+	1.16E-06	CATGATGCATG
chromosome	4442422	4442432	PSPPH_2693_pwm_target_site_169	9.20539	-	9.09E-07	CATGCATCATG
chromosome	4527040	4527050	PSPPH_2693_pwm_target_site_170	8.63636	-	8.56E-06	AATGATGCATG
chromosome	4527040	4527050	PSPPH_2693_pwm_target_site_171	8.62626	+	9.47E-06	CATGCATCATT
chromosome	4610082	4610092	PSPPH_2693_pwm_target_site_172	8.6633	-	6.78E-06	CATCCAGCATG
chromosome	4610082	4610092	PSPPH_2693_pwm_target_site_173	8.64646	+	7.95E-06	CATGCTGGATG
chromosome	4742050	4742060	PSPPH_2693_pwm_target_site_174	9.19865	-	1.16E-06	CATGATGCATG
chromosome	4742050	4742060	PSPPH_2693_pwm_target_site_175	9.20539	+	9.09E-07	CATGCATCATG
chromosome	4742350	4742360	PSPPH_2693_pwm_target_site_176	8.94613	+	2.73E-06	AATGCTGCATG
chromosome	4742350	4742360	PSPPH_2693_pwm_target_site_177	8.93939	-	2.98E-06	CATGCAGCATT
chromosome	4784006	4784016	PSPPH_2693_pwm_target_site_178	8.6532	+	7.44E-06	CATCCTGCATG
chromosome	4784006	4784016	PSPPH_2693_pwm_target_site_179	8.65657	-	6.99E-06	CATGCAGGATG
chromosome	4792937	4792947	PSPPH_2693_pwm_target_site_180	8.6532	+	7.44E-06	CATCCTGCATG
chromosome	4792937	4792947	PSPPH_2693_pwm_target_site_181	8.65657	-	6.99E-06	CATGCAGGATG
chromosome	4882447	4882457	PSPPH_2693_pwm_target_site_182	9.19865	+	1.16E-06	CATGATGCATG
chromosome	4882447	4882457	PSPPH_2693_pwm_target_site_183	9.20539	-	9.09E-07	CATGCATCATG
chromosome	4892740	4892750	PSPPH_2693_pwm_target_site_184	9.19865	-	1.16E-06	CATGATGCATG
chromosome	4892740	4892750	PSPPH_2693_pwm_target_site_185	9.20539	+	9.09E-07	CATGCATCATG
chromosome	4909431	4909441	PSPPH_2693_pwm_target_site_186	9.19865	+	1.16E-06	CATGATGCATG
chromosome	4909431	4909441	PSPPH_2693_pwm_target_site_187	9.20539	-	9.09E-07	CATGCATCATG
chromosome	5022993	5023003	PSPPH_2693_pwm_target_site_188	8.6633	+	6.78E-06	CATCCAGCATG
chromosome	5022993	5023003	PSPPH_2693_pwm_target_site_189	8.64646	-	7.95E-06	CATGCTGGATG
chromosome	5113623	5113633	PSPPH_2693_pwm_target_site_190	8.70707	+	4.58E-06	CATGAACCATG
chromosome	5113623	5113633	PSPPH_2693_pwm_target_site_191	8.67677	-	6.08E-06	CATGGTTCATG
chromosome	5246883	5246893	PSPPH_2693_pwm_target_site_192	8.74074	-	4.08E-06	TATGCAGCATG
chromosome	5246883	5246893	PSPPH_2693_pwm_target_site_193	8.6532	+	7.44E-06	CATGCTGCATA
chromosome	5319439	5319449	PSPPH_2693_pwm_target_site_194	9.19865	+	1.16E-06	CATGATGCATG
chromosome	5319439	5319449	PSPPH_2693_pwm_target_site_195	9.20539	-	9.09E-07	CATGCATCATG
chromosome	5347410	5347420	PSPPH_2693_pwm_target_site_196	8.6633	+	6.78E-06	CATCCAGCATG
chromosome	5347410	5347420	PSPPH_2693_pwm_target_site_197	8.64646	-	7.95E-06	CATGCTGGATG
chromosome	5351830	5351840	PSPPH_2693_pwm_target_site_198	9.19865	-	1.16E-06	CATGATGCATG
chromosome	5351830	5351840	PSPPH_2693_pwm_target_site_199	9.20539	+	9.09E-07	CATGCATCATG
chromosome	5387713	5387723	PSPPH_2693_pwm_target_site_200	9.19865	+	1.16E-06	CATGATGCATG
chromosome	5387713	5387723	PSPPH_2693_pwm_target_site_201	9.20539	-	9.09E-07	CATGCATCATG
chromosome	5393879	5393889	PSPPH_2693_pwm_target_site_202	8.94613	-	2.73E-06	AATGCTGCATG
chromosome	5393879	5393889	PSPPH_2693_pwm_target_site_203	8.93939	+	2.98E-06	CATGCAGCATT
chromosome	5395145	5395155	PSPPH_2693_pwm_target_site_204	8.74074	-	4.08E-06	TATGCAGCATG
chromosome	5395145	5395155	PSPPH_2693_pwm_target_site_205	8.6532	+	7.44E-06	CATGCTGCATA
chromosome	5474432	5474442	PSPPH_2693_pwm_target_site_206	9.19865	+	1.16E-06	CATGATGCATG
chromosome	5474432	5474442	PSPPH_2693_pwm_target_site_207	9.20539	-	9.09E-07	CATGCATCATG
chromosome	5493204	5493214	PSPPH_2693_pwm_target_site_208	8.74074	+	4.08E-06	TATGCAGCATG
chromosome	5493204	5493214	PSPPH_2693_pwm_target_site_209	8.6532	-	7.44E-06	CATGCTGCATA
chromosome	5569151	5569161	PSPPH_2693_pwm_target_site_210	8.89562	-	3.53E-06	CATGAATCATG
chromosome	5569151	5569161	PSPPH_2693_pwm_target_site_211	8.88552	+	3.83E-06	CATGATTCATG
chromosome	5574969	5574979	PSPPH_2693_pwm_target_site_212	9.19865	+	1.16E-06	CATGATGCATG
chromosome	5574969	5574979	PSPPH_2693_pwm_target_site_213	9.20539	-	9.09E-07	CATGCATCATG
chromosome	5590710	5590720	PSPPH_2693_pwm_target_site_214	8.95623	-	2.48E-06	AATGCAGCATG
chromosome	5590710	5590720	PSPPH_2693_pwm_target_site_215	8.92929	+	3.22E-06	CATGCTGCATT
chromosome	5708586	5708596	PSPPH_2693_pwm_target_site_216	9.50842	+	4.10E-07	CATGCTGCATG
chromosome	5708586	5708596	PSPPH_2693_pwm_target_site_217	9.51852	-	2.05E-07	CATGCAGCATG
chromosome	5807648	5807658	PSPPH_2693_pwm_target_site_218	9.50842	+	4.10E-07	CATGCTGCATG
chromosome	5807648	5807658	PSPPH_2693_pwm_target_site_219	9.51852	-	2.05E-07	CATGCAGCATG
large_plasmid	24422	24432	PSPPH_2693_pwm_target_site_220	8.6431	+	8.25E-06	AATGCATCATG
large_plasmid	24422	24432	PSPPH_2693_pwm_target_site_221	8.61953	-	9.77E-06	CATGATGCATT
large_plasmid	58390	58400	PSPPH_2693_pwm_target_site_222	9.19865	-	1.16E-06	CATGATGCATG
large_plasmid	58390	58400	PSPPH_2693_pwm_target_site_223	9.20539	+	9.09E-07	CATGCATCATG
large_plasmid	69048	69058	PSPPH_2693_pwm_target_site_224	9.19865	+	1.16E-06	CATGATGCATG
large_plasmid	69048	69058	PSPPH_2693_pwm_target_site_225	9.20539	-	9.09E-07	CATGCATCATG
large_plasmid	86507	86517	PSPPH_2693_pwm_target_site_226	8.6431	-	8.25E-06	AATGCATCATG
large_plasmid	86507	86517	PSPPH_2693_pwm_target_site_227	8.61953	+	9.77E-06	CATGATGCATT
large_plasmid	89130	89140	PSPPH_2693_pwm_target_site_228	9.19865	-	1.16E-06	CATGATGCATG
large_plasmid	89130	89140	PSPPH_2693_pwm_target_site_229	9.20539	+	9.09E-07	CATGCATCATG
