# Supplementary material for: A compendium of DNA-binding specificities of transcription factors in Pseudomonas syringae
Source: Nat Commun. 2020 Oct 2;11:4947. doi: 10.1038/s41467-020-18744-7 (PMC7532196; doi:10.1038/s41467-020-18744-7)
Supplement: Supplementary file 5 — Supplementary Data 2 [file 41467_2020_18744_MOESM5_ESM.zip › all_TF_pwm_target_sites_bed/PSPPH_2720_pwm11_target_site_info_bed6_plus.bed]

chrom	start	end	name	score	strand	p_value	matched_sequence
chromosome	260481	260497	PSPPH_2720_pwm11_target_site_1	13.3556	-	9.47E-06	GTGTACCGAGCGGGTTC
chromosome	260481	260497	PSPPH_2720_pwm11_target_site_2	13.4111	+	8.77E-06	GAACCCGCTCGGTACAC
chromosome	729524	729540	PSPPH_2720_pwm11_target_site_3	13.5556	-	7.16E-06	GTGTCCATAAAGTGTCC
chromosome	729524	729540	PSPPH_2720_pwm11_target_site_4	13.5	+	7.75E-06	GGACACTTTATGGACAC
chromosome	893798	893814	PSPPH_2720_pwm11_target_site_5	13.6222	-	6.49E-06	GTGCACCAGTTGGACAC
chromosome	893798	893814	PSPPH_2720_pwm11_target_site_6	13.6333	+	6.39E-06	GTGTCCAACTGGTGCAC
chromosome	1204069	1204085	PSPPH_2720_pwm11_target_site_7	13.8444	+	4.61E-06	GTGCACAGATGGGACTC
chromosome	1204069	1204085	PSPPH_2720_pwm11_target_site_8	14.0556	-	3.21E-06	GAGTCCCATCTGTGCAC
chromosome	1655806	1655822	PSPPH_2720_pwm11_target_site_9	13.7889	-	5.03E-06	GAATACCGACCGTACCC
chromosome	1655806	1655822	PSPPH_2720_pwm11_target_site_10	13.7889	+	5.03E-06	GGGTACGGTCGGTATTC
chromosome	2189110	2189126	PSPPH_2720_pwm11_target_site_11	13.4333	-	8.51E-06	GTACCCAATAAGGGCAC
chromosome	2189110	2189126	PSPPH_2720_pwm11_target_site_12	13.4778	+	8.00E-06	GTGCCCTTATTGGGTAC
chromosome	2714279	2714295	PSPPH_2720_pwm11_target_site_13	13.6556	-	6.17E-06	GGGTACATATGGTGCTC
chromosome	2714279	2714295	PSPPH_2720_pwm11_target_site_14	13.7333	+	5.49E-06	GAGCACCATATGTACCC
chromosome	2899315	2899331	PSPPH_2720_pwm11_target_site_15	13.7111	+	5.68E-06	GTGTCCAGTTCGAATAC
chromosome	2899315	2899331	PSPPH_2720_pwm11_target_site_16	13.8333	-	4.69E-06	GTATTCGAACTGGACAC
chromosome	3056948	3056964	PSPPH_2720_pwm11_target_site_17	13.4556	-	8.25E-06	GTGTCCACAGTGGATTC
chromosome	3056948	3056964	PSPPH_2720_pwm11_target_site_18	13.4667	+	8.13E-06	GAATCCACTGTGGACAC
chromosome	3097833	3097849	PSPPH_2720_pwm11_target_site_19	13.3222	-	9.89E-06	GTGCCCATTGAGGACAC
chromosome	3097833	3097849	PSPPH_2720_pwm11_target_site_20	13.3889	+	9.05E-06	GTGTCCTCAATGGGCAC
chromosome	3686378	3686394	PSPPH_2720_pwm11_target_site_21	13.4	-	8.91E-06	GTGTACAAAAGGTATAT
chromosome	3686378	3686394	PSPPH_2720_pwm11_target_site_22	13.5	+	7.75E-06	ATATACCTTTTGTACAC
chromosome	3869639	3869655	PSPPH_2720_pwm11_target_site_23	13.3333	+	9.75E-06	GGGCACTTACTGTATCC
chromosome	4372725	4372741	PSPPH_2720_pwm11_target_site_24	14.1111	+	2.90E-06	GAACACATAAGGGATAC
chromosome	4372725	4372741	PSPPH_2720_pwm11_target_site_25	14.2778	-	2.11E-06	GTATCCCTTATGTGTTC
chromosome	4396306	4396322	PSPPH_2720_pwm11_target_site_26	13.3667	+	9.33E-06	GGGTACCACGGGGACAC
chromosome	4396306	4396322	PSPPH_2720_pwm11_target_site_27	13.4333	-	8.51E-06	GTGTCCCCGTGGTACCC
chromosome	4426222	4426238	PSPPH_2720_pwm11_target_site_28	13.6889	-	5.88E-06	GAACACCGAAGGTATTC
chromosome	4426222	4426238	PSPPH_2720_pwm11_target_site_29	13.7556	+	5.30E-06	GAATACCTTCGGTGTTC
chromosome	4531110	4531126	PSPPH_2720_pwm11_target_site_30	13.5444	+	7.28E-06	GTGTACACATCGGATTC
chromosome	4531110	4531126	PSPPH_2720_pwm11_target_site_31	13.6889	-	5.88E-06	GAATCCGATGTGTACAC
chromosome	4552053	4552069	PSPPH_2720_pwm11_target_site_32	13.8333	-	4.69E-06	GAGTACAATCCGGATAC
chromosome	4552053	4552069	PSPPH_2720_pwm11_target_site_33	13.9111	+	4.12E-06	GTATCCGGATTGTACTC
chromosome	4576599	4576615	PSPPH_2720_pwm11_target_site_34	13.3333	+	9.75E-06	GTGTACAGAAAGGGCCC
chromosome	4576599	4576615	PSPPH_2720_pwm11_target_site_35	13.4222	-	8.64E-06	GGGCCCTTTCTGTACAC
chromosome	4705715	4705731	PSPPH_2720_pwm11_target_site_36	13.3889	-	9.05E-06	GTGTACCGGTTGTGCCC
chromosome	4784545	4784561	PSPPH_2720_pwm11_target_site_37	14.3111	+	1.97E-06	GAGTACCGTTGGTACCC
chromosome	4784545	4784561	PSPPH_2720_pwm11_target_site_38	14.3	-	2.01E-06	GGGTACCAACGGTACTC
chromosome	4842918	4842934	PSPPH_2720_pwm11_target_site_39	14.1667	-	2.62E-06	GTGTACTATAGGGATCC
chromosome	4842918	4842934	PSPPH_2720_pwm11_target_site_40	14.2222	+	2.35E-06	GGATCCCTATAGTACAC
chromosome	5683629	5683645	PSPPH_2720_pwm11_target_site_41	13.3667	+	9.33E-06	GTGCCCGGATGGAACAC
chromosome	5683629	5683645	PSPPH_2720_pwm11_target_site_42	13.4778	-	8.00E-06	GTGTTCCATCCGGGCAC
