# Supplementary material for: A compendium of DNA-binding specificities of transcription factors in Pseudomonas syringae
Source: Nat Commun. 2020 Oct 2;11:4947. doi: 10.1038/s41467-020-18744-7 (PMC7532196; doi:10.1038/s41467-020-18744-7)
Supplement: Supplementary file 5 — Supplementary Data 2 [file 41467_2020_18744_MOESM5_ESM.zip › all_TF_pwm_target_sites_bed/PSPPH_2720_pwm12_target_site_info_bed6_plus.bed]

chrom	start	end	name	score	strand	p_value	matched_sequence
chromosome	109590	109607	PSPPH_2720_pwm12_target_site_1	14.3596	+	8.14E-06	GAATCCCGCCTGGTGCAC
chromosome	323947	323964	PSPPH_2720_pwm12_target_site_2	14.191	+	9.31E-06	GAGCACACGCGGGTGTTC
chromosome	323947	323964	PSPPH_2720_pwm12_target_site_3	14.2809	-	8.67E-06	GAACACCCGCGTGTGCTC
chromosome	382100	382117	PSPPH_2720_pwm12_target_site_4	14.4831	+	7.36E-06	GAGCACCTCCAGGTATTC
chromosome	382100	382117	PSPPH_2720_pwm12_target_site_5	14.5955	-	6.69E-06	GAATACCTGGAGGTGCTC
chromosome	543124	543141	PSPPH_2720_pwm12_target_site_6	14.7079	+	6.07E-06	GAGCACAACGATGTGTTC
chromosome	543124	543141	PSPPH_2720_pwm12_target_site_7	14.7978	-	5.61E-06	GAACACATCGTTGTGCTC
chromosome	546966	546983	PSPPH_2720_pwm12_target_site_8	14.1573	-	9.56E-06	GTGTTCCTGAATGTATTC
chromosome	546966	546983	PSPPH_2720_pwm12_target_site_9	14.236	+	8.99E-06	GAATACATTCAGGAACAC
chromosome	561389	561406	PSPPH_2720_pwm12_target_site_10	14.9326	+	4.96E-06	GGGCACCAGTTTGTATTC
chromosome	561389	561406	PSPPH_2720_pwm12_target_site_11	15	-	4.66E-06	GAATACAAACTGGTGCCC
chromosome	796798	796815	PSPPH_2720_pwm12_target_site_12	16.4944	-	8.48E-07	GTGCACAGATCGGTATAC
chromosome	796798	796815	PSPPH_2720_pwm12_target_site_13	16.5618	+	7.70E-07	GTATACCGATCTGTGCAC
chromosome	1450861	1450878	PSPPH_2720_pwm12_target_site_14	15.8315	+	1.97E-06	GTGTTCATTCATGTATAC
chromosome	1450861	1450878	PSPPH_2720_pwm12_target_site_15	16.0112	-	1.60E-06	GTATACATGAATGAACAC
chromosome	1453406	1453423	PSPPH_2720_pwm12_target_site_16	14.4157	+	7.78E-06	GTGCCCATGCCGGTATTC
chromosome	1453406	1453423	PSPPH_2720_pwm12_target_site_17	14.5618	-	6.88E-06	GAATACCGGCATGGGCAC
chromosome	1465566	1465583	PSPPH_2720_pwm12_target_site_18	14.3708	-	8.07E-06	GAACACTCCGATGTGTCC
chromosome	1465566	1465583	PSPPH_2720_pwm12_target_site_19	14.382	+	7.99E-06	GGACACATCGGAGTGTTC
chromosome	1624746	1624763	PSPPH_2720_pwm12_target_site_20	14.8427	+	5.39E-06	GGGCACCTGTTTGTATTC
chromosome	1624746	1624763	PSPPH_2720_pwm12_target_site_21	14.9101	-	5.06E-06	GAATACAAACAGGTGCCC
chromosome	1912251	1912268	PSPPH_2720_pwm12_target_site_22	14.2247	-	9.07E-06	GGACACACGACGGTATGC
chromosome	1912251	1912268	PSPPH_2720_pwm12_target_site_23	14.236	+	8.99E-06	GCATACCGTCGTGTGTCC
chromosome	2360602	2360619	PSPPH_2720_pwm12_target_site_24	15.5281	+	2.76E-06	GTGTACTACGAGGTGTTC
chromosome	2360602	2360619	PSPPH_2720_pwm12_target_site_25	15.7079	-	2.27E-06	GAACACCTCGTAGTACAC
chromosome	2409941	2409958	PSPPH_2720_pwm12_target_site_26	15.2022	+	3.84E-06	GTGTACAACGATGAGCAC
chromosome	2409941	2409958	PSPPH_2720_pwm12_target_site_27	15.2135	-	3.80E-06	GTGCTCATCGTTGTACAC
chromosome	2686502	2686519	PSPPH_2720_pwm12_target_site_28	14.3146	+	8.44E-06	GCGCACCAGGCAGTACAC
chromosome	2686502	2686519	PSPPH_2720_pwm12_target_site_29	14.3146	-	8.44E-06	GTGTACTGCCTGGTGCGC
chromosome	3064931	3064948	PSPPH_2720_pwm12_target_site_30	17.3596	-	2.09E-07	GTGTACTCGCGGGTATAC
chromosome	3064931	3064948	PSPPH_2720_pwm12_target_site_31	17.4607	+	1.73E-07	GTATACCCGCGAGTACAC
chromosome	3839458	3839475	PSPPH_2720_pwm12_target_site_32	14.2809	+	8.67E-06	GAACACAAGTCGGTGTCC
chromosome	3839458	3839475	PSPPH_2720_pwm12_target_site_33	14.4045	-	7.85E-06	GGACACCGACTTGTGTTC
chromosome	3861676	3861693	PSPPH_2720_pwm12_target_site_34	14.764	+	5.78E-06	GGGCACATCGCTGGACAC
chromosome	3861676	3861693	PSPPH_2720_pwm12_target_site_35	14.9101	-	5.06E-06	GTGTCCAGCGATGTGCCC
chromosome	3912489	3912506	PSPPH_2720_pwm12_target_site_36	14.6517	+	6.37E-06	GTATTCATGGGGGTATCC
chromosome	3912489	3912506	PSPPH_2720_pwm12_target_site_37	14.6742	-	6.25E-06	GGATACCCCCATGAATAC
chromosome	4190371	4190388	PSPPH_2720_pwm12_target_site_38	14.5506	+	6.95E-06	GCATACCCGGCTGTATTC
chromosome	4190371	4190388	PSPPH_2720_pwm12_target_site_39	14.6404	-	6.44E-06	GAATACAGCCGGGTATGC
chromosome	4817084	4817101	PSPPH_2720_pwm12_target_site_40	15.4382	-	3.03E-06	GGATACAAGTAGGGATAC
chromosome	4817084	4817101	PSPPH_2720_pwm12_target_site_41	15.4831	+	2.89E-06	GTATCCCTACTTGTATCC
chromosome	4900254	4900271	PSPPH_2720_pwm12_target_site_42	14.1798	-	9.39E-06	GTATTCCAGGCGGTATCC
chromosome	4900254	4900271	PSPPH_2720_pwm12_target_site_43	14.3258	+	8.37E-06	GGATACCGCCTGGAATAC
chromosome	5043168	5043185	PSPPH_2720_pwm12_target_site_44	14.427	+	7.70E-06	GGGCACAGCTTGGGATAC
chromosome	5043168	5043185	PSPPH_2720_pwm12_target_site_45	14.4607	-	7.49E-06	GTATCCCAAGCTGTGCCC
chromosome	5059250	5059267	PSPPH_2720_pwm12_target_site_46	14.7191	+	6.01E-06	GTATCCATCGCTGTATGC
chromosome	5059250	5059267	PSPPH_2720_pwm12_target_site_47	14.7865	-	5.66E-06	GCATACAGCGATGGATAC
chromosome	5154418	5154435	PSPPH_2720_pwm12_target_site_48	14.1798	-	9.39E-06	GTATTCCATCTGGTATTC
chromosome	5154418	5154435	PSPPH_2720_pwm12_target_site_49	14.3258	+	8.37E-06	GAATACCAGATGGAATAC
chromosome	5231812	5231829	PSPPH_2720_pwm12_target_site_50	16.7753	-	5.60E-07	GTGCACTCGTGTGTATAC
chromosome	5231812	5231829	PSPPH_2720_pwm12_target_site_51	16.8539	+	4.96E-07	GTATACACACGAGTGCAC
chromosome	5345859	5345876	PSPPH_2720_pwm12_target_site_52	14.1348	-	9.73E-06	GTGTCCAATACTGAATAC
chromosome	5345859	5345876	PSPPH_2720_pwm12_target_site_53	14.236	+	8.99E-06	GTATTCAGTATTGGACAC
chromosome	5509987	5510004	PSPPH_2720_pwm12_target_site_54	14.5506	-	6.95E-06	GTATTCCAGTGGGTGTAC
chromosome	5509987	5510004	PSPPH_2720_pwm12_target_site_55	14.5843	+	6.75E-06	GTACACCCACTGGAATAC
chromosome	5744923	5744940	PSPPH_2720_pwm12_target_site_56	15.2135	+	3.80E-06	GTGTTCATGCTTGTGCAC
chromosome	5744923	5744940	PSPPH_2720_pwm12_target_site_57	15.2472	-	3.67E-06	GTGCACAAGCATGAACAC
chromosome	5831007	5831024	PSPPH_2720_pwm12_target_site_58	14.9213	-	5.01E-06	GAGTACCACGCTGTGTCC
chromosome	5831007	5831024	PSPPH_2720_pwm12_target_site_59	15.1573	+	4.01E-06	GGACACAGCGTGGTACTC
large_plasmid	1526	1543	PSPPH_2720_pwm12_target_site_60	14.2247	-	9.07E-06	GTACACCGGATTGCACAC
small_plasmid	1526	1543	PSPPH_2720_pwm12_target_site_61	14.2247	-	9.07E-06	GTACACCGGATTGCACAC
small_plasmid	13610	13627	PSPPH_2720_pwm12_target_site_62	15.5618	-	2.66E-06	GTACACAAGGCGGTGCTC
small_plasmid	13610	13627	PSPPH_2720_pwm12_target_site_63	15.6067	+	2.53E-06	GAGCACCGCCTTGTGTAC
