# Supplementary material for: A compendium of DNA-binding specificities of transcription factors in Pseudomonas syringae
Source: Nat Commun. 2020 Oct 2;11:4947. doi: 10.1038/s41467-020-18744-7 (PMC7532196; doi:10.1038/s41467-020-18744-7)
Supplement: Supplementary file 5 — Supplementary Data 2 [file 41467_2020_18744_MOESM5_ESM.zip › all_TF_pwm_target_sites_bed/PSPPH_2720_pwm13_target_site_info_bed6_plus.bed]

chrom	start	end	name	score	strand	p_value	matched_sequence
chromosome	796796	796804	PSPPH_2720_pwm13_target_site_1	11.2308	-	4.91E-06	GGTATACAA
chromosome	1341555	1341563	PSPPH_2720_pwm13_target_site_2	11.2308	+	4.91E-06	GGTATACAA
chromosome	1799916	1799924	PSPPH_2720_pwm13_target_site_3	11.2308	-	4.91E-06	GGTATACAA
chromosome	2896767	2896775	PSPPH_2720_pwm13_target_site_4	11.2308	-	4.91E-06	GGTATACAA
chromosome	3593134	3593142	PSPPH_2720_pwm13_target_site_5	11.2308	-	4.91E-06	GGTATACAA
chromosome	5215505	5215513	PSPPH_2720_pwm13_target_site_6	11.2308	+	4.91E-06	GGTATACAA
chromosome	5338258	5338266	PSPPH_2720_pwm13_target_site_7	11.2308	+	4.91E-06	GGTATACAA
chromosome	5422318	5422326	PSPPH_2720_pwm13_target_site_8	11.2308	+	4.91E-06	GGTATACAA
chromosome	5751362	5751370	PSPPH_2720_pwm13_target_site_9	11.2308	+	4.91E-06	GGTATACAA
