# Supplementary material for: A compendium of DNA-binding specificities of transcription factors in Pseudomonas syringae
Source: Nat Commun. 2020 Oct 2;11:4947. doi: 10.1038/s41467-020-18744-7 (PMC7532196; doi:10.1038/s41467-020-18744-7)
Supplement: Supplementary file 5 — Supplementary Data 2 [file 41467_2020_18744_MOESM5_ESM.zip › all_TF_pwm_target_sites_bed/PSPPH_2720_pwm21_target_site_info_bed6_plus.bed]

chrom	start	end	name	score	strand	p_value	matched_sequence
chromosome	504330	504346	PSPPH_2720_pwm21_target_site_1	13.9889	-	7.38E-06	GAATGCCGACGGTGTAC
chromosome	504330	504346	PSPPH_2720_pwm21_target_site_2	14.0111	+	7.20E-06	GTACACCGTCGGCATTC
chromosome	795730	795746	PSPPH_2720_pwm21_target_site_3	13.9778	+	7.46E-06	GTGCGCGAACGGTATAC
chromosome	795730	795746	PSPPH_2720_pwm21_target_site_4	13.9889	-	7.38E-06	GTATACCGTTCGCGCAC
chromosome	1655806	1655822	PSPPH_2720_pwm21_target_site_5	14.3333	+	5.07E-06	GGGTACGGTCGGTATTC
chromosome	1655806	1655822	PSPPH_2720_pwm21_target_site_6	14.3556	-	4.93E-06	GAATACCGACCGTACCC
chromosome	2426165	2426181	PSPPH_2720_pwm21_target_site_7	13.9111	+	8.01E-06	AAATACCATCGGTATAC
chromosome	2426165	2426181	PSPPH_2720_pwm21_target_site_8	13.9333	-	7.82E-06	GTATACCGATGGTATTT
chromosome	2932429	2932445	PSPPH_2720_pwm21_target_site_9	13.7444	-	9.68E-06	GTATCCCGGCGGAACAC
chromosome	2932429	2932445	PSPPH_2720_pwm21_target_site_10	13.7556	+	9.57E-06	GTGTTCCGCCGGGATAC
chromosome	3686378	3686394	PSPPH_2720_pwm21_target_site_11	13.9111	-	8.01E-06	GTGTACAAAAGGTATAT
chromosome	3686378	3686394	PSPPH_2720_pwm21_target_site_12	13.9222	+	7.91E-06	ATATACCTTTTGTACAC
chromosome	3775838	3775854	PSPPH_2720_pwm21_target_site_13	13.7778	-	9.33E-06	GCGTACCTTGCGTACAC
chromosome	3775838	3775854	PSPPH_2720_pwm21_target_site_14	13.8	+	9.11E-06	GTGTACGCAAGGTACGC
chromosome	4372725	4372741	PSPPH_2720_pwm21_target_site_15	14.5111	-	4.11E-06	GTATCCCTTATGTGTTC
chromosome	4372725	4372741	PSPPH_2720_pwm21_target_site_16	14.5444	+	3.96E-06	GAACACATAAGGGATAC
chromosome	4426222	4426238	PSPPH_2720_pwm21_target_site_17	14.6778	-	3.40E-06	GAACACCGAAGGTATTC
chromosome	4426222	4426238	PSPPH_2720_pwm21_target_site_18	14.6778	+	3.40E-06	GAATACCTTCGGTGTTC
chromosome	4505789	4505805	PSPPH_2720_pwm21_target_site_19	14.3667	-	4.87E-06	GAGTACGGCAGGTATAC
chromosome	4505789	4505805	PSPPH_2720_pwm21_target_site_20	14.3778	+	4.81E-06	GTATACCTGCCGTACTC
chromosome	4784545	4784561	PSPPH_2720_pwm21_target_site_21	14.0667	-	6.80E-06	GGGTACCAACGGTACTC
chromosome	4784545	4784561	PSPPH_2720_pwm21_target_site_22	14.0889	+	6.65E-06	GAGTACCGTTGGTACCC
chromosome	4842918	4842934	PSPPH_2720_pwm21_target_site_23	14.5333	-	4.01E-06	GTGTACTATAGGGATCC
chromosome	4842918	4842934	PSPPH_2720_pwm21_target_site_24	14.5	+	4.16E-06	GGATCCCTATAGTACAC
chromosome	5296247	5296263	PSPPH_2720_pwm21_target_site_25	13.8	-	9.11E-06	GGGTACAGAAGGCATAC
chromosome	5296247	5296263	PSPPH_2720_pwm21_target_site_26	13.8	+	9.11E-06	GTATGCCTTCTGTACCC
chromosome	5495049	5495065	PSPPH_2720_pwm21_target_site_27	13.7444	+	9.68E-06	GCACACCCAACGGATAC
chromosome	5495049	5495065	PSPPH_2720_pwm21_target_site_28	13.7444	-	9.68E-06	GTATCCGTTGGGTGTGC
chromosome	5663409	5663425	PSPPH_2720_pwm21_target_site_29	14.1222	-	6.43E-06	GTATCCCAGATGAATAC
chromosome	5663409	5663425	PSPPH_2720_pwm21_target_site_30	14.1667	+	6.13E-06	GTATTCATCTGGGATAC
large_plasmid	22034	22050	PSPPH_2720_pwm21_target_site_31	14.1222	+	6.43E-06	GTATCCCAGATGAATAC
large_plasmid	22034	22050	PSPPH_2720_pwm21_target_site_32	14.1667	-	6.13E-06	GTATTCATCTGGGATAC
