# Supplementary material for: A compendium of DNA-binding specificities of transcription factors in Pseudomonas syringae
Source: Nat Commun. 2020 Oct 2;11:4947. doi: 10.1038/s41467-020-18744-7 (PMC7532196; doi:10.1038/s41467-020-18744-7)
Supplement: Supplementary file 5 — Supplementary Data 2 [file 41467_2020_18744_MOESM5_ESM.zip › all_TF_pwm_target_sites_bed/PSPPH_2720_pwm22_target_site_info_bed6_plus.bed]

chrom	start	end	name	score	strand	p_value	matched_sequence
chromosome	796798	796815	PSPPH_2720_pwm22_target_site_1	16.9083	-	7.81E-07	GTGCACAGATCGGTATAC
chromosome	796798	796815	PSPPH_2720_pwm22_target_site_2	16.9358	+	7.60E-07	GTATACCGATCTGTGCAC
chromosome	1018434	1018451	PSPPH_2720_pwm22_target_site_3	15.2018	+	3.60E-06	GTGTACCTTCCAGCACAC
chromosome	1018434	1018451	PSPPH_2720_pwm22_target_site_4	15.211	-	3.57E-06	GTGTGCTGGAAGGTACAC
chromosome	1125771	1125788	PSPPH_2720_pwm22_target_site_5	14.4587	-	6.43E-06	GTATGCCCACGTGTATGC
chromosome	1125771	1125788	PSPPH_2720_pwm22_target_site_6	14.4679	+	6.39E-06	GCATACACGTGGGCATAC
chromosome	1450861	1450878	PSPPH_2720_pwm22_target_site_7	15.6697	+	2.45E-06	GTGTTCATTCATGTATAC
chromosome	1450861	1450878	PSPPH_2720_pwm22_target_site_8	15.6789	-	2.43E-06	GTATACATGAATGAACAC
chromosome	1912251	1912268	PSPPH_2720_pwm22_target_site_9	14.0734	-	8.46E-06	GGACACACGACGGTATGC
chromosome	1912251	1912268	PSPPH_2720_pwm22_target_site_10	14.0917	+	8.35E-06	GCATACCGTCGTGTGTCC
chromosome	2686502	2686519	PSPPH_2720_pwm22_target_site_11	13.8716	-	9.77E-06	GTGTACTGCCTGGTGCGC
chromosome	3064931	3064948	PSPPH_2720_pwm22_target_site_12	19.945	+	1.59E-08	GTATACCCGCGAGTACAC
chromosome	3064931	3064948	PSPPH_2720_pwm22_target_site_13	19.9633	-	1.54E-08	GTGTACTCGCGGGTATAC
chromosome	3235253	3235270	PSPPH_2720_pwm22_target_site_14	14.4771	-	6.35E-06	GTATTCCGTGTGGCATAC
chromosome	3235253	3235270	PSPPH_2720_pwm22_target_site_15	14.4954	+	6.26E-06	GTATGCCACACGGAATAC
chromosome	3912489	3912506	PSPPH_2720_pwm22_target_site_16	15.5688	-	2.67E-06	GGATACCCCCATGAATAC
chromosome	3912489	3912506	PSPPH_2720_pwm22_target_site_17	15.5688	+	2.67E-06	GTATTCATGGGGGTATCC
chromosome	4190371	4190388	PSPPH_2720_pwm22_target_site_18	15.0275	-	4.12E-06	GAATACAGCCGGGTATGC
chromosome	4190371	4190388	PSPPH_2720_pwm22_target_site_19	15.0275	+	4.12E-06	GCATACCCGGCTGTATTC
chromosome	4244938	4244955	PSPPH_2720_pwm22_target_site_20	14.7156	-	5.27E-06	GAATACCGCAAGGAATAC
chromosome	4244938	4244955	PSPPH_2720_pwm22_target_site_21	14.7156	+	5.27E-06	GTATTCCTTGCGGTATTC
chromosome	4798082	4798099	PSPPH_2720_pwm22_target_site_22	14.3761	+	6.83E-06	GTGCACCTTTCCGTACAC
chromosome	4798082	4798099	PSPPH_2720_pwm22_target_site_23	14.4128	-	6.65E-06	GTGTACGGAAAGGTGCAC
chromosome	4817084	4817101	PSPPH_2720_pwm22_target_site_24	16.0092	-	1.82E-06	GGATACAAGTAGGGATAC
chromosome	4817084	4817101	PSPPH_2720_pwm22_target_site_25	16.0642	+	1.74E-06	GTATCCCTACTTGTATCC
chromosome	4900254	4900271	PSPPH_2720_pwm22_target_site_26	16.3119	+	1.40E-06	GGATACCGCCTGGAATAC
chromosome	4900254	4900271	PSPPH_2720_pwm22_target_site_27	16.3119	-	1.40E-06	GTATTCCAGGCGGTATCC
chromosome	5059250	5059267	PSPPH_2720_pwm22_target_site_28	14.6147	-	5.71E-06	GCATACAGCGATGGATAC
chromosome	5059250	5059267	PSPPH_2720_pwm22_target_site_29	14.6881	+	5.38E-06	GTATCCATCGCTGTATGC
chromosome	5154418	5154435	PSPPH_2720_pwm22_target_site_30	14.9358	-	4.43E-06	GTATTCCATCTGGTATTC
chromosome	5154418	5154435	PSPPH_2720_pwm22_target_site_31	14.945	+	4.39E-06	GAATACCAGATGGAATAC
chromosome	5231812	5231829	PSPPH_2720_pwm22_target_site_32	16.6972	-	9.66E-07	GTGCACTCGTGTGTATAC
chromosome	5231812	5231829	PSPPH_2720_pwm22_target_site_33	16.7248	+	9.39E-07	GTATACACACGAGTGCAC
chromosome	5509987	5510004	PSPPH_2720_pwm22_target_site_34	16.0275	-	1.79E-06	GTATTCCAGTGGGTGTAC
chromosome	5509987	5510004	PSPPH_2720_pwm22_target_site_35	16	+	1.84E-06	GTACACCCACTGGAATAC
large_plasmid	1526	1543	PSPPH_2720_pwm22_target_site_36	14.3486	-	6.97E-06	GTACACCGGATTGCACAC
large_plasmid	1526	1543	PSPPH_2720_pwm22_target_site_37	14.4037	+	6.70E-06	GTGTGCAATCCGGTGTAC
small_plasmid	1526	1543	PSPPH_2720_pwm22_target_site_38	14.3486	-	6.97E-06	GTACACCGGATTGCACAC
small_plasmid	1526	1543	PSPPH_2720_pwm22_target_site_39	14.4037	+	6.70E-06	GTGTGCAATCCGGTGTAC
small_plasmid	49257	49274	PSPPH_2720_pwm22_target_site_40	15.2385	+	3.50E-06	GAATACCACTGCGTATAC
small_plasmid	49257	49274	PSPPH_2720_pwm22_target_site_41	15.2477	-	3.47E-06	GTATACGCAGTGGTATTC
