# Supplementary material for: A compendium of DNA-binding specificities of transcription factors in Pseudomonas syringae
Source: Nat Commun. 2020 Oct 2;11:4947. doi: 10.1038/s41467-020-18744-7 (PMC7532196; doi:10.1038/s41467-020-18744-7)
Supplement: Supplementary file 5 — Supplementary Data 2 [file 41467_2020_18744_MOESM5_ESM.zip › all_TF_pwm_target_sites_bed/PSPPH_2733_pwm_target_site_info_bed6_plus.bed]

chrom	start	end	name	score	strand	p_value	matched_sequence
chromosome	101272	101285	PSPPH_2733_pwm_target_site_1	14.6111	-	4.67E-06	AAACTGAACAGTTT
chromosome	101272	101285	PSPPH_2733_pwm_target_site_2	14.6667	+	4.40E-06	AAACTGTTCAGTTT
chromosome	157889	157902	PSPPH_2733_pwm_target_site_3	13.7381	+	9.34E-06	ATACCGAACGGTGC
chromosome	157889	157902	PSPPH_2733_pwm_target_site_4	13.754	-	9.21E-06	GCACCGTTCGGTAT
chromosome	198160	198173	PSPPH_2733_pwm_target_site_5	13.8333	+	8.74E-06	ATACTGAACAGTGC
chromosome	198160	198173	PSPPH_2733_pwm_target_site_6	13.8492	-	8.63E-06	GCACTGTTCAGTAT
chromosome	278953	278966	PSPPH_2733_pwm_target_site_7	14.5476	-	4.98E-06	GAACGGTACGGTGT
chromosome	278953	278966	PSPPH_2733_pwm_target_site_8	14.7143	+	4.18E-06	ACACCGTACCGTTC
chromosome	312619	312632	PSPPH_2733_pwm_target_site_9	14.9762	-	3.25E-06	GCACCGAACGGTTC
chromosome	312619	312632	PSPPH_2733_pwm_target_site_10	15.0079	+	3.15E-06	GAACCGTTCGGTGC
chromosome	359546	359559	PSPPH_2733_pwm_target_site_11	14.7143	-	4.18E-06	GAAATGTACGGTTT
chromosome	359546	359559	PSPPH_2733_pwm_target_site_12	14.8175	+	3.74E-06	AAACCGTACATTTC
chromosome	593825	593838	PSPPH_2733_pwm_target_site_13	14.2063	+	6.54E-06	GAACTGAACCTTTC
chromosome	593825	593838	PSPPH_2733_pwm_target_site_14	14.2381	-	6.35E-06	GAAAGGTTCAGTTC
chromosome	1127344	1127357	PSPPH_2733_pwm_target_site_15	14.0952	+	7.20E-06	GTACGGTCCGGTTC
chromosome	1127344	1127357	PSPPH_2733_pwm_target_site_16	14.2063	-	6.54E-06	GAACCGGACCGTAC
chromosome	1134918	1134931	PSPPH_2733_pwm_target_site_17	14.4206	+	5.57E-06	AGACGGTTCGGTAC
chromosome	1134918	1134931	PSPPH_2733_pwm_target_site_18	14.5635	-	4.91E-06	GTACCGAACCGTCT
chromosome	1171464	1171477	PSPPH_2733_pwm_target_site_19	13.746	+	9.28E-06	GCACGGTACGGTGC
chromosome	1171464	1171477	PSPPH_2733_pwm_target_site_20	13.8571	-	8.58E-06	GCACCGTACCGTGC
chromosome	1347594	1347607	PSPPH_2733_pwm_target_site_21	14.6111	+	4.67E-06	AAACTGAACAGTTT
chromosome	1347594	1347607	PSPPH_2733_pwm_target_site_22	14.6667	-	4.40E-06	AAACTGTTCAGTTT
chromosome	1752464	1752477	PSPPH_2733_pwm_target_site_23	15.7778	-	1.77E-06	GAACCGAACGGTTT
chromosome	1752464	1752477	PSPPH_2733_pwm_target_site_24	15.8651	+	1.56E-06	AAACCGTTCGGTTC
chromosome	2062680	2062693	PSPPH_2733_pwm_target_site_25	14.6984	-	4.26E-06	GAACCGTACGTTTT
chromosome	2062680	2062693	PSPPH_2733_pwm_target_site_26	14.7381	+	4.06E-06	AAAACGTACGGTTC
chromosome	2080386	2080399	PSPPH_2733_pwm_target_site_27	15.873	-	1.54E-06	GAACTGAACAGTTT
chromosome	2080386	2080399	PSPPH_2733_pwm_target_site_28	15.9603	+	1.31E-06	AAACTGTTCAGTTC
chromosome	2222434	2222447	PSPPH_2733_pwm_target_site_29	16.7857	-	5.49E-07	AAACGGTACAGTTC
chromosome	2222434	2222447	PSPPH_2733_pwm_target_site_30	16.7857	+	5.49E-07	GAACTGTACCGTTT
chromosome	2360792	2360805	PSPPH_2733_pwm_target_site_31	13.7063	-	9.57E-06	GAACTGATCAGTGC
chromosome	2360792	2360805	PSPPH_2733_pwm_target_site_32	13.7302	+	9.38E-06	GCACTGATCAGTTC
chromosome	2420853	2420866	PSPPH_2733_pwm_target_site_33	17.127	-	4.25E-07	GGACTGTACCGTTC
chromosome	2420853	2420866	PSPPH_2733_pwm_target_site_34	17.1825	+	3.75E-07	GAACGGTACAGTCC
chromosome	2506942	2506955	PSPPH_2733_pwm_target_site_35	13.7143	+	9.49E-06	GGACCGTTCGTTAC
chromosome	2506942	2506955	PSPPH_2733_pwm_target_site_36	13.7857	-	9.04E-06	GTAACGAACGGTCC
chromosome	2615300	2615313	PSPPH_2733_pwm_target_site_37	15.7778	-	1.77E-06	GAACCGAACGGTTT
chromosome	2615300	2615313	PSPPH_2733_pwm_target_site_38	15.8651	+	1.56E-06	AAACCGTTCGGTTC
chromosome	2908488	2908501	PSPPH_2733_pwm_target_site_39	14.1984	-	6.59E-06	GTACGGTCCAGTAC
chromosome	2908488	2908501	PSPPH_2733_pwm_target_site_40	14.2619	+	6.24E-06	GTACTGGACCGTAC
chromosome	2931211	2931224	PSPPH_2733_pwm_target_site_41	13.6905	+	9.67E-06	GCACTGAACGGTTT
chromosome	2931211	2931224	PSPPH_2733_pwm_target_site_42	13.8333	-	8.74E-06	AAACCGTTCAGTGC
chromosome	3018014	3018027	PSPPH_2733_pwm_target_site_43	13.8413	+	8.70E-06	GAACTGTACGTTCT
chromosome	3018014	3018027	PSPPH_2733_pwm_target_site_44	13.873	-	8.50E-06	AGAACGTACAGTTC
chromosome	3102485	3102498	PSPPH_2733_pwm_target_site_45	14.4444	+	5.48E-06	GAACTGATCGGTTT
chromosome	3102485	3102498	PSPPH_2733_pwm_target_site_46	14.5556	-	4.95E-06	AAACCGATCAGTTC
chromosome	3495610	3495623	PSPPH_2733_pwm_target_site_47	13.9444	-	8.10E-06	GAACCTTTCGGTTC
chromosome	3495610	3495623	PSPPH_2733_pwm_target_site_48	13.9762	+	7.95E-06	GAACCGAAAGGTTC
chromosome	3591797	3591810	PSPPH_2733_pwm_target_site_49	14.4286	-	5.55E-06	AAACAGTACGGTAC
chromosome	3591797	3591810	PSPPH_2733_pwm_target_site_50	14.5397	+	5.03E-06	GTACCGTACTGTTT
chromosome	3787398	3787411	PSPPH_2733_pwm_target_site_51	17.119	+	4.30E-07	GTACCGAACGGTTC
chromosome	3787398	3787411	PSPPH_2733_pwm_target_site_52	17.1429	-	4.07E-07	GAACCGTTCGGTAC
chromosome	3787403	3787416	PSPPH_2733_pwm_target_site_53	16.6825	-	6.57E-07	GAACTGAACCGTTC
chromosome	3787403	3787416	PSPPH_2733_pwm_target_site_54	16.7063	+	6.32E-07	GAACGGTTCAGTTC
chromosome	3792962	3792975	PSPPH_2733_pwm_target_site_55	15.8333	-	1.66E-06	GGACTGTACCGTTT
chromosome	3792962	3792975	PSPPH_2733_pwm_target_site_56	15.9206	+	1.42E-06	AAACGGTACAGTCC
chromosome	3905142	3905155	PSPPH_2733_pwm_target_site_57	15.0159	-	3.12E-06	GAACTGTTCGGTGC
chromosome	3905142	3905155	PSPPH_2733_pwm_target_site_58	15.0635	+	2.99E-06	GCACCGAACAGTTC
chromosome	4008329	4008342	PSPPH_2733_pwm_target_site_59	13.746	+	9.28E-06	GCACTGTTCGGTTT
chromosome	4008329	4008342	PSPPH_2733_pwm_target_site_60	13.7778	-	9.08E-06	AAACCGAACAGTGC
chromosome	4196690	4196703	PSPPH_2733_pwm_target_site_61	16.3413	+	8.37E-07	GTACCGAACAGTCC
chromosome	4196690	4196703	PSPPH_2733_pwm_target_site_62	16.1984	-	9.84E-07	GGACTGTTCGGTAC
chromosome	4210937	4210950	PSPPH_2733_pwm_target_site_63	14.3651	+	5.77E-06	AGACGGAACGGTAC
chromosome	4210937	4210950	PSPPH_2733_pwm_target_site_64	14.619	-	4.63E-06	GTACCGTTCCGTCT
chromosome	4333960	4333973	PSPPH_2733_pwm_target_site_65	14.4603	+	5.41E-06	GAACTGATCGGTAT
chromosome	4333960	4333973	PSPPH_2733_pwm_target_site_66	14.6032	-	4.71E-06	ATACCGATCAGTTC
chromosome	4374857	4374870	PSPPH_2733_pwm_target_site_67	13.6429	-	1.00E-05	GGACTGGACGGTTC
chromosome	4374857	4374870	PSPPH_2733_pwm_target_site_68	13.7778	+	9.08E-06	GAACCGTCCAGTCC
chromosome	4487742	4487755	PSPPH_2733_pwm_target_site_69	15.4444	+	2.24E-06	GAACGGTACCGTGC
chromosome	4487742	4487755	PSPPH_2733_pwm_target_site_70	15.4683	-	2.17E-06	GCACGGTACCGTTC
chromosome	4496568	4496581	PSPPH_2733_pwm_target_site_71	13.6905	+	9.67E-06	GATCGGTACGGTTC
chromosome	4496568	4496581	PSPPH_2733_pwm_target_site_72	13.8016	-	8.92E-06	GAACCGTACCGATC
chromosome	4578004	4578017	PSPPH_2733_pwm_target_site_73	13.7063	-	9.57E-06	GATCGGTACGGTAC
chromosome	4578004	4578017	PSPPH_2733_pwm_target_site_74	13.8492	+	8.63E-06	GTACCGTACCGATC
chromosome	4788873	4788886	PSPPH_2733_pwm_target_site_75	13.8889	+	8.39E-06	GAACGGCACGGTAC
chromosome	4788873	4788886	PSPPH_2733_pwm_target_site_76	14	-	7.82E-06	GTACCGTGCCGTTC
chromosome	4798922	4798935	PSPPH_2733_pwm_target_site_77	15.3889	+	2.40E-06	GAACTGAACCGTTT
chromosome	4798922	4798935	PSPPH_2733_pwm_target_site_78	15.4444	-	2.24E-06	AAACGGTTCAGTTC
chromosome	4875565	4875578	PSPPH_2733_pwm_target_site_79	17.2143	-	3.36E-07	GTACTGAACAGTTC
chromosome	4875565	4875578	PSPPH_2733_pwm_target_site_80	17.2381	+	2.88E-07	GAACTGTTCAGTAC
chromosome	4884764	4884777	PSPPH_2733_pwm_target_site_81	14.9762	+	3.25E-06	GCACCGAACGGTTC
chromosome	4884764	4884777	PSPPH_2733_pwm_target_site_82	15.0079	-	3.15E-06	GAACCGTTCGGTGC
chromosome	4910667	4910680	PSPPH_2733_pwm_target_site_83	14.5317	-	5.07E-06	GAACTGATCAGTTT
chromosome	4910667	4910680	PSPPH_2733_pwm_target_site_84	14.5635	+	4.91E-06	AAACTGATCAGTTC
chromosome	5310963	5310976	PSPPH_2733_pwm_target_site_85	15.0714	-	2.96E-06	GCACTGAACAGTTC
chromosome	5310963	5310976	PSPPH_2733_pwm_target_site_86	15.1032	+	2.89E-06	GAACTGTTCAGTGC
chromosome	5805540	5805553	PSPPH_2733_pwm_target_site_87	13.873	+	8.50E-06	GAACGGCACGGTTC
chromosome	5805540	5805553	PSPPH_2733_pwm_target_site_88	13.9524	-	8.07E-06	GAACCGTGCCGTTC
chromosome	5844413	5844426	PSPPH_2733_pwm_target_site_89	14.1429	+	6.91E-06	AAACTGAACCGTAT
chromosome	5844413	5844426	PSPPH_2733_pwm_target_site_90	14.1984	-	6.59E-06	ATACGGTTCAGTTT
chromosome	5915943	5915956	PSPPH_2733_pwm_target_site_91	13.6667	-	9.82E-06	GAACTGAACGGTGT
chromosome	5915943	5915956	PSPPH_2733_pwm_target_site_92	13.8571	+	8.58E-06	ACACCGTTCAGTTC
large_plasmid	43078	43091	PSPPH_2733_pwm_target_site_93	13.7937	-	8.99E-06	GCACTGAACAGTAT
large_plasmid	43078	43091	PSPPH_2733_pwm_target_site_94	13.8889	+	8.39E-06	ATACTGTTCAGTGC
