# Supplementary material for: A compendium of DNA-binding specificities of transcription factors in Pseudomonas syringae
Source: Nat Commun. 2020 Oct 2;11:4947. doi: 10.1038/s41467-020-18744-7 (PMC7532196; doi:10.1038/s41467-020-18744-7)
Supplement: Supplementary file 5 — Supplementary Data 2 [file 41467_2020_18744_MOESM5_ESM.zip › all_TF_pwm_target_sites_bed/PSPPH_2772_pwm_target_site_info_bed6_plus.bed]

chrom	start	end	name	score	strand	p_value	matched_sequence
chromosome	35305	35320	PSPPH_2772_pwm_target_site_1	16.0854	+	3.17E-06	CATGCACACCCGCATC
chromosome	35305	35320	PSPPH_2772_pwm_target_site_2	16.0854	-	3.17E-06	GATGCGGGTGTGCATG
chromosome	138987	139002	PSPPH_2772_pwm_target_site_3	15.5488	+	4.35E-06	GATGCCGGCGAGCATG
chromosome	138987	139002	PSPPH_2772_pwm_target_site_4	15.5366	-	4.37E-06	CATGCTCGCCGGCATC
chromosome	171917	171932	PSPPH_2772_pwm_target_site_5	15.2927	+	4.95E-06	AATGCCGTGGCGCATG
chromosome	171917	171932	PSPPH_2772_pwm_target_site_6	15.3049	-	4.93E-06	CATGCGCCACGGCATT
chromosome	206719	206734	PSPPH_2772_pwm_target_site_7	17.7195	-	8.42E-07	AATGCTCTGGAGCATG
chromosome	206719	206734	PSPPH_2772_pwm_target_site_8	17.7317	+	8.34E-07	CATGCTCCAGAGCATT
chromosome	366264	366279	PSPPH_2772_pwm_target_site_9	15.122	+	5.35E-06	GATGCCTATCCGCATA
chromosome	366264	366279	PSPPH_2772_pwm_target_site_10	15.1341	-	5.32E-06	TATGCGGATAGGCATC
chromosome	408372	408387	PSPPH_2772_pwm_target_site_11	16.8659	-	1.84E-06	CATGCGTTTGAGCATG
chromosome	408372	408387	PSPPH_2772_pwm_target_site_12	16.8659	+	1.84E-06	CATGCTCAAACGCATG
chromosome	513060	513075	PSPPH_2772_pwm_target_site_13	14.4512	-	7.14E-06	AATGGGCGTCAGCATT
chromosome	513060	513075	PSPPH_2772_pwm_target_site_14	14.4634	+	7.11E-06	AATGCTGACGCCCATT
chromosome	518297	518312	PSPPH_2772_pwm_target_site_15	18.7805	+	2.37E-07	AATGCTGACCAGCATC
chromosome	518297	518312	PSPPH_2772_pwm_target_site_16	18.7927	-	2.30E-07	GATGCTGGTCAGCATT
chromosome	550025	550040	PSPPH_2772_pwm_target_site_17	17.6341	-	9.29E-07	CATGCGCGTACGCATC
chromosome	550025	550040	PSPPH_2772_pwm_target_site_18	17.6463	+	9.22E-07	GATGCGTACGCGCATG
chromosome	565621	565636	PSPPH_2772_pwm_target_site_19	14.9512	-	5.81E-06	CATGCTCGACGGCATG
chromosome	565621	565636	PSPPH_2772_pwm_target_site_20	14.9756	+	5.75E-06	CATGCCGTCGAGCATG
chromosome	618860	618875	PSPPH_2772_pwm_target_site_21	14.7073	+	6.42E-06	GATGCTTGCCGGCATC
chromosome	618860	618875	PSPPH_2772_pwm_target_site_22	14.7195	-	6.39E-06	GATGCCGGCAAGCATC
chromosome	623772	623787	PSPPH_2772_pwm_target_site_23	16.9878	+	1.65E-06	CATGCGCAGCAGCATC
chromosome	623772	623787	PSPPH_2772_pwm_target_site_24	17.0122	-	1.61E-06	GATGCTGCTGCGCATG
chromosome	644589	644604	PSPPH_2772_pwm_target_site_25	16.7927	-	1.93E-06	GATGCAGATGCGCATC
chromosome	644589	644604	PSPPH_2772_pwm_target_site_26	16.7927	+	1.93E-06	GATGCGCATCTGCATC
chromosome	732917	732932	PSPPH_2772_pwm_target_site_27	14.6341	-	6.62E-06	CATGCGTTTCGGCATC
chromosome	732917	732932	PSPPH_2772_pwm_target_site_28	14.6463	+	6.59E-06	GATGCCGAAACGCATG
chromosome	801469	801484	PSPPH_2772_pwm_target_site_29	16.5732	-	2.30E-06	AATGCGTATGTGCATG
chromosome	801469	801484	PSPPH_2772_pwm_target_site_30	16.5976	+	2.25E-06	CATGCACATACGCATT
chromosome	864000	864015	PSPPH_2772_pwm_target_site_31	15.7317	+	3.92E-06	AATGCCGGTACGCATG
chromosome	864000	864015	PSPPH_2772_pwm_target_site_32	15.7439	-	3.90E-06	CATGCGTACCGGCATT
chromosome	898978	898993	PSPPH_2772_pwm_target_site_33	13.9878	-	8.46E-06	AATGCCTCATAGCATT
chromosome	898978	898993	PSPPH_2772_pwm_target_site_34	14	+	8.42E-06	AATGCTATGAGGCATT
chromosome	914991	915006	PSPPH_2772_pwm_target_site_35	14.9268	-	5.85E-06	GATGCCTAAGAGCATA
chromosome	914991	915006	PSPPH_2772_pwm_target_site_36	14.9512	+	5.81E-06	TATGCTCTTAGGCATC
chromosome	1033585	1033600	PSPPH_2772_pwm_target_site_37	15.7073	-	3.98E-06	CATGCAGTTGAGCATC
chromosome	1033585	1033600	PSPPH_2772_pwm_target_site_38	15.7073	+	3.98E-06	GATGCTCAACTGCATG
chromosome	1111006	1111021	PSPPH_2772_pwm_target_site_39	15.4756	+	4.52E-06	GATGCAGGCCAGCATC
chromosome	1111006	1111021	PSPPH_2772_pwm_target_site_40	15.4756	-	4.52E-06	GATGCTGGCCTGCATC
chromosome	1111057	1111072	PSPPH_2772_pwm_target_site_41	15.4756	+	4.52E-06	GATGCAGGCCAGCATC
chromosome	1111057	1111072	PSPPH_2772_pwm_target_site_42	15.4756	-	4.52E-06	GATGCTGGCCTGCATC
chromosome	1136436	1136451	PSPPH_2772_pwm_target_site_43	15.5122	+	4.42E-06	GATGCTGCGGCGCATA
chromosome	1136436	1136451	PSPPH_2772_pwm_target_site_44	15.5122	-	4.42E-06	TATGCGCCGCAGCATC
chromosome	1137050	1137065	PSPPH_2772_pwm_target_site_45	16.2561	+	2.85E-06	AATGCCGGAGAGCATG
chromosome	1137050	1137065	PSPPH_2772_pwm_target_site_46	16.2927	-	2.78E-06	CATGCTCTCCGGCATT
chromosome	1196979	1196994	PSPPH_2772_pwm_target_site_47	15.7195	+	3.94E-06	AATGCTGCGCAGCATA
chromosome	1196979	1196994	PSPPH_2772_pwm_target_site_48	15.7439	-	3.90E-06	TATGCTGCGCAGCATT
chromosome	1203525	1203540	PSPPH_2772_pwm_target_site_49	16.1585	-	3.04E-06	AATGCTTGGCAGCATG
chromosome	1203525	1203540	PSPPH_2772_pwm_target_site_50	16.2073	+	2.94E-06	CATGCTGCCAAGCATT
chromosome	1237710	1237725	PSPPH_2772_pwm_target_site_51	18.1098	+	5.48E-07	AATGCGCCAGCGCATG
chromosome	1237710	1237725	PSPPH_2772_pwm_target_site_52	18.122	-	5.40E-07	CATGCGCTGGCGCATT
chromosome	1289777	1289792	PSPPH_2772_pwm_target_site_53	16.439	+	2.52E-06	GATGCCCGCGAGCATC
chromosome	1289777	1289792	PSPPH_2772_pwm_target_site_54	16.439	-	2.52E-06	GATGCTCGCGGGCATC
chromosome	1318561	1318576	PSPPH_2772_pwm_target_site_55	17.2439	-	1.33E-06	GATGCGTATCAGCATA
chromosome	1318561	1318576	PSPPH_2772_pwm_target_site_56	17.2561	+	1.32E-06	TATGCTGATACGCATC
chromosome	1323827	1323842	PSPPH_2772_pwm_target_site_57	18.3659	-	4.09E-07	GATGCTGGTGAGCATC
chromosome	1323827	1323842	PSPPH_2772_pwm_target_site_58	18.378	+	4.01E-07	GATGCTCACCAGCATC
chromosome	1349275	1349290	PSPPH_2772_pwm_target_site_59	14.939	+	5.83E-06	AATGCCAGCCCGCATA
chromosome	1349275	1349290	PSPPH_2772_pwm_target_site_60	14.9634	-	5.78E-06	TATGCGGGCTGGCATT
chromosome	1363720	1363735	PSPPH_2772_pwm_target_site_61	14	-	8.42E-06	AATGCCGTTCTGCATG
chromosome	1363720	1363735	PSPPH_2772_pwm_target_site_62	14	+	8.42E-06	CATGCAGAACGGCATT
chromosome	1447557	1447572	PSPPH_2772_pwm_target_site_63	15.8902	+	3.57E-06	CATGCAGACGAGCATC
chromosome	1447557	1447572	PSPPH_2772_pwm_target_site_64	15.8902	-	3.57E-06	GATGCTCGTCTGCATG
chromosome	1453165	1453180	PSPPH_2772_pwm_target_site_65	14.1098	-	8.11E-06	CATGCAGATGTGCATC
chromosome	1453165	1453180	PSPPH_2772_pwm_target_site_66	14.122	+	8.07E-06	GATGCACATCTGCATG
chromosome	1512810	1512825	PSPPH_2772_pwm_target_site_67	17.3902	+	1.18E-06	AATGCTGGGGAGCATG
chromosome	1512810	1512825	PSPPH_2772_pwm_target_site_68	17.4268	-	1.12E-06	CATGCTCCCCAGCATT
chromosome	1538903	1538918	PSPPH_2772_pwm_target_site_69	13.5854	+	9.66E-06	CATGCACTTCGGCATC
chromosome	1538903	1538918	PSPPH_2772_pwm_target_site_70	13.5854	-	9.66E-06	GATGCCGAAGTGCATG
chromosome	1598652	1598667	PSPPH_2772_pwm_target_site_71	16.8659	+	1.84E-06	AATGCCGAAACGCATT
chromosome	1598652	1598667	PSPPH_2772_pwm_target_site_72	16.8659	-	1.84E-06	AATGCGTTTCGGCATT
chromosome	1641277	1641292	PSPPH_2772_pwm_target_site_73	16.7927	+	1.93E-06	CATGCTCAGCAGCATC
chromosome	1641277	1641292	PSPPH_2772_pwm_target_site_74	16.8171	-	1.89E-06	GATGCTGCTGAGCATG
chromosome	1682943	1682958	PSPPH_2772_pwm_target_site_75	16.061	-	3.23E-06	GATGCCGATCAGCATC
chromosome	1682943	1682958	PSPPH_2772_pwm_target_site_76	16.061	+	3.23E-06	GATGCTGATCGGCATC
chromosome	1733884	1733899	PSPPH_2772_pwm_target_site_77	15.561	+	4.32E-06	GATGCCGAACAGCATC
chromosome	1733884	1733899	PSPPH_2772_pwm_target_site_78	15.5732	-	4.29E-06	GATGCTGTTCGGCATC
chromosome	1743644	1743659	PSPPH_2772_pwm_target_site_79	14.1951	+	7.86E-06	TATGCAAAACCGCATC
chromosome	1743644	1743659	PSPPH_2772_pwm_target_site_80	14.2073	-	7.82E-06	GATGCGGTTTTGCATA
chromosome	1755444	1755459	PSPPH_2772_pwm_target_site_81	16.6585	-	2.16E-06	GATGCTTTACCGCATC
chromosome	1755444	1755459	PSPPH_2772_pwm_target_site_82	16.6707	+	2.14E-06	GATGCGGTAAAGCATC
chromosome	1789528	1789543	PSPPH_2772_pwm_target_site_83	15.3415	+	4.83E-06	GATGCTGGTCGGCATA
chromosome	1789528	1789543	PSPPH_2772_pwm_target_site_84	15.3537	-	4.81E-06	TATGCCGACCAGCATC
chromosome	1918746	1918761	PSPPH_2772_pwm_target_site_85	15.5732	-	4.29E-06	CATGCACGCCAGCATC
chromosome	1918746	1918761	PSPPH_2772_pwm_target_site_86	15.5854	+	4.24E-06	GATGCTGGCGTGCATG
chromosome	1929202	1929217	PSPPH_2772_pwm_target_site_87	15.1463	-	5.29E-06	CATGCGGACCGGCATA
chromosome	1929202	1929217	PSPPH_2772_pwm_target_site_88	15.1463	+	5.29E-06	TATGCCGGTCCGCATG
chromosome	1991654	1991669	PSPPH_2772_pwm_target_site_89	16.0732	+	3.20E-06	GATGCGGGTGTGCATA
chromosome	1991654	1991669	PSPPH_2772_pwm_target_site_90	16.0854	-	3.17E-06	TATGCACACCCGCATC
chromosome	2021172	2021187	PSPPH_2772_pwm_target_site_91	17.6707	+	9.01E-07	AATGCTTTCGAGCATG
chromosome	2021172	2021187	PSPPH_2772_pwm_target_site_92	17.6707	-	9.01E-07	CATGCTCGAAAGCATT
chromosome	2026937	2026952	PSPPH_2772_pwm_target_site_93	14.7195	-	6.39E-06	GATGCCGGAACGCATC
chromosome	2026937	2026952	PSPPH_2772_pwm_target_site_94	14.7317	+	6.36E-06	GATGCGTTCCGGCATC
chromosome	2189650	2189665	PSPPH_2772_pwm_target_site_95	16.6829	+	2.11E-06	AATGCACGACAGCATC
chromosome	2189650	2189665	PSPPH_2772_pwm_target_site_96	16.7317	-	2.03E-06	GATGCTGTCGTGCATT
chromosome	2226372	2226387	PSPPH_2772_pwm_target_site_97	14.2073	-	7.82E-06	CATGCCCTCCTGCATT
chromosome	2226372	2226387	PSPPH_2772_pwm_target_site_98	14.1707	+	7.94E-06	AATGCAGGAGGGCATG
chromosome	2247909	2247924	PSPPH_2772_pwm_target_site_99	19.061	+	1.60E-07	GATGCGCGTGAGCATC
chromosome	2247909	2247924	PSPPH_2772_pwm_target_site_100	19.0732	-	1.57E-07	GATGCTCACGCGCATC
chromosome	2263237	2263252	PSPPH_2772_pwm_target_site_101	16.439	-	2.52E-06	AATGCTGGCGGGCATA
chromosome	2263237	2263252	PSPPH_2772_pwm_target_site_102	16.4634	+	2.48E-06	TATGCCCGCCAGCATT
chromosome	2286835	2286850	PSPPH_2772_pwm_target_site_103	20.1707	+	1.99E-08	AATGCGCACGCGCATC
chromosome	2286835	2286850	PSPPH_2772_pwm_target_site_104	20.1829	-	1.95E-08	GATGCGCGTGCGCATT
chromosome	2373716	2373731	PSPPH_2772_pwm_target_site_105	16.2439	+	2.87E-06	GATGCTGGTGGGCATC
chromosome	2373716	2373731	PSPPH_2772_pwm_target_site_106	16.2561	-	2.85E-06	GATGCCCACCAGCATC
chromosome	2374985	2375000	PSPPH_2772_pwm_target_site_107	16.6707	+	2.14E-06	CATGCGCGGCAGCATC
chromosome	2374985	2375000	PSPPH_2772_pwm_target_site_108	16.7073	-	2.06E-06	GATGCTGCCGCGCATG
chromosome	2409633	2409648	PSPPH_2772_pwm_target_site_109	15.6829	-	4.03E-06	CATGCGCGTCTGCATG
chromosome	2409633	2409648	PSPPH_2772_pwm_target_site_110	15.6951	+	4.00E-06	CATGCAGACGCGCATG
chromosome	2459354	2459369	PSPPH_2772_pwm_target_site_111	15.6585	-	4.08E-06	CATGCCGATCAGCATC
chromosome	2459354	2459369	PSPPH_2772_pwm_target_site_112	15.6707	+	4.06E-06	GATGCTGATCGGCATG
chromosome	2477219	2477234	PSPPH_2772_pwm_target_site_113	16.1707	+	3.02E-06	AATGCGCAGCGGCATC
chromosome	2477219	2477234	PSPPH_2772_pwm_target_site_114	16.2073	-	2.94E-06	GATGCCGCTGCGCATT
chromosome	2479061	2479076	PSPPH_2772_pwm_target_site_115	16.3537	-	2.67E-06	CATGCCGATGCGCATC
chromosome	2479061	2479076	PSPPH_2772_pwm_target_site_116	16.3659	+	2.65E-06	GATGCGCATCGGCATG
chromosome	2509332	2509347	PSPPH_2772_pwm_target_site_117	17.7683	+	8.17E-07	GATGCGCGGGCGCATC
chromosome	2509332	2509347	PSPPH_2772_pwm_target_site_118	17.7927	-	7.90E-07	GATGCGCCCGCGCATC
chromosome	2534040	2534055	PSPPH_2772_pwm_target_site_119	13.4878	-	9.96E-06	CATGCCACTGAGCATC
chromosome	2534040	2534055	PSPPH_2772_pwm_target_site_120	13.4878	+	9.96E-06	GATGCTCAGTGGCATG
chromosome	2589002	2589017	PSPPH_2772_pwm_target_site_121	18.0122	+	6.14E-07	AATGCGCTGAAGCATT
chromosome	2589002	2589017	PSPPH_2772_pwm_target_site_122	18	-	6.23E-07	AATGCTTCAGCGCATT
chromosome	2672455	2672470	PSPPH_2772_pwm_target_site_123	13.6707	-	9.41E-06	AATGCCTCGACGCATT
chromosome	2672455	2672470	PSPPH_2772_pwm_target_site_124	13.6707	+	9.41E-06	AATGCGTCGAGGCATT
chromosome	2721680	2721695	PSPPH_2772_pwm_target_site_125	17.1585	-	1.44E-06	CATGCTGGCCAGCATC
chromosome	2721680	2721695	PSPPH_2772_pwm_target_site_126	17.1707	+	1.43E-06	GATGCTGGCCAGCATG
chromosome	2734490	2734505	PSPPH_2772_pwm_target_site_127	17.4634	+	1.09E-06	AATGCTGATGGGCATC
chromosome	2734490	2734505	PSPPH_2772_pwm_target_site_128	17.4878	-	1.07E-06	GATGCCCATCAGCATT
chromosome	2759605	2759620	PSPPH_2772_pwm_target_site_129	13.5244	-	9.84E-06	CATGCAACTGAGCATC
chromosome	2759605	2759620	PSPPH_2772_pwm_target_site_130	13.5244	+	9.84E-06	GATGCTCAGTTGCATG
chromosome	2826861	2826876	PSPPH_2772_pwm_target_site_131	13.5244	+	9.84E-06	AATGGGCGCGCGCATG
chromosome	2826861	2826876	PSPPH_2772_pwm_target_site_132	13.5366	-	9.80E-06	CATGCGCGCGCCCATT
chromosome	2946032	2946047	PSPPH_2772_pwm_target_site_133	15.8537	+	3.66E-06	CATGCTGGAAAGCATG
chromosome	2946032	2946047	PSPPH_2772_pwm_target_site_134	15.8659	-	3.64E-06	CATGCTTTCCAGCATG
chromosome	3091096	3091111	PSPPH_2772_pwm_target_site_135	14.3537	-	7.42E-06	TATGCTCGGCGGCATC
chromosome	3091096	3091111	PSPPH_2772_pwm_target_site_136	14.378	+	7.35E-06	GATGCCGCCGAGCATA
chromosome	3109165	3109180	PSPPH_2772_pwm_target_site_137	13.5122	-	9.88E-06	AATGCCCCTCTGCATG
chromosome	3109165	3109180	PSPPH_2772_pwm_target_site_138	13.5122	+	9.88E-06	CATGCAGAGGGGCATT
chromosome	3150462	3150477	PSPPH_2772_pwm_target_site_139	13.6098	+	9.58E-06	AATGCCGCGCAGCATG
chromosome	3150462	3150477	PSPPH_2772_pwm_target_site_140	13.622	-	9.55E-06	CATGCTGCGCGGCATT
chromosome	3253231	3253246	PSPPH_2772_pwm_target_site_141	16.6098	+	2.22E-06	CATGCGCTGGAGCATG
chromosome	3253231	3253246	PSPPH_2772_pwm_target_site_142	16.6098	-	2.22E-06	CATGCTCCAGCGCATG
chromosome	3299125	3299140	PSPPH_2772_pwm_target_site_143	15.7073	-	3.98E-06	GATGCGCCGCCGCATA
chromosome	3299125	3299140	PSPPH_2772_pwm_target_site_144	15.7073	+	3.98E-06	TATGCGGCGGCGCATC
chromosome	3330685	3330700	PSPPH_2772_pwm_target_site_145	15.7805	-	3.81E-06	GATGCAGGTCAGCATC
chromosome	3330685	3330700	PSPPH_2772_pwm_target_site_146	15.7927	+	3.78E-06	GATGCTGACCTGCATC
chromosome	3347698	3347713	PSPPH_2772_pwm_target_site_147	14.1341	-	8.03E-06	AATGCGCTGTTGCATG
chromosome	3347698	3347713	PSPPH_2772_pwm_target_site_148	14.1463	+	8.01E-06	CATGCAACAGCGCATT
chromosome	3416753	3416768	PSPPH_2772_pwm_target_site_149	18.9756	+	1.81E-07	CATGCGCATGAGCATC
chromosome	3416753	3416768	PSPPH_2772_pwm_target_site_150	18.9878	-	1.77E-07	GATGCTCATGCGCATG
chromosome	3431137	3431152	PSPPH_2772_pwm_target_site_151	15.8902	+	3.57E-06	TATGCGCAACTGCATC
chromosome	3431137	3431152	PSPPH_2772_pwm_target_site_152	15.9024	-	3.54E-06	GATGCAGTTGCGCATA
chromosome	3469391	3469406	PSPPH_2772_pwm_target_site_153	15.5732	-	4.29E-06	CATGCAGGAGCGCATC
chromosome	3469391	3469406	PSPPH_2772_pwm_target_site_154	15.6098	+	4.17E-06	GATGCGCTCCTGCATG
chromosome	3477945	3477960	PSPPH_2772_pwm_target_site_155	14.3659	+	7.38E-06	GATGCCCGGCAGCATG
chromosome	3477945	3477960	PSPPH_2772_pwm_target_site_156	14.378	-	7.35E-06	CATGCTGCCGGGCATC
chromosome	3488837	3488852	PSPPH_2772_pwm_target_site_157	18.8049	+	2.25E-07	AATGCGCCTGAGCATC
chromosome	3488837	3488852	PSPPH_2772_pwm_target_site_158	18.8171	-	2.22E-07	GATGCTCAGGCGCATT
chromosome	3509938	3509953	PSPPH_2772_pwm_target_site_159	16.6098	-	2.22E-06	AATGCTGATCTGCATG
chromosome	3509938	3509953	PSPPH_2772_pwm_target_site_160	16.622	+	2.20E-06	CATGCAGATCAGCATT
chromosome	3610568	3610583	PSPPH_2772_pwm_target_site_161	17.4024	+	1.15E-06	GATGCGCCAGAGCATC
chromosome	3610568	3610583	PSPPH_2772_pwm_target_site_162	17.4024	-	1.15E-06	GATGCTCTGGCGCATC
chromosome	3627391	3627406	PSPPH_2772_pwm_target_site_163	19.0244	-	1.64E-07	AATGCTGTACAGCATT
chromosome	3627391	3627406	PSPPH_2772_pwm_target_site_164	19.0244	+	1.64E-07	AATGCTGTACAGCATT
chromosome	3639038	3639053	PSPPH_2772_pwm_target_site_165	14.5488	+	6.88E-06	CATGCCTGGGAGCATT
chromosome	3639038	3639053	PSPPH_2772_pwm_target_site_166	14.5732	-	6.81E-06	AATGCTCCCAGGCATG
chromosome	3642147	3642162	PSPPH_2772_pwm_target_site_167	13.7805	+	9.07E-06	CATGCCGCAGAGCATA
chromosome	3642147	3642162	PSPPH_2772_pwm_target_site_168	13.7927	-	9.02E-06	TATGCTCTGCGGCATG
chromosome	3703159	3703174	PSPPH_2772_pwm_target_site_169	13.4878	+	9.96E-06	CATGCTGCCCGGCATG
chromosome	3818073	3818088	PSPPH_2772_pwm_target_site_170	13.5244	-	9.84E-06	GATGCCTGGCAGCATC
chromosome	3818073	3818088	PSPPH_2772_pwm_target_site_171	13.561	+	9.74E-06	GATGCTGCCAGGCATC
chromosome	3949798	3949813	PSPPH_2772_pwm_target_site_172	14.4512	-	7.14E-06	CATGCCGGACAGCATG
chromosome	3949798	3949813	PSPPH_2772_pwm_target_site_173	14.4756	+	7.08E-06	CATGCTGTCCGGCATG
chromosome	3964882	3964897	PSPPH_2772_pwm_target_site_174	15.7805	+	3.81E-06	GATGCTCGACTGCATC
chromosome	3964882	3964897	PSPPH_2772_pwm_target_site_175	15.8049	-	3.75E-06	GATGCAGTCGAGCATC
chromosome	4054631	4054646	PSPPH_2772_pwm_target_site_176	14.7805	-	6.25E-06	AATGCCGTACGGCATT
chromosome	4054631	4054646	PSPPH_2772_pwm_target_site_177	14.7805	+	6.25E-06	AATGCCGTACGGCATT
chromosome	4075813	4075828	PSPPH_2772_pwm_target_site_178	15.7073	-	3.98E-06	GATGCGGCGGCGCATA
chromosome	4075813	4075828	PSPPH_2772_pwm_target_site_179	15.7073	+	3.98E-06	TATGCGCCGCCGCATC
chromosome	4100133	4100148	PSPPH_2772_pwm_target_site_180	14.8537	+	6.05E-06	TATGCACGAACGCATC
chromosome	4100133	4100148	PSPPH_2772_pwm_target_site_181	14.8659	-	6.03E-06	GATGCGTTCGTGCATA
chromosome	4122267	4122282	PSPPH_2772_pwm_target_site_182	17.1829	-	1.41E-06	AATGCGCGCGTGCATG
chromosome	4122267	4122282	PSPPH_2772_pwm_target_site_183	17.1951	+	1.39E-06	CATGCACGCGCGCATT
chromosome	4281547	4281562	PSPPH_2772_pwm_target_site_184	16.122	-	3.09E-06	AATGCTCGCAGGCATC
chromosome	4281547	4281562	PSPPH_2772_pwm_target_site_185	16.1341	+	3.07E-06	GATGCCTGCGAGCATT
chromosome	4321847	4321862	PSPPH_2772_pwm_target_site_186	15.7683	+	3.85E-06	AATGCAGGTACGCATG
chromosome	4321847	4321862	PSPPH_2772_pwm_target_site_187	15.7805	-	3.81E-06	CATGCGTACCTGCATT
chromosome	4341693	4341708	PSPPH_2772_pwm_target_site_188	15.0122	+	5.64E-06	TATGCAGTAGCGCATG
chromosome	4341693	4341708	PSPPH_2772_pwm_target_site_189	15	-	5.68E-06	CATGCGCTACTGCATA
chromosome	4432395	4432410	PSPPH_2772_pwm_target_site_190	15.8049	-	3.75E-06	GATGCTGTGCAGCATA
chromosome	4432395	4432410	PSPPH_2772_pwm_target_site_191	15.8049	+	3.75E-06	TATGCTGCACAGCATC
chromosome	4435666	4435681	PSPPH_2772_pwm_target_site_192	14.0244	+	8.36E-06	GATGCCAGTACGCATC
chromosome	4435666	4435681	PSPPH_2772_pwm_target_site_193	14.0244	-	8.36E-06	GATGCGTACTGGCATC
chromosome	4464548	4464563	PSPPH_2772_pwm_target_site_194	17.439	-	1.11E-06	GATGCTTGTGCGCATG
chromosome	4464548	4464563	PSPPH_2772_pwm_target_site_195	17.4512	+	1.10E-06	CATGCGCACAAGCATC
chromosome	4490647	4490662	PSPPH_2772_pwm_target_site_196	13.9268	-	8.63E-06	CATGCGCCGGTGCATC
chromosome	4490647	4490662	PSPPH_2772_pwm_target_site_197	13.939	+	8.60E-06	GATGCACCGGCGCATG
chromosome	4503781	4503796	PSPPH_2772_pwm_target_site_198	17.5	-	1.05E-06	CATGCGCCTGAGCATC
chromosome	4503781	4503796	PSPPH_2772_pwm_target_site_199	17.5	+	1.05E-06	GATGCTCAGGCGCATG
chromosome	4597842	4597857	PSPPH_2772_pwm_target_site_200	15.4024	+	4.68E-06	GATGCGACCCAGCATC
chromosome	4597842	4597857	PSPPH_2772_pwm_target_site_201	15.378	-	4.75E-06	GATGCTGGGTCGCATC
chromosome	4634211	4634226	PSPPH_2772_pwm_target_site_202	18.4756	-	3.54E-07	GATGCTCAAGCGCATA
chromosome	4634211	4634226	PSPPH_2772_pwm_target_site_203	18.4878	+	3.46E-07	TATGCGCTTGAGCATC
chromosome	4649307	4649322	PSPPH_2772_pwm_target_site_204	16.5854	+	2.27E-06	AATGCTCTTCGGCATG
chromosome	4649307	4649322	PSPPH_2772_pwm_target_site_205	16.5854	-	2.27E-06	CATGCCGAAGAGCATT
chromosome	4658092	4658107	PSPPH_2772_pwm_target_site_206	14.3659	+	7.38E-06	GATGCCCGGCAGCATG
chromosome	4658092	4658107	PSPPH_2772_pwm_target_site_207	14.378	-	7.35E-06	CATGCTGCCGGGCATC
chromosome	4685817	4685832	PSPPH_2772_pwm_target_site_208	17.9024	+	6.95E-07	CATGCGAACGAGCATT
chromosome	4685817	4685832	PSPPH_2772_pwm_target_site_209	17.878	-	7.26E-07	AATGCTCGTTCGCATG
chromosome	4699193	4699208	PSPPH_2772_pwm_target_site_210	19.4634	-	8.03E-08	AATGCTCGCGAGCATC
chromosome	4699193	4699208	PSPPH_2772_pwm_target_site_211	19.4878	+	7.52E-08	GATGCTCGCGAGCATT
chromosome	4723139	4723154	PSPPH_2772_pwm_target_site_212	14.5854	-	6.77E-06	GATGCCGCAGAGCATC
chromosome	4723139	4723154	PSPPH_2772_pwm_target_site_213	14.5854	+	6.77E-06	GATGCTCTGCGGCATC
chromosome	4743198	4743213	PSPPH_2772_pwm_target_site_214	16.1463	-	3.06E-06	CATGCCCGTGCGCATG
chromosome	4743198	4743213	PSPPH_2772_pwm_target_site_215	16.1585	+	3.04E-06	CATGCGCACGGGCATG
chromosome	4752864	4752879	PSPPH_2772_pwm_target_site_216	16.5732	+	2.30E-06	AATGCTCAACGGCATG
chromosome	4752864	4752879	PSPPH_2772_pwm_target_site_217	16.5976	-	2.25E-06	CATGCCGTTGAGCATT
chromosome	4761263	4761278	PSPPH_2772_pwm_target_site_218	18.4756	+	3.54E-07	CATGCTCAAGCGCATC
chromosome	4761263	4761278	PSPPH_2772_pwm_target_site_219	18.5	-	3.40E-07	GATGCGCTTGAGCATG
chromosome	4761895	4761910	PSPPH_2772_pwm_target_site_220	15.2561	+	5.06E-06	AATGCATGCCAGCATG
chromosome	4761895	4761910	PSPPH_2772_pwm_target_site_221	15.2805	-	4.99E-06	CATGCTGGCATGCATT
chromosome	4769190	4769205	PSPPH_2772_pwm_target_site_222	15.7805	+	3.81E-06	AATGCGCAGCGGCATG
chromosome	4769190	4769205	PSPPH_2772_pwm_target_site_223	15.8049	-	3.75E-06	CATGCCGCTGCGCATT
chromosome	4797497	4797512	PSPPH_2772_pwm_target_site_224	13.9878	-	8.46E-06	GATGCGTGAAGGCATC
chromosome	4797497	4797512	PSPPH_2772_pwm_target_site_225	14.0122	+	8.40E-06	GATGCCTTCACGCATC
chromosome	4799674	4799689	PSPPH_2772_pwm_target_site_226	15.6585	+	4.08E-06	AATGCTGGGGGGCATC
chromosome	4799674	4799689	PSPPH_2772_pwm_target_site_227	15.7073	-	3.98E-06	GATGCCCCCCAGCATT
chromosome	4806976	4806991	PSPPH_2772_pwm_target_site_228	16.3659	-	2.65E-06	GATGCTGGATCGCATC
chromosome	4806976	4806991	PSPPH_2772_pwm_target_site_229	16.3902	+	2.60E-06	GATGCGATCCAGCATC
chromosome	4822879	4822894	PSPPH_2772_pwm_target_site_230	14.6707	-	6.53E-06	GATGCCGATTCGCATG
chromosome	4822879	4822894	PSPPH_2772_pwm_target_site_231	14.6585	+	6.56E-06	CATGCGAATCGGCATC
chromosome	4869617	4869632	PSPPH_2772_pwm_target_site_232	16.122	+	3.09E-06	AATGCCTACCCGCATC
chromosome	4869617	4869632	PSPPH_2772_pwm_target_site_233	16.1463	-	3.06E-06	GATGCGGGTAGGCATT
chromosome	4902689	4902704	PSPPH_2772_pwm_target_site_234	16.2561	-	2.85E-06	CATGCTTTCCAGCATC
chromosome	4902689	4902704	PSPPH_2772_pwm_target_site_235	16.2561	+	2.85E-06	GATGCTGGAAAGCATG
chromosome	4907063	4907078	PSPPH_2772_pwm_target_site_236	16.0854	+	3.17E-06	AATGCGGATATGCATG
chromosome	4907063	4907078	PSPPH_2772_pwm_target_site_237	16.0854	-	3.17E-06	CATGCATATCCGCATT
chromosome	4982531	4982546	PSPPH_2772_pwm_target_site_238	16.5488	+	2.33E-06	CATGCGCGAAAGCATG
chromosome	4982531	4982546	PSPPH_2772_pwm_target_site_239	16.561	-	2.32E-06	CATGCTTTCGCGCATG
chromosome	5019000	5019015	PSPPH_2772_pwm_target_site_240	16.378	-	2.63E-06	AATGCGGTGACGCATA
chromosome	5019000	5019015	PSPPH_2772_pwm_target_site_241	16.3902	+	2.60E-06	TATGCGTCACCGCATT
chromosome	5069599	5069614	PSPPH_2772_pwm_target_site_242	13.4878	-	9.96E-06	CATGCCCCTCGGCATT
chromosome	5084870	5084885	PSPPH_2772_pwm_target_site_243	18	+	6.23E-07	AATGCGCCCCAGCATC
chromosome	5084870	5084885	PSPPH_2772_pwm_target_site_244	18	-	6.23E-07	GATGCTGGGGCGCATT
chromosome	5121406	5121421	PSPPH_2772_pwm_target_site_245	15.2683	+	5.03E-06	CATGCCGATCAGCATG
chromosome	5121406	5121421	PSPPH_2772_pwm_target_site_246	15.2683	-	5.03E-06	CATGCTGATCGGCATG
chromosome	5178985	5179000	PSPPH_2772_pwm_target_site_247	15.3537	-	4.81E-06	AATGCCAGAACGCATT
chromosome	5178985	5179000	PSPPH_2772_pwm_target_site_248	15.3659	+	4.78E-06	AATGCGTTCTGGCATT
chromosome	5193116	5193131	PSPPH_2772_pwm_target_site_249	15.1341	-	5.32E-06	CATGCCCAAACGCATC
chromosome	5193116	5193131	PSPPH_2772_pwm_target_site_250	15.1463	+	5.29E-06	GATGCGTTTGGGCATG
chromosome	5263162	5263177	PSPPH_2772_pwm_target_site_251	14.3415	-	7.45E-06	CATGCCAGCGAGCATC
chromosome	5263162	5263177	PSPPH_2772_pwm_target_site_252	14.3537	+	7.42E-06	GATGCTCGCTGGCATG
chromosome	5403259	5403274	PSPPH_2772_pwm_target_site_253	13.4878	-	9.96E-06	AATGCGTATGCGTATT
chromosome	5403259	5403274	PSPPH_2772_pwm_target_site_254	13.5	+	9.91E-06	AATACGCATACGCATT
chromosome	5424431	5424446	PSPPH_2772_pwm_target_site_255	15.1098	+	5.39E-06	CATGCGATGGCGCATG
chromosome	5424431	5424446	PSPPH_2772_pwm_target_site_256	15.1098	-	5.39E-06	CATGCGCCATCGCATG
chromosome	5546137	5546152	PSPPH_2772_pwm_target_site_257	15.5732	+	4.29E-06	CATGCGCGACTGCATC
chromosome	5546137	5546152	PSPPH_2772_pwm_target_site_258	15.6098	-	4.17E-06	GATGCAGTCGCGCATG
chromosome	5588809	5588824	PSPPH_2772_pwm_target_site_259	14.5488	-	6.88E-06	GATGCTCGATGGCATC
chromosome	5588809	5588824	PSPPH_2772_pwm_target_site_260	14.5732	+	6.81E-06	GATGCCATCGAGCATC
chromosome	5598502	5598517	PSPPH_2772_pwm_target_site_261	18.8537	-	2.16E-07	CATGCGCGTGCGCATC
chromosome	5598502	5598517	PSPPH_2772_pwm_target_site_262	18.878	+	2.11E-07	GATGCGCACGCGCATG
chromosome	5621337	5621352	PSPPH_2772_pwm_target_site_263	15.8537	+	3.66E-06	CATGCGTATTCGCATG
chromosome	5621337	5621352	PSPPH_2772_pwm_target_site_264	15.8659	-	3.64E-06	CATGCGAATACGCATG
chromosome	5638202	5638217	PSPPH_2772_pwm_target_site_265	17.0732	+	1.55E-06	AATGCTTGCGTGCATT
chromosome	5638202	5638217	PSPPH_2772_pwm_target_site_266	17.0854	-	1.53E-06	AATGCACGCAAGCATT
chromosome	5677755	5677770	PSPPH_2772_pwm_target_site_267	18.4268	+	3.68E-07	AATGCTTGCGCGCATC
chromosome	5677755	5677770	PSPPH_2772_pwm_target_site_268	18.4634	-	3.59E-07	GATGCGCGCAAGCATT
chromosome	5692167	5692182	PSPPH_2772_pwm_target_site_269	15.8415	-	3.68E-06	AATGCAGATCTGCATT
chromosome	5692167	5692182	PSPPH_2772_pwm_target_site_270	15.8415	+	3.68E-06	AATGCAGATCTGCATT
chromosome	5709565	5709580	PSPPH_2772_pwm_target_site_271	13.5976	-	9.62E-06	AATGCCTGCGGGCATG
chromosome	5709565	5709580	PSPPH_2772_pwm_target_site_272	13.622	+	9.55E-06	CATGCCCGCAGGCATT
chromosome	5714785	5714800	PSPPH_2772_pwm_target_site_273	16.9756	+	1.67E-06	AATGCTTTACAGCATG
chromosome	5714785	5714800	PSPPH_2772_pwm_target_site_274	17	-	1.63E-06	CATGCTGTAAAGCATT
chromosome	5716753	5716768	PSPPH_2772_pwm_target_site_275	16.8049	+	1.91E-06	CATGCGCCAGCGCATG
chromosome	5716753	5716768	PSPPH_2772_pwm_target_site_276	16.8049	-	1.91E-06	CATGCGCTGGCGCATG
chromosome	5728553	5728568	PSPPH_2772_pwm_target_site_277	14.3171	+	7.51E-06	CATGCGAGGGTGCATT
chromosome	5728553	5728568	PSPPH_2772_pwm_target_site_278	14.3293	-	7.47E-06	AATGCACCCTCGCATG
chromosome	5731810	5731825	PSPPH_2772_pwm_target_site_279	13.6707	-	9.41E-06	CATGCGCAGTGGCATC
chromosome	5731810	5731825	PSPPH_2772_pwm_target_site_280	13.6951	+	9.32E-06	GATGCCACTGCGCATG
chromosome	5766151	5766166	PSPPH_2772_pwm_target_site_281	18.0488	+	5.99E-07	CATGCGTGAGCGCATT
chromosome	5766151	5766166	PSPPH_2772_pwm_target_site_282	18.0732	-	5.85E-07	AATGCGCTCACGCATG
chromosome	5866966	5866981	PSPPH_2772_pwm_target_site_283	15.6707	+	4.06E-06	CATGCCGTTGAGCATC
chromosome	5866966	5866981	PSPPH_2772_pwm_target_site_284	15.6707	-	4.06E-06	GATGCTCAACGGCATG
large_plasmid	30892	30907	PSPPH_2772_pwm_target_site_285	16.8537	-	1.85E-06	CATGCGCATGGGCATC
large_plasmid	30892	30907	PSPPH_2772_pwm_target_site_286	16.8659	+	1.84E-06	GATGCCCATGCGCATG
large_plasmid	59259	59274	PSPPH_2772_pwm_target_site_287	15.439	-	4.59E-06	CATGCACTTTAGCATT
large_plasmid	59259	59274	PSPPH_2772_pwm_target_site_288	15.4146	+	4.64E-06	AATGCTAAAGTGCATG
small_plasmid	46276	46291	PSPPH_2772_pwm_target_site_289	14.7561	-	6.31E-06	GATGCAGGAACGCATC
small_plasmid	46276	46291	PSPPH_2772_pwm_target_site_290	14.7683	+	6.29E-06	GATGCGTTCCTGCATC
