# Supplementary material for: A compendium of DNA-binding specificities of transcription factors in Pseudomonas syringae
Source: Nat Commun. 2020 Oct 2;11:4947. doi: 10.1038/s41467-020-18744-7 (PMC7532196; doi:10.1038/s41467-020-18744-7)
Supplement: Supplementary file 5 — Supplementary Data 2 [file 41467_2020_18744_MOESM5_ESM.zip › all_TF_pwm_target_sites_bed/PSPPH_2800_pwm_target_site_info_bed6_plus.bed]

chrom	start	end	name	score	strand	p_value	matched_sequence
chromosome	341388	341403	PSPPH_2800_pwm_target_site_1	15.3902	-	1.30E-06	GTAACAAAAGCGTAAA
chromosome	883627	883642	PSPPH_2800_pwm_target_site_2	11.9634	-	4.46E-06	GTTACAATTTCGTAAA
chromosome	1086123	1086138	PSPPH_2800_pwm_target_site_3	14.0244	+	2.16E-06	GTAACAGTCATGTAAA
chromosome	1487775	1487790	PSPPH_2800_pwm_target_site_4	10.0976	+	9.46E-06	GTAAAGGTGATGCAAA
chromosome	1695276	1695291	PSPPH_2800_pwm_target_site_5	12.6585	+	3.45E-06	GGAACATATTTGTAAA
chromosome	2368280	2368295	PSPPH_2800_pwm_target_site_6	20.3902	-	1.15E-07	GTAAAGAAGCTGTAAA
chromosome	3107673	3107688	PSPPH_2800_pwm_target_site_7	14	-	2.18E-06	GTAAAAGTTGTGTAAC
chromosome	4310472	4310487	PSPPH_2800_pwm_target_site_8	14.1098	+	2.11E-06	GGAAAAGTCGTGTAAA
chromosome	4312404	4312419	PSPPH_2800_pwm_target_site_9	10.9268	-	6.81E-06	GTAACATTTTTTTAAA
chromosome	4355677	4355692	PSPPH_2800_pwm_target_site_10	10.4512	+	8.24E-06	GTAAAGAATCTGGAAC
chromosome	4396727	4396742	PSPPH_2800_pwm_target_site_11	10.561	-	7.88E-06	GTGAAGATTTCGTAAC
chromosome	4480175	4480190	PSPPH_2800_pwm_target_site_12	10.2561	-	8.92E-06	GTAAAGGTCGGGTAAA
chromosome	4672379	4672394	PSPPH_2800_pwm_target_site_13	10.4634	-	8.20E-06	GTAAGGAATCCGTATA
chromosome	4910826	4910841	PSPPH_2800_pwm_target_site_14	11.6585	-	5.05E-06	AGAAAGTTATTGTAAA
chromosome	4933911	4933926	PSPPH_2800_pwm_target_site_15	11	+	6.60E-06	ATAAAGTTACTGAAAA
chromosome	4995351	4995366	PSPPH_2800_pwm_target_site_16	11.6585	-	5.05E-06	ATAAAGTTTCTGGAAA
chromosome	5581964	5581979	PSPPH_2800_pwm_target_site_17	13.1098	+	2.95E-06	GTAAAAGCCTTGTAAA
large_plasmid	2767	2782	PSPPH_2800_pwm_target_site_18	11.378	+	5.64E-06	GTAACAGTGATGTAAA
large_plasmid	59537	59552	PSPPH_2800_pwm_target_site_19	11.378	+	5.64E-06	GTAACAGTGATGTAAA
small_plasmid	41217	41232	PSPPH_2800_pwm_target_site_20	9.96341	+	9.96E-06	GTAAACGTCCTGCAAA
