# Supplementary material for: A compendium of DNA-binding specificities of transcription factors in Pseudomonas syringae
Source: Nat Commun. 2020 Oct 2;11:4947. doi: 10.1038/s41467-020-18744-7 (PMC7532196; doi:10.1038/s41467-020-18744-7)
Supplement: Supplementary file 5 — Supplementary Data 2 [file 41467_2020_18744_MOESM5_ESM.zip › all_TF_pwm_target_sites_bed/PSPPH_2921_pwm1_target_site_info_bed6_plus.bed]

chrom	start	end	name	score	strand	p_value	matched_sequence
chromosome	2967	2983	PSPPH_2921_pwm1_target_site_1	13.8242	+	9.09E-06	GGTGCGCAATCTGCACC
chromosome	37676	37692	PSPPH_2921_pwm1_target_site_2	16.1099	-	8.29E-07	GGTGCAGACGCGGCATC
chromosome	37676	37692	PSPPH_2921_pwm1_target_site_3	15.4615	+	1.78E-06	GATGCCGCGTCTGCACC
chromosome	113084	113100	PSPPH_2921_pwm1_target_site_4	14.2527	-	6.17E-06	TTTGCGATATCGGCATC
chromosome	113084	113100	PSPPH_2921_pwm1_target_site_5	14.1209	+	6.99E-06	GATGCCGATATCGCAAA
chromosome	179430	179446	PSPPH_2921_pwm1_target_site_6	15.5275	-	1.66E-06	CATGCCGATCCGGCAAC
chromosome	179430	179446	PSPPH_2921_pwm1_target_site_7	15.5275	+	1.66E-06	GTTGCCGGATCGGCATG
chromosome	188147	188163	PSPPH_2921_pwm1_target_site_8	14.5934	+	4.43E-06	CGTGCTGTATTGGCAAC
chromosome	188147	188163	PSPPH_2921_pwm1_target_site_9	14.0989	-	7.13E-06	GTTGCCAATACAGCACG
chromosome	228762	228778	PSPPH_2921_pwm1_target_site_10	14.2857	-	5.97E-06	GGTGCCGATGTGGTAAT
chromosome	228762	228778	PSPPH_2921_pwm1_target_site_11	13.8022	+	9.27E-06	ATTACCACATCGGCACC
chromosome	318650	318666	PSPPH_2921_pwm1_target_site_12	14.2198	+	6.36E-06	GGTGCCGATAGCGCAAC
chromosome	318650	318666	PSPPH_2921_pwm1_target_site_13	13.7253	-	9.90E-06	GTTGCGCTATCGGCACC
chromosome	333027	333043	PSPPH_2921_pwm1_target_site_14	16.1429	+	7.99E-07	CGTGCCGATTCTGCAAA
chromosome	333027	333043	PSPPH_2921_pwm1_target_site_15	15.5385	-	1.64E-06	TTTGCAGAATCGGCACG
chromosome	448550	448566	PSPPH_2921_pwm1_target_site_16	15.1429	-	2.52E-06	GGTGCAGCCGCGGCAAC
chromosome	448550	448566	PSPPH_2921_pwm1_target_site_17	14.4945	+	4.86E-06	GTTGCCGCGGCTGCACC
chromosome	497647	497663	PSPPH_2921_pwm1_target_site_18	15.8462	+	1.15E-06	CTTGCCGCAACTGCAAC
chromosome	497647	497663	PSPPH_2921_pwm1_target_site_19	15.8571	-	1.14E-06	GTTGCAGTTGCGGCAAG
chromosome	617582	617598	PSPPH_2921_pwm1_target_site_20	15.4615	+	1.78E-06	TATGCCCATTCAGCATC
chromosome	617582	617598	PSPPH_2921_pwm1_target_site_21	15.3407	-	2.02E-06	GATGCTGAATGGGCATA
chromosome	675554	675570	PSPPH_2921_pwm1_target_site_22	13.7473	+	9.72E-06	CGTGCCGGTGCTGCAAC
chromosome	714353	714369	PSPPH_2921_pwm1_target_site_23	15.9341	+	1.03E-06	GATGCCGCTCCGGCACC
chromosome	714353	714369	PSPPH_2921_pwm1_target_site_24	16.5604	-	4.79E-07	GGTGCCGGAGCGGCATC
chromosome	1112783	1112799	PSPPH_2921_pwm1_target_site_25	14.8901	-	3.31E-06	GTTACTTCATCGGCAAC
chromosome	1112783	1112799	PSPPH_2921_pwm1_target_site_26	14.7253	+	3.89E-06	GTTGCCGATGAAGTAAC
chromosome	1167887	1167903	PSPPH_2921_pwm1_target_site_27	15.978	-	9.72E-07	GGTGCACAAGCTGCATC
chromosome	1167887	1167903	PSPPH_2921_pwm1_target_site_28	15.2088	+	2.35E-06	GATGCAGCTTGTGCACC
chromosome	1181261	1181277	PSPPH_2921_pwm1_target_site_29	14.5934	-	4.43E-06	CGTGCTGTATTGGCAAC
chromosome	1181261	1181277	PSPPH_2921_pwm1_target_site_30	14.0989	+	7.13E-06	GTTGCCAATACAGCACG
chromosome	1214130	1214146	PSPPH_2921_pwm1_target_site_31	15.5055	+	1.70E-06	GTTGCCGACGCGGCAAA
chromosome	1214130	1214146	PSPPH_2921_pwm1_target_site_32	15.5055	-	1.70E-06	TTTGCCGCGTCGGCAAC
chromosome	1215323	1215339	PSPPH_2921_pwm1_target_site_33	15.7692	-	1.27E-06	ATTGCCGCTGCTGCAAC
chromosome	1215323	1215339	PSPPH_2921_pwm1_target_site_34	15.7912	+	1.23E-06	GTTGCAGCAGCGGCAAT
chromosome	1261403	1261419	PSPPH_2921_pwm1_target_site_35	17.3956	+	1.46E-07	GATACCGATTCGGCAAA
chromosome	1261403	1261419	PSPPH_2921_pwm1_target_site_36	17.3956	-	1.46E-07	TTTGCCGAATCGGTATC
chromosome	1296793	1296809	PSPPH_2921_pwm1_target_site_37	14.2637	+	6.10E-06	GTTGCCGCAGCCGCATA
chromosome	1296793	1296809	PSPPH_2921_pwm1_target_site_38	14.2637	-	6.10E-06	TATGCGGCTGCGGCAAC
chromosome	1339716	1339732	PSPPH_2921_pwm1_target_site_39	14.5934	-	4.43E-06	CGTGCTGTATTGGCAAC
chromosome	1339716	1339732	PSPPH_2921_pwm1_target_site_40	14.0989	+	7.13E-06	GTTGCCAATACAGCACG
chromosome	1345673	1345689	PSPPH_2921_pwm1_target_site_41	15.989	-	9.59E-07	GGTGCAGCAGTTGCAAC
chromosome	1345673	1345689	PSPPH_2921_pwm1_target_site_42	15.5055	+	1.70E-06	GTTGCAACTGCTGCACC
chromosome	1362456	1362472	PSPPH_2921_pwm1_target_site_43	14.8132	+	3.58E-06	GGTGCATTTTTGGCATA
chromosome	1362456	1362472	PSPPH_2921_pwm1_target_site_44	14.1758	-	6.64E-06	TATGCCAAAAATGCACC
chromosome	1375819	1375835	PSPPH_2921_pwm1_target_site_45	13.7143	+	9.99E-06	TGTGCCATGTCTGCAAC
chromosome	1434903	1434919	PSPPH_2921_pwm1_target_site_46	13.8242	-	9.09E-06	GGTACAACATCGGCATG
chromosome	1490084	1490100	PSPPH_2921_pwm1_target_site_47	15.5934	-	1.55E-06	GGTGCCAGAACGGCAAC
chromosome	1490084	1490100	PSPPH_2921_pwm1_target_site_48	14.8132	+	3.58E-06	GTTGCCGTTCTGGCACC
chromosome	1533069	1533085	PSPPH_2921_pwm1_target_site_49	15.8571	+	1.14E-06	GGTGCCTTTGTGGCATC
chromosome	1533069	1533085	PSPPH_2921_pwm1_target_site_50	15.2418	-	2.26E-06	GATGCCACAAAGGCACC
chromosome	1742384	1742400	PSPPH_2921_pwm1_target_site_51	16.2747	+	6.78E-07	GGTGCAGATCCTGCATC
chromosome	1742384	1742400	PSPPH_2921_pwm1_target_site_52	15.6484	-	1.46E-06	GATGCAGGATCTGCACC
chromosome	1804106	1804122	PSPPH_2921_pwm1_target_site_53	14.3077	-	5.84E-06	GATGCCAGAGCGGCAAA
chromosome	1804106	1804122	PSPPH_2921_pwm1_target_site_54	14.1648	+	6.71E-06	TTTGCCGCTCTGGCATC
chromosome	1966523	1966539	PSPPH_2921_pwm1_target_site_55	13.8462	+	8.92E-06	CGTGCCGATGTGGCAAT
chromosome	2090667	2090683	PSPPH_2921_pwm1_target_site_56	13.9341	+	8.26E-06	TATGCATCATCGGCATG
chromosome	2090667	2090683	PSPPH_2921_pwm1_target_site_57	13.7692	-	9.54E-06	CATGCCGATGATGCATA
chromosome	2116666	2116682	PSPPH_2921_pwm1_target_site_58	15.1209	+	2.58E-06	GGTGCCGAATGCGCATC
chromosome	2116666	2116682	PSPPH_2921_pwm1_target_site_59	14.6374	-	4.23E-06	GATGCGCATTCGGCACC
chromosome	2142567	2142583	PSPPH_2921_pwm1_target_site_60	13.8901	-	8.58E-06	GGTGCAGCTTTAGCAAT
chromosome	2196545	2196561	PSPPH_2921_pwm1_target_site_61	14.7692	-	3.74E-06	GTTGCCATAACAGCAAA
chromosome	2196545	2196561	PSPPH_2921_pwm1_target_site_62	14.6484	+	4.19E-06	TTTGCTGTTATGGCAAC
chromosome	2236681	2236697	PSPPH_2921_pwm1_target_site_63	14.2967	-	5.90E-06	GTTGCACAACCTGCATC
chromosome	2236681	2236697	PSPPH_2921_pwm1_target_site_64	14.1538	+	6.77E-06	GATGCAGGTTGTGCAAC
chromosome	2251598	2251614	PSPPH_2921_pwm1_target_site_65	14.9451	-	3.13E-06	CGTACTGAATCGGCAAC
chromosome	2251598	2251614	PSPPH_2921_pwm1_target_site_66	14.2967	+	5.90E-06	GTTGCCGATTCAGTACG
chromosome	2262810	2262826	PSPPH_2921_pwm1_target_site_67	14.6044	-	4.38E-06	GTTGCAGCACCAGCAAC
chromosome	2262810	2262826	PSPPH_2921_pwm1_target_site_68	14.6044	+	4.38E-06	GTTGCTGGTGCTGCAAC
chromosome	2368744	2368760	PSPPH_2921_pwm1_target_site_69	15.2527	-	2.23E-06	CTTGCAGCATCAGCATC
chromosome	2368744	2368760	PSPPH_2921_pwm1_target_site_70	15.2527	+	2.23E-06	GATGCTGATGCTGCAAG
chromosome	2425553	2425569	PSPPH_2921_pwm1_target_site_71	14.011	+	7.71E-06	TGTGCTGCAGCAGCATC
chromosome	2455344	2455360	PSPPH_2921_pwm1_target_site_72	14.9121	-	3.23E-06	GGTGCCAGATAGGCATC
chromosome	2455344	2455360	PSPPH_2921_pwm1_target_site_73	14.2857	+	5.97E-06	GATGCCTATCTGGCACC
chromosome	2461687	2461703	PSPPH_2921_pwm1_target_site_74	14.4286	+	5.20E-06	GGTGCCGCTGTTGCATG
chromosome	2461687	2461703	PSPPH_2921_pwm1_target_site_75	13.967	-	8.03E-06	CATGCAACAGCGGCACC
chromosome	2507073	2507089	PSPPH_2921_pwm1_target_site_76	16.2198	+	7.22E-07	GGTGCAGATATTGCACC
chromosome	2507073	2507089	PSPPH_2921_pwm1_target_site_77	16.3516	-	6.20E-07	GGTGCAATATCTGCACC
chromosome	2507166	2507182	PSPPH_2921_pwm1_target_site_78	16.3626	+	6.14E-07	GGTGCAGCAGCTGCACC
chromosome	2507166	2507182	PSPPH_2921_pwm1_target_site_79	16.3626	-	6.14E-07	GGTGCAGCTGCTGCACC
chromosome	2539166	2539182	PSPPH_2921_pwm1_target_site_80	13.9341	+	8.26E-06	CGTGCAGTTATTGCAAC
chromosome	2586164	2586180	PSPPH_2921_pwm1_target_site_81	13.8352	-	9.00E-06	GATGCCTTTCCAGCAAC
chromosome	2586164	2586180	PSPPH_2921_pwm1_target_site_82	13.7253	+	9.90E-06	GTTGCTGGAAAGGCATC
chromosome	2598294	2598310	PSPPH_2921_pwm1_target_site_83	15.6484	+	1.46E-06	CATACCGCATCGGCATC
chromosome	2598294	2598310	PSPPH_2921_pwm1_target_site_84	15.6484	-	1.46E-06	GATGCCGATGCGGTATG
chromosome	2617382	2617398	PSPPH_2921_pwm1_target_site_85	14.0769	-	7.26E-06	GGTGCCGTCGCGGTAAC
chromosome	2751490	2751506	PSPPH_2921_pwm1_target_site_86	13.9011	-	8.50E-06	ATTACCGAAGCGGTAAC
chromosome	2751490	2751506	PSPPH_2921_pwm1_target_site_87	13.9011	+	8.50E-06	GTTACCGCTTCGGTAAT
chromosome	2779082	2779098	PSPPH_2921_pwm1_target_site_88	16.1758	+	7.67E-07	AATGCAGTTTCTGCAAC
chromosome	2779082	2779098	PSPPH_2921_pwm1_target_site_89	16.1868	-	7.54E-07	GTTGCAGAAACTGCATT
chromosome	2816127	2816143	PSPPH_2921_pwm1_target_site_90	14.033	-	7.56E-06	TTTGCAACAAAGGCATC
chromosome	2816127	2816143	PSPPH_2921_pwm1_target_site_91	14	+	7.79E-06	GATGCCTTTGTTGCAAA
chromosome	2825589	2825605	PSPPH_2921_pwm1_target_site_92	14.7802	+	3.70E-06	TGTGCCACATCGGCAAG
chromosome	2825589	2825605	PSPPH_2921_pwm1_target_site_93	14.011	-	7.71E-06	CTTGCCGATGTGGCACA
chromosome	2849577	2849593	PSPPH_2921_pwm1_target_site_94	14.1758	+	6.64E-06	GGTGCCAGTTCAGCACC
chromosome	2849577	2849593	PSPPH_2921_pwm1_target_site_95	14.0549	-	7.41E-06	GGTGCTGAACTGGCACC
chromosome	2865143	2865159	PSPPH_2921_pwm1_target_site_96	15.8352	-	1.16E-06	GGTGCCGATACTGCACG
chromosome	2865143	2865159	PSPPH_2921_pwm1_target_site_97	15.8462	+	1.15E-06	CGTGCAGTATCGGCACC
chromosome	3019432	3019448	PSPPH_2921_pwm1_target_site_98	15.022	+	2.89E-06	GGTGCATTTGCGGCAAA
chromosome	3019432	3019448	PSPPH_2921_pwm1_target_site_99	14.2418	-	6.23E-06	TTTGCCGCAAATGCACC
chromosome	3062680	3062696	PSPPH_2921_pwm1_target_site_100	13.7473	+	9.72E-06	GGTGCGCAATCAGCATC
chromosome	3089256	3089272	PSPPH_2921_pwm1_target_site_101	14.7253	+	3.89E-06	CATGCCGCCTCGGCAAC
chromosome	3089256	3089272	PSPPH_2921_pwm1_target_site_102	14.7253	-	3.89E-06	GTTGCCGAGGCGGCATG
chromosome	3115014	3115030	PSPPH_2921_pwm1_target_site_103	13.7143	+	9.99E-06	GTTGCACCTACGGCAAG
chromosome	3295090	3295106	PSPPH_2921_pwm1_target_site_104	14.6154	-	4.33E-06	CGTGCCGACACGGCAAC
chromosome	3295090	3295106	PSPPH_2921_pwm1_target_site_105	13.978	+	7.94E-06	GTTGCCGTGTCGGCACG
chromosome	3299388	3299404	PSPPH_2921_pwm1_target_site_106	14.7473	-	3.82E-06	GATGCGATAACGGCATC
chromosome	3299388	3299404	PSPPH_2921_pwm1_target_site_107	14.6044	+	4.38E-06	GATGCCGTTATCGCATC
chromosome	3304286	3304302	PSPPH_2921_pwm1_target_site_108	14.5714	-	4.52E-06	GGTGCCCAGGCGGCATC
chromosome	3304286	3304302	PSPPH_2921_pwm1_target_site_109	13.8022	+	9.27E-06	GATGCCGCCTGGGCACC
chromosome	3320645	3320661	PSPPH_2921_pwm1_target_site_110	14.044	+	7.49E-06	GATGCGATTGCTGCATC
chromosome	3320645	3320661	PSPPH_2921_pwm1_target_site_111	13.9341	-	8.26E-06	GATGCAGCAATCGCATC
chromosome	3348643	3348659	PSPPH_2921_pwm1_target_site_112	15.1648	+	2.47E-06	GGTGCTGATTCAGCAAG
chromosome	3348643	3348659	PSPPH_2921_pwm1_target_site_113	14.5385	-	4.66E-06	CTTGCTGAATCAGCACC
chromosome	3355366	3355382	PSPPH_2921_pwm1_target_site_114	16.4505	-	5.47E-07	GTTGCAGAACCTGCAAC
chromosome	3355366	3355382	PSPPH_2921_pwm1_target_site_115	16.4505	+	5.47E-07	GTTGCAGGTTCTGCAAC
chromosome	3393969	3393985	PSPPH_2921_pwm1_target_site_116	15.8571	-	1.14E-06	ATTGCCGAAAAGGCAAC
chromosome	3393969	3393985	PSPPH_2921_pwm1_target_site_117	15.989	+	9.59E-07	GTTGCCTTTTCGGCAAT
chromosome	3453228	3453244	PSPPH_2921_pwm1_target_site_118	15.9231	+	1.05E-06	GGTGCCGGTGCTGCAAC
chromosome	3453228	3453244	PSPPH_2921_pwm1_target_site_119	15.3187	-	2.07E-06	GTTGCAGCACCGGCACC
chromosome	3506554	3506570	PSPPH_2921_pwm1_target_site_120	14.3297	-	5.72E-06	GTTGCCACGACTGCAAC
chromosome	3506554	3506570	PSPPH_2921_pwm1_target_site_121	14.1978	+	6.50E-06	GTTGCAGTCGTGGCAAC
chromosome	3568472	3568488	PSPPH_2921_pwm1_target_site_122	15.5495	-	1.62E-06	GGTGCAAAAGCGGCATT
chromosome	3568472	3568488	PSPPH_2921_pwm1_target_site_123	14.7582	+	3.78E-06	AATGCCGCTTTTGCACC
chromosome	3594861	3594877	PSPPH_2921_pwm1_target_site_124	15.0659	-	2.75E-06	GGTGCTGGTGCGGCATC
chromosome	3594861	3594877	PSPPH_2921_pwm1_target_site_125	14.4176	+	5.26E-06	GATGCCGCACCAGCACC
chromosome	3643011	3643027	PSPPH_2921_pwm1_target_site_126	13.7692	+	9.54E-06	TGTGCAACTTTGGCATA
chromosome	3722180	3722196	PSPPH_2921_pwm1_target_site_127	13.9011	+	8.50E-06	GGTGCAACTACCGCATC
chromosome	3786103	3786119	PSPPH_2921_pwm1_target_site_128	14.1099	+	7.06E-06	GGTGCCAAATATGCACT
chromosome	3786103	3786119	PSPPH_2921_pwm1_target_site_129	14.1319	-	6.91E-06	AGTGCATATTTGGCACC
chromosome	3880036	3880052	PSPPH_2921_pwm1_target_site_130	14.989	+	3.00E-06	GGTGCAGTTACCGCAAC
chromosome	3880036	3880052	PSPPH_2921_pwm1_target_site_131	14.3407	-	5.67E-06	GTTGCGGTAACTGCACC
chromosome	3919221	3919237	PSPPH_2921_pwm1_target_site_132	14.5385	+	4.66E-06	GGTGCCTTCTCGGCACC
chromosome	3919221	3919237	PSPPH_2921_pwm1_target_site_133	14.4066	-	5.32E-06	GGTGCCGAGAAGGCACC
chromosome	3921467	3921483	PSPPH_2921_pwm1_target_site_134	13.8681	-	8.75E-06	GATGCAGCCACAGCAAC
chromosome	3921467	3921483	PSPPH_2921_pwm1_target_site_135	13.8571	+	8.83E-06	GTTGCTGTGGCTGCATC
chromosome	3998260	3998276	PSPPH_2921_pwm1_target_site_136	14.967	-	3.06E-06	CGTGCCGTTTGGGCATC
chromosome	3998260	3998276	PSPPH_2921_pwm1_target_site_137	14.4945	+	4.86E-06	GATGCCCAAACGGCACG
chromosome	4038420	4038436	PSPPH_2921_pwm1_target_site_138	14.3407	-	5.67E-06	GTTACCCATTGGGCAAC
chromosome	4038420	4038436	PSPPH_2921_pwm1_target_site_139	14.3407	+	5.67E-06	GTTGCCCAATGGGTAAC
chromosome	4110607	4110623	PSPPH_2921_pwm1_target_site_140	14.5385	+	4.66E-06	GATGCAGCTCAGGCAAC
chromosome	4110607	4110623	PSPPH_2921_pwm1_target_site_141	14.6593	-	4.14E-06	GTTGCCTGAGCTGCATC
chromosome	4132988	4133004	PSPPH_2921_pwm1_target_site_142	14.9231	-	3.19E-06	TTTGCCGTCTCTGCAAC
chromosome	4132988	4133004	PSPPH_2921_pwm1_target_site_143	14.956	+	3.09E-06	GTTGCAGAGACGGCAAA
chromosome	4204804	4204820	PSPPH_2921_pwm1_target_site_144	14.9011	+	3.27E-06	GTTGCCAAAACAGCAAG
chromosome	4204804	4204820	PSPPH_2921_pwm1_target_site_145	14.7692	-	3.74E-06	CTTGCTGTTTTGGCAAC
chromosome	4266548	4266564	PSPPH_2921_pwm1_target_site_146	14.3626	+	5.56E-06	TGTGCCGATACAGCAAG
chromosome	4266548	4266564	PSPPH_2921_pwm1_target_site_147	13.7473	-	9.72E-06	CTTGCTGTATCGGCACA
chromosome	4310330	4310346	PSPPH_2921_pwm1_target_site_148	14.9121	-	3.23E-06	GGTGCGGCAACTGCAAC
chromosome	4310330	4310346	PSPPH_2921_pwm1_target_site_149	14.2967	+	5.90E-06	GTTGCAGTTGCCGCACC
chromosome	4311302	4311318	PSPPH_2921_pwm1_target_site_150	17.2527	+	1.84E-07	GGTGCTGCATCTGCAAC
chromosome	4311302	4311318	PSPPH_2921_pwm1_target_site_151	16.6264	-	4.34E-07	GTTGCAGATGCAGCACC
chromosome	4409072	4409088	PSPPH_2921_pwm1_target_site_152	13.989	+	7.87E-06	TTTGCAGCGACGGCATC
chromosome	4409072	4409088	PSPPH_2921_pwm1_target_site_153	13.956	-	8.10E-06	GATGCCGTCGCTGCAAA
chromosome	4423968	4423984	PSPPH_2921_pwm1_target_site_154	15.0769	-	2.71E-06	GGTGCTGCATCTGCATG
chromosome	4423968	4423984	PSPPH_2921_pwm1_target_site_155	14.4505	+	5.09E-06	CATGCAGATGCAGCACC
chromosome	4436061	4436077	PSPPH_2921_pwm1_target_site_156	14.2527	+	6.17E-06	CGTGCCGATAATGCACC
chromosome	4436061	4436077	PSPPH_2921_pwm1_target_site_157	14.4066	-	5.32E-06	GGTGCATTATCGGCACG
chromosome	4447693	4447709	PSPPH_2921_pwm1_target_site_158	15.1538	+	2.50E-06	GGTACCGACTCGGCACC
chromosome	4447693	4447709	PSPPH_2921_pwm1_target_site_159	15.1538	-	2.50E-06	GGTGCCGAGTCGGTACC
chromosome	4500829	4500845	PSPPH_2921_pwm1_target_site_160	14.1209	-	6.99E-06	AGTGCTGCATAGGCATC
chromosome	4595782	4595798	PSPPH_2921_pwm1_target_site_161	15.3736	+	1.95E-06	GGTGCCAATGAGGCAAA
chromosome	4595782	4595798	PSPPH_2921_pwm1_target_site_162	14.7473	-	3.82E-06	TTTGCCTCATTGGCACC
chromosome	4609489	4609505	PSPPH_2921_pwm1_target_site_163	17.956	-	6.08E-08	GTTGCCGCTGCTGCAAC
chromosome	4609489	4609505	PSPPH_2921_pwm1_target_site_164	17.978	+	5.83E-08	GTTGCAGCAGCGGCAAC
chromosome	4650594	4650610	PSPPH_2921_pwm1_target_site_165	14.3956	+	5.38E-06	TGTGCAGCATAGGCAAA
chromosome	4650594	4650610	PSPPH_2921_pwm1_target_site_166	13.8901	-	8.58E-06	TTTGCCTATGCTGCACA
chromosome	4686658	4686674	PSPPH_2921_pwm1_target_site_167	15.4396	+	1.82E-06	GGTGCCGTACTGGCATC
chromosome	4686658	4686674	PSPPH_2921_pwm1_target_site_168	14.967	-	3.06E-06	GATGCCAGTACGGCACC
chromosome	4774953	4774969	PSPPH_2921_pwm1_target_site_169	14.2088	+	6.43E-06	GGTGCCTTTGCTGCAAT
chromosome	4786539	4786555	PSPPH_2921_pwm1_target_site_170	14.1319	-	6.91E-06	GTTACCGATGCAGCATG
chromosome	4786539	4786555	PSPPH_2921_pwm1_target_site_171	14.1538	+	6.77E-06	CATGCTGCATCGGTAAC
chromosome	4831079	4831095	PSPPH_2921_pwm1_target_site_172	15.022	-	2.89E-06	GGTGCTGAAAGTGCAAC
chromosome	4831079	4831095	PSPPH_2921_pwm1_target_site_173	14.5275	+	4.71E-06	GTTGCACTTTCAGCACC
chromosome	4888114	4888130	PSPPH_2921_pwm1_target_site_174	14.3187	-	5.78E-06	GATACGGAAACTGCATC
chromosome	4888114	4888130	PSPPH_2921_pwm1_target_site_175	14.3297	+	5.72E-06	GATGCAGTTTCCGTATC
chromosome	4933994	4934010	PSPPH_2921_pwm1_target_site_176	14	-	7.79E-06	CTTGCAACTTCGGTATC
chromosome	4933994	4934010	PSPPH_2921_pwm1_target_site_177	13.8352	+	9.00E-06	GATACCGAAGTTGCAAG
chromosome	4981841	4981857	PSPPH_2921_pwm1_target_site_178	19.6154	+	2.32E-09	GATGCCGTTTCGGCATC
chromosome	4981841	4981857	PSPPH_2921_pwm1_target_site_179	19.6264	-	2.00E-09	GATGCCGAAACGGCATC
chromosome	5028268	5028284	PSPPH_2921_pwm1_target_site_180	16.3077	-	6.55E-07	ATTGCCGATTCTGCAAA
chromosome	5028268	5028284	PSPPH_2921_pwm1_target_site_181	16.3297	+	6.36E-07	TTTGCAGAATCGGCAAT
chromosome	5098347	5098363	PSPPH_2921_pwm1_target_site_182	14.5604	-	4.56E-06	CGTGCAGATGCTGCAAA
chromosome	5098347	5098363	PSPPH_2921_pwm1_target_site_183	13.9341	+	8.26E-06	TTTGCAGCATCTGCACG
chromosome	5188282	5188298	PSPPH_2921_pwm1_target_site_184	15.7363	+	1.31E-06	GGTGCAGATAAAGCATC
chromosome	5188282	5188298	PSPPH_2921_pwm1_target_site_185	15.2418	-	2.26E-06	GATGCTTTATCTGCACC
chromosome	5216812	5216828	PSPPH_2921_pwm1_target_site_186	14.3297	-	5.72E-06	TGTGCCGTAACTGCAAG
chromosome	5216812	5216828	PSPPH_2921_pwm1_target_site_187	13.7253	+	9.90E-06	CTTGCAGTTACGGCACA
chromosome	5254780	5254796	PSPPH_2921_pwm1_target_site_188	14.2418	+	6.23E-06	TGTGCCGAATAGGTATA
chromosome	5254780	5254796	PSPPH_2921_pwm1_target_site_189	13.7582	-	9.64E-06	TATACCTATTCGGCACA
chromosome	5380943	5380959	PSPPH_2921_pwm1_target_site_190	14.7912	+	3.65E-06	CATGCAGTTTCTGCAAA
chromosome	5380943	5380959	PSPPH_2921_pwm1_target_site_191	14.8022	-	3.61E-06	TTTGCAGAAACTGCATG
chromosome	5522744	5522760	PSPPH_2921_pwm1_target_site_192	15.9341	-	1.03E-06	TATGCAATTTCTGCATC
chromosome	5522744	5522760	PSPPH_2921_pwm1_target_site_193	15.8022	+	1.21E-06	GATGCAGAAATTGCATA
chromosome	5524289	5524305	PSPPH_2921_pwm1_target_site_194	15.1319	+	2.55E-06	AGTGCAGAAACAGCAAC
chromosome	5524289	5524305	PSPPH_2921_pwm1_target_site_195	14.4945	-	4.86E-06	GTTGCTGTTTCTGCACT
chromosome	5551658	5551674	PSPPH_2921_pwm1_target_site_196	14.6264	-	4.28E-06	GATACACATTCGGCAAA
chromosome	5551658	5551674	PSPPH_2921_pwm1_target_site_197	14.4615	+	5.03E-06	TTTGCCGAATGTGTATC
chromosome	5576934	5576950	PSPPH_2921_pwm1_target_site_198	14.0989	+	7.13E-06	GGTGCAGAACCTGCAAG
chromosome	5679512	5679528	PSPPH_2921_pwm1_target_site_199	14.5495	-	4.62E-06	GGTGCAGCAGCAGTATC
chromosome	5679512	5679528	PSPPH_2921_pwm1_target_site_200	13.9231	+	8.33E-06	GATACTGCTGCTGCACC
chromosome	5752754	5752770	PSPPH_2921_pwm1_target_site_201	13.7692	-	9.54E-06	GGTGCTCATACTGCAAA
chromosome	5772921	5772937	PSPPH_2921_pwm1_target_site_202	14.2857	+	5.97E-06	CGTGCAGTTGCGGCAAA
chromosome	5821079	5821095	PSPPH_2921_pwm1_target_site_203	14.2747	-	6.04E-06	TATGCAATAACGGCATA
chromosome	5821079	5821095	PSPPH_2921_pwm1_target_site_204	14.1099	+	7.06E-06	TATGCCGTTATTGCATA
chromosome	5849386	5849402	PSPPH_2921_pwm1_target_site_205	15.0769	-	2.71E-06	GGTGCAACCTCGGCAAC
chromosome	5849386	5849402	PSPPH_2921_pwm1_target_site_206	14.2857	+	5.97E-06	GTTGCCGAGGTTGCACC
small_plasmid	20456	20472	PSPPH_2921_pwm1_target_site_207	14.3297	+	5.72E-06	GTTACTACAGCGGCAAC
small_plasmid	20456	20472	PSPPH_2921_pwm1_target_site_208	14.1648	-	6.71E-06	GTTGCCGCTGTAGTAAC
