# Supplementary material for: A compendium of DNA-binding specificities of transcription factors in Pseudomonas syringae
Source: Nat Commun. 2020 Oct 2;11:4947. doi: 10.1038/s41467-020-18744-7 (PMC7532196; doi:10.1038/s41467-020-18744-7)
Supplement: Supplementary file 5 — Supplementary Data 2 [file 41467_2020_18744_MOESM5_ESM.zip › all_TF_pwm_target_sites_bed/PSPPH_2921_pwm2_target_site_info_bed6_plus.bed]

chrom	start	end	name	score	strand	p_value	matched_sequence
chromosome	113086	113099	PSPPH_2921_pwm2_target_site_1	15.0455	+	2.57E-06	TGCCGATATCGCAA
chromosome	179431	179444	PSPPH_2921_pwm2_target_site_2	16.6212	-	1.08E-06	TGCCGATCCGGCAA
chromosome	225946	225959	PSPPH_2921_pwm2_target_site_3	12.3333	+	9.46E-06	TGCCAATACGGCGT
chromosome	327557	327570	PSPPH_2921_pwm2_target_site_4	13.1061	-	6.69E-06	TGCTGATCCGGCAA
chromosome	412088	412101	PSPPH_2921_pwm2_target_site_5	12.5455	+	8.61E-06	TGCCAAACCGGCAG
chromosome	418175	418188	PSPPH_2921_pwm2_target_site_6	12.7273	-	7.98E-06	TGTCGAACTGGCAA
chromosome	466399	466412	PSPPH_2921_pwm2_target_site_7	15.697	-	1.85E-06	TGCGAAATCGGCAT
chromosome	483531	483544	PSPPH_2921_pwm2_target_site_8	12.6515	+	8.23E-06	TGCCGATCCAGCAA
chromosome	685789	685802	PSPPH_2921_pwm2_target_site_9	18.5455	-	3.74E-07	TGACAAAACGGCAA
chromosome	729430	729443	PSPPH_2921_pwm2_target_site_10	15.9697	-	1.59E-06	TGCCTACACGGCAA
chromosome	732360	732373	PSPPH_2921_pwm2_target_site_11	13.2424	-	6.24E-06	TGCCAACGCGGCAT
chromosome	744519	744532	PSPPH_2921_pwm2_target_site_12	12.2424	-	9.89E-06	TGCGGAAATCGCAA
chromosome	755970	755983	PSPPH_2921_pwm2_target_site_13	12.6212	-	8.33E-06	TGCCGAATCGTCAT
chromosome	842741	842754	PSPPH_2921_pwm2_target_site_14	14.9394	-	2.69E-06	TGCCATAACAGCAA
chromosome	875172	875185	PSPPH_2921_pwm2_target_site_15	12.5152	-	8.74E-06	TGCAACAACGGCAT
chromosome	972581	972594	PSPPH_2921_pwm2_target_site_16	14.5	-	3.32E-06	TGCCAAACAGGTAA
chromosome	1006271	1006284	PSPPH_2921_pwm2_target_site_17	12.5758	+	8.51E-06	TGCCGAACTGGCAC
chromosome	1078643	1078656	PSPPH_2921_pwm2_target_site_18	16.9545	+	8.83E-07	TGCGAAATTGGCAA
chromosome	1163864	1163877	PSPPH_2921_pwm2_target_site_19	12.9697	-	7.15E-06	TGCTTAAACAGCAT
chromosome	1174223	1174236	PSPPH_2921_pwm2_target_site_20	15.2727	-	2.28E-06	TGCCGCATTGGCAA
chromosome	1243029	1243042	PSPPH_2921_pwm2_target_site_21	14.2879	-	3.70E-06	TGCCAATCCGGTAA
chromosome	1261404	1261417	PSPPH_2921_pwm2_target_site_22	14.2273	-	3.83E-06	TGCCGAATCGGTAT
chromosome	1384007	1384020	PSPPH_2921_pwm2_target_site_23	14.0909	-	4.09E-06	TTCCCAAATGGCAA
chromosome	1490085	1490098	PSPPH_2921_pwm2_target_site_24	16.5606	-	1.12E-06	TGCCAGAACGGCAA
chromosome	1574711	1574724	PSPPH_2921_pwm2_target_site_25	15.8939	-	1.65E-06	TGCGAAACCGGCAA
chromosome	1575499	1575512	PSPPH_2921_pwm2_target_site_26	12.5152	-	8.74E-06	TGCCAGTTTGGCAA
chromosome	1575500	1575513	PSPPH_2921_pwm2_target_site_27	21.4697	+	4.92E-08	TGCCAAACTGGCAA
chromosome	1624510	1624523	PSPPH_2921_pwm2_target_site_28	13.3182	+	6.02E-06	TGCTGAACAGGCAA
chromosome	1643132	1643145	PSPPH_2921_pwm2_target_site_29	15.0606	-	2.54E-06	TGCCAAAATGGCCA
chromosome	1670526	1670539	PSPPH_2921_pwm2_target_site_30	19.5152	-	1.66E-07	TGCCGATACGGCAA
chromosome	1713467	1713480	PSPPH_2921_pwm2_target_site_31	15.1818	-	2.39E-06	TGCCTAAAAAGCAA
chromosome	1757092	1757105	PSPPH_2921_pwm2_target_site_32	16.8333	-	9.51E-07	TGCCCAACTGGCAA
chromosome	1822629	1822642	PSPPH_2921_pwm2_target_site_33	14.6212	+	3.14E-06	TGCCGATCAGGCAA
chromosome	1908783	1908796	PSPPH_2921_pwm2_target_site_34	12.9848	-	7.10E-06	TTCCAACACGGCAA
chromosome	1966525	1966538	PSPPH_2921_pwm2_target_site_35	15.3939	+	2.15E-06	TGCCGATGTGGCAA
chromosome	2049471	2049484	PSPPH_2921_pwm2_target_site_36	12.4545	+	9.02E-06	TGCCGAACCGACAT
chromosome	2049755	2049768	PSPPH_2921_pwm2_target_site_37	12.8485	-	7.54E-06	TGCCAAATCGGCGA
chromosome	2091116	2091129	PSPPH_2921_pwm2_target_site_38	15.7576	+	1.80E-06	TGCGAAACTGGCAT
chromosome	2131514	2131527	PSPPH_2921_pwm2_target_site_39	13.3636	-	5.92E-06	TGCCGAATAAGCAA
chromosome	2131863	2131876	PSPPH_2921_pwm2_target_site_40	13.8636	+	4.58E-06	TGCAAAAACAGCAA
chromosome	2196546	2196559	PSPPH_2921_pwm2_target_site_41	14.9394	-	2.69E-06	TGCCATAACAGCAA
chromosome	2201455	2201468	PSPPH_2921_pwm2_target_site_42	12.697	+	8.07E-06	TGATAAACTGGCAA
chromosome	2308323	2308336	PSPPH_2921_pwm2_target_site_43	14.0758	-	4.13E-06	TGCCACTCCGGCAA
chromosome	2404728	2404741	PSPPH_2921_pwm2_target_site_44	14.7121	-	3.01E-06	TGCCGCATCGGCAA
chromosome	2518913	2518926	PSPPH_2921_pwm2_target_site_45	12.7121	-	8.03E-06	TGCAAAAATGACAA
chromosome	2536048	2536061	PSPPH_2921_pwm2_target_site_46	13.2424	-	6.24E-06	TGCCAACGCGGCAT
chromosome	2555840	2555853	PSPPH_2921_pwm2_target_site_47	13.5758	-	5.33E-06	TGCCAATCTGACAA
chromosome	2558128	2558141	PSPPH_2921_pwm2_target_site_48	20.0758	-	1.19E-07	TGCCGATATGGCAA
chromosome	2713045	2713058	PSPPH_2921_pwm2_target_site_49	17.3182	+	7.11E-07	TGCCGAAACGGTAA
chromosome	2760617	2760630	PSPPH_2921_pwm2_target_site_50	12.3182	-	9.52E-06	TGCTTCAACGGCAT
chromosome	2825591	2825604	PSPPH_2921_pwm2_target_site_51	16.7879	+	9.77E-07	TGCCACATCGGCAA
chromosome	2898302	2898315	PSPPH_2921_pwm2_target_site_52	13.2121	-	6.35E-06	TGCGAAGATGGCAT
chromosome	2974517	2974530	PSPPH_2921_pwm2_target_site_53	12.7121	+	8.03E-06	TGCCGATTCGGTAA
chromosome	2981716	2981729	PSPPH_2921_pwm2_target_site_54	16.697	+	1.04E-06	TGCCAAAAAGGTAT
chromosome	2985668	2985681	PSPPH_2921_pwm2_target_site_55	13.7424	-	4.88E-06	TGCCGTATCGGCAT
chromosome	3018524	3018537	PSPPH_2921_pwm2_target_site_56	13.9848	-	4.32E-06	TGCCCACACGGCAA
chromosome	3058916	3058929	PSPPH_2921_pwm2_target_site_57	13.1364	-	6.60E-06	TGCCGCAACAGCAA
chromosome	3110957	3110970	PSPPH_2921_pwm2_target_site_58	12.9848	-	7.10E-06	TGCAAAAAGGGCAA
chromosome	3184400	3184413	PSPPH_2921_pwm2_target_site_59	13.5909	+	5.29E-06	TGCTGCAACGGCAA
chromosome	3184648	3184661	PSPPH_2921_pwm2_target_site_60	12.9848	+	7.10E-06	GGCCGAAATGGCAA
chromosome	3203687	3203700	PSPPH_2921_pwm2_target_site_61	13.1061	-	6.69E-06	TGCCATTCCGGCAT
chromosome	3221990	3222003	PSPPH_2921_pwm2_target_site_62	13.6667	+	5.10E-06	TGCCAATCCCGCAA
chromosome	3295091	3295104	PSPPH_2921_pwm2_target_site_63	16.5455	-	1.13E-06	TGCCGACACGGCAA
chromosome	3299389	3299402	PSPPH_2921_pwm2_target_site_64	13.197	-	6.40E-06	TGCGATAACGGCAT
chromosome	3347682	3347695	PSPPH_2921_pwm2_target_site_65	12.4091	+	9.19E-06	TGACGCAATGGCAA
chromosome	3351381	3351394	PSPPH_2921_pwm2_target_site_66	16.0606	+	1.51E-06	TGCCAAACGGGCAA
chromosome	3351922	3351935	PSPPH_2921_pwm2_target_site_67	13.9545	+	4.37E-06	TGCCGAGCTGGCAA
chromosome	3363288	3363301	PSPPH_2921_pwm2_target_site_68	13.1515	-	6.55E-06	TGCCAATCGGGCAT
chromosome	3389347	3389360	PSPPH_2921_pwm2_target_site_69	13.8182	-	4.67E-06	TACCAAACTGGCAA
chromosome	3393970	3393983	PSPPH_2921_pwm2_target_site_70	19.7273	-	1.46E-07	TGCCGAAAAGGCAA
chromosome	3455303	3455316	PSPPH_2921_pwm2_target_site_71	15.6667	-	1.88E-06	TGCCAAGAAGGCAT
chromosome	3482973	3482986	PSPPH_2921_pwm2_target_site_72	15.697	-	1.85E-06	TGCGAAATCGGCAT
chromosome	3563540	3563553	PSPPH_2921_pwm2_target_site_73	12.9394	+	7.26E-06	TGCCAATGCAGCAA
chromosome	3568473	3568486	PSPPH_2921_pwm2_target_site_74	12.4545	-	9.02E-06	TGCAAAAGCGGCAT
chromosome	3639635	3639648	PSPPH_2921_pwm2_target_site_75	13.7424	-	4.88E-06	TGCTGAAATCGCAA
chromosome	3692916	3692929	PSPPH_2921_pwm2_target_site_76	13.2121	-	6.35E-06	TGCCTGAACGGCAT
chromosome	3708452	3708465	PSPPH_2921_pwm2_target_site_77	13.803	+	4.72E-06	TGCGTAACTGGCAA
chromosome	3781128	3781141	PSPPH_2921_pwm2_target_site_78	12.7424	+	7.89E-06	TGTCAAATAGGCAA
chromosome	3784647	3784660	PSPPH_2921_pwm2_target_site_79	13.1818	+	6.45E-06	TGCTGAAACCGCAA
chromosome	3849466	3849479	PSPPH_2921_pwm2_target_site_80	12.3636	+	9.36E-06	TGCCAACATGGCAC
chromosome	3870766	3870779	PSPPH_2921_pwm2_target_site_81	14.2121	-	3.86E-06	TGCCGCACCGGCAA
chromosome	3903245	3903258	PSPPH_2921_pwm2_target_site_82	12.6515	-	8.23E-06	TGCCAACAAAGCAA
chromosome	3978396	3978409	PSPPH_2921_pwm2_target_site_83	12.2576	-	9.81E-06	TGCCAACTCAGCAA
chromosome	3998262	3998275	PSPPH_2921_pwm2_target_site_84	12.3485	+	9.41E-06	TGCCCAAACGGCAC
chromosome	4153935	4153948	PSPPH_2921_pwm2_target_site_85	13.0758	-	6.78E-06	TGCCGATACTGCAA
chromosome	4176265	4176278	PSPPH_2921_pwm2_target_site_86	19.1364	+	2.39E-07	TGCCAAAACAGCAT
chromosome	4204806	4204819	PSPPH_2921_pwm2_target_site_87	19.8333	+	1.32E-07	TGCCAAAACAGCAA
chromosome	4241925	4241938	PSPPH_2921_pwm2_target_site_88	12.5	+	8.83E-06	TGCCGCTTCGGCAA
chromosome	4266550	4266563	PSPPH_2921_pwm2_target_site_89	15.5455	+	1.98E-06	TGCCGATACAGCAA
chromosome	4294823	4294836	PSPPH_2921_pwm2_target_site_90	13.2273	-	6.30E-06	TGCCTTACTGGCAT
chromosome	4294824	4294837	PSPPH_2921_pwm2_target_site_91	12.3485	+	9.41E-06	TGCCAGTAAGGCAA
chromosome	4327709	4327722	PSPPH_2921_pwm2_target_site_92	12.5	+	8.83E-06	GGCCAAAAAGGCAA
chromosome	4411660	4411673	PSPPH_2921_pwm2_target_site_93	12.8485	+	7.54E-06	TGTCGATACGGCAA
chromosome	4474367	4474380	PSPPH_2921_pwm2_target_site_94	13.2424	-	6.24E-06	TGCGTAACCGGCAA
chromosome	4480820	4480833	PSPPH_2921_pwm2_target_site_95	13.2424	-	6.24E-06	TGCCAACGCGGCAT
chromosome	4536918	4536931	PSPPH_2921_pwm2_target_site_96	13.7727	-	4.82E-06	TGCCTGAATGGCAT
chromosome	4583832	4583845	PSPPH_2921_pwm2_target_site_97	15.4394	-	2.10E-06	TGCGTAAACGGCAT
chromosome	4595784	4595797	PSPPH_2921_pwm2_target_site_98	14.9091	+	2.74E-06	TGCCAATGAGGCAA
chromosome	4652350	4652363	PSPPH_2921_pwm2_target_site_99	14.5	+	3.32E-06	TGCCAAACAGGTAA
chromosome	4686660	4686673	PSPPH_2921_pwm2_target_site_100	13.803	+	4.72E-06	TGCCGTACTGGCAT
chromosome	4712725	4712738	PSPPH_2921_pwm2_target_site_101	12.7424	+	7.89E-06	TGCCAAAGCGACAT
chromosome	4754720	4754733	PSPPH_2921_pwm2_target_site_102	12.9848	+	7.10E-06	TGCCGAAATGGCCA
chromosome	4759566	4759579	PSPPH_2921_pwm2_target_site_103	14.4697	+	3.40E-06	TGCCAAACCTGCAA
chromosome	4770498	4770511	PSPPH_2921_pwm2_target_site_104	14.4848	+	3.37E-06	TGCCGAATGGGCAA
chromosome	4856544	4856557	PSPPH_2921_pwm2_target_site_105	12.4242	+	9.13E-06	TGCCCAACTGGTAA
chromosome	4857822	4857835	PSPPH_2921_pwm2_target_site_106	13.1061	+	6.69E-06	TGCCAAACTGGCAG
chromosome	4981842	4981855	PSPPH_2921_pwm2_target_site_107	21.0303	-	7.17E-08	TGCCGAAACGGCAT
chromosome	5028270	5028283	PSPPH_2921_pwm2_target_site_108	13.3636	+	5.92E-06	TGCAGAATCGGCAA
chromosome	5043650	5043663	PSPPH_2921_pwm2_target_site_109	12.8333	+	7.57E-06	TGCCGATGAGGCAA
chromosome	5077563	5077576	PSPPH_2921_pwm2_target_site_110	12.2879	+	9.68E-06	TGCCGAAATGGCCT
chromosome	5077709	5077722	PSPPH_2921_pwm2_target_site_111	15.3333	+	2.21E-06	TGCCAAGCTGGCAT
chromosome	5164281	5164294	PSPPH_2921_pwm2_target_site_112	14.2273	+	3.83E-06	TGCCGAATCGGTAT
chromosome	5195017	5195030	PSPPH_2921_pwm2_target_site_113	16.2424	+	1.36E-06	TGCCAAACCAGCAT
chromosome	5254782	5254795	PSPPH_2921_pwm2_target_site_114	12.2273	+	9.94E-06	TGCCGAATAGGTAT
chromosome	5280428	5280441	PSPPH_2921_pwm2_target_site_115	12.8333	+	7.57E-06	TGCCCATGTGGCAA
chromosome	5383975	5383988	PSPPH_2921_pwm2_target_site_116	13.9545	-	4.37E-06	TGCCGAGCTGGCAA
chromosome	5510246	5510259	PSPPH_2921_pwm2_target_site_117	14.2727	+	3.73E-06	TGCCCAACAGGCAA
chromosome	5609215	5609228	PSPPH_2921_pwm2_target_site_118	14	-	4.31E-06	TGCCACCACGGCAA
chromosome	5684166	5684179	PSPPH_2921_pwm2_target_site_119	12.5606	+	8.56E-06	TGCTCAATCGGCAT
chromosome	5699880	5699893	PSPPH_2921_pwm2_target_site_120	13.5455	+	5.41E-06	TTCCACAACGGCAA
chromosome	5712917	5712930	PSPPH_2921_pwm2_target_site_121	12.9848	-	7.10E-06	TGCCAAGGCGGCAT
chromosome	5736033	5736046	PSPPH_2921_pwm2_target_site_122	14.4394	+	3.44E-06	TGCCGTATCGGCAA
chromosome	5802546	5802559	PSPPH_2921_pwm2_target_site_123	13.4091	-	5.77E-06	TGCGAAAGCGGCAT
chromosome	5821080	5821093	PSPPH_2921_pwm2_target_site_124	12.2424	-	9.89E-06	TGCAATAACGGCAT
chromosome	5826393	5826406	PSPPH_2921_pwm2_target_site_125	12.5455	+	8.61E-06	TGCCAAACCGGCAG
chromosome	5835416	5835429	PSPPH_2921_pwm2_target_site_126	12.3333	+	9.46E-06	TGCTGACACGGCAT
large_plasmid	14970	14983	PSPPH_2921_pwm2_target_site_127	18.5455	+	3.74E-07	TGACAAAACGGCAA
