# Supplementary material for: A compendium of DNA-binding specificities of transcription factors in Pseudomonas syringae
Source: Nat Commun. 2020 Oct 2;11:4947. doi: 10.1038/s41467-020-18744-7 (PMC7532196; doi:10.1038/s41467-020-18744-7)
Supplement: Supplementary file 5 — Supplementary Data 2 [file 41467_2020_18744_MOESM5_ESM.zip › all_TF_pwm_target_sites_bed/PSPPH_3004_pwm_target_site_info_bed6_plus.bed]

chrom	start	end	name	score	strand	p_value	matched_sequence
chromosome	366649	366664	PSPPH_3004_pwm_target_site_1	10.2787	-	4.85E-06	TCCTGAAAATTCAGAT
chromosome	928471	928486	PSPPH_3004_pwm_target_site_2	10.3443	-	4.14E-06	TTCCGAAAATTTAGAA
chromosome	1957005	1957020	PSPPH_3004_pwm_target_site_3	10.2459	+	5.23E-06	TTCCGAAAATTCAGGA
chromosome	2651721	2651736	PSPPH_3004_pwm_target_site_4	10.3361	+	4.23E-06	TTCTGAAAATTTAAAA
chromosome	2908525	2908540	PSPPH_3004_pwm_target_site_5	9.97541	+	9.50E-06	TTCTGGGTATTCAGGA
chromosome	3221895	3221910	PSPPH_3004_pwm_target_site_6	10.6066	+	2.17E-06	TTCGAAATATTCAGGT
chromosome	3515444	3515459	PSPPH_3004_pwm_target_site_7	10.3443	+	4.14E-06	TTCCGAAAATTTAGAA
chromosome	4063577	4063592	PSPPH_3004_pwm_target_site_8	10.3525	-	4.06E-06	ACCTGAATATTCAGGT
chromosome	4063577	4063592	PSPPH_3004_pwm_target_site_9	10.3525	+	4.06E-06	ACCTGAATATTCAGGT
chromosome	4459009	4459024	PSPPH_3004_pwm_target_site_10	10.2049	+	5.74E-06	TCCTCAGTACCAAGGA
chromosome	4645751	4645766	PSPPH_3004_pwm_target_site_11	10.2869	+	4.76E-06	TCCTAAGTACGTAGAA
chromosome	4645751	4645766	PSPPH_3004_pwm_target_site_12	10.7295	-	1.58E-06	TTCTACGTACTTAGGA
chromosome	5184505	5184520	PSPPH_3004_pwm_target_site_13	10.6639	-	1.88E-06	TTCTGAATATTCAGGT
chromosome	5423305	5423320	PSPPH_3004_pwm_target_site_14	10.1311	-	6.79E-06	TTCTGAAAATCAAGGA
chromosome	5556997	5557012	PSPPH_3004_pwm_target_site_15	10.0164	+	8.70E-06	TTCCAGAAAATAAGGA
small_plasmid	6491	6506	PSPPH_3004_pwm_target_site_16	10.123	-	6.91E-06	TCCTGATATCTTAAGA
