# Supplementary material for: A compendium of DNA-binding specificities of transcription factors in Pseudomonas syringae
Source: Nat Commun. 2020 Oct 2;11:4947. doi: 10.1038/s41467-020-18744-7 (PMC7532196; doi:10.1038/s41467-020-18744-7)
Supplement: Supplementary file 5 — Supplementary Data 2 [file 41467_2020_18744_MOESM5_ESM.zip › all_TF_pwm_target_sites_bed/PSPPH_3022_pwm1_target_site_info_bed6_plus.bed]

chrom	start	end	name	score	strand	p_value	matched_sequence
chromosome	236016	236027	PSPPH_3022_pwm1_target_site_1	14.5455	-	4.00E-06	CCAATCGATTGG
chromosome	236016	236027	PSPPH_3022_pwm1_target_site_2	14.5455	+	4.00E-06	CCAATCGATTGG
chromosome	401226	401237	PSPPH_3022_pwm1_target_site_3	14.1212	+	6.69E-06	CCATTCGTTTGC
chromosome	401226	401237	PSPPH_3022_pwm1_target_site_4	14.1212	-	6.69E-06	GCAAACGAATGG
chromosome	435011	435022	PSPPH_3022_pwm1_target_site_5	13.6424	+	9.24E-06	GCAAACGCTTGC
chromosome	435011	435022	PSPPH_3022_pwm1_target_site_6	13.6424	-	9.24E-06	GCAAGCGTTTGC
chromosome	462468	462479	PSPPH_3022_pwm1_target_site_7	14.1212	-	6.69E-06	CCATTCGTTTGC
chromosome	462468	462479	PSPPH_3022_pwm1_target_site_8	14.1212	+	6.69E-06	GCAAACGAATGG
chromosome	499267	499278	PSPPH_3022_pwm1_target_site_9	14.5152	-	4.28E-06	GAAAACGATTGC
chromosome	499267	499278	PSPPH_3022_pwm1_target_site_10	14.5152	+	4.28E-06	GCAATCGTTTTC
chromosome	564474	564485	PSPPH_3022_pwm1_target_site_11	13.6303	-	9.61E-06	GCAAACGTTGGC
chromosome	564474	564485	PSPPH_3022_pwm1_target_site_12	13.6303	+	9.61E-06	GCCAACGTTTGC
chromosome	577888	577899	PSPPH_3022_pwm1_target_site_13	14.3152	+	5.25E-06	CGAAACGATTGC
chromosome	577888	577899	PSPPH_3022_pwm1_target_site_14	14.3152	-	5.25E-06	GCAATCGTTTCG
chromosome	657577	657588	PSPPH_3022_pwm1_target_site_15	13.6424	+	9.24E-06	GCAAACGCTTGC
chromosome	657577	657588	PSPPH_3022_pwm1_target_site_16	13.6424	-	9.24E-06	GCAAGCGTTTGC
chromosome	798879	798890	PSPPH_3022_pwm1_target_site_17	13.6303	-	9.61E-06	GCAAACGTTGGC
chromosome	798879	798890	PSPPH_3022_pwm1_target_site_18	13.6303	+	9.61E-06	GCCAACGTTTGC
chromosome	868716	868727	PSPPH_3022_pwm1_target_site_19	13.6424	+	9.24E-06	GCAAACGCTTGC
chromosome	868716	868727	PSPPH_3022_pwm1_target_site_20	13.6424	-	9.24E-06	GCAAGCGTTTGC
chromosome	1123365	1123376	PSPPH_3022_pwm1_target_site_21	13.6061	-	9.89E-06	ACAAACGTATGC
chromosome	1123365	1123376	PSPPH_3022_pwm1_target_site_22	13.6061	+	9.89E-06	GCATACGTTTGT
chromosome	1199681	1199692	PSPPH_3022_pwm1_target_site_23	14.9758	+	3.34E-06	CCATACGTTTGC
chromosome	1199681	1199692	PSPPH_3022_pwm1_target_site_24	14.9758	-	3.34E-06	GCAAACGTATGG
chromosome	1266956	1266967	PSPPH_3022_pwm1_target_site_25	16.7455	-	4.74E-07	GCAAACGTTTGA
chromosome	1266956	1266967	PSPPH_3022_pwm1_target_site_26	16.7455	+	4.74E-07	TCAAACGTTTGC
chromosome	1380952	1380963	PSPPH_3022_pwm1_target_site_27	14.1212	-	6.69E-06	CCAATCGTATGC
chromosome	1380952	1380963	PSPPH_3022_pwm1_target_site_28	14.1212	+	6.69E-06	GCATACGATTGG
chromosome	1425439	1425450	PSPPH_3022_pwm1_target_site_29	13.6424	-	9.24E-06	GCAAACGCTTGC
chromosome	1425439	1425450	PSPPH_3022_pwm1_target_site_30	13.6424	+	9.24E-06	GCAAGCGTTTGC
chromosome	1498935	1498946	PSPPH_3022_pwm1_target_site_31	14.503	+	4.55E-06	GCAAACGTTTCA
chromosome	1498935	1498946	PSPPH_3022_pwm1_target_site_32	14.503	-	4.55E-06	TGAAACGTTTGC
chromosome	1527937	1527948	PSPPH_3022_pwm1_target_site_33	16.1333	-	9.81E-07	GCAAACGTATGC
chromosome	1527937	1527948	PSPPH_3022_pwm1_target_site_34	16.1333	+	9.81E-07	GCATACGTTTGC
chromosome	1628562	1628573	PSPPH_3022_pwm1_target_site_35	18.5697	-	5.62E-08	GCAAACGTTTGC
chromosome	1628562	1628573	PSPPH_3022_pwm1_target_site_36	18.5697	+	5.62E-08	GCAAACGTTTGC
chromosome	1767808	1767819	PSPPH_3022_pwm1_target_site_37	15.2788	-	2.34E-06	GCAAACGAATGC
chromosome	1767808	1767819	PSPPH_3022_pwm1_target_site_38	15.2788	+	2.34E-06	GCATTCGTTTGC
chromosome	1843586	1843597	PSPPH_3022_pwm1_target_site_39	13.8909	+	7.80E-06	GCAAACGTATCC
chromosome	1843586	1843597	PSPPH_3022_pwm1_target_site_40	13.8909	-	7.80E-06	GGATACGTTTGC
chromosome	1930944	1930955	PSPPH_3022_pwm1_target_site_41	13.6303	+	9.61E-06	GCAAACGTCTGC
chromosome	1930944	1930955	PSPPH_3022_pwm1_target_site_42	13.6303	-	9.61E-06	GCAGACGTTTGC
chromosome	2057606	2057617	PSPPH_3022_pwm1_target_site_43	13.6424	-	9.24E-06	GCAAACGCTTGC
chromosome	2057606	2057617	PSPPH_3022_pwm1_target_site_44	13.6424	+	9.24E-06	GCAAGCGTTTGC
chromosome	2306499	2306510	PSPPH_3022_pwm1_target_site_45	13.8	-	8.32E-06	AGAAACGTTTGC
chromosome	2306499	2306510	PSPPH_3022_pwm1_target_site_46	13.8	+	8.32E-06	GCAAACGTTTCT
chromosome	2347169	2347180	PSPPH_3022_pwm1_target_site_47	13.8182	+	8.04E-06	CCAAACGTATGG
chromosome	2347169	2347180	PSPPH_3022_pwm1_target_site_48	13.8182	-	8.04E-06	CCATACGTTTGG
chromosome	2481989	2482000	PSPPH_3022_pwm1_target_site_49	18.5697	-	5.62E-08	GCAAACGTTTGC
chromosome	2481989	2482000	PSPPH_3022_pwm1_target_site_50	18.5697	+	5.62E-08	GCAAACGTTTGC
chromosome	2752669	2752680	PSPPH_3022_pwm1_target_site_51	16.0424	-	1.12E-06	ACAAACGTTTGC
chromosome	2752669	2752680	PSPPH_3022_pwm1_target_site_52	16.0424	+	1.12E-06	GCAAACGTTTGT
chromosome	2821042	2821053	PSPPH_3022_pwm1_target_site_53	13.6424	-	9.24E-06	GCAAACGCTTGC
chromosome	2821042	2821053	PSPPH_3022_pwm1_target_site_54	13.6424	+	9.24E-06	GCAAGCGTTTGC
chromosome	2920262	2920273	PSPPH_3022_pwm1_target_site_55	14.7333	-	3.83E-06	CCAAACGATTGA
chromosome	2920262	2920273	PSPPH_3022_pwm1_target_site_56	14.7333	+	3.83E-06	TCAATCGTTTGG
chromosome	3097234	3097245	PSPPH_3022_pwm1_target_site_57	15.3697	-	2.12E-06	GAAAACGTTTGC
chromosome	3097234	3097245	PSPPH_3022_pwm1_target_site_58	15.3697	+	2.12E-06	GCAAACGTTTTC
chromosome	3135101	3135112	PSPPH_3022_pwm1_target_site_59	13.6303	+	9.61E-06	GCAAACGTCTGC
chromosome	3135101	3135112	PSPPH_3022_pwm1_target_site_60	13.6303	-	9.61E-06	GCAGACGTTTGC
chromosome	3165354	3165365	PSPPH_3022_pwm1_target_site_61	13.6303	+	9.61E-06	GCAAACGTTCGC
chromosome	3165354	3165365	PSPPH_3022_pwm1_target_site_62	13.6303	-	9.61E-06	GCGAACGTTTGC
chromosome	3247152	3247163	PSPPH_3022_pwm1_target_site_63	16.3273	+	8.12E-07	GCAAACGTTTCC
chromosome	3247152	3247163	PSPPH_3022_pwm1_target_site_64	16.3273	-	8.12E-07	GGAAACGTTTGC
chromosome	3419191	3419202	PSPPH_3022_pwm1_target_site_65	14.5152	+	4.28E-06	GAAAACGATTGC
chromosome	3419191	3419202	PSPPH_3022_pwm1_target_site_66	14.5152	-	4.28E-06	GCAATCGTTTTC
chromosome	3457795	3457806	PSPPH_3022_pwm1_target_site_67	13.8	-	8.32E-06	AGAAACGTTTGC
chromosome	3457795	3457806	PSPPH_3022_pwm1_target_site_68	13.8	+	8.32E-06	GCAAACGTTTCT
chromosome	3474218	3474229	PSPPH_3022_pwm1_target_site_69	15.8909	-	1.39E-06	GCAATCGTTTGA
chromosome	3474218	3474229	PSPPH_3022_pwm1_target_site_70	15.8909	+	1.39E-06	TCAAACGATTGC
chromosome	3474342	3474353	PSPPH_3022_pwm1_target_site_71	13.6485	-	9.06E-06	GCAATCGTTTCA
chromosome	3474342	3474353	PSPPH_3022_pwm1_target_site_72	13.6485	+	9.06E-06	TGAAACGATTGC
chromosome	3517216	3517227	PSPPH_3022_pwm1_target_site_73	14.3333	-	4.80E-06	ACAATCGATTGC
chromosome	3517216	3517227	PSPPH_3022_pwm1_target_site_74	14.3333	+	4.80E-06	GCAATCGATTGT
chromosome	3553717	3553728	PSPPH_3022_pwm1_target_site_75	14.3152	-	5.25E-06	CGAATCGTTTGC
chromosome	3553717	3553728	PSPPH_3022_pwm1_target_site_76	14.3152	+	5.25E-06	GCAAACGATTCG
chromosome	3701350	3701361	PSPPH_3022_pwm1_target_site_77	14.1212	+	6.69E-06	CCAAACGAATGC
chromosome	3701350	3701361	PSPPH_3022_pwm1_target_site_78	14.1212	-	6.69E-06	GCATTCGTTTGG
chromosome	3735708	3735719	PSPPH_3022_pwm1_target_site_79	14.3152	+	5.25E-06	CGAATCGTTTGC
chromosome	3735708	3735719	PSPPH_3022_pwm1_target_site_80	14.3152	-	5.25E-06	GCAAACGATTCG
chromosome	3841913	3841924	PSPPH_3022_pwm1_target_site_81	13.6606	+	8.51E-06	GAAATCGATTGC
chromosome	3841913	3841924	PSPPH_3022_pwm1_target_site_82	13.6606	-	8.51E-06	GCAATCGATTTC
chromosome	3852913	3852924	PSPPH_3022_pwm1_target_site_83	14.8848	-	3.56E-06	ACAAACGTTTGG
chromosome	3852913	3852924	PSPPH_3022_pwm1_target_site_84	14.8848	+	3.56E-06	CCAAACGTTTGT
chromosome	3876407	3876418	PSPPH_3022_pwm1_target_site_85	13.6424	-	9.24E-06	GCAAACGGTTGC
chromosome	3876407	3876418	PSPPH_3022_pwm1_target_site_86	13.6424	+	9.24E-06	GCAACCGTTTGC
chromosome	3962081	3962092	PSPPH_3022_pwm1_target_site_87	13.6606	+	8.51E-06	GAAATCGATTGC
chromosome	3962081	3962092	PSPPH_3022_pwm1_target_site_88	13.6606	-	8.51E-06	GCAATCGATTTC
chromosome	3967860	3967871	PSPPH_3022_pwm1_target_site_89	14.6182	+	3.94E-06	GCAATCGATTCC
chromosome	3967860	3967871	PSPPH_3022_pwm1_target_site_90	14.6182	-	3.94E-06	GGAATCGATTGC
chromosome	4175014	4175025	PSPPH_3022_pwm1_target_site_91	13.6303	+	9.61E-06	GCAAACGTCTGC
chromosome	4175014	4175025	PSPPH_3022_pwm1_target_site_92	13.6303	-	9.61E-06	GCAGACGTTTGC
chromosome	4220119	4220130	PSPPH_3022_pwm1_target_site_93	13.6606	-	8.51E-06	GAAATCGATTGC
chromosome	4220119	4220130	PSPPH_3022_pwm1_target_site_94	13.6606	+	8.51E-06	GCAATCGATTTC
chromosome	4236764	4236775	PSPPH_3022_pwm1_target_site_95	13.6485	+	9.06E-06	GCAAACGATTCA
chromosome	4236764	4236775	PSPPH_3022_pwm1_target_site_96	13.6485	-	9.06E-06	TGAATCGTTTGC
chromosome	4362423	4362434	PSPPH_3022_pwm1_target_site_97	17.7152	-	1.69E-07	GCAAACGATTGC
chromosome	4362423	4362434	PSPPH_3022_pwm1_target_site_98	17.7152	+	1.69E-07	GCAATCGTTTGC
chromosome	4397995	4398006	PSPPH_3022_pwm1_target_site_99	14.1212	+	6.69E-06	CCATTCGTTTGC
chromosome	4397995	4398006	PSPPH_3022_pwm1_target_site_100	14.1212	-	6.69E-06	GCAAACGAATGG
chromosome	4471325	4471336	PSPPH_3022_pwm1_target_site_101	14.4242	+	4.66E-06	GCAATCGAATGC
chromosome	4471325	4471336	PSPPH_3022_pwm1_target_site_102	14.4242	-	4.66E-06	GCATTCGATTGC
chromosome	4496012	4496023	PSPPH_3022_pwm1_target_site_103	13.6303	+	9.61E-06	GCAAACGTTCGC
chromosome	4496012	4496023	PSPPH_3022_pwm1_target_site_104	13.6303	-	9.61E-06	GCGAACGTTTGC
chromosome	4563009	4563020	PSPPH_3022_pwm1_target_site_105	17.7152	-	1.69E-07	GCAAACGATTGC
chromosome	4563009	4563020	PSPPH_3022_pwm1_target_site_106	17.7152	+	1.69E-07	GCAATCGTTTGC
chromosome	4596345	4596356	PSPPH_3022_pwm1_target_site_107	15.8909	+	1.39E-06	GCAAACGATTGA
chromosome	4596345	4596356	PSPPH_3022_pwm1_target_site_108	15.8909	-	1.39E-06	TCAATCGTTTGC
chromosome	4755363	4755374	PSPPH_3022_pwm1_target_site_109	16.7455	-	4.74E-07	GCAAACGTTTGA
chromosome	4755363	4755374	PSPPH_3022_pwm1_target_site_110	16.7455	+	4.74E-07	TCAAACGTTTGC
chromosome	4903717	4903728	PSPPH_3022_pwm1_target_site_111	13.8909	+	7.80E-06	GCAAACGTATCC
chromosome	4903717	4903728	PSPPH_3022_pwm1_target_site_112	13.8909	-	7.80E-06	GGATACGTTTGC
chromosome	4909110	4909121	PSPPH_3022_pwm1_target_site_113	14.3152	+	5.25E-06	CGAATCGTTTGC
chromosome	4909110	4909121	PSPPH_3022_pwm1_target_site_114	14.3152	-	5.25E-06	GCAAACGATTCG
chromosome	5062977	5062988	PSPPH_3022_pwm1_target_site_115	14.0121	+	7.30E-06	CCAAACGTTTCG
chromosome	5062977	5062988	PSPPH_3022_pwm1_target_site_116	14.0121	-	7.30E-06	CGAAACGTTTGG
chromosome	5080807	5080818	PSPPH_3022_pwm1_target_site_117	14.7333	-	3.83E-06	CCAAACGATTGA
chromosome	5080807	5080818	PSPPH_3022_pwm1_target_site_118	14.7333	+	3.83E-06	TCAATCGTTTGG
chromosome	5244842	5244853	PSPPH_3022_pwm1_target_site_119	14.1212	+	6.69E-06	CCATTCGTTTGC
chromosome	5244842	5244853	PSPPH_3022_pwm1_target_site_120	14.1212	-	6.69E-06	GCAAACGAATGG
chromosome	5384686	5384697	PSPPH_3022_pwm1_target_site_121	15.2788	-	2.34E-06	GCAAACGAATGC
chromosome	5384686	5384697	PSPPH_3022_pwm1_target_site_122	15.2788	+	2.34E-06	GCATTCGTTTGC
large_plasmid	17854	17865	PSPPH_3022_pwm1_target_site_123	13.8	+	8.32E-06	ACAAACGTTTCC
large_plasmid	17854	17865	PSPPH_3022_pwm1_target_site_124	13.8	-	8.32E-06	GGAAACGTTTGT
large_plasmid	128567	128578	PSPPH_3022_pwm1_target_site_125	13.8	-	8.32E-06	AGAAACGTTTGC
large_plasmid	128567	128578	PSPPH_3022_pwm1_target_site_126	13.8	+	8.32E-06	GCAAACGTTTCT
small_plasmid	17290	17301	PSPPH_3022_pwm1_target_site_127	13.6061	-	9.89E-06	ACATACGTTTGC
small_plasmid	17290	17301	PSPPH_3022_pwm1_target_site_128	13.6061	+	9.89E-06	GCAAACGTATGT
