# Supplementary material for: A compendium of DNA-binding specificities of transcription factors in Pseudomonas syringae
Source: Nat Commun. 2020 Oct 2;11:4947. doi: 10.1038/s41467-020-18744-7 (PMC7532196; doi:10.1038/s41467-020-18744-7)
Supplement: Supplementary file 5 — Supplementary Data 2 [file 41467_2020_18744_MOESM5_ESM.zip › all_TF_pwm_target_sites_bed/PSPPH_3022_pwm2_target_site_info_bed6_plus.bed]

chrom	start	end	name	score	strand	p_value	matched_sequence
chromosome	12839	12853	PSPPH_3022_pwm2_target_site_1	12.3977	+	4.86E-06	ATCACCAAAACTTAT
chromosome	12839	12853	PSPPH_3022_pwm2_target_site_2	12.4886	-	4.23E-06	ATAAGTTTTGGTGAT
chromosome	495292	495306	PSPPH_3022_pwm2_target_site_3	12.0398	+	8.36E-06	ATCAATAAAGGTGAT
chromosome	495292	495306	PSPPH_3022_pwm2_target_site_4	12.2216	-	6.38E-06	ATCACCTTTATTGAT
chromosome	723338	723352	PSPPH_3022_pwm2_target_site_5	11.9602	-	9.34E-06	ATAAGTTGAAGTAAT
chromosome	723338	723352	PSPPH_3022_pwm2_target_site_6	12.0909	+	7.74E-06	ATTACTTCAACTTAT
chromosome	903440	903454	PSPPH_3022_pwm2_target_site_7	12.0625	-	8.07E-06	ATAACAATCGGTTAT
chromosome	903440	903454	PSPPH_3022_pwm2_target_site_8	12.1136	+	7.49E-06	ATAACCGATTGTTAT
chromosome	1477847	1477861	PSPPH_3022_pwm2_target_site_9	12.2102	+	6.49E-06	ATAAATAAAGTTGAT
chromosome	1646457	1646471	PSPPH_3022_pwm2_target_site_10	12.4261	+	4.64E-06	ATAACGAATAGTTAT
chromosome	1646457	1646471	PSPPH_3022_pwm2_target_site_11	12.4659	-	4.39E-06	ATAACTATTCGTTAT
chromosome	1873839	1873853	PSPPH_3022_pwm2_target_site_12	12.3182	-	5.52E-06	ATAACCTTCTGTTAT
chromosome	1873839	1873853	PSPPH_3022_pwm2_target_site_13	12.3466	+	5.26E-06	ATAACAGAAGGTTAT
chromosome	1897682	1897696	PSPPH_3022_pwm2_target_site_14	11.9318	-	9.75E-06	ATAACAATTTTTTAT
chromosome	3237227	3237241	PSPPH_3022_pwm2_target_site_15	12.6818	-	3.14E-06	ATAACGTTTAGTTAT
chromosome	3237227	3237241	PSPPH_3022_pwm2_target_site_16	12.6989	+	3.05E-06	ATAACTAAACGTTAT
chromosome	3509135	3509149	PSPPH_3022_pwm2_target_site_17	12.0795	-	7.85E-06	ATAACTTTGGTTGAT
chromosome	3854132	3854146	PSPPH_3022_pwm2_target_site_18	12.3011	-	5.65E-06	ATAAACGATAGTTAT
chromosome	3854132	3854146	PSPPH_3022_pwm2_target_site_19	12.5909	+	3.65E-06	ATAACTATCGTTTAT
chromosome	5173893	5173907	PSPPH_3022_pwm2_target_site_20	11.9148	-	9.95E-06	ATAAGCTTTTGTTAT
chromosome	5173893	5173907	PSPPH_3022_pwm2_target_site_21	12.108	+	7.55E-06	ATAACAAAAGCTTAT
chromosome	5579056	5579070	PSPPH_3022_pwm2_target_site_22	12.2443	-	6.17E-06	ATAAATAAGATTTAT
chromosome	5579056	5579070	PSPPH_3022_pwm2_target_site_23	12.2784	+	5.86E-06	ATAAATCTTATTTAT
chromosome	5757601	5757615	PSPPH_3022_pwm2_target_site_24	12.9489	-	2.05E-06	ATCACTAATACTTAT
chromosome	5757601	5757615	PSPPH_3022_pwm2_target_site_25	12.9943	+	1.91E-06	ATAAGTATTAGTGAT
