# Supplementary material for: A compendium of DNA-binding specificities of transcription factors in Pseudomonas syringae
Source: Nat Commun. 2020 Oct 2;11:4947. doi: 10.1038/s41467-020-18744-7 (PMC7532196; doi:10.1038/s41467-020-18744-7)
Supplement: Supplementary file 5 — Supplementary Data 2 [file 41467_2020_18744_MOESM5_ESM.zip › all_TF_pwm_target_sites_bed/PSPPH_3031_pwm_target_site_info_bed6_plus.bed]

chrom	start	end	name	score	strand	p_value	matched_sequence
chromosome	107403	107420	PSPPH_3031_pwm_target_site_1	13.9018	+	5.50E-06	ACCAGCGGCGCAGCTTGT
chromosome	107403	107420	PSPPH_3031_pwm_target_site_2	13.9375	-	5.30E-06	ACAAGCTGCGCCGCTGGT
chromosome	682662	682679	PSPPH_3031_pwm_target_site_3	13.2589	-	9.92E-06	ACATGCGCTTGAACTTGT
chromosome	682662	682679	PSPPH_3031_pwm_target_site_4	13.2857	+	9.69E-06	ACAAGTTCAAGCGCATGT
chromosome	806222	806239	PSPPH_3031_pwm_target_site_5	13.2679	-	9.84E-06	ACAAGATAACCATCTTAT
chromosome	806222	806239	PSPPH_3031_pwm_target_site_6	13.2857	+	9.69E-06	ATAAGATGGTTATCTTGT
chromosome	913579	913596	PSPPH_3031_pwm_target_site_7	14.0625	-	4.68E-06	ACCAGTTCCAGATCTTGT
chromosome	913579	913596	PSPPH_3031_pwm_target_site_8	14.0804	+	4.59E-06	ACAAGATCTGGAACTGGT
chromosome	981430	981447	PSPPH_3031_pwm_target_site_9	15.1875	+	1.33E-06	ACAAGAATCATGCCTTGT
chromosome	981430	981447	PSPPH_3031_pwm_target_site_10	15.1875	-	1.33E-06	ACAAGGCATGATTCTTGT
chromosome	1050957	1050974	PSPPH_3031_pwm_target_site_11	13.2679	-	9.84E-06	ACAAGATAACCATCTTAT
chromosome	1050957	1050974	PSPPH_3031_pwm_target_site_12	13.2857	+	9.69E-06	ATAAGATGGTTATCTTGT
chromosome	1157114	1157131	PSPPH_3031_pwm_target_site_13	14.0625	-	4.68E-06	ACAAGCCCACTGCCTTGG
chromosome	1157114	1157131	PSPPH_3031_pwm_target_site_14	14.0625	+	4.68E-06	CCAAGGCAGTGGGCTTGT
chromosome	1163308	1163325	PSPPH_3031_pwm_target_site_15	15.8839	-	6.14E-07	ACAAGGCACTGGCCTTGT
chromosome	1163308	1163325	PSPPH_3031_pwm_target_site_16	15.9107	+	5.93E-07	ACAAGGCCAGTGCCTTGT
chromosome	1602030	1602047	PSPPH_3031_pwm_target_site_17	13.4107	-	8.67E-06	TCAAGTTATCTAACTTGT
chromosome	1602030	1602047	PSPPH_3031_pwm_target_site_18	13.4196	+	8.61E-06	ACAAGTTAGATAACTTGA
chromosome	1785127	1785144	PSPPH_3031_pwm_target_site_19	17.1071	-	6.79E-08	ACAAGCCGTAAAGCTTGT
chromosome	1785127	1785144	PSPPH_3031_pwm_target_site_20	17.1071	+	6.79E-08	ACAAGCTTTACGGCTTGT
chromosome	1787976	1787993	PSPPH_3031_pwm_target_site_21	14.2143	+	3.99E-06	ACAAGTGAGCCAGCTCGT
chromosome	1787976	1787993	PSPPH_3031_pwm_target_site_22	14.2232	-	3.95E-06	ACGAGCTGGCTCACTTGT
chromosome	1960208	1960225	PSPPH_3031_pwm_target_site_23	15.5268	-	9.25E-07	ATAAGCCCTACAACTTGT
chromosome	1960208	1960225	PSPPH_3031_pwm_target_site_24	15.5357	+	9.16E-07	ACAAGTTGTAGGGCTTAT
chromosome	1978629	1978646	PSPPH_3031_pwm_target_site_25	14.4464	-	3.11E-06	CCAAGCTGCTGGCCTTGT
chromosome	1978629	1978646	PSPPH_3031_pwm_target_site_26	14.4732	+	3.02E-06	ACAAGGCCAGCAGCTTGG
chromosome	2130285	2130302	PSPPH_3031_pwm_target_site_27	14.2054	+	4.03E-06	ACCAGTGGAGCGCCTTGT
chromosome	2130285	2130302	PSPPH_3031_pwm_target_site_28	14.2143	-	3.99E-06	ACAAGGCGCTCCACTGGT
chromosome	2215934	2215951	PSPPH_3031_pwm_target_site_29	13.4911	+	8.06E-06	ACAAGCCCTATGCGTTGT
chromosome	2215934	2215951	PSPPH_3031_pwm_target_site_30	13.5	-	8.00E-06	ACAACGCATAGGGCTTGT
chromosome	2277497	2277514	PSPPH_3031_pwm_target_site_31	13.3393	-	9.23E-06	ACAAGCGATGCTCCTTGG
chromosome	2277497	2277514	PSPPH_3031_pwm_target_site_32	13.3661	+	9.01E-06	CCAAGGAGCATCGCTTGT
chromosome	2529417	2529434	PSPPH_3031_pwm_target_site_33	13.625	+	7.15E-06	ACCAGGCCTGAGCCTTGT
chromosome	2529417	2529434	PSPPH_3031_pwm_target_site_34	13.6429	-	7.03E-06	ACAAGGCTCAGGCCTGGT
chromosome	3238199	3238216	PSPPH_3031_pwm_target_site_35	14.1518	-	4.27E-06	CCAAGATGATCGCCTTGT
chromosome	3238199	3238216	PSPPH_3031_pwm_target_site_36	14.1607	+	4.23E-06	ACAAGGCGATCATCTTGG
chromosome	3272864	3272881	PSPPH_3031_pwm_target_site_37	13.8036	-	6.04E-06	ACAAGCAATCAGGCTTAT
chromosome	3272864	3272881	PSPPH_3031_pwm_target_site_38	13.8214	+	5.94E-06	ATAAGCCTGATTGCTTGT
chromosome	3439234	3439251	PSPPH_3031_pwm_target_site_39	13.3929	+	8.81E-06	ACAAGCCCAAAGGCATGT
chromosome	3439234	3439251	PSPPH_3031_pwm_target_site_40	13.3929	-	8.81E-06	ACATGCCTTTGGGCTTGT
chromosome	3497457	3497474	PSPPH_3031_pwm_target_site_41	14.5089	+	2.90E-06	CCAAGAAGTACGACTTGT
chromosome	3497457	3497474	PSPPH_3031_pwm_target_site_42	14.5179	-	2.87E-06	ACAAGTCGTACTTCTTGG
chromosome	3634456	3634473	PSPPH_3031_pwm_target_site_43	13.2679	+	9.84E-06	ACAAGATAACCATCTTAT
chromosome	3634456	3634473	PSPPH_3031_pwm_target_site_44	13.2857	-	9.69E-06	ATAAGATGGTTATCTTGT
chromosome	3707294	3707311	PSPPH_3031_pwm_target_site_45	13.3571	+	9.08E-06	ACAAGCGTATTCACTTGA
chromosome	3707294	3707311	PSPPH_3031_pwm_target_site_46	13.3661	-	9.01E-06	TCAAGTGAATACGCTTGT
chromosome	4142933	4142950	PSPPH_3031_pwm_target_site_47	13.6786	+	6.81E-06	ACATGCCGCTGGACTTGT
chromosome	4142933	4142950	PSPPH_3031_pwm_target_site_48	13.7054	-	6.65E-06	ACAAGTCCAGCGGCATGT
chromosome	4308843	4308860	PSPPH_3031_pwm_target_site_49	13.4732	-	8.20E-06	ACATGCGTATGGACTTGT
chromosome	4308843	4308860	PSPPH_3031_pwm_target_site_50	13.4911	+	8.06E-06	ACAAGTCCATACGCATGT
chromosome	4356438	4356455	PSPPH_3031_pwm_target_site_51	13.5893	+	7.40E-06	CCAAGGCTTTCTTCTTGT
chromosome	4356438	4356455	PSPPH_3031_pwm_target_site_52	13.5982	-	7.34E-06	ACAAGAAGAAAGCCTTGG
chromosome	4473347	4473364	PSPPH_3031_pwm_target_site_53	13.5804	+	7.46E-06	ACCAGCGGCCCAGCTTGT
chromosome	4473347	4473364	PSPPH_3031_pwm_target_site_54	13.6339	-	7.09E-06	ACAAGCTGGGCCGCTGGT
chromosome	4636298	4636315	PSPPH_3031_pwm_target_site_55	13.5089	+	7.93E-06	TCAAGCGCGACGACTTGT
chromosome	4636298	4636315	PSPPH_3031_pwm_target_site_56	13.5268	-	7.82E-06	ACAAGTCGTCGCGCTTGA
chromosome	4953789	4953806	PSPPH_3031_pwm_target_site_57	14.4643	+	3.05E-06	ACAAGCGTTTGGCCTTGG
chromosome	4953789	4953806	PSPPH_3031_pwm_target_site_58	14.4911	-	2.97E-06	CCAAGGCCAAACGCTTGT
chromosome	5002861	5002878	PSPPH_3031_pwm_target_site_59	14.1161	+	4.42E-06	ACCAGTTGCCGAGCTTGT
chromosome	5002861	5002878	PSPPH_3031_pwm_target_site_60	14.1429	-	4.31E-06	ACAAGCTCGGCAACTGGT
chromosome	5090979	5090996	PSPPH_3031_pwm_target_site_61	13.5714	+	7.52E-06	ACAAGCCTGGCAACTTGA
chromosome	5090979	5090996	PSPPH_3031_pwm_target_site_62	13.5714	-	7.52E-06	TCAAGTTGCCAGGCTTGT
chromosome	5203109	5203126	PSPPH_3031_pwm_target_site_63	13.4375	-	8.47E-06	ACAACCGCTCCGGCTTGT
chromosome	5203109	5203126	PSPPH_3031_pwm_target_site_64	13.4464	+	8.40E-06	ACAAGCCGGAGCGGTTGT
chromosome	5249997	5250014	PSPPH_3031_pwm_target_site_65	13.2679	+	9.84E-06	ACAAGATAACCATCTTAT
chromosome	5249997	5250014	PSPPH_3031_pwm_target_site_66	13.2857	-	9.69E-06	ATAAGATGGTTATCTTGT
chromosome	5312978	5312995	PSPPH_3031_pwm_target_site_67	14.2946	-	3.66E-06	ACAAGAGCTGCAGCTCGT
chromosome	5312978	5312995	PSPPH_3031_pwm_target_site_68	14.3036	+	3.63E-06	ACGAGCTGCAGCTCTTGT
chromosome	5626391	5626408	PSPPH_3031_pwm_target_site_69	13.4196	-	8.61E-06	ACAAGCTGTACCACTCGG
chromosome	5626391	5626408	PSPPH_3031_pwm_target_site_70	13.4375	+	8.47E-06	CCGAGTGGTACAGCTTGT
chromosome	5737727	5737744	PSPPH_3031_pwm_target_site_71	13.3036	+	9.54E-06	CCAAGTGTCAGGGCTTAT
chromosome	5737727	5737744	PSPPH_3031_pwm_target_site_72	13.3125	-	9.45E-06	ATAAGCCCTGACACTTGG
chromosome	5782126	5782143	PSPPH_3031_pwm_target_site_73	13.2679	+	9.84E-06	ACAAGATAACCATCTTAT
chromosome	5782126	5782143	PSPPH_3031_pwm_target_site_74	13.2857	-	9.69E-06	ATAAGATGGTTATCTTGT
chromosome	5877206	5877223	PSPPH_3031_pwm_target_site_75	13.2857	+	9.69E-06	ACAAGTACTTCAACATGT
chromosome	5877206	5877223	PSPPH_3031_pwm_target_site_76	13.2946	-	9.61E-06	ACATGTTGAAGTACTTGT
large_plasmid	4719	4736	PSPPH_3031_pwm_target_site_77	16.6429	-	2.02E-07	ACAAGCCGTCCAGCTTGT
large_plasmid	4719	4736	PSPPH_3031_pwm_target_site_78	16.6518	+	1.98E-07	ACAAGCTGGACGGCTTGT
large_plasmid	30057	30074	PSPPH_3031_pwm_target_site_79	14.6071	-	2.60E-06	ACAAGCTGATCGCCTTGG
large_plasmid	30057	30074	PSPPH_3031_pwm_target_site_80	14.6161	+	2.58E-06	CCAAGGCGATCAGCTTGT
large_plasmid	61489	61506	PSPPH_3031_pwm_target_site_81	16.6429	-	2.02E-07	ACAAGCCGTCCAGCTTGT
large_plasmid	61489	61506	PSPPH_3031_pwm_target_site_82	16.6518	+	1.98E-07	ACAAGCTGGACGGCTTGT
large_plasmid	68198	68215	PSPPH_3031_pwm_target_site_83	13.5268	+	7.82E-06	ATAAGTTTCTGCACTTGG
large_plasmid	68198	68215	PSPPH_3031_pwm_target_site_84	13.5268	-	7.82E-06	CCAAGTGCAGAAACTTAT
