# Supplementary material for: A compendium of DNA-binding specificities of transcription factors in Pseudomonas syringae
Source: Nat Commun. 2020 Oct 2;11:4947. doi: 10.1038/s41467-020-18744-7 (PMC7532196; doi:10.1038/s41467-020-18744-7)
Supplement: Supplementary file 5 — Supplementary Data 2 [file 41467_2020_18744_MOESM5_ESM.zip › all_TF_pwm_target_sites_bed/PSPPH_3048_pwm_target_site_info_bed6_plus.bed]

chrom	start	end	name	score	strand	p_value	matched_sequence
chromosome	119335	119345	PSPPH_3048_pwm_target_site_1	13.0508	+	3.70E-06	GTCATATAGAC
chromosome	159908	159918	PSPPH_3048_pwm_target_site_2	13.0339	-	4.07E-06	GACATCTATAT
chromosome	260774	260784	PSPPH_3048_pwm_target_site_3	13.3051	+	2.10E-06	GTCATCTACAT
chromosome	283234	283244	PSPPH_3048_pwm_target_site_4	13.2542	-	3.02E-06	GTCATCTAGAC
chromosome	476040	476050	PSPPH_3048_pwm_target_site_5	13.2542	-	3.02E-06	GACATATAGAT
chromosome	576240	576250	PSPPH_3048_pwm_target_site_6	13.2542	-	3.02E-06	GACATATAGAT
chromosome	1183028	1183038	PSPPH_3048_pwm_target_site_7	12.4237	-	8.64E-06	GTCATGTACAT
chromosome	1395475	1395485	PSPPH_3048_pwm_target_site_8	12.6271	-	6.49E-06	GACATCTACAT
chromosome	2100130	2100140	PSPPH_3048_pwm_target_site_9	12.4237	-	8.64E-06	GTCATGTACAT
chromosome	2154105	2154115	PSPPH_3048_pwm_target_site_10	12.5763	-	7.41E-06	GACATGTAGAT
chromosome	2313750	2313760	PSPPH_3048_pwm_target_site_11	12.8136	-	5.56E-06	GTCATTTAGAT
chromosome	2550038	2550048	PSPPH_3048_pwm_target_site_12	13.2542	+	3.02E-06	GTCATGTAGAT
chromosome	2651664	2651674	PSPPH_3048_pwm_target_site_13	12.4237	+	8.64E-06	GACATATACAT
chromosome	3150875	3150885	PSPPH_3048_pwm_target_site_14	13.0339	-	4.07E-06	GACATCTATAT
chromosome	3241385	3241395	PSPPH_3048_pwm_target_site_15	12.4915	-	7.71E-06	GTCCTATAGAT
chromosome	3475417	3475427	PSPPH_3048_pwm_target_site_16	12.4237	+	8.64E-06	GTCATGTACAT
chromosome	3542964	3542974	PSPPH_3048_pwm_target_site_17	13.5085	+	1.49E-06	GTCATATATAT
chromosome	4128263	4128273	PSPPH_3048_pwm_target_site_18	12.4068	+	9.09E-06	TTCATATAGAT
chromosome	4279386	4279396	PSPPH_3048_pwm_target_site_19	12.4237	+	8.64E-06	GTCATCTACAC
chromosome	4441627	4441637	PSPPH_3048_pwm_target_site_20	13.2542	-	3.02E-06	GTCATGTAGAT
chromosome	4608504	4608514	PSPPH_3048_pwm_target_site_21	13.5085	+	1.49E-06	GTCATATATAT
chromosome	5341565	5341575	PSPPH_3048_pwm_target_site_22	12.4237	+	8.64E-06	GTCATGTACAT
chromosome	5488021	5488031	PSPPH_3048_pwm_target_site_23	12.5763	+	7.41E-06	GACATGTAGAT
chromosome	5789734	5789744	PSPPH_3048_pwm_target_site_24	13.0339	+	4.07E-06	GACATCTATAT
chromosome	5905165	5905175	PSPPH_3048_pwm_target_site_25	12.4068	-	9.09E-06	TTCATATAGAT
small_plasmid	15365	15375	PSPPH_3048_pwm_target_site_26	13.0508	-	3.70E-06	GTCATATAGAC
