# Supplementary material for: A compendium of DNA-binding specificities of transcription factors in Pseudomonas syringae
Source: Nat Commun. 2020 Oct 2;11:4947. doi: 10.1038/s41467-020-18744-7 (PMC7532196; doi:10.1038/s41467-020-18744-7)
Supplement: Supplementary file 5 — Supplementary Data 2 [file 41467_2020_18744_MOESM5_ESM.zip › all_TF_pwm_target_sites_bed/PSPPH_3079_pwm_target_site_info_bed6_plus.bed]

chrom	start	end	name	score	strand	p_value	matched_sequence
chromosome	267239	267257	PSPPH_3079_pwm_target_site_1	16.2763	-	1.03E-06	ATGCGTGTTGTACAACAAT
chromosome	314571	314589	PSPPH_3079_pwm_target_site_2	14.3684	-	5.52E-06	ATGCATTGGCTATATCAAA
chromosome	317875	317893	PSPPH_3079_pwm_target_site_3	13.7763	-	8.78E-06	ATGAAGAATCCACATCAAT
chromosome	677144	677162	PSPPH_3079_pwm_target_site_4	16.25	+	1.06E-06	ATGCGATCTGCTCATTAAT
chromosome	726858	726876	PSPPH_3079_pwm_target_site_5	13.7237	-	9.14E-06	ATGCTAAGGGCGTAACAAT
chromosome	785281	785299	PSPPH_3079_pwm_target_site_6	17.2895	-	3.74E-07	ATGCATGCCTTGCATCAAC
chromosome	820460	820478	PSPPH_3079_pwm_target_site_7	17.5658	+	2.78E-07	ATGCACGGAGTCCATCAAT
chromosome	924565	924583	PSPPH_3079_pwm_target_site_8	14.4079	-	5.35E-06	CTGCAAACGCCTCATCAAT
chromosome	1091452	1091470	PSPPH_3079_pwm_target_site_9	16.7895	-	6.23E-07	ATGCGACCTGATCATCAAT
chromosome	1130485	1130503	PSPPH_3079_pwm_target_site_10	16.4079	+	9.09E-07	ATGCACCAGATCCATCAAT
chromosome	1377009	1377027	PSPPH_3079_pwm_target_site_11	13.8158	-	8.52E-06	ATTCAAAGGGCGCATCAAT
chromosome	1669253	1669271	PSPPH_3079_pwm_target_site_12	14.0132	+	7.31E-06	ATGCAATCCGATCAACAAT
chromosome	1717805	1717823	PSPPH_3079_pwm_target_site_13	14.9211	+	3.50E-06	ATGCATAACCGCCATGAAT
chromosome	1798617	1798635	PSPPH_3079_pwm_target_site_14	15.1974	+	2.77E-06	ATGCCCGATGCATATTAAT
chromosome	1967008	1967026	PSPPH_3079_pwm_target_site_15	16.9474	-	5.32E-07	ATGCAGCGATAGCATCAAT
chromosome	2340536	2340554	PSPPH_3079_pwm_target_site_16	14.3026	+	5.82E-06	ATGCGAGCTCCTCAATAAT
chromosome	2344198	2344216	PSPPH_3079_pwm_target_site_17	15.6447	-	1.86E-06	ATGCGTGCACAGCATGAAT
chromosome	2377114	2377132	PSPPH_3079_pwm_target_site_18	16.6447	+	7.21E-07	ATGCCTGAGCGCCATCAAT
chromosome	2494595	2494613	PSPPH_3079_pwm_target_site_19	13.9342	+	7.78E-06	ATGCACGCAAGGCATCGTT
chromosome	2554270	2554288	PSPPH_3079_pwm_target_site_20	14.8684	+	3.66E-06	ATGCACAGTGCTCATCGAC
chromosome	2572053	2572071	PSPPH_3079_pwm_target_site_21	14.8684	-	3.66E-06	ATGCATACACTGCAAAAAT
chromosome	2644900	2644918	PSPPH_3079_pwm_target_site_22	16.1842	-	1.13E-06	ATGCATATTCGTTATTGAT
chromosome	2870398	2870416	PSPPH_3079_pwm_target_site_23	19.1974	+	3.66E-08	ATGCATGGCTCTCATCAAT
chromosome	3077608	3077626	PSPPH_3079_pwm_target_site_24	15.8026	+	1.61E-06	ATGCACTTAACGCAACAAT
chromosome	3145868	3145886	PSPPH_3079_pwm_target_site_25	15.0395	-	3.17E-06	ATGCATCTCCCGCATCAGT
chromosome	3166865	3166883	PSPPH_3079_pwm_target_site_26	15.4868	+	2.14E-06	ATACGCGCTGGGCATCAAT
chromosome	3235829	3235847	PSPPH_3079_pwm_target_site_27	14.4605	-	5.13E-06	ATGCACCTTTCACATAAAT
chromosome	3259946	3259964	PSPPH_3079_pwm_target_site_28	13.9211	-	7.85E-06	ATGCCTGTCGAGCATTAAC
chromosome	3259950	3259968	PSPPH_3079_pwm_target_site_29	13.8026	+	8.61E-06	ATGCTCGACAGGCATTAAC
chromosome	3290929	3290947	PSPPH_3079_pwm_target_site_30	13.9474	-	7.70E-06	ATGAACTTGATGTATCAAT
chromosome	3412706	3412724	PSPPH_3079_pwm_target_site_31	17.1711	+	4.23E-07	ATGCAAGGGTTGCATCAAC
chromosome	3576834	3576852	PSPPH_3079_pwm_target_site_32	14.1842	-	6.39E-06	ATACGGGGTGCGCATCAAT
chromosome	3576838	3576856	PSPPH_3079_pwm_target_site_33	16.7895	+	6.23E-07	ATGCGCACCCCGTATCAAT
chromosome	3579958	3579976	PSPPH_3079_pwm_target_site_34	14.2105	-	6.26E-06	ATGTTCATCGGGCATCAAT
chromosome	3579962	3579980	PSPPH_3079_pwm_target_site_35	16.4342	+	8.86E-07	ATGCCCGATGAACATCAAT
chromosome	3961272	3961290	PSPPH_3079_pwm_target_site_36	16.0395	-	1.29E-06	ATACGTGCAGGGCATCAAT
chromosome	4215149	4215167	PSPPH_3079_pwm_target_site_37	14.7895	+	3.91E-06	ATGTTTACGGCTCATCAAT
chromosome	4237344	4237362	PSPPH_3079_pwm_target_site_38	14.7237	-	4.13E-06	ATGCCCAGTGATCATCGAT
chromosome	4285512	4285530	PSPPH_3079_pwm_target_site_39	15.5395	-	2.05E-06	ATGCGTTTTGGACATGAAT
chromosome	4310754	4310772	PSPPH_3079_pwm_target_site_40	13.8816	-	8.10E-06	ATGCGTTTTATCCATAAAT
chromosome	4469244	4469262	PSPPH_3079_pwm_target_site_41	17.5132	+	2.94E-07	ATGCATGACCGGCAACAAT
chromosome	4484898	4484916	PSPPH_3079_pwm_target_site_42	14.3947	+	5.41E-06	ATGTTCGCGGTGCATCAAT
chromosome	4582231	4582249	PSPPH_3079_pwm_target_site_43	15.2632	+	2.61E-06	ATGCCTGCCCCGCATCAAC
chromosome	4672418	4672436	PSPPH_3079_pwm_target_site_44	15.0132	-	3.24E-06	ATGCAGCACGGATATTAAT
chromosome	4806740	4806758	PSPPH_3079_pwm_target_site_45	14.1053	+	6.80E-06	ATGCTCAGTCGGCAATAAT
chromosome	4838274	4838292	PSPPH_3079_pwm_target_site_46	15.1974	-	2.77E-06	ATGCATGATAGTTATGGAT
chromosome	4927547	4927565	PSPPH_3079_pwm_target_site_47	15.2895	+	2.55E-06	ATGCATCCGGAGCATCCAT
chromosome	5186753	5186771	PSPPH_3079_pwm_target_site_48	13.7368	-	9.05E-06	ATGCAGAACGCTGATCAAT
chromosome	5188059	5188077	PSPPH_3079_pwm_target_site_49	15.75	+	1.69E-06	ATGCAGAGATACCATCAAT
chromosome	5195820	5195838	PSPPH_3079_pwm_target_site_50	14.25	+	6.07E-06	ATGCGGCCCATGCATCAAC
chromosome	5279901	5279919	PSPPH_3079_pwm_target_site_51	15.2237	-	2.70E-06	ATGCTCGCTATCCATCAAT
chromosome	5320923	5320941	PSPPH_3079_pwm_target_site_52	14.6184	-	4.51E-06	ATGTGCCAAATTCATCAAT
chromosome	5350448	5350466	PSPPH_3079_pwm_target_site_53	14.5395	+	4.81E-06	ATGCATCGGCAGGATCAAT
chromosome	5437739	5437757	PSPPH_3079_pwm_target_site_54	13.8816	+	8.10E-06	ATGCGTAGGATTCATCCAC
chromosome	5587050	5587068	PSPPH_3079_pwm_target_site_55	14.7237	+	4.13E-06	ATGCAATACGGGCAATAAT
chromosome	5642911	5642929	PSPPH_3079_pwm_target_site_56	15.1184	-	2.96E-06	ATGTGTATTAGTCAACAAT
chromosome	5664812	5664830	PSPPH_3079_pwm_target_site_57	13.8816	+	8.10E-06	ATGCATTCTACGCATCAGA
chromosome	5694713	5694731	PSPPH_3079_pwm_target_site_58	14.0132	+	7.31E-06	ATGCATAAAGCGCATGACT
chromosome	5791639	5791657	PSPPH_3079_pwm_target_site_59	14.25	-	6.07E-06	ATGCATTGACTGCATCGAC
