# Supplementary material for: A compendium of DNA-binding specificities of transcription factors in Pseudomonas syringae
Source: Nat Commun. 2020 Oct 2;11:4947. doi: 10.1038/s41467-020-18744-7 (PMC7532196; doi:10.1038/s41467-020-18744-7)
Supplement: Supplementary file 5 — Supplementary Data 2 [file 41467_2020_18744_MOESM5_ESM.zip › all_TF_pwm_target_sites_bed/PSPPH_3170_pwm_target_site_info_bed6_plus.bed]

chrom	start	end	name	score	strand	p_value	matched_sequence
chromosome	40598	40611	PSPPH_3170_pwm_target_site_1	12.4024	-	4.61E-06	GGCAATCGATGGCG
chromosome	40598	40611	PSPPH_3170_pwm_target_site_2	12.439	+	4.53E-06	CGCCATCGATTGCC
chromosome	236015	236028	PSPPH_3170_pwm_target_site_3	13.5244	+	3.24E-06	CCCAATCGATTGGC
chromosome	236015	236028	PSPPH_3170_pwm_target_site_4	13.3415	-	3.57E-06	GCCAATCGATTGGG
chromosome	259285	259298	PSPPH_3170_pwm_target_site_5	10.8902	-	8.21E-06	CGCTATCGATTGCG
chromosome	259285	259298	PSPPH_3170_pwm_target_site_6	11.0244	+	7.87E-06	CGCAATCGATAGCG
chromosome	295322	295335	PSPPH_3170_pwm_target_site_7	10.6585	-	9.01E-06	CGCCAACGTTTTCA
chromosome	426009	426022	PSPPH_3170_pwm_target_site_8	10.5732	-	9.34E-06	GGCAATCGTGTGCT
chromosome	426009	426022	PSPPH_3170_pwm_target_site_9	10.5122	+	9.65E-06	AGCACACGATTGCC
chromosome	435010	435023	PSPPH_3170_pwm_target_site_10	14.0366	+	2.36E-06	CGCAAACGCTTGCG
chromosome	435010	435023	PSPPH_3170_pwm_target_site_11	13.7927	-	2.76E-06	CGCAAGCGTTTGCG
chromosome	499266	499279	PSPPH_3170_pwm_target_site_12	15.4146	-	1.42E-06	GGAAAACGATTGCC
chromosome	499266	499279	PSPPH_3170_pwm_target_site_13	15.5122	+	1.31E-06	GGCAATCGTTTTCC
chromosome	547246	547259	PSPPH_3170_pwm_target_site_14	13.5976	+	3.09E-06	CGCAAACCATTGCC
chromosome	547246	547259	PSPPH_3170_pwm_target_site_15	12.9634	-	3.99E-06	GGCAATGGTTTGCG
chromosome	564473	564486	PSPPH_3170_pwm_target_site_16	10.7439	-	8.68E-06	AGCAAACGTTGGCT
chromosome	564473	564486	PSPPH_3170_pwm_target_site_17	10.5976	+	9.26E-06	AGCCAACGTTTGCT
chromosome	657576	657589	PSPPH_3170_pwm_target_site_18	12.4756	-	4.44E-06	CGCAAGCGTTTGCA
chromosome	657576	657589	PSPPH_3170_pwm_target_site_19	12.5122	+	4.37E-06	TGCAAACGCTTGCG
chromosome	798878	798891	PSPPH_3170_pwm_target_site_20	12.3171	-	4.80E-06	GGCAAACGTTGGCT
chromosome	798878	798891	PSPPH_3170_pwm_target_site_21	12.0854	+	5.45E-06	AGCCAACGTTTGCC
chromosome	839878	839891	PSPPH_3170_pwm_target_site_22	10.8537	+	8.32E-06	GGCGAACGTTTGGG
chromosome	839878	839891	PSPPH_3170_pwm_target_site_23	11.1098	-	7.69E-06	CCCAAACGTTCGCC
chromosome	950257	950270	PSPPH_3170_pwm_target_site_24	10.8415	+	8.37E-06	CGAAAACGATTGAA
chromosome	950257	950270	PSPPH_3170_pwm_target_site_25	10.6463	-	9.07E-06	TTCAATCGTTTTCG
chromosome	1024586	1024599	PSPPH_3170_pwm_target_site_26	13.9634	+	2.50E-06	GGCAAACGATGGCG
chromosome	1024586	1024599	PSPPH_3170_pwm_target_site_27	13.7561	-	2.82E-06	CGCCATCGTTTGCC
chromosome	1127099	1127112	PSPPH_3170_pwm_target_site_28	14.2805	+	2.13E-06	TGCAAAAGTTTGCG
chromosome	1127099	1127112	PSPPH_3170_pwm_target_site_29	14.7073	-	1.96E-06	CGCAAACTTTTGCA
chromosome	1252601	1252614	PSPPH_3170_pwm_target_site_30	10.9268	+	8.11E-06	GCCAAACGTTCGCG
chromosome	1252601	1252614	PSPPH_3170_pwm_target_site_31	11.0366	-	7.85E-06	CGCGAACGTTTGGC
chromosome	1266955	1266968	PSPPH_3170_pwm_target_site_32	15.5488	+	1.28E-06	TTCAAACGTTTGCC
chromosome	1266955	1266968	PSPPH_3170_pwm_target_site_33	15.6585	-	1.16E-06	GGCAAACGTTTGAA
chromosome	1509939	1509952	PSPPH_3170_pwm_target_site_34	12.439	-	4.53E-06	CCCGAACGTTTGCG
chromosome	1509939	1509952	PSPPH_3170_pwm_target_site_35	12.6585	+	4.20E-06	CGCAAACGTTCGGG
chromosome	1527936	1527949	PSPPH_3170_pwm_target_site_36	11.9146	+	6.02E-06	GGCATACGTTTGCC
chromosome	1527936	1527949	PSPPH_3170_pwm_target_site_37	12.1341	-	5.32E-06	GGCAAACGTATGCC
chromosome	1628561	1628574	PSPPH_3170_pwm_target_site_38	23.7073	+	9.20E-09	CGCAAACGTTTGCA
chromosome	1628561	1628574	PSPPH_3170_pwm_target_site_39	23.5	-	1.55E-08	TGCAAACGTTTGCG
chromosome	1789729	1789742	PSPPH_3170_pwm_target_site_40	10.8537	+	8.32E-06	TGCAATCATTTGCG
chromosome	1789729	1789742	PSPPH_3170_pwm_target_site_41	11.0854	-	7.75E-06	CGCAAATGATTGCA
chromosome	2017581	2017594	PSPPH_3170_pwm_target_site_42	13.9634	-	2.50E-06	GGCAATCGGTTGCG
chromosome	2017581	2017594	PSPPH_3170_pwm_target_site_43	14.1585	+	2.21E-06	CGCAACCGATTGCC
chromosome	2088743	2088756	PSPPH_3170_pwm_target_site_44	11.5122	-	7.15E-06	AAAAAACGTTTGCG
chromosome	2088743	2088756	PSPPH_3170_pwm_target_site_45	12.0366	+	5.66E-06	CGCAAACGTTTTTT
chromosome	2154418	2154431	PSPPH_3170_pwm_target_site_46	14.1098	-	2.26E-06	TGCAACCGATTGCG
chromosome	2154418	2154431	PSPPH_3170_pwm_target_site_47	14.3049	+	2.12E-06	CGCAATCGGTTGCA
chromosome	2382764	2382777	PSPPH_3170_pwm_target_site_48	10.9146	-	8.13E-06	TGCCATCGATTGCC
chromosome	2382764	2382777	PSPPH_3170_pwm_target_site_49	11.0854	+	7.75E-06	GGCAATCGATGGCA
chromosome	2481988	2482001	PSPPH_3170_pwm_target_site_50	25.0244	-	2.86E-09	CGCAAACGTTTGCG
chromosome	2481988	2482001	PSPPH_3170_pwm_target_site_51	25.0244	+	2.86E-09	CGCAAACGTTTGCG
chromosome	2752668	2752681	PSPPH_3170_pwm_target_site_52	16.6829	+	8.95E-07	GGCAAACGTTTGTC
chromosome	2752668	2752681	PSPPH_3170_pwm_target_site_53	16.7683	-	8.68E-07	GACAAACGTTTGCC
chromosome	2821041	2821054	PSPPH_3170_pwm_target_site_54	10.7927	+	8.53E-06	TGCAAGCGTTTGCC
chromosome	2821041	2821054	PSPPH_3170_pwm_target_site_55	11.061	-	7.80E-06	GGCAAACGCTTGCA
chromosome	2920261	2920274	PSPPH_3170_pwm_target_site_56	12.3902	-	4.65E-06	CCCAAACGATTGAA
chromosome	2920261	2920274	PSPPH_3170_pwm_target_site_57	11.9268	+	5.97E-06	TTCAATCGTTTGGG
chromosome	2979595	2979608	PSPPH_3170_pwm_target_site_58	11.878	-	6.12E-06	GGAAAACGATTGGC
chromosome	2979595	2979608	PSPPH_3170_pwm_target_site_59	11.9024	+	6.07E-06	GCCAATCGTTTTCC
chromosome	3095619	3095632	PSPPH_3170_pwm_target_site_60	12.622	-	4.25E-06	TGCAATCGGTTGCC
chromosome	3095619	3095632	PSPPH_3170_pwm_target_site_61	12.6585	+	4.20E-06	GGCAACCGATTGCA
chromosome	3097233	3097246	PSPPH_3170_pwm_target_site_62	18.8902	+	2.50E-07	CGCAAACGTTTTCA
chromosome	3097233	3097246	PSPPH_3170_pwm_target_site_63	18.3415	-	4.08E-07	TGAAAACGTTTGCG
chromosome	3114088	3114101	PSPPH_3170_pwm_target_site_64	13.5488	-	3.19E-06	TGCAAACCATTGCG
chromosome	3114088	3114101	PSPPH_3170_pwm_target_site_65	13.3049	+	3.63E-06	CGCAATGGTTTGCA
chromosome	3133215	3133228	PSPPH_3170_pwm_target_site_66	11.9878	+	5.82E-06	CGCAATGGATTGCA
chromosome	3133215	3133228	PSPPH_3170_pwm_target_site_67	11.9878	-	5.82E-06	TGCAATCCATTGCG
chromosome	3133273	3133286	PSPPH_3170_pwm_target_site_68	11.561	-	7.06E-06	GGCAAAGGTTTGCT
chromosome	3133273	3133286	PSPPH_3170_pwm_target_site_69	11.6829	+	6.76E-06	AGCAAACCTTTGCC
chromosome	3135100	3135113	PSPPH_3170_pwm_target_site_70	12.439	-	4.53E-06	TGCAGACGTTTGCG
chromosome	3135100	3135113	PSPPH_3170_pwm_target_site_71	12.8537	+	4.03E-06	CGCAAACGTCTGCA
chromosome	3165353	3165366	PSPPH_3170_pwm_target_site_72	11.4268	-	7.27E-06	GGCGAACGTTTGCT
chromosome	3165353	3165366	PSPPH_3170_pwm_target_site_73	11.4878	+	7.19E-06	AGCAAACGTTCGCC
chromosome	3247151	3247164	PSPPH_3170_pwm_target_site_74	14.8659	-	1.89E-06	GGGAAACGTTTGCG
chromosome	3247151	3247164	PSPPH_3170_pwm_target_site_75	15.3902	+	1.43E-06	CGCAAACGTTTCCC
chromosome	3267725	3267738	PSPPH_3170_pwm_target_site_76	10.9878	+	7.94E-06	GGCAGACGATTGCG
chromosome	3267725	3267738	PSPPH_3170_pwm_target_site_77	11.1341	-	7.65E-06	CGCAATCGTCTGCC
chromosome	3344798	3344811	PSPPH_3170_pwm_target_site_78	10.5122	-	9.65E-06	CCCAAACGAGTGCA
chromosome	3351912	3351925	PSPPH_3170_pwm_target_site_79	11.6951	+	6.72E-06	GGCAATCCTTTGCC
chromosome	3351912	3351925	PSPPH_3170_pwm_target_site_80	11.7317	-	6.62E-06	GGCAAAGGATTGCC
chromosome	3419190	3419203	PSPPH_3170_pwm_target_site_81	14.1585	-	2.21E-06	TGCAATCGTTTTCT
chromosome	3419190	3419203	PSPPH_3170_pwm_target_site_82	14	+	2.43E-06	AGAAAACGATTGCA
chromosome	3474217	3474230	PSPPH_3170_pwm_target_site_83	14.2317	-	2.16E-06	TGCAATCGTTTGAA
chromosome	3474217	3474230	PSPPH_3170_pwm_target_site_84	14.3902	+	2.07E-06	TTCAAACGATTGCA
chromosome	3491997	3492010	PSPPH_3170_pwm_target_site_85	13.0732	-	3.90E-06	GGCGAACGATTGCG
chromosome	3491997	3492010	PSPPH_3170_pwm_target_site_86	13.1585	+	3.83E-06	CGCAATCGTTCGCC
chromosome	3517215	3517228	PSPPH_3170_pwm_target_site_87	13.939	+	2.54E-06	TGCAATCGATTGTC
chromosome	3517215	3517228	PSPPH_3170_pwm_target_site_88	14.0488	-	2.35E-06	GACAATCGATTGCA
chromosome	3526172	3526185	PSPPH_3170_pwm_target_site_89	12.1951	-	5.13E-06	TCCAATCGTTTTCA
chromosome	3526172	3526185	PSPPH_3170_pwm_target_site_90	12.1707	+	5.20E-06	TGAAAACGATTGGA
chromosome	3659120	3659133	PSPPH_3170_pwm_target_site_91	10.7561	-	8.63E-06	GGCAATCGATTACC
chromosome	3730308	3730321	PSPPH_3170_pwm_target_site_92	11.1463	+	7.63E-06	CGCAAACAATTGCC
chromosome	3730308	3730321	PSPPH_3170_pwm_target_site_93	10.5	-	9.76E-06	GGCAATTGTTTGCG
chromosome	3839845	3839858	PSPPH_3170_pwm_target_site_94	13.9146	+	2.58E-06	TGCAAACGAGTGCG
chromosome	3839845	3839858	PSPPH_3170_pwm_target_site_95	13.6585	-	3.01E-06	CGCACTCGTTTGCA
chromosome	3841912	3841925	PSPPH_3170_pwm_target_site_96	17.3293	-	5.00E-07	CGCAATCGATTTCG
chromosome	3841912	3841925	PSPPH_3170_pwm_target_site_97	16.9878	+	6.93E-07	CGAAATCGATTGCG
chromosome	3861270	3861283	PSPPH_3170_pwm_target_site_98	11.8659	-	6.18E-06	CCCCAACGTTTGCA
chromosome	3861270	3861283	PSPPH_3170_pwm_target_site_99	11.878	+	6.12E-06	TGCAAACGTTGGGG
chromosome	3876406	3876419	PSPPH_3170_pwm_target_site_100	13.9512	+	2.52E-06	TGCAACCGTTTGCC
chromosome	3876406	3876419	PSPPH_3170_pwm_target_site_101	14.2073	-	2.17E-06	GGCAAACGGTTGCA
chromosome	3962080	3962093	PSPPH_3170_pwm_target_site_102	14.1463	+	2.23E-06	TGAAATCGATTGCA
chromosome	3962080	3962093	PSPPH_3170_pwm_target_site_103	14.4878	-	2.04E-06	TGCAATCGATTTCA
chromosome	4175013	4175026	PSPPH_3170_pwm_target_site_104	10.7317	-	8.74E-06	AGCAGACGTTTGCG
chromosome	4175013	4175026	PSPPH_3170_pwm_target_site_105	11.2073	+	7.55E-06	CGCAAACGTCTGCT
chromosome	4180316	4180329	PSPPH_3170_pwm_target_site_106	10.5122	+	9.65E-06	CGAAAACGTTTGAT
chromosome	4180316	4180329	PSPPH_3170_pwm_target_site_107	10.5	-	9.76E-06	ATCAAACGTTTTCG
chromosome	4220118	4220131	PSPPH_3170_pwm_target_site_108	15.6707	-	1.13E-06	CGAAATCGATTGCA
chromosome	4220118	4220131	PSPPH_3170_pwm_target_site_109	15.8049	+	1.04E-06	TGCAATCGATTTCG
chromosome	4309556	4309569	PSPPH_3170_pwm_target_site_110	10.5854	+	9.30E-06	TGCAAACCATTGCT
chromosome	4362422	4362435	PSPPH_3170_pwm_target_site_111	20.5732	-	1.08E-07	GGCAAACGATTGCC
chromosome	4362422	4362435	PSPPH_3170_pwm_target_site_112	20.3293	+	1.39E-07	GGCAATCGTTTGCC
chromosome	4435034	4435047	PSPPH_3170_pwm_target_site_113	10.7439	+	8.68E-06	GGCAAATGATTGCG
chromosome	4435034	4435047	PSPPH_3170_pwm_target_site_114	10.9024	-	8.15E-06	CGCAATCATTTGCC
chromosome	4452008	4452021	PSPPH_3170_pwm_target_site_115	11.7683	+	6.53E-06	GAAAAACGATTGCG
chromosome	4452008	4452021	PSPPH_3170_pwm_target_site_116	11.9634	-	5.89E-06	CGCAATCGTTTTTC
chromosome	4473464	4473477	PSPPH_3170_pwm_target_site_117	10.4634	+	9.98E-06	CGAAAACGATGGCG
chromosome	4478435	4478448	PSPPH_3170_pwm_target_site_118	10.8902	-	8.21E-06	TGCAATCGTTGGCT
chromosome	4478435	4478448	PSPPH_3170_pwm_target_site_119	10.9268	+	8.11E-06	AGCCAACGATTGCA
chromosome	4496011	4496024	PSPPH_3170_pwm_target_site_120	14.6707	+	1.98E-06	TGCAAACGTTCGCG
chromosome	4496011	4496024	PSPPH_3170_pwm_target_site_121	14.7317	-	1.95E-06	CGCGAACGTTTGCA
chromosome	4563008	4563021	PSPPH_3170_pwm_target_site_122	17.2683	+	5.20E-07	AGCAATCGTTTGCT
chromosome	4563008	4563021	PSPPH_3170_pwm_target_site_123	17.5122	-	4.72E-07	AGCAAACGATTGCT
chromosome	4596344	4596357	PSPPH_3170_pwm_target_site_124	14.3537	+	2.09E-06	CGCAAACGATTGAT
chromosome	4596344	4596357	PSPPH_3170_pwm_target_site_125	13.7561	-	2.82E-06	ATCAATCGTTTGCG
chromosome	4599818	4599831	PSPPH_3170_pwm_target_site_126	11.4634	-	7.24E-06	TGCAATCTTTTGCC
chromosome	4599818	4599831	PSPPH_3170_pwm_target_site_127	11.5122	+	7.15E-06	GGCAAAAGATTGCA
chromosome	4672476	4672489	PSPPH_3170_pwm_target_site_128	10.561	-	9.40E-06	TGCAAACGTTGGGA
chromosome	4755362	4755375	PSPPH_3170_pwm_target_site_129	17.3171	-	5.08E-07	CGCAAACGTTTGAA
chromosome	4755362	4755375	PSPPH_3170_pwm_target_site_130	17.0244	+	6.66E-07	TTCAAACGTTTGCG
chromosome	5075856	5075869	PSPPH_3170_pwm_target_site_131	10.4756	+	9.90E-06	CACAATCGTTTGAC
chromosome	5080806	5080819	PSPPH_3170_pwm_target_site_132	10.8659	-	8.27E-06	TCCAAACGATTGAA
chromosome	5080806	5080819	PSPPH_3170_pwm_target_site_133	10.6098	+	9.18E-06	TTCAATCGTTTGGA
chromosome	5161518	5161531	PSPPH_3170_pwm_target_site_134	12.1951	+	5.13E-06	CACAAACGATTGAG
chromosome	5161518	5161531	PSPPH_3170_pwm_target_site_135	11.7805	-	6.48E-06	CTCAATCGTTTGTG
chromosome	5189950	5189963	PSPPH_3170_pwm_target_site_136	10.9146	-	8.13E-06	AGCAATCGGTTGCC
chromosome	5189950	5189963	PSPPH_3170_pwm_target_site_137	11.0122	+	7.89E-06	GGCAACCGATTGCT
chromosome	5195395	5195408	PSPPH_3170_pwm_target_site_138	11.5976	-	6.99E-06	AGCAATCCTTTGCG
chromosome	5195395	5195408	PSPPH_3170_pwm_target_site_139	11.9024	+	6.07E-06	CGCAAAGGATTGCT
chromosome	5380734	5380747	PSPPH_3170_pwm_target_site_140	13.5122	+	3.26E-06	CGCAATCCATTGCG
chromosome	5380734	5380747	PSPPH_3170_pwm_target_site_141	13.3049	-	3.63E-06	CGCAATGGATTGCG
chromosome	5384685	5384698	PSPPH_3170_pwm_target_site_142	10.9878	-	7.94E-06	CGCAAACGAATGCT
chromosome	5445810	5445823	PSPPH_3170_pwm_target_site_143	12.439	+	4.53E-06	CCCGAACGTTTGCG
chromosome	5445810	5445823	PSPPH_3170_pwm_target_site_144	12.6585	-	4.20E-06	CGCAAACGTTCGGG
chromosome	5492874	5492887	PSPPH_3170_pwm_target_site_145	10.7561	-	8.63E-06	GGAAAACGATTTCA
chromosome	5492874	5492887	PSPPH_3170_pwm_target_site_146	10.4878	+	9.83E-06	TGAAATCGTTTTCC
chromosome	5649486	5649499	PSPPH_3170_pwm_target_site_147	12.622	-	4.25E-06	TGCAATCGGTTGCC
chromosome	5649486	5649499	PSPPH_3170_pwm_target_site_148	12.6585	+	4.20E-06	GGCAACCGATTGCA
chromosome	5771031	5771044	PSPPH_3170_pwm_target_site_149	12.3415	-	4.76E-06	GGCCAACGATTGCC
chromosome	5771031	5771044	PSPPH_3170_pwm_target_site_150	12.2439	+	4.98E-06	GGCAATCGTTGGCC
