# Supplementary material for: A compendium of DNA-binding specificities of transcription factors in Pseudomonas syringae
Source: Nat Commun. 2020 Oct 2;11:4947. doi: 10.1038/s41467-020-18744-7 (PMC7532196; doi:10.1038/s41467-020-18744-7)
Supplement: Supplementary file 5 — Supplementary Data 2 [file 41467_2020_18744_MOESM5_ESM.zip › all_TF_pwm_target_sites_bed/PSPPH_3220_pwm_target_site_info_bed6_plus.bed]

chrom	start	end	name	score	strand	p_value	matched_sequence
chromosome	134850	134864	PSPPH_3220_pwm_target_site_1	13.3708	+	7.61E-06	GTTGAGTTGGTCACA
chromosome	134850	134864	PSPPH_3220_pwm_target_site_2	13.4494	-	7.30E-06	TGTGACCAACTCAAC
chromosome	159153	159167	PSPPH_3220_pwm_target_site_3	13.2247	+	8.09E-06	GGTGAGCTGATCACG
chromosome	159153	159167	PSPPH_3220_pwm_target_site_4	13.3034	-	7.86E-06	CGTGATCAGCTCACC
chromosome	558383	558397	PSPPH_3220_pwm_target_site_5	13.6404	-	6.74E-06	TTTGAGTGAGTCACG
chromosome	558383	558397	PSPPH_3220_pwm_target_site_6	13.7191	+	6.56E-06	CGTGACTCACTCAAA
chromosome	608272	608286	PSPPH_3220_pwm_target_site_7	14.0449	+	5.73E-06	AGTGAGCATGTCACG
chromosome	608272	608286	PSPPH_3220_pwm_target_site_8	14.1236	-	5.48E-06	CGTGACATGCTCACT
chromosome	1014978	1014992	PSPPH_3220_pwm_target_site_9	14.0787	-	5.62E-06	TGTGACCGCCTCAGA
chromosome	1014978	1014992	PSPPH_3220_pwm_target_site_10	14	+	5.82E-06	TCTGAGGCGGTCACA
chromosome	1063495	1063509	PSPPH_3220_pwm_target_site_11	14.7079	-	4.18E-06	CGTGACCGAATCACA
chromosome	1063495	1063509	PSPPH_3220_pwm_target_site_12	14.7079	+	4.18E-06	TGTGATTCGGTCACG
chromosome	1170312	1170326	PSPPH_3220_pwm_target_site_13	13.6966	+	6.59E-06	TATGAGTCGCTCACA
chromosome	1170312	1170326	PSPPH_3220_pwm_target_site_14	13.6966	-	6.59E-06	TGTGAGCGACTCATA
chromosome	1854508	1854522	PSPPH_3220_pwm_target_site_15	17.6517	+	8.07E-07	AGTGACCTGGTCACA
chromosome	1854508	1854522	PSPPH_3220_pwm_target_site_16	17.6517	-	8.07E-07	TGTGACCAGGTCACT
chromosome	2009875	2009889	PSPPH_3220_pwm_target_site_17	13.2247	-	8.09E-06	CGTGAGCAGATCACC
chromosome	2009875	2009889	PSPPH_3220_pwm_target_site_18	13.3034	+	7.86E-06	GGTGATCTGCTCACG
chromosome	2046181	2046195	PSPPH_3220_pwm_target_site_19	13.8427	+	6.21E-06	CGTGAGGTGATCACG
chromosome	2046181	2046195	PSPPH_3220_pwm_target_site_20	13.9213	-	5.98E-06	CGTGATCACCTCACG
chromosome	2056396	2056410	PSPPH_3220_pwm_target_site_21	16.2247	-	1.96E-06	CGTGACCGAGTCACA
chromosome	2056396	2056410	PSPPH_3220_pwm_target_site_22	16.2247	+	1.96E-06	TGTGACTCGGTCACG
chromosome	2363463	2363477	PSPPH_3220_pwm_target_site_23	16.4157	+	1.78E-06	CGTGACCGGGTCACA
chromosome	2363463	2363477	PSPPH_3220_pwm_target_site_24	16.4157	-	1.78E-06	TGTGACCCGGTCACG
chromosome	2705838	2705852	PSPPH_3220_pwm_target_site_25	14.5393	-	4.56E-06	TTTGAGCAGGTCACG
chromosome	2705838	2705852	PSPPH_3220_pwm_target_site_26	14.618	+	4.39E-06	CGTGACCTGCTCAAA
chromosome	2740463	2740477	PSPPH_3220_pwm_target_site_27	14.4382	-	4.79E-06	GGTGACCTGATCACA
chromosome	2740463	2740477	PSPPH_3220_pwm_target_site_28	14.4382	+	4.79E-06	TGTGATCAGGTCACC
chromosome	2894276	2894290	PSPPH_3220_pwm_target_site_29	15.1685	+	3.28E-06	GGTGAGCTGCTCAAA
chromosome	2894276	2894290	PSPPH_3220_pwm_target_site_30	15.1685	-	3.28E-06	TTTGAGCAGCTCACC
chromosome	2907789	2907803	PSPPH_3220_pwm_target_site_31	13.2135	+	8.15E-06	CGTGACCTGGTCACC
chromosome	2907789	2907803	PSPPH_3220_pwm_target_site_32	13.2135	-	8.15E-06	GGTGACCAGGTCACG
chromosome	2912090	2912104	PSPPH_3220_pwm_target_site_33	12.7865	-	9.97E-06	GGTGAGAAACTCACC
chromosome	2912090	2912104	PSPPH_3220_pwm_target_site_34	12.7865	+	9.97E-06	GGTGAGTTTCTCACC
chromosome	2927745	2927759	PSPPH_3220_pwm_target_site_35	14.2921	+	5.09E-06	GGTGAGCGCCTCAAA
chromosome	2927745	2927759	PSPPH_3220_pwm_target_site_36	14.2921	-	5.09E-06	TTTGAGGCGCTCACC
chromosome	2994785	2994799	PSPPH_3220_pwm_target_site_37	13.0225	+	8.91E-06	TGTGAGCAGATCAAG
chromosome	2994785	2994799	PSPPH_3220_pwm_target_site_38	13.1011	-	8.57E-06	CTTGATCTGCTCACA
chromosome	3037207	3037221	PSPPH_3220_pwm_target_site_39	13.8652	+	6.13E-06	CGTGAGCGCGTCACC
chromosome	3037207	3037221	PSPPH_3220_pwm_target_site_40	13.9438	-	5.92E-06	GGTGACGCGCTCACG
chromosome	3044001	3044015	PSPPH_3220_pwm_target_site_41	13.2022	-	8.19E-06	TTTGAGCACGTCACC
chromosome	3044001	3044015	PSPPH_3220_pwm_target_site_42	13.2809	+	7.89E-06	GGTGACGTGCTCAAA
chromosome	3162864	3162878	PSPPH_3220_pwm_target_site_43	13.0449	+	8.76E-06	GGTGAGGACGTCACC
chromosome	3162864	3162878	PSPPH_3220_pwm_target_site_44	13.1236	-	8.53E-06	GGTGACGTCCTCACC
chromosome	3184804	3184818	PSPPH_3220_pwm_target_site_45	14.9213	+	3.72E-06	AGTGAGGACATCACT
chromosome	3184804	3184818	PSPPH_3220_pwm_target_site_46	15	-	3.57E-06	AGTGATGTCCTCACT
chromosome	3430984	3430998	PSPPH_3220_pwm_target_site_47	12.9213	+	9.33E-06	GGTGATCTGATCACA
chromosome	3430984	3430998	PSPPH_3220_pwm_target_site_48	12.9213	-	9.33E-06	TGTGATCAGATCACC
chromosome	3493913	3493927	PSPPH_3220_pwm_target_site_49	16.4382	-	1.75E-06	AGTGAGCAGGTCACG
chromosome	3493913	3493927	PSPPH_3220_pwm_target_site_50	16.5169	+	1.64E-06	CGTGACCTGCTCACT
chromosome	3501814	3501828	PSPPH_3220_pwm_target_site_51	13.7416	+	6.48E-06	TTTGAGCAGATCACT
chromosome	3501814	3501828	PSPPH_3220_pwm_target_site_52	13.8202	-	6.26E-06	AGTGATCTGCTCAAA
chromosome	4024882	4024896	PSPPH_3220_pwm_target_site_53	14.5843	+	4.43E-06	GGTGAGGCGGTCACT
chromosome	4024882	4024896	PSPPH_3220_pwm_target_site_54	14.6629	-	4.26E-06	AGTGACCGCCTCACC
chromosome	4068494	4068508	PSPPH_3220_pwm_target_site_55	13.2135	+	8.15E-06	AGTGACGACGTCACC
chromosome	4068494	4068508	PSPPH_3220_pwm_target_site_56	13.2135	-	8.15E-06	GGTGACGTCGTCACT
chromosome	4107200	4107214	PSPPH_3220_pwm_target_site_57	13.6629	+	6.69E-06	CGTGAGCGCGTCAAA
chromosome	4107200	4107214	PSPPH_3220_pwm_target_site_58	13.7416	-	6.48E-06	TTTGACGCGCTCACG
chromosome	4151234	4151248	PSPPH_3220_pwm_target_site_59	13.8539	+	6.17E-06	AGTGAGGCAATCACG
chromosome	4151234	4151248	PSPPH_3220_pwm_target_site_60	13.9326	-	5.96E-06	CGTGATTGCCTCACT
chromosome	4318219	4318233	PSPPH_3220_pwm_target_site_61	13.2247	-	8.09E-06	CGTGAGCAGATCACC
chromosome	4318219	4318233	PSPPH_3220_pwm_target_site_62	13.3034	+	7.86E-06	GGTGATCTGCTCACG
chromosome	4323516	4323530	PSPPH_3220_pwm_target_site_63	14.5169	+	4.60E-06	CGTGATTCAGTCACA
chromosome	4323516	4323530	PSPPH_3220_pwm_target_site_64	14.5169	-	4.60E-06	TGTGACTGAATCACG
chromosome	4344263	4344277	PSPPH_3220_pwm_target_site_65	13.4719	+	7.24E-06	CGTGAGGCAGTCAAA
chromosome	4344263	4344277	PSPPH_3220_pwm_target_site_66	13.5506	-	7.05E-06	TTTGACTGCCTCACG
chromosome	4492460	4492474	PSPPH_3220_pwm_target_site_67	12.8764	+	9.46E-06	AGTGACCGGATCACG
chromosome	4492460	4492474	PSPPH_3220_pwm_target_site_68	12.8764	-	9.46E-06	CGTGATCCGGTCACT
chromosome	4506654	4506668	PSPPH_3220_pwm_target_site_69	13.573	-	6.89E-06	ATTGAGGTACTCACG
chromosome	4506654	4506668	PSPPH_3220_pwm_target_site_70	13.573	+	6.89E-06	CGTGAGTACCTCAAT
chromosome	4674171	4674185	PSPPH_3220_pwm_target_site_71	16.5506	+	1.62E-06	AGTGAGCCGCTCACC
chromosome	4674171	4674185	PSPPH_3220_pwm_target_site_72	16.5506	-	1.62E-06	GGTGAGCGGCTCACT
chromosome	4929284	4929298	PSPPH_3220_pwm_target_site_73	15.6292	+	2.59E-06	CTTGAGCCGCTCACA
chromosome	4929284	4929298	PSPPH_3220_pwm_target_site_74	15.6292	-	2.59E-06	TGTGAGCGGCTCAAG
chromosome	5167044	5167058	PSPPH_3220_pwm_target_site_75	12.7978	+	9.91E-06	TGTGAGCAACCCACA
chromosome	5167044	5167058	PSPPH_3220_pwm_target_site_76	12.7978	-	9.91E-06	TGTGGGTTGCTCACA
chromosome	5229445	5229459	PSPPH_3220_pwm_target_site_77	13.3258	-	7.80E-06	CGTGAGCGCATCACG
chromosome	5229445	5229459	PSPPH_3220_pwm_target_site_78	13.4045	+	7.40E-06	CGTGATGCGCTCACG
chromosome	5730785	5730799	PSPPH_3220_pwm_target_site_79	18.8876	-	3.35E-07	TGTGAGCAGCTCAAA
chromosome	5730785	5730799	PSPPH_3220_pwm_target_site_80	18.8876	+	3.35E-07	TTTGAGCTGCTCACA
chromosome	5872170	5872184	PSPPH_3220_pwm_target_site_81	12.9551	+	9.20E-06	CGTGACGCCGTCACG
chromosome	5872170	5872184	PSPPH_3220_pwm_target_site_82	12.9551	-	9.20E-06	CGTGACGGCGTCACG
chromosome	5923242	5923256	PSPPH_3220_pwm_target_site_83	13.0449	-	8.76E-06	CGTGAGCACCTCAAG
chromosome	5923242	5923256	PSPPH_3220_pwm_target_site_84	13.0449	+	8.76E-06	CTTGAGGTGCTCACG
large_plasmid	39860	39874	PSPPH_3220_pwm_target_site_85	15.1348	-	3.34E-06	AGTGAGCCTCTCACG
large_plasmid	39860	39874	PSPPH_3220_pwm_target_site_86	15.1348	+	3.34E-06	CGTGAGAGGCTCACT
small_plasmid	37379	37393	PSPPH_3220_pwm_target_site_87	14.1798	-	5.40E-06	CGTGATGCCGTCACA
small_plasmid	37379	37393	PSPPH_3220_pwm_target_site_88	14.1798	+	5.40E-06	TGTGACGGCATCACG
