# Supplementary material for: A compendium of DNA-binding specificities of transcription factors in Pseudomonas syringae
Source: Nat Commun. 2020 Oct 2;11:4947. doi: 10.1038/s41467-020-18744-7 (PMC7532196; doi:10.1038/s41467-020-18744-7)
Supplement: Supplementary file 5 — Supplementary Data 2 [file 41467_2020_18744_MOESM5_ESM.zip › all_TF_pwm_target_sites_bed/PSPPH_3233_pwm_target_site_info_bed6_plus.bed]

chrom	start	end	name	score	strand	p_value	matched_sequence
chromosome	1290737	1290758	PSPPH_3233_pwm_target_site_1	17.2449	-	6.96E-07	TGGACAGGCACAGGCAGGTAAA
chromosome	1290737	1290758	PSPPH_3233_pwm_target_site_2	17.2449	+	6.96E-07	TTTACCTGCCTGTGCCTGTCCA
chromosome	1591837	1591858	PSPPH_3233_pwm_target_site_3	13.6735	-	5.27E-06	GATACAGGCACGGGCATGGACA
chromosome	1591837	1591858	PSPPH_3233_pwm_target_site_4	13.6735	+	5.27E-06	TGTCCATGCCCGTGCCTGTATC
chromosome	1642105	1642126	PSPPH_3233_pwm_target_site_5	12.7551	+	8.43E-06	CGTACGGGCCTGGATTCGTAAA
chromosome	1642105	1642126	PSPPH_3233_pwm_target_site_6	12.7551	-	8.43E-06	TTTACGAATCCAGGCCCGTACG
chromosome	1798486	1798507	PSPPH_3233_pwm_target_site_7	12.6939	-	8.69E-06	AATACGCGCCCATAAACGTGCA
chromosome	1798486	1798507	PSPPH_3233_pwm_target_site_8	12.6939	+	8.69E-06	TGCACGTTTATGGGCGCGTATT
chromosome	2187247	2187268	PSPPH_3233_pwm_target_site_9	14.8469	-	2.81E-06	CATACATGAGCAGACTCGTAAA
chromosome	2187247	2187268	PSPPH_3233_pwm_target_site_10	14.8469	+	2.81E-06	TTTACGAGTCTGCTCATGTATG
chromosome	2515292	2515313	PSPPH_3233_pwm_target_site_11	13.1327	-	6.97E-06	CGTACATTTGCGTACAGGTCCA
chromosome	2515292	2515313	PSPPH_3233_pwm_target_site_12	13.1327	+	6.97E-06	TGGACCTGTACGCAAATGTACG
chromosome	4329749	4329770	PSPPH_3233_pwm_target_site_13	13.4592	+	5.89E-06	CGCACAATTACGTGCATGTGCA
chromosome	4329749	4329770	PSPPH_3233_pwm_target_site_14	13.4592	-	5.89E-06	TGCACATGCACGTAATTGTGCG
chromosome	5559365	5559386	PSPPH_3233_pwm_target_site_15	12.5816	+	9.19E-06	CATTCGATCACATGCCGGTATA
chromosome	5559365	5559386	PSPPH_3233_pwm_target_site_16	12.5816	-	9.19E-06	TATACCGGCATGTGATCGAATG
chromosome	5892354	5892375	PSPPH_3233_pwm_target_site_17	15.5408	-	1.91E-06	TAGACGCTCATGTGCGGGTACA
chromosome	5892354	5892375	PSPPH_3233_pwm_target_site_18	15.5408	+	1.91E-06	TGTACCCGCACATGAGCGTCTA
