# Supplementary material for: A compendium of DNA-binding specificities of transcription factors in Pseudomonas syringae
Source: Nat Commun. 2020 Oct 2;11:4947. doi: 10.1038/s41467-020-18744-7 (PMC7532196; doi:10.1038/s41467-020-18744-7)
Supplement: Supplementary file 5 — Supplementary Data 2 [file 41467_2020_18744_MOESM5_ESM.zip › all_TF_pwm_target_sites_bed/PSPPH_3241_pwm_target_site_info_bed6_plus.bed]

chrom	start	end	name	score	strand	p_value	matched_sequence
chromosome	31817	31836	PSPPH_3241_pwm_target_site_1	13.5172	+	6.46E-06	CCTACCTGCCGATCGTGCGT
chromosome	31817	31836	PSPPH_3241_pwm_target_site_2	14.2759	-	4.35E-06	ACGCACGATCGGCAGGTAGG
chromosome	370010	370029	PSPPH_3241_pwm_target_site_3	13.0517	+	8.18E-06	CCGACCGGGCATAAGATAGA
chromosome	370010	370029	PSPPH_3241_pwm_target_site_4	13.5517	-	6.35E-06	TCTATCTTATGCCCGGTCGG
chromosome	673710	673729	PSPPH_3241_pwm_target_site_5	12.9828	-	8.46E-06	CCAATCGGCCATTAGATAGT
chromosome	673710	673729	PSPPH_3241_pwm_target_site_6	13.1379	+	7.83E-06	ACTATCTAATGGCCGATTGG
chromosome	793783	793802	PSPPH_3241_pwm_target_site_7	13.2931	-	7.24E-06	TCGATCTGGCTTTCGGTAGG
chromosome	840505	840524	PSPPH_3241_pwm_target_site_8	12.7241	-	9.61E-06	CCGACCTGACGACAGGCAAT
chromosome	900019	900038	PSPPH_3241_pwm_target_site_9	12.7931	+	9.29E-06	CCTGTCTGACATCTGGCAGG
chromosome	992170	992189	PSPPH_3241_pwm_target_site_10	14.4655	+	3.93E-06	CTTACCGACTGGTCGGCAGG
chromosome	992170	992189	PSPPH_3241_pwm_target_site_11	15.0517	-	2.86E-06	CCTGCCGACCAGTCGGTAAG
chromosome	1242645	1242664	PSPPH_3241_pwm_target_site_12	14.569	+	3.72E-06	ACGAACTGCTGGCAGGCAGG
chromosome	1242645	1242664	PSPPH_3241_pwm_target_site_13	14.6379	-	3.58E-06	CCTGCCTGCCAGCAGTTCGT
chromosome	1610829	1610848	PSPPH_3241_pwm_target_site_14	15.3103	+	2.47E-06	ACGACCGGAAGTCAGGTCGG
chromosome	1610829	1610848	PSPPH_3241_pwm_target_site_15	15.5	-	2.22E-06	CCGACCTGACTTCCGGTCGT
chromosome	1634873	1634892	PSPPH_3241_pwm_target_site_16	14.3276	-	4.23E-06	TCTACCGAACGATAGTTCAA
chromosome	1634873	1634892	PSPPH_3241_pwm_target_site_17	14.7414	+	3.39E-06	TTGAACTATCGTTCGGTAGA
chromosome	1650716	1650735	PSPPH_3241_pwm_target_site_18	14.5345	-	3.79E-06	GCTACCGACCGTCTGTTCGC
chromosome	1650716	1650735	PSPPH_3241_pwm_target_site_19	15.3448	+	2.43E-06	GCGAACAGACGGTCGGTAGC
chromosome	1883004	1883023	PSPPH_3241_pwm_target_site_20	12.7241	-	9.61E-06	ATGAACTGCCTGTCGGTAGG
chromosome	2000979	2000998	PSPPH_3241_pwm_target_site_21	13.2759	-	7.31E-06	CCTGACGTCCATCAGTCAGG
chromosome	2000979	2000998	PSPPH_3241_pwm_target_site_22	13.569	+	6.30E-06	CCTGACTGATGGACGTCAGG
chromosome	2063265	2063284	PSPPH_3241_pwm_target_site_23	13.069	+	8.11E-06	CTGAACAACTGACTGGTAGG
chromosome	2063265	2063284	PSPPH_3241_pwm_target_site_24	13.3103	-	7.18E-06	CCTACCAGTCAGTTGTTCAG
chromosome	2271621	2271640	PSPPH_3241_pwm_target_site_25	13.2931	+	7.24E-06	CTGACCGGTCGACAGGTCGG
chromosome	2271621	2271640	PSPPH_3241_pwm_target_site_26	13.7241	-	5.81E-06	CCGACCTGTCGACCGGTCAG
chromosome	2319226	2319245	PSPPH_3241_pwm_target_site_27	13.1034	+	7.97E-06	CCTGCCTATCGTCCGATACG
chromosome	2337751	2337770	PSPPH_3241_pwm_target_site_28	12.6552	-	9.94E-06	ACTGACTCCTGATCGTTAGG
chromosome	2852720	2852739	PSPPH_3241_pwm_target_site_29	15.069	-	2.83E-06	CCTACCAGCCAGTCGGTTGC
chromosome	2852720	2852739	PSPPH_3241_pwm_target_site_30	15	+	2.94E-06	GCAACCGACTGGCTGGTAGG
chromosome	2889638	2889657	PSPPH_3241_pwm_target_site_31	13.0345	+	8.25E-06	CCGACCTGGCGTTTGTCAGT
chromosome	2889638	2889657	PSPPH_3241_pwm_target_site_32	13.5	-	6.52E-06	ACTGACAAACGCCAGGTCGG
chromosome	2918855	2918874	PSPPH_3241_pwm_target_site_33	13.2586	-	7.37E-06	CCTGGCAACCGTCCGGTAGC
chromosome	3376276	3376295	PSPPH_3241_pwm_target_site_34	13.1379	-	7.83E-06	TCTACCGAACAGCCGATTGA
chromosome	3376276	3376295	PSPPH_3241_pwm_target_site_35	13.4138	+	6.81E-06	TCAATCGGCTGTTCGGTAGA
chromosome	3399541	3399560	PSPPH_3241_pwm_target_site_36	15.8448	+	1.82E-06	GTTACCGGTCGGCAGGTAGA
chromosome	3399541	3399560	PSPPH_3241_pwm_target_site_37	15.8966	-	1.77E-06	TCTACCTGCCGACCGGTAAC
chromosome	3498592	3498611	PSPPH_3241_pwm_target_site_38	14.8276	+	3.23E-06	CTTAACGGAGATCAGGTAGA
chromosome	3498592	3498611	PSPPH_3241_pwm_target_site_39	15.3103	-	2.47E-06	TCTACCTGATCTCCGTTAAG
chromosome	3661551	3661570	PSPPH_3241_pwm_target_site_40	12.8448	-	9.06E-06	ACTGCCGAACGACCGTTACG
chromosome	3714044	3714063	PSPPH_3241_pwm_target_site_41	15.8103	-	1.86E-06	TCAAACGTTCGTTTGTTAGG
chromosome	3714044	3714063	PSPPH_3241_pwm_target_site_42	15.8793	+	1.79E-06	CCTAACAAACGAACGTTTGA
chromosome	4027417	4027436	PSPPH_3241_pwm_target_site_43	18.3103	+	3.90E-07	CCTGACTGTTGTCAGGTAGA
chromosome	4027417	4027436	PSPPH_3241_pwm_target_site_44	18.0517	-	4.64E-07	TCTACCTGACAACAGTCAGG
chromosome	4028246	4028265	PSPPH_3241_pwm_target_site_45	21.2241	+	4.38E-08	TCTACCTAACAACTGTTAGG
chromosome	4028246	4028265	PSPPH_3241_pwm_target_site_46	21.3793	-	3.84E-08	CCTAACAGTTGTTAGGTAGA
chromosome	4028250	4028269	PSPPH_3241_pwm_target_site_47	22.0345	+	2.14E-08	CCTAACAACTGTTAGGTAGA
chromosome	4028250	4028269	PSPPH_3241_pwm_target_site_48	22.1207	-	1.99E-08	TCTACCTAACAGTTGTTAGG
chromosome	4028304	4028323	PSPPH_3241_pwm_target_site_49	24.7241	+	1.25E-09	CCTACCTAACATTTGTTAGG
chromosome	4028304	4028323	PSPPH_3241_pwm_target_site_50	24.8966	-	1.00E-09	CCTAACAAATGTTAGGTAGG
chromosome	4028308	4028327	PSPPH_3241_pwm_target_site_51	15.5517	+	2.16E-06	CCTAACATTTGTTAGGTTGA
chromosome	4028308	4028327	PSPPH_3241_pwm_target_site_52	15.5862	-	2.11E-06	TCAACCTAACAAATGTTAGG
chromosome	4047826	4047845	PSPPH_3241_pwm_target_site_53	12.8276	+	9.14E-06	ACGACCGGCTTTCAGGTCGG
chromosome	4047826	4047845	PSPPH_3241_pwm_target_site_54	13.2414	-	7.43E-06	CCGACCTGAAAGCCGGTCGT
chromosome	4192439	4192458	PSPPH_3241_pwm_target_site_55	12.6724	-	9.86E-06	ACTATCGTGCGTCAGGTCGA
chromosome	4192439	4192458	PSPPH_3241_pwm_target_site_56	13.2069	+	7.56E-06	TCGACCTGACGCACGATAGT
chromosome	4212362	4212381	PSPPH_3241_pwm_target_site_57	13.8966	-	5.32E-06	CGTAACGGCCGTCTGGTTGG
chromosome	4212362	4212381	PSPPH_3241_pwm_target_site_58	14.931	+	3.05E-06	CCAACCAGACGGCCGTTACG
chromosome	4217680	4217699	PSPPH_3241_pwm_target_site_59	12.6724	+	9.86E-06	CCGAACACATGTCAGTCAGG
chromosome	5672285	5672304	PSPPH_3241_pwm_target_site_60	14.569	+	3.72E-06	ACTAACGACGATCTGGTAGA
chromosome	5672285	5672304	PSPPH_3241_pwm_target_site_61	15.1552	-	2.70E-06	TCTACCAGATCGTCGTTAGT
chromosome	5684325	5684344	PSPPH_3241_pwm_target_site_62	14.431	-	4.01E-06	ACTACCGTACATCTGTTAAA
chromosome	5684325	5684344	PSPPH_3241_pwm_target_site_63	14.7069	+	3.45E-06	TTTAACAGATGTACGGTAGT
large_plasmid	42065	42084	PSPPH_3241_pwm_target_site_64	12.9138	+	8.76E-06	GTTACCTGCCGTTTGGTCGT
large_plasmid	42065	42084	PSPPH_3241_pwm_target_site_65	13.7414	-	5.76E-06	ACGACCAAACGGCAGGTAAC
