# Supplementary material for: A compendium of DNA-binding specificities of transcription factors in Pseudomonas syringae
Source: Nat Commun. 2020 Oct 2;11:4947. doi: 10.1038/s41467-020-18744-7 (PMC7532196; doi:10.1038/s41467-020-18744-7)
Supplement: Supplementary file 5 — Supplementary Data 2 [file 41467_2020_18744_MOESM5_ESM.zip › all_TF_pwm_target_sites_bed/PSPPH_3244_pwm_target_site_info_bed6_plus.bed]

chrom	start	end	name	score	strand	p_value	matched_sequence
chromosome	233459	233475	PSPPH_3244_pwm_target_site_1	1.73684	-	9.15E-06	GACGGCAGTGTGCAGGG
chromosome	233459	233475	PSPPH_3244_pwm_target_site_2	1.75	+	9.12E-06	CCCTGCACACTGCCGTC
chromosome	369532	369548	PSPPH_3244_pwm_target_site_3	8.64474	+	1.25E-06	AACTACCCTGTGCCGTT
chromosome	369532	369548	PSPPH_3244_pwm_target_site_4	8.65789	-	1.25E-06	AACGGCACAGGGTAGTT
chromosome	410560	410576	PSPPH_3244_pwm_target_site_5	2.05263	-	8.55E-06	ACCTGCACTGAACAGGC
chromosome	410560	410576	PSPPH_3244_pwm_target_site_6	2.06579	+	8.53E-06	GCCTGTTCAGTGCAGGT
chromosome	580101	580117	PSPPH_3244_pwm_target_site_7	1.98684	+	8.66E-06	TCCTGCACTGTTCATTC
chromosome	580101	580117	PSPPH_3244_pwm_target_site_8	2	-	8.63E-06	GAATGAACAGTGCAGGA
chromosome	627310	627326	PSPPH_3244_pwm_target_site_9	6.88158	-	2.21E-06	ACCTGCACCGTGCGGTG
chromosome	627310	627326	PSPPH_3244_pwm_target_site_10	6.88158	+	2.21E-06	CACCGCACGGTGCAGGT
chromosome	636986	637002	PSPPH_3244_pwm_target_site_11	1.47368	-	9.70E-06	CCCTACGCCGTGCAGGC
chromosome	636986	637002	PSPPH_3244_pwm_target_site_12	1.47368	+	9.70E-06	GCCTGCACGGCGTAGGG
chromosome	662424	662440	PSPPH_3244_pwm_target_site_13	7.69737	-	1.71E-06	CAATGCACGGTGCAGGG
chromosome	662424	662440	PSPPH_3244_pwm_target_site_14	7.69737	+	1.71E-06	CCCTGCACCGTGCATTG
chromosome	871337	871353	PSPPH_3244_pwm_target_site_15	6.13158	+	2.78E-06	AACTGCGGTGTGTAGTT
chromosome	871337	871353	PSPPH_3244_pwm_target_site_16	6.14474	-	2.77E-06	AACTACACACCGCAGTT
chromosome	897534	897550	PSPPH_3244_pwm_target_site_17	1.34211	+	9.98E-06	TCCTCCACTGTGTAGCC
chromosome	897534	897550	PSPPH_3244_pwm_target_site_18	1.35526	-	9.95E-06	GGCTACACAGTGGAGGA
chromosome	953349	953365	PSPPH_3244_pwm_target_site_19	3.90789	-	5.49E-06	CGCTGCACTGTTCAGGG
chromosome	953349	953365	PSPPH_3244_pwm_target_site_20	3.92105	+	5.46E-06	CCCTGAACAGTGCAGCG
chromosome	969273	969289	PSPPH_3244_pwm_target_site_21	2.26316	-	8.16E-06	CCCTGCAGTGTGTCGTT
chromosome	969273	969289	PSPPH_3244_pwm_target_site_22	2.27632	+	8.13E-06	AACGACACACTGCAGGG
chromosome	1250829	1250845	PSPPH_3244_pwm_target_site_23	3.14474	+	6.68E-06	ACCTGCAAGGTGCAGGC
chromosome	1250829	1250845	PSPPH_3244_pwm_target_site_24	3.14474	-	6.68E-06	GCCTGCACCTTGCAGGT
chromosome	1280802	1280818	PSPPH_3244_pwm_target_site_25	3.02632	-	6.87E-06	GCCTGCACCGTGCTGTT
chromosome	1280802	1280818	PSPPH_3244_pwm_target_site_26	3	+	6.91E-06	AACAGCACGGTGCAGGC
chromosome	1301569	1301585	PSPPH_3244_pwm_target_site_27	11.2763	-	6.55E-07	ACCGGCACTGTGCAGGT
chromosome	1301569	1301585	PSPPH_3244_pwm_target_site_28	11.2895	+	6.54E-07	ACCTGCACAGTGCCGGT
chromosome	1326836	1326852	PSPPH_3244_pwm_target_site_29	4.59211	+	4.49E-06	CACTGCCCTGAGCAGGT
chromosome	1326836	1326852	PSPPH_3244_pwm_target_site_30	4.60526	-	4.47E-06	ACCTGCTCAGGGCAGTG
chromosome	1408242	1408258	PSPPH_3244_pwm_target_site_31	8.31579	+	1.40E-06	CACCACACTTTGCAGTG
chromosome	1408242	1408258	PSPPH_3244_pwm_target_site_32	8.32895	-	1.39E-06	CACTGCAAAGTGTGGTG
chromosome	1768088	1768104	PSPPH_3244_pwm_target_site_33	7.73684	+	1.69E-06	CACCGCACTGCGCAGTG
chromosome	1768088	1768104	PSPPH_3244_pwm_target_site_34	7.75	-	1.68E-06	CACTGCGCAGTGCGGTG
chromosome	1865434	1865450	PSPPH_3244_pwm_target_site_35	2.30263	+	8.07E-06	CCCAGCACAGTGCGGTG
chromosome	1865434	1865450	PSPPH_3244_pwm_target_site_36	2.31579	-	8.04E-06	CACCGCACTGTGCTGGG
chromosome	1975768	1975784	PSPPH_3244_pwm_target_site_37	4.47368	-	4.66E-06	GCCTGCACGGTACAGGC
chromosome	1975768	1975784	PSPPH_3244_pwm_target_site_38	4.47368	+	4.66E-06	GCCTGTACCGTGCAGGC
chromosome	2112505	2112521	PSPPH_3244_pwm_target_site_39	3.60526	-	5.93E-06	CCCTGCACGGTGTAGAC
chromosome	2112505	2112521	PSPPH_3244_pwm_target_site_40	3.60526	+	5.93E-06	GTCTACACCGTGCAGGG
chromosome	2357712	2357728	PSPPH_3244_pwm_target_site_41	2.67105	+	7.44E-06	GACTCCACTGTGAAGGC
chromosome	2357712	2357728	PSPPH_3244_pwm_target_site_42	2.68421	-	7.41E-06	GCCTTCACAGTGGAGTC
chromosome	2532852	2532868	PSPPH_3244_pwm_target_site_43	2.23684	+	8.20E-06	GCCTGCAACGTGCAGGC
chromosome	2532852	2532868	PSPPH_3244_pwm_target_site_44	2.23684	-	8.20E-06	GCCTGCACGTTGCAGGC
chromosome	2579738	2579754	PSPPH_3244_pwm_target_site_45	3.21053	+	6.57E-06	GCCTGCACTTTGTCGTG
chromosome	2579738	2579754	PSPPH_3244_pwm_target_site_46	3.22368	-	6.55E-06	CACGACAAAGTGCAGGC
chromosome	2614682	2614698	PSPPH_3244_pwm_target_site_47	3.11842	+	6.72E-06	TCCTGTACTGTCCAGTG
chromosome	2614682	2614698	PSPPH_3244_pwm_target_site_48	3.13158	-	6.70E-06	CACTGGACAGTACAGGA
chromosome	2694578	2694594	PSPPH_3244_pwm_target_site_49	12.6974	-	4.54E-07	GCCTTCACTGTGCAGTT
chromosome	2694578	2694594	PSPPH_3244_pwm_target_site_50	12.7105	+	4.52E-07	AACTGCACAGTGAAGGC
chromosome	2694965	2694981	PSPPH_3244_pwm_target_site_51	3.05263	-	6.83E-06	GACCGCACTGTGCAGAA
chromosome	2694965	2694981	PSPPH_3244_pwm_target_site_52	3.06579	+	6.80E-06	TTCTGCACAGTGCGGTC
chromosome	2771455	2771471	PSPPH_3244_pwm_target_site_53	6.05263	-	2.85E-06	TACCCCACTGTGCAGTG
chromosome	2771455	2771471	PSPPH_3244_pwm_target_site_54	6.06579	+	2.85E-06	CACTGCACAGTGGGGTA
chromosome	2875075	2875091	PSPPH_3244_pwm_target_site_55	6.77632	-	2.28E-06	GACCACGCTGTGCAGTG
chromosome	2875075	2875091	PSPPH_3244_pwm_target_site_56	6.78947	+	2.27E-06	CACTGCACAGCGTGGTC
chromosome	2883922	2883938	PSPPH_3244_pwm_target_site_57	2.94737	+	6.99E-06	CAGTACACGGTGCAGGC
chromosome	2883922	2883938	PSPPH_3244_pwm_target_site_58	2.94737	-	6.99E-06	GCCTGCACCGTGTACTG
chromosome	2887467	2887483	PSPPH_3244_pwm_target_site_59	4.85526	-	4.13E-06	CCCTATACTGTGCATGC
chromosome	2887467	2887483	PSPPH_3244_pwm_target_site_60	4.86842	+	4.12E-06	GCATGCACAGTATAGGG
chromosome	2892286	2892302	PSPPH_3244_pwm_target_site_61	4.28947	+	4.92E-06	CAATACCCTGTGCAGGA
chromosome	2892286	2892302	PSPPH_3244_pwm_target_site_62	4.30263	-	4.90E-06	TCCTGCACAGGGTATTG
chromosome	2899164	2899180	PSPPH_3244_pwm_target_site_63	3.52632	+	6.08E-06	ACCTGCAATGAGCAGTG
chromosome	2899164	2899180	PSPPH_3244_pwm_target_site_64	3.53947	-	6.05E-06	CACTGCTCATTGCAGGT
chromosome	2904357	2904373	PSPPH_3244_pwm_target_site_65	6.30263	-	2.64E-06	ACCTGCGCTGGGCAGTT
chromosome	2904357	2904373	PSPPH_3244_pwm_target_site_66	6.31579	+	2.63E-06	AACTGCCCAGCGCAGGT
chromosome	2968894	2968910	PSPPH_3244_pwm_target_site_67	3.55263	-	6.03E-06	TCCTGCAATGTGTATTT
chromosome	2968894	2968910	PSPPH_3244_pwm_target_site_68	3.56579	+	6.01E-06	AAATACACATTGCAGGA
chromosome	3368231	3368247	PSPPH_3244_pwm_target_site_69	3.38158	-	6.30E-06	GACCAGACTGTGCAGGT
chromosome	3368231	3368247	PSPPH_3244_pwm_target_site_70	3.39474	+	6.28E-06	ACCTGCACAGTCTGGTC
chromosome	3467808	3467824	PSPPH_3244_pwm_target_site_71	2.02632	+	8.58E-06	ACCAGCAAAGTGCAGTC
chromosome	3467808	3467824	PSPPH_3244_pwm_target_site_72	2.03947	-	8.56E-06	GACTGCACTTTGCTGGT
chromosome	3573651	3573667	PSPPH_3244_pwm_target_site_73	1.82895	+	8.95E-06	CACTTCACTGCGCAGGC
chromosome	3573651	3573667	PSPPH_3244_pwm_target_site_74	1.84211	-	8.93E-06	GCCTGCGCAGTGAAGTG
chromosome	3639680	3639696	PSPPH_3244_pwm_target_site_75	1.56579	+	9.50E-06	GACTTCACTGTCCAGGT
chromosome	3639680	3639696	PSPPH_3244_pwm_target_site_76	1.57895	-	9.48E-06	ACCTGGACAGTGAAGTC
chromosome	3657572	3657588	PSPPH_3244_pwm_target_site_77	1.47368	+	9.70E-06	GCCGACACTGGGCAGGT
chromosome	3657572	3657588	PSPPH_3244_pwm_target_site_78	1.48684	-	9.67E-06	ACCTGCCCAGTGTCGGC
chromosome	3677194	3677210	PSPPH_3244_pwm_target_site_79	6.11842	+	2.80E-06	CCCTGCACTGTGCATCG
chromosome	3677194	3677210	PSPPH_3244_pwm_target_site_80	6.13158	-	2.78E-06	CGATGCACAGTGCAGGG
chromosome	3759208	3759224	PSPPH_3244_pwm_target_site_81	18.8026	-	4.41E-08	AACTACACCGTGTAGTG
chromosome	3759208	3759224	PSPPH_3244_pwm_target_site_82	18.8026	+	4.41E-08	CACTACACGGTGTAGTT
chromosome	3867180	3867196	PSPPH_3244_pwm_target_site_83	1.57895	-	9.48E-06	GCCGACACTGTGCATGT
chromosome	3867180	3867196	PSPPH_3244_pwm_target_site_84	1.59211	+	9.45E-06	ACATGCACAGTGTCGGC
chromosome	3890049	3890065	PSPPH_3244_pwm_target_site_85	5.11842	+	3.81E-06	GATTGCACTGTGCAGCT
chromosome	3890049	3890065	PSPPH_3244_pwm_target_site_86	5.13158	-	3.79E-06	AGCTGCACAGTGCAATC
chromosome	3906156	3906172	PSPPH_3244_pwm_target_site_87	6.23684	+	2.70E-06	GACTGCACTGGGTATGC
chromosome	3906156	3906172	PSPPH_3244_pwm_target_site_88	6.25	-	2.69E-06	GCATACCCAGTGCAGTC
chromosome	3934750	3934766	PSPPH_3244_pwm_target_site_89	10.9737	-	6.98E-07	TCCGGCACTGTGCAGTT
chromosome	3934750	3934766	PSPPH_3244_pwm_target_site_90	10.9868	+	6.95E-07	AACTGCACAGTGCCGGA
chromosome	4021880	4021896	PSPPH_3244_pwm_target_site_91	6.85526	-	2.22E-06	ACCTGCAACGTGCAGTG
chromosome	4021880	4021896	PSPPH_3244_pwm_target_site_92	6.85526	+	2.22E-06	CACTGCACGTTGCAGGT
chromosome	4085371	4085387	PSPPH_3244_pwm_target_site_93	4.98684	-	3.97E-06	CACTGCACCGCGCAGGC
chromosome	4085371	4085387	PSPPH_3244_pwm_target_site_94	4.98684	+	3.97E-06	GCCTGCGCGGTGCAGTG
chromosome	4314395	4314411	PSPPH_3244_pwm_target_site_95	6.13158	-	2.78E-06	AACTGCGGTGTGTAGTT
chromosome	4314395	4314411	PSPPH_3244_pwm_target_site_96	6.14474	+	2.77E-06	AACTACACACCGCAGTT
chromosome	4377477	4377493	PSPPH_3244_pwm_target_site_97	3.52632	-	6.08E-06	GACTACACGGGGCAGGA
chromosome	4377477	4377493	PSPPH_3244_pwm_target_site_98	3.52632	+	6.08E-06	TCCTGCCCCGTGTAGTC
chromosome	4455405	4455421	PSPPH_3244_pwm_target_site_99	2.25	+	8.18E-06	CCCTGCGCTGTGTCGTC
chromosome	4455405	4455421	PSPPH_3244_pwm_target_site_100	2.26316	-	8.16E-06	GACGACACAGCGCAGGG
chromosome	4544654	4544670	PSPPH_3244_pwm_target_site_101	4.01316	+	5.31E-06	TACTGCACTGAGTATTG
chromosome	4544654	4544670	PSPPH_3244_pwm_target_site_102	4.02632	-	5.29E-06	CAATACTCAGTGCAGTA
chromosome	4903670	4903686	PSPPH_3244_pwm_target_site_103	7.78947	+	1.65E-06	TACAACACAGTGCAGGC
chromosome	4903670	4903686	PSPPH_3244_pwm_target_site_104	7.80263	-	1.64E-06	GCCTGCACTGTGTTGTA
chromosome	5085727	5085743	PSPPH_3244_pwm_target_site_105	1.73684	-	9.15E-06	ACCTGCACTGTGAATGG
chromosome	5085727	5085743	PSPPH_3244_pwm_target_site_106	1.75	+	9.12E-06	CCATTCACAGTGCAGGT
chromosome	5355901	5355917	PSPPH_3244_pwm_target_site_107	2.38158	+	7.94E-06	GACTGAACTGCGCAGGC
chromosome	5355901	5355917	PSPPH_3244_pwm_target_site_108	2.39474	-	7.92E-06	GCCTGCGCAGTTCAGTC
chromosome	5466224	5466240	PSPPH_3244_pwm_target_site_109	5.43421	-	3.45E-06	AACTGCACGGTGTCGGT
chromosome	5466224	5466240	PSPPH_3244_pwm_target_site_110	5.43421	+	3.45E-06	ACCGACACCGTGCAGTT
chromosome	5722133	5722149	PSPPH_3244_pwm_target_site_111	2.26316	-	8.16E-06	TGTTGCACTGTGCAGTG
chromosome	5722133	5722149	PSPPH_3244_pwm_target_site_112	2.27632	+	8.13E-06	CACTGCACAGTGCAACA
chromosome	5766108	5766124	PSPPH_3244_pwm_target_site_113	1.73684	-	9.15E-06	ATCTTCACTGTGCAGGG
chromosome	5766108	5766124	PSPPH_3244_pwm_target_site_114	1.75	+	9.12E-06	CCCTGCACAGTGAAGAT
chromosome	5774355	5774371	PSPPH_3244_pwm_target_site_115	6.40789	-	2.56E-06	AACTGCACTGCGCAGAT
chromosome	5774355	5774371	PSPPH_3244_pwm_target_site_116	6.42105	+	2.55E-06	ATCTGCGCAGTGCAGTT
large_plasmid	111672	111688	PSPPH_3244_pwm_target_site_117	13.2895	-	3.78E-07	GACTGCACTGTATAGGA
large_plasmid	111672	111688	PSPPH_3244_pwm_target_site_118	13.3026	+	3.77E-07	TCCTATACAGTGCAGTC
large_plasmid	129231	129247	PSPPH_3244_pwm_target_site_119	3.78947	-	5.66E-06	AACTGCACGGTGTAATA
large_plasmid	129231	129247	PSPPH_3244_pwm_target_site_120	3.78947	+	5.66E-06	TATTACACCGTGCAGTT
