# Supplementary material for: A compendium of DNA-binding specificities of transcription factors in Pseudomonas syringae
Source: Nat Commun. 2020 Oct 2;11:4947. doi: 10.1038/s41467-020-18744-7 (PMC7532196; doi:10.1038/s41467-020-18744-7)
Supplement: Supplementary file 5 — Supplementary Data 2 [file 41467_2020_18744_MOESM5_ESM.zip › all_TF_pwm_target_sites_bed/PSPPH_3257_pwm_target_site_info_bed6_plus.bed]

chrom	start	end	name	score	strand	p_value	matched_sequence
chromosome	5242	5255	PSPPH_3257_pwm_target_site_1	11.2429	+	3.38E-06	GGATATCGCTGGCT
chromosome	56861	56874	PSPPH_3257_pwm_target_site_2	8.51429	+	7.88E-06	AGATTGCGCTGGCA
chromosome	58936	58949	PSPPH_3257_pwm_target_site_3	9.64286	+	5.55E-06	GGATAGCGCTCGCC
chromosome	66024	66037	PSPPH_3257_pwm_target_site_4	12.4	-	2.27E-06	GGGCAACGCTGGCA
chromosome	68053	68066	PSPPH_3257_pwm_target_site_5	8.94286	-	6.81E-06	CGGCAGCGCTGGCA
chromosome	75400	75413	PSPPH_3257_pwm_target_site_6	9.17143	-	6.32E-06	AGGCAGGGCTGGCC
chromosome	75476	75489	PSPPH_3257_pwm_target_site_7	8.68571	-	7.44E-06	ATGCAGCGCTATCC
chromosome	75476	75489	PSPPH_3257_pwm_target_site_8	8	+	9.22E-06	GGATAGCGCTGCAT
chromosome	119047	119060	PSPPH_3257_pwm_target_site_9	19.4857	+	1.35E-07	AGGTAGCGCTGGCC
chromosome	119047	119060	PSPPH_3257_pwm_target_site_10	9.41429	-	5.90E-06	GGCCAGCGCTACCT
chromosome	142626	142639	PSPPH_3257_pwm_target_site_11	12	-	2.63E-06	GGATACCGCTGGCC
chromosome	254089	254102	PSPPH_3257_pwm_target_site_12	8.17143	+	8.75E-06	TGGTAGCGCTGTAT
chromosome	261223	261236	PSPPH_3257_pwm_target_site_13	9.04286	+	6.63E-06	GGACAACGCTGCCA
chromosome	261223	261236	PSPPH_3257_pwm_target_site_14	8.44286	-	8.04E-06	TGGCAGCGTTGTCC
chromosome	286044	286057	PSPPH_3257_pwm_target_site_15	15.6857	-	6.56E-07	AGGCAACGCTGGCC
chromosome	327240	327253	PSPPH_3257_pwm_target_site_16	12.5857	-	2.11E-06	CGGCAGCGCTGGCC
chromosome	343494	343507	PSPPH_3257_pwm_target_site_17	8.21429	-	8.61E-06	GGGTAACGCTCGCT
chromosome	401753	401766	PSPPH_3257_pwm_target_site_18	8.42857	+	8.07E-06	GGGTTCCGCTGTCC
chromosome	403981	403994	PSPPH_3257_pwm_target_site_19	11.2	-	3.45E-06	GGGCAGTGCTGGCC
chromosome	429648	429661	PSPPH_3257_pwm_target_site_20	12.4286	+	2.24E-06	AGGTTGCGCTGGCC
chromosome	447403	447416	PSPPH_3257_pwm_target_site_21	11.6571	+	2.94E-06	AGGCGGCGCTGGCT
chromosome	463974	463987	PSPPH_3257_pwm_target_site_22	10.5571	-	4.29E-06	GGACAATGCTGTCC
chromosome	553857	553870	PSPPH_3257_pwm_target_site_23	8.9	-	6.91E-06	AGTCAGCGCTGGCA
chromosome	596720	596733	PSPPH_3257_pwm_target_site_24	11.3286	-	3.29E-06	GGATAGCGCTGTTT
chromosome	597461	597474	PSPPH_3257_pwm_target_site_25	11.5857	-	3.02E-06	GGGCAGCGCTCGCT
chromosome	599345	599358	PSPPH_3257_pwm_target_site_26	9.22857	+	6.23E-06	GGTCAGCGCAGTCT
chromosome	618133	618146	PSPPH_3257_pwm_target_site_27	9.02857	-	6.65E-06	GGGTAACGTTATCC
chromosome	624099	624112	PSPPH_3257_pwm_target_site_28	8.07143	+	9.00E-06	AGGCGACGCTGGCT
chromosome	687709	687722	PSPPH_3257_pwm_target_site_29	9	-	6.70E-06	CGGCAACGCTGGCC
chromosome	700495	700508	PSPPH_3257_pwm_target_site_30	12.5857	+	2.11E-06	CGGCAGCGCTGGCC
chromosome	707868	707881	PSPPH_3257_pwm_target_site_31	9.21429	-	6.26E-06	TGGCAACGCTGTCA
chromosome	808055	808068	PSPPH_3257_pwm_target_site_32	8.82857	+	7.10E-06	TGGCGGCGCTGTCT
chromosome	809642	809655	PSPPH_3257_pwm_target_site_33	12.5286	+	2.17E-06	AGATAGCGGTGGCT
chromosome	809642	809655	PSPPH_3257_pwm_target_site_34	7.78571	-	9.83E-06	AGCCACCGCTATCT
chromosome	827558	827571	PSPPH_3257_pwm_target_site_35	10.6	-	4.22E-06	AGACAGCGCTGGGT
chromosome	849244	849257	PSPPH_3257_pwm_target_site_36	12	+	2.63E-06	GGATACCGCTGGCC
chromosome	868047	868060	PSPPH_3257_pwm_target_site_37	11	-	3.68E-06	GGATAACGCTAACT
chromosome	881994	882007	PSPPH_3257_pwm_target_site_38	14.1857	+	1.22E-06	GGACTGCGCTGGCT
chromosome	907972	907985	PSPPH_3257_pwm_target_site_39	15.6714	+	6.59E-07	AGACAGTGCTGTCT
chromosome	907972	907985	PSPPH_3257_pwm_target_site_40	10.7571	-	4.00E-06	AGACAGCACTGTCT
chromosome	936385	936398	PSPPH_3257_pwm_target_site_41	9.15714	+	6.36E-06	TGATAACGCTGTCA
chromosome	958873	958886	PSPPH_3257_pwm_target_site_42	13.2286	-	1.70E-06	GGACAACGCTGACT
chromosome	958873	958886	PSPPH_3257_pwm_target_site_43	7.75714	+	9.93E-06	AGTCAGCGTTGTCC
chromosome	989296	989309	PSPPH_3257_pwm_target_site_44	7.85714	-	9.60E-06	AGACAACGCCATCT
chromosome	994581	994594	PSPPH_3257_pwm_target_site_45	8.88571	+	6.96E-06	GGGCAACGCTGTAC
chromosome	1021722	1021735	PSPPH_3257_pwm_target_site_46	11.6	+	3.01E-06	CGGTAGCGCTGCCT
chromosome	1021722	1021735	PSPPH_3257_pwm_target_site_47	8.18571	-	8.70E-06	AGGCAGCGCTACCG
chromosome	1052790	1052803	PSPPH_3257_pwm_target_site_48	8.82857	+	7.10E-06	TGGCGGCGCTGTCT
chromosome	1087012	1087025	PSPPH_3257_pwm_target_site_49	12.5857	-	2.11E-06	CGGCAGCGCTGGCC
chromosome	1098055	1098068	PSPPH_3257_pwm_target_site_50	10.4857	-	4.37E-06	GGGCAACGCTGGCG
chromosome	1106566	1106579	PSPPH_3257_pwm_target_site_51	12.3	-	2.37E-06	GGACTGCGCTGGCC
chromosome	1138577	1138590	PSPPH_3257_pwm_target_site_52	8.11429	-	8.92E-06	GGATAGAGCTGGCT
chromosome	1190638	1190651	PSPPH_3257_pwm_target_site_53	14.4571	+	1.05E-06	GGGCTGCGCTGGCT
chromosome	1192200	1192213	PSPPH_3257_pwm_target_site_54	12.2143	+	2.45E-06	AGGCTGCGCTGGCC
chromosome	1198208	1198221	PSPPH_3257_pwm_target_site_55	9.25714	+	6.19E-06	GGTCAGCGCTGGCA
chromosome	1216528	1216541	PSPPH_3257_pwm_target_site_56	9.31429	+	6.08E-06	TGACAGCGCTGGCA
chromosome	1226282	1226295	PSPPH_3257_pwm_target_site_57	13.6714	-	1.49E-06	AGATTACGCTGTCT
chromosome	1227363	1227376	PSPPH_3257_pwm_target_site_58	9.31429	-	6.08E-06	AGATAGCGATGGCT
chromosome	1262398	1262411	PSPPH_3257_pwm_target_site_59	9.01429	+	6.67E-06	AGGTAACGCAGGCT
chromosome	1291118	1291131	PSPPH_3257_pwm_target_site_60	19.2143	-	1.49E-07	AGATAGCGCTGGCC
chromosome	1291118	1291131	PSPPH_3257_pwm_target_site_61	15.7143	+	6.49E-07	GGCCAGCGCTATCT
chromosome	1295776	1295789	PSPPH_3257_pwm_target_site_62	19.2714	+	1.45E-07	AGGCAGCGCTGGCC
chromosome	1295776	1295789	PSPPH_3257_pwm_target_site_63	11.8571	-	2.77E-06	GGCCAGCGCTGCCT
chromosome	1305363	1305376	PSPPH_3257_pwm_target_site_64	9.25714	-	6.19E-06	GGGCAGCGCTGGAC
chromosome	1306904	1306917	PSPPH_3257_pwm_target_site_65	10.9714	-	3.72E-06	GCACAGCGCTGGCT
chromosome	1307057	1307070	PSPPH_3257_pwm_target_site_66	11.2571	-	3.36E-06	GGGCAACGCTATCG
chromosome	1312969	1312982	PSPPH_3257_pwm_target_site_67	8.8	-	7.16E-06	TGGCAGCGCTGACC
chromosome	1315303	1315316	PSPPH_3257_pwm_target_site_68	11.2714	+	3.34E-06	GGGTAGCGATGTCC
chromosome	1328590	1328603	PSPPH_3257_pwm_target_site_69	11.2286	-	3.39E-06	AGATGACGCTGTCT
chromosome	1382195	1382208	PSPPH_3257_pwm_target_site_70	9.5	-	5.77E-06	AGGTAGCGCTGACG
chromosome	1387936	1387949	PSPPH_3257_pwm_target_site_71	11.1143	+	3.53E-06	GGACAGCACTGTCT
chromosome	1387936	1387949	PSPPH_3257_pwm_target_site_72	13.7857	-	1.44E-06	AGACAGTGCTGTCC
chromosome	1398224	1398237	PSPPH_3257_pwm_target_site_73	21.1571	+	7.88E-08	AGGCAGCGCTGGCT
chromosome	1398224	1398237	PSPPH_3257_pwm_target_site_74	11.5	-	3.11E-06	AGCCAGCGCTGCCT
chromosome	1453258	1453271	PSPPH_3257_pwm_target_site_75	10.8714	-	3.84E-06	AGGCAGCGCTGGGT
chromosome	1456403	1456416	PSPPH_3257_pwm_target_site_76	9.55714	+	5.68E-06	TGGCAGCGCAGTCT
chromosome	1456707	1456720	PSPPH_3257_pwm_target_site_77	15.8429	-	6.11E-07	AGGTAGCGCTGGCA
chromosome	1460416	1460429	PSPPH_3257_pwm_target_site_78	10.7429	+	4.01E-06	AGCCTGCGCTGTCT
chromosome	1460416	1460429	PSPPH_3257_pwm_target_site_79	12.1143	-	2.54E-06	AGACAGCGCAGGCT
chromosome	1481060	1481073	PSPPH_3257_pwm_target_site_80	8.72857	-	7.33E-06	ACACAGCGCTGGCC
chromosome	1481060	1481073	PSPPH_3257_pwm_target_site_81	7.87143	+	9.58E-06	GGCCAGCGCTGTGT
chromosome	1530928	1530941	PSPPH_3257_pwm_target_site_82	8.05714	+	9.06E-06	TGGCTGCGCTGGCT
chromosome	1547456	1547469	PSPPH_3257_pwm_target_site_83	8.15714	-	8.79E-06	CGGCAGCGCTGACC
chromosome	1563955	1563968	PSPPH_3257_pwm_target_site_84	12.0143	-	2.62E-06	GGGCGGCGCTGGCT
chromosome	1566100	1566113	PSPPH_3257_pwm_target_site_85	8.27143	+	8.50E-06	GTGCAGCGCTGGCC
chromosome	1581640	1581653	PSPPH_3257_pwm_target_site_86	9.87143	+	5.21E-06	AGGCTGCGCTGTCG
chromosome	1611179	1611192	PSPPH_3257_pwm_target_site_87	7.9	-	9.53E-06	GGGCAACGCGATCT
chromosome	1624518	1624531	PSPPH_3257_pwm_target_site_88	12.7857	+	1.95E-06	AGGCAACGTTGTCT
chromosome	1625028	1625041	PSPPH_3257_pwm_target_site_89	9.98571	-	5.06E-06	AGGTGGCGCTGGCC
chromosome	1631204	1631217	PSPPH_3257_pwm_target_site_90	12.2143	+	2.45E-06	AGGCTGCGCTGGCC
chromosome	1635292	1635305	PSPPH_3257_pwm_target_site_91	8.44286	+	8.04E-06	TGGCAGCGCTATCG
chromosome	1646244	1646257	PSPPH_3257_pwm_target_site_92	15.3286	-	7.55E-07	TGGTAGCGCTGGCT
chromosome	1653690	1653703	PSPPH_3257_pwm_target_site_93	8.02857	+	9.12E-06	AGGTAGCGCTGGTT
chromosome	1690703	1690716	PSPPH_3257_pwm_target_site_94	12.5714	-	2.12E-06	GGGCTGCGCTGGCC
chromosome	1713696	1713709	PSPPH_3257_pwm_target_site_95	11.5286	-	3.07E-06	GGATAGCGCTCGCT
chromosome	1723379	1723392	PSPPH_3257_pwm_target_site_96	9.55714	-	5.68E-06	AGGTAGCGCTCGCC
chromosome	1773890	1773903	PSPPH_3257_pwm_target_site_97	7.94286	-	9.37E-06	GGTTTGCGCTGGCT
chromosome	1785212	1785225	PSPPH_3257_pwm_target_site_98	9.07143	+	6.57E-06	CGTCAGCGCTGTCC
chromosome	1785212	1785225	PSPPH_3257_pwm_target_site_99	9.37143	-	5.98E-06	GGACAGCGCTGACG
chromosome	1790704	1790717	PSPPH_3257_pwm_target_site_100	8.35714	+	8.25E-06	GGGTAGCGCTGCGT
chromosome	1811999	1812012	PSPPH_3257_pwm_target_site_101	9.04286	+	6.63E-06	GTGCAGCGCTATCC
chromosome	1824238	1824251	PSPPH_3257_pwm_target_site_102	11.4143	+	3.19E-06	GGGCAGGGCTGGCT
chromosome	1874610	1874623	PSPPH_3257_pwm_target_site_103	12.2	-	2.46E-06	AGGCAGCGCTGTGC
chromosome	1874610	1874623	PSPPH_3257_pwm_target_site_104	7.88571	+	9.56E-06	GCACAGCGCTGCCT
chromosome	1881394	1881407	PSPPH_3257_pwm_target_site_105	11.3571	+	3.25E-06	GGGTAGCGCTGGAT
chromosome	1901295	1901308	PSPPH_3257_pwm_target_site_106	11.7714	-	2.86E-06	AGACAACGCTGGCA
chromosome	1907636	1907649	PSPPH_3257_pwm_target_site_107	12.5714	+	2.12E-06	GGGCTGCGCTGGCC
chromosome	1914314	1914327	PSPPH_3257_pwm_target_site_108	21.5143	+	6.74E-08	GGGCAGCGCTGGCT
chromosome	1914314	1914327	PSPPH_3257_pwm_target_site_109	9.61429	-	5.59E-06	AGCCAGCGCTGCCC
chromosome	1953819	1953832	PSPPH_3257_pwm_target_site_110	8.24286	-	8.57E-06	AGGTAATGCTATCC
chromosome	1978506	1978519	PSPPH_3257_pwm_target_site_111	12.5857	+	2.11E-06	CGGCAGCGCTGGCC
chromosome	1991592	1991605	PSPPH_3257_pwm_target_site_112	7.92857	-	9.40E-06	GGGCAGCCCTGCCT
chromosome	1991741	1991754	PSPPH_3257_pwm_target_site_113	9.45714	-	5.83E-06	AGGCCGCGCTGGCC
chromosome	2010388	2010401	PSPPH_3257_pwm_target_site_114	9.52857	-	5.72E-06	TGATAGCGCTGGCA
chromosome	2016757	2016770	PSPPH_3257_pwm_target_site_115	8.44286	+	8.04E-06	TGGCAGCGCTATCG
chromosome	2075964	2075977	PSPPH_3257_pwm_target_site_116	8.02857	+	9.12E-06	AGGCACCGCAGTCT
chromosome	2132951	2132964	PSPPH_3257_pwm_target_site_117	8.4	-	8.14E-06	GGGCAGCGCGGTCA
chromosome	2144911	2144924	PSPPH_3257_pwm_target_site_118	8.9	-	6.91E-06	AGTCAGCGCTGGCA
chromosome	2176180	2176193	PSPPH_3257_pwm_target_site_119	12.2571	+	2.41E-06	AGGTAACGCTGGCA
chromosome	2214629	2214642	PSPPH_3257_pwm_target_site_120	12.3	+	2.37E-06	GGACAACGGTGTCT
chromosome	2232481	2232494	PSPPH_3257_pwm_target_site_121	10.3571	-	4.57E-06	GGACAGCGGTGTCA
chromosome	2232481	2232494	PSPPH_3257_pwm_target_site_122	8.6	+	7.63E-06	TGACACCGCTGTCC
chromosome	2252762	2252775	PSPPH_3257_pwm_target_site_123	8.17143	-	8.75E-06	CGATACCGCTGTCC
chromosome	2313935	2313948	PSPPH_3257_pwm_target_site_124	8.92857	-	6.84E-06	AGGCAGCGTTGTCG
chromosome	2325500	2325513	PSPPH_3257_pwm_target_site_125	8.65714	+	7.51E-06	TGGTAACGCTGCCT
chromosome	2337593	2337606	PSPPH_3257_pwm_target_site_126	12.9857	+	1.82E-06	AGGCGGCGCTGTCC
chromosome	2337593	2337606	PSPPH_3257_pwm_target_site_127	7.94286	-	9.37E-06	GGACAGCGCCGCCT
chromosome	2347436	2347449	PSPPH_3257_pwm_target_site_128	11.9143	+	2.73E-06	AGGTACCGCTGGCC
chromosome	2348377	2348390	PSPPH_3257_pwm_target_site_129	11.5571	-	3.07E-06	GGGCAGCGCTGACA
chromosome	2376466	2376479	PSPPH_3257_pwm_target_site_130	8.78571	+	7.19E-06	AGGTTGCGCTGGCA
chromosome	2378032	2378045	PSPPH_3257_pwm_target_site_131	11.5286	+	3.07E-06	TGGCAACGCTGGCT
chromosome	2384382	2384395	PSPPH_3257_pwm_target_site_132	9.94286	-	5.11E-06	AGGCAGCGCAAGCT
chromosome	2410076	2410089	PSPPH_3257_pwm_target_site_133	10.6571	-	4.12E-06	GGACAACGCCGTCT
chromosome	2431332	2431345	PSPPH_3257_pwm_target_site_134	8.17143	-	8.75E-06	GGGCAGCACTGGCT
chromosome	2437030	2437043	PSPPH_3257_pwm_target_site_135	8.9	+	6.91E-06	GGGCTGCGCAGTCT
chromosome	2442647	2442660	PSPPH_3257_pwm_target_site_136	14.9429	+	8.50E-07	GGCCAGCGCTGGCT
chromosome	2442647	2442660	PSPPH_3257_pwm_target_site_137	12.7	-	2.01E-06	AGCCAGCGCTGGCC
chromosome	2457902	2457915	PSPPH_3257_pwm_target_site_138	14.1	+	1.26E-06	AGGCTGCGCTGGCT
chromosome	2472194	2472207	PSPPH_3257_pwm_target_site_139	8.15714	+	8.79E-06	GCGCAGCGCTGCCT
chromosome	2492471	2492484	PSPPH_3257_pwm_target_site_140	9.5	+	5.77E-06	AGACGGCGCTGGCC
chromosome	2492471	2492484	PSPPH_3257_pwm_target_site_141	7.94286	-	9.37E-06	GGCCAGCGCCGTCT
chromosome	2502428	2502441	PSPPH_3257_pwm_target_site_142	11.3143	+	3.29E-06	GGACAGCGCTCGCT
chromosome	2515651	2515664	PSPPH_3257_pwm_target_site_143	8.91429	-	6.88E-06	GGATAACGCTGTGC
chromosome	2520340	2520353	PSPPH_3257_pwm_target_site_144	7.78571	-	9.83E-06	GGTCAGCGCCGTCT
chromosome	2524544	2524557	PSPPH_3257_pwm_target_site_145	12.0714	-	2.56E-06	GGACAGCCCTGTCC
chromosome	2524544	2524557	PSPPH_3257_pwm_target_site_146	12.4714	+	2.22E-06	GGACAGGGCTGTCC
chromosome	2548594	2548607	PSPPH_3257_pwm_target_site_147	10.3	+	4.63E-06	GGGCAGGGCTATCC
chromosome	2575622	2575635	PSPPH_3257_pwm_target_site_148	9	+	6.70E-06	AGATAGCGCCGGCC
chromosome	2578125	2578138	PSPPH_3257_pwm_target_site_149	9.5	-	5.77E-06	GGGCAATGCTGGCT
chromosome	2581564	2581577	PSPPH_3257_pwm_target_site_150	8.55714	+	7.75E-06	AGGCAGCGCTGTGA
chromosome	2591127	2591140	PSPPH_3257_pwm_target_site_151	9.31429	-	6.08E-06	GGGCAACGCTGCCA
chromosome	2633017	2633030	PSPPH_3257_pwm_target_site_152	14.1	+	1.26E-06	AGGCTGCGCTGGCT
chromosome	2640576	2640589	PSPPH_3257_pwm_target_site_153	8.24286	-	8.57E-06	TGACCGCGCTGTCT
chromosome	2640576	2640589	PSPPH_3257_pwm_target_site_154	7.77143	+	9.87E-06	AGACAGCGCGGTCA
chromosome	2644259	2644272	PSPPH_3257_pwm_target_site_155	10.0571	+	4.97E-06	CGATACCGCTGTCT
chromosome	2655764	2655777	PSPPH_3257_pwm_target_site_156	10.4857	+	4.37E-06	GGGCAACGCTGGCG
chromosome	2746985	2746998	PSPPH_3257_pwm_target_site_157	9.64286	+	5.55E-06	TGGCAACGCTGGCC
chromosome	2760044	2760057	PSPPH_3257_pwm_target_site_158	10.4857	+	4.37E-06	GGGCAACGCTGGCG
chromosome	2774657	2774670	PSPPH_3257_pwm_target_site_159	21.7286	-	6.23E-08	GGGTAGCGCTGGCT
chromosome	2780113	2780126	PSPPH_3257_pwm_target_site_160	10.0714	-	4.95E-06	AGGAAGCGCTGGCT
chromosome	2782869	2782882	PSPPH_3257_pwm_target_site_161	9.22857	+	6.23E-06	GGTCAGCGCAGTCT
chromosome	2789738	2789751	PSPPH_3257_pwm_target_site_162	11.8	-	2.81E-06	GGGTAGCGCTCGCT
chromosome	2793774	2793787	PSPPH_3257_pwm_target_site_163	9.28571	-	6.14E-06	AGATAGCGCTCGCC
chromosome	2811340	2811353	PSPPH_3257_pwm_target_site_164	15.7143	+	6.49E-07	GGACAGCGCTGGCA
chromosome	2811340	2811353	PSPPH_3257_pwm_target_site_165	9.87143	-	5.21E-06	TGCCAGCGCTGTCC
chromosome	2811584	2811597	PSPPH_3257_pwm_target_site_166	9.48571	-	5.79E-06	GGGCTGCGCTGCCC
chromosome	2811584	2811597	PSPPH_3257_pwm_target_site_167	7.77143	+	9.87E-06	GGGCAGCGCAGCCC
chromosome	2834848	2834861	PSPPH_3257_pwm_target_site_168	8.07143	-	9.00E-06	GGTCAGCGCTCTCT
chromosome	2897661	2897674	PSPPH_3257_pwm_target_site_169	8.05714	+	9.06E-06	GGGTAGCGCTTGCC
chromosome	2905463	2905476	PSPPH_3257_pwm_target_site_170	10.3714	+	4.52E-06	GGACAACCCTGTCT
chromosome	2927599	2927612	PSPPH_3257_pwm_target_site_171	9.1	+	6.49E-06	AGACAGCGCTTGCT
chromosome	2961742	2961755	PSPPH_3257_pwm_target_site_172	8.94286	+	6.81E-06	GGGCAGCGCTATTT
chromosome	2972707	2972720	PSPPH_3257_pwm_target_site_173	9.58571	+	5.64E-06	TGGCAGCGCTGGCA
chromosome	2973790	2973803	PSPPH_3257_pwm_target_site_174	9.11429	-	6.45E-06	CGGCAGCGGTGTCT
chromosome	2997478	2997491	PSPPH_3257_pwm_target_site_175	11.5	-	3.11E-06	GGATAGCGCTGACA
chromosome	3051624	3051637	PSPPH_3257_pwm_target_site_176	8.05714	-	9.06E-06	AGGCACCGCTGGCA
chromosome	3062805	3062818	PSPPH_3257_pwm_target_site_177	9.14286	+	6.39E-06	AGGCAGAGCTGTCC
chromosome	3062805	3062818	PSPPH_3257_pwm_target_site_178	7.78571	-	9.83E-06	GGACAGCTCTGCCT
chromosome	3062943	3062956	PSPPH_3257_pwm_target_site_179	8.27143	+	8.50E-06	GTGCAGCGCTGGCC
chromosome	3079255	3079268	PSPPH_3257_pwm_target_site_180	8.82857	+	7.10E-06	AGGTAACGCTGTGC
chromosome	3083971	3083984	PSPPH_3257_pwm_target_site_181	15.9286	-	5.87E-07	GGATAGCGCTGGCA
chromosome	3119205	3119218	PSPPH_3257_pwm_target_site_182	17.6286	-	3.10E-07	CGATAGCGCTGTCT
chromosome	3119205	3119218	PSPPH_3257_pwm_target_site_183	14.2143	+	1.21E-06	AGACAGCGCTATCG
chromosome	3126172	3126185	PSPPH_3257_pwm_target_site_184	10.4286	-	4.46E-06	GGATAACGCTGGCG
chromosome	3156993	3157006	PSPPH_3257_pwm_target_site_185	13.3714	-	1.62E-06	GTGCAGCGCTGTCT
chromosome	3179403	3179416	PSPPH_3257_pwm_target_site_186	8.17143	+	8.75E-06	GAGCAGCGCTGGCT
chromosome	3187322	3187335	PSPPH_3257_pwm_target_site_187	8.87143	-	7.00E-06	GGCTGGCGCTGTCT
chromosome	3215239	3215252	PSPPH_3257_pwm_target_site_188	10.3429	+	4.59E-06	GGGTGGCGCTGGCC
chromosome	3217209	3217222	PSPPH_3257_pwm_target_site_189	20.7857	+	9.90E-08	AGGCAACGCTGTCT
chromosome	3217209	3217222	PSPPH_3257_pwm_target_site_190	9.8	-	5.31E-06	AGACAGCGTTGCCT
chromosome	3221817	3221830	PSPPH_3257_pwm_target_site_191	13.5571	-	1.54E-06	GGGTGGCGCTGTCC
chromosome	3222441	3222454	PSPPH_3257_pwm_target_site_192	11.2571	-	3.36E-06	AGGCAACGCTGACC
chromosome	3225628	3225641	PSPPH_3257_pwm_target_site_193	10.8714	+	3.84E-06	AGGCAGCGCTGGGT
chromosome	3283824	3283837	PSPPH_3257_pwm_target_site_194	10.4857	-	4.37E-06	TGACACCGCTGTCT
chromosome	3283824	3283837	PSPPH_3257_pwm_target_site_195	10	+	5.04E-06	AGACAGCGGTGTCA
chromosome	3301226	3301239	PSPPH_3257_pwm_target_site_196	10.8429	+	3.89E-06	AGGTAGCGCTGCCG
chromosome	3301226	3301239	PSPPH_3257_pwm_target_site_197	8.94286	-	6.81E-06	CGGCAGCGCTACCT
chromosome	3327041	3327054	PSPPH_3257_pwm_target_site_198	9.71429	-	5.45E-06	AGATGGCGCTGGCC
chromosome	3338707	3338720	PSPPH_3257_pwm_target_site_199	9.05714	+	6.59E-06	AGCCAGCGCTGGCA
chromosome	3338707	3338720	PSPPH_3257_pwm_target_site_200	8.54286	-	7.78E-06	TGCCAGCGCTGGCT
chromosome	3354089	3354102	PSPPH_3257_pwm_target_site_201	8.14286	-	8.82E-06	GGGCTGCGCTGACC
chromosome	3356475	3356488	PSPPH_3257_pwm_target_site_202	8.44286	+	8.04E-06	TGGCAACGCTGCCT
chromosome	3362286	3362299	PSPPH_3257_pwm_target_site_203	10.1286	+	4.86E-06	GGGCGGCGCTGGCC
chromosome	3373843	3373856	PSPPH_3257_pwm_target_site_204	12.6714	+	2.05E-06	AGGCCGCGCTGTCC
chromosome	3405328	3405341	PSPPH_3257_pwm_target_site_205	12.8	+	1.94E-06	AGGTAGCGATGTCT
chromosome	3420349	3420362	PSPPH_3257_pwm_target_site_206	10.8286	+	3.90E-06	GGGCAATGCTGTCC
chromosome	3427700	3427713	PSPPH_3257_pwm_target_site_207	11.4429	+	3.16E-06	GGGTAGCGCTGGGT
chromosome	3454709	3454722	PSPPH_3257_pwm_target_site_208	10.5	+	4.36E-06	AGGCAGCGCAGGCC
chromosome	3461122	3461135	PSPPH_3257_pwm_target_site_209	13.0571	-	1.79E-06	GGCCAGCGCTGGCC
chromosome	3461122	3461135	PSPPH_3257_pwm_target_site_210	13.0571	+	1.79E-06	GGCCAGCGCTGGCC
chromosome	3473895	3473908	PSPPH_3257_pwm_target_site_211	8.27143	+	8.50E-06	GGCTAGGGCTGTCT
chromosome	3490611	3490624	PSPPH_3257_pwm_target_site_212	9.2	+	6.29E-06	AGGTAGCGCTGGGC
chromosome	3498368	3498381	PSPPH_3257_pwm_target_site_213	9.35714	+	6.01E-06	AGGTAGCGCTGTTC
chromosome	3526008	3526021	PSPPH_3257_pwm_target_site_214	9.88571	-	5.19E-06	GGGTTGCGTTGTCT
chromosome	3547012	3547025	PSPPH_3257_pwm_target_site_215	9.64286	+	5.55E-06	GGATGGCGCTGTCA
chromosome	3549002	3549015	PSPPH_3257_pwm_target_site_216	14.4571	-	1.05E-06	GGGCTGCGCTGGCT
chromosome	3560212	3560225	PSPPH_3257_pwm_target_site_217	9.42857	-	5.89E-06	GGTCAGCGGTGTCT
chromosome	3566329	3566342	PSPPH_3257_pwm_target_site_218	10.1857	+	4.78E-06	GGCCAGCGCTATCA
chromosome	3566329	3566342	PSPPH_3257_pwm_target_site_219	13.1714	-	1.72E-06	TGATAGCGCTGGCC
chromosome	3609493	3609506	PSPPH_3257_pwm_target_site_220	24.5857	+	9.99E-09	AGGTAGCGCTGTCT
chromosome	3609493	3609506	PSPPH_3257_pwm_target_site_221	15.3571	-	7.43E-07	AGACAGCGCTACCT
chromosome	3612753	3612766	PSPPH_3257_pwm_target_site_222	8.27143	-	8.50E-06	TGGTTGCGCTGGCT
chromosome	3632627	3632640	PSPPH_3257_pwm_target_site_223	8.82857	-	7.10E-06	TGGCGGCGCTGTCT
chromosome	3644604	3644617	PSPPH_3257_pwm_target_site_224	7.98571	+	9.26E-06	GGGCAGCGCAATCA
chromosome	3654066	3654079	PSPPH_3257_pwm_target_site_225	10.2	+	4.76E-06	AGTCAGCGCTGTCG
chromosome	3654066	3654079	PSPPH_3257_pwm_target_site_226	9.77143	-	5.35E-06	CGACAGCGCTGACT
chromosome	3663191	3663204	PSPPH_3257_pwm_target_site_227	7.9	+	9.53E-06	GAACAGCGCTGGCT
chromosome	3673202	3673215	PSPPH_3257_pwm_target_site_228	9.98571	-	5.06E-06	AGGTGGCGCTGGCC
chromosome	3694516	3694529	PSPPH_3257_pwm_target_site_229	10.8857	+	3.82E-06	TGGCAGCGCTGTCG
chromosome	3701254	3701267	PSPPH_3257_pwm_target_site_230	7.91429	-	9.47E-06	ATGCAGCGCTGGCC
chromosome	3726897	3726910	PSPPH_3257_pwm_target_site_231	8.27143	+	8.50E-06	TGGTTGCGCTGGCT
chromosome	3731240	3731253	PSPPH_3257_pwm_target_site_232	8.18571	-	8.70E-06	AGGAAGCGCTGGCC
chromosome	3740963	3740976	PSPPH_3257_pwm_target_site_233	9.28571	-	6.14E-06	GGATAGCGCTGGGC
chromosome	3745338	3745351	PSPPH_3257_pwm_target_site_234	8.87143	+	7.00E-06	GGGTAGTGCTGACT
chromosome	3746764	3746777	PSPPH_3257_pwm_target_site_235	7.88571	+	9.56E-06	GGCCTGCGCTGGCT
chromosome	3776345	3776358	PSPPH_3257_pwm_target_site_236	24.5857	+	9.99E-09	AGGTAGCGCTGTCT
chromosome	3776345	3776358	PSPPH_3257_pwm_target_site_237	15.3571	-	7.43E-07	AGACAGCGCTACCT
chromosome	3776508	3776521	PSPPH_3257_pwm_target_site_238	24.1	-	2.10E-08	AGACAGCGCTGTCT
chromosome	3776508	3776521	PSPPH_3257_pwm_target_site_239	24.1	+	2.10E-08	AGACAGCGCTGTCT
chromosome	3777086	3777099	PSPPH_3257_pwm_target_site_240	24.1	-	2.10E-08	AGACAGCGCTGTCT
chromosome	3777086	3777099	PSPPH_3257_pwm_target_site_241	24.1	+	2.10E-08	AGACAGCGCTGTCT
chromosome	3781444	3781457	PSPPH_3257_pwm_target_site_242	8.47143	+	7.98E-06	AGGCAGCGCTGTAA
chromosome	3789608	3789621	PSPPH_3257_pwm_target_site_243	8.57143	+	7.69E-06	CGGCAACGCTGTCA
chromosome	3812962	3812975	PSPPH_3257_pwm_target_site_244	14.3143	-	1.13E-06	AGGTTGCGCTGGCT
chromosome	3828246	3828259	PSPPH_3257_pwm_target_site_245	15.9857	-	5.71E-07	GGGCAGCGCTGGCA
chromosome	3886656	3886669	PSPPH_3257_pwm_target_site_246	7.91429	+	9.47E-06	ATGCAGCGCTGGCC
chromosome	3891064	3891077	PSPPH_3257_pwm_target_site_247	11.2714	-	3.34E-06	AGGCAGCGTTGGCC
chromosome	3891064	3891077	PSPPH_3257_pwm_target_site_248	8.27143	+	8.50E-06	GGCCAACGCTGCCT
chromosome	3893595	3893608	PSPPH_3257_pwm_target_site_249	10.5571	-	4.29E-06	GGTCAGCGCTGTCG
chromosome	3893595	3893608	PSPPH_3257_pwm_target_site_250	7.88571	+	9.56E-06	CGACAGCGCTGACC
chromosome	3894595	3894608	PSPPH_3257_pwm_target_site_251	8.05714	+	9.06E-06	TGGCTGCGCTGGCT
chromosome	3904960	3904973	PSPPH_3257_pwm_target_site_252	14.9143	+	8.59E-07	AGGCACCGCTGTCC
chromosome	3904960	3904973	PSPPH_3257_pwm_target_site_253	9.58571	-	5.64E-06	GGACAGCGGTGCCT
chromosome	3910860	3910873	PSPPH_3257_pwm_target_site_254	11	+	3.68E-06	AGCCAACGCTGGCT
chromosome	3994811	3994824	PSPPH_3257_pwm_target_site_255	15.1143	+	8.05E-07	TGGCAGCGCTGGCT
chromosome	4006660	4006673	PSPPH_3257_pwm_target_site_256	12.2143	-	2.45E-06	AGGCTGCGCTGGCC
chromosome	4006864	4006877	PSPPH_3257_pwm_target_site_257	9	+	6.70E-06	GGACAGCGCTCTCA
chromosome	4010962	4010975	PSPPH_3257_pwm_target_site_258	8.88571	+	6.96E-06	GAATAGCGCTATCT
chromosome	4030829	4030842	PSPPH_3257_pwm_target_site_259	13.5857	+	1.53E-06	GTGTAGCGCTGTCT
chromosome	4056599	4056612	PSPPH_3257_pwm_target_site_260	8.27143	+	8.50E-06	GTGCAGCGCTGGCC
chromosome	4099290	4099303	PSPPH_3257_pwm_target_site_261	8.41429	-	8.10E-06	GGGCACCGCTACCT
chromosome	4099290	4099303	PSPPH_3257_pwm_target_site_262	7.82857	+	9.69E-06	AGGTAGCGGTGCCC
chromosome	4154816	4154829	PSPPH_3257_pwm_target_site_263	9.41429	+	5.90E-06	GGGCATCGCTGGCC
chromosome	4156657	4156670	PSPPH_3257_pwm_target_site_264	9.41429	+	5.90E-06	GGGCATCGCTGGCC
chromosome	4162352	4162365	PSPPH_3257_pwm_target_site_265	9.77143	+	5.35E-06	CGGCAACGCTATCC
chromosome	4165049	4165062	PSPPH_3257_pwm_target_site_266	8.14286	-	8.82E-06	GGGCTGCGCTGACC
chromosome	4167894	4167907	PSPPH_3257_pwm_target_site_267	8.32857	+	8.34E-06	GGTTAGCGCTATCG
chromosome	4203855	4203868	PSPPH_3257_pwm_target_site_268	14.2143	+	1.21E-06	AGGTAGCGCTGTAT
chromosome	4220528	4220541	PSPPH_3257_pwm_target_site_269	10.8714	-	3.84E-06	GCGCAACGCTGTCT
chromosome	4257440	4257453	PSPPH_3257_pwm_target_site_270	8.71429	-	7.37E-06	GGGCAGCGGTGTCG
chromosome	4286631	4286644	PSPPH_3257_pwm_target_site_271	8	-	9.22E-06	GGGTGGCGCTGTCG
chromosome	4308342	4308355	PSPPH_3257_pwm_target_site_272	8.72857	+	7.33E-06	TGGTCGCGCTGTCT
chromosome	4320670	4320683	PSPPH_3257_pwm_target_site_273	15.6857	-	6.56E-07	AGGCAACGCTGGCC
chromosome	4350916	4350929	PSPPH_3257_pwm_target_site_274	16.5429	-	4.53E-07	GGGCAGCGCTGCCC
chromosome	4350916	4350929	PSPPH_3257_pwm_target_site_275	16.5429	+	4.53E-07	GGGCAGCGCTGCCC
chromosome	4362941	4362954	PSPPH_3257_pwm_target_site_276	10.1571	-	4.81E-06	GGAAAGCGCTGGCT
chromosome	4363878	4363891	PSPPH_3257_pwm_target_site_277	14.4429	+	1.06E-06	GGGCAGCGCTGTGT
chromosome	4401259	4401272	PSPPH_3257_pwm_target_site_278	9.35714	-	6.01E-06	GGATATCGCTGGCC
chromosome	4448483	4448496	PSPPH_3257_pwm_target_site_279	8.92857	-	6.84E-06	GGGTAGCGGTGTCG
chromosome	4449052	4449065	PSPPH_3257_pwm_target_site_280	9.05714	+	6.59E-06	AGGCATCGCTGGCC
chromosome	4460009	4460022	PSPPH_3257_pwm_target_site_281	10.4429	-	4.43E-06	AGATAGCGCAGGCC
chromosome	4460009	4460022	PSPPH_3257_pwm_target_site_282	8.65714	+	7.51E-06	GGCCTGCGCTATCT
chromosome	4501894	4501907	PSPPH_3257_pwm_target_site_283	10.1143	+	4.87E-06	CGGCACCGCTGTCT
chromosome	4502974	4502987	PSPPH_3257_pwm_target_site_284	14.9429	-	8.50E-07	GGCCAGCGCTGGCT
chromosome	4502974	4502987	PSPPH_3257_pwm_target_site_285	12.7	+	2.01E-06	AGCCAGCGCTGGCC
chromosome	4507574	4507587	PSPPH_3257_pwm_target_site_286	7.91429	-	9.47E-06	AGGTAGCGCTGCAT
chromosome	4519436	4519449	PSPPH_3257_pwm_target_site_287	19.2714	-	1.45E-07	AGGCAGCGCTGGCC
chromosome	4519436	4519449	PSPPH_3257_pwm_target_site_288	11.8571	+	2.77E-06	GGCCAGCGCTGCCT
chromosome	4568775	4568788	PSPPH_3257_pwm_target_site_289	12.5857	+	2.11E-06	CGGCAGCGCTGGCC
chromosome	4576620	4576633	PSPPH_3257_pwm_target_site_290	7.95714	+	9.34E-06	TGGCAGCGCTGTAT
chromosome	4594213	4594226	PSPPH_3257_pwm_target_site_291	11.3429	-	3.27E-06	AGGCCGCGCTGGCT
chromosome	4602159	4602172	PSPPH_3257_pwm_target_site_292	8.05714	-	9.06E-06	GGGCAGCGCTGCAT
chromosome	4625892	4625905	PSPPH_3257_pwm_target_site_293	9.2	+	6.29E-06	AGGTAGCGCTGGGC
chromosome	4642422	4642435	PSPPH_3257_pwm_target_site_294	10.8714	-	3.84E-06	GGACAGCGCTGGAT
chromosome	4648167	4648180	PSPPH_3257_pwm_target_site_295	8.98571	-	6.72E-06	AGGTAGCCCTGGCC
chromosome	4653522	4653535	PSPPH_3257_pwm_target_site_296	13.2286	-	1.70E-06	TGGCAGCGCTGGCC
chromosome	4656135	4656148	PSPPH_3257_pwm_target_site_297	11.2714	+	3.34E-06	AGGCACCGCTGTCA
chromosome	4678173	4678186	PSPPH_3257_pwm_target_site_298	17.0143	-	3.76E-07	GGACAGCGCTGTCG
chromosome	4678173	4678186	PSPPH_3257_pwm_target_site_299	15.5286	+	7.01E-07	CGACAGCGCTGTCC
chromosome	4693720	4693733	PSPPH_3257_pwm_target_site_300	8.18571	+	8.70E-06	GGGCAGCGGTATCA
chromosome	4703063	4703076	PSPPH_3257_pwm_target_site_301	8.92857	-	6.84E-06	GCGCAGCGCTGTCA
chromosome	4725000	4725013	PSPPH_3257_pwm_target_site_302	13.2286	-	1.70E-06	TGGCAGCGCTGGCC
chromosome	4776224	4776237	PSPPH_3257_pwm_target_site_303	8.94286	+	6.81E-06	AGATAACGATGTCT
chromosome	4823042	4823055	PSPPH_3257_pwm_target_site_304	12.8	-	1.94E-06	TGGCAGCGCTGTCA
chromosome	4831190	4831203	PSPPH_3257_pwm_target_site_305	8.4	-	8.14E-06	GGGTAGCGGTATCA
chromosome	4846082	4846095	PSPPH_3257_pwm_target_site_306	12.1857	+	2.47E-06	GGGCAGGGCTATCT
chromosome	4898714	4898727	PSPPH_3257_pwm_target_site_307	8.92857	+	6.84E-06	GGGCGGCGCTGCCT
chromosome	4899275	4899288	PSPPH_3257_pwm_target_site_308	9.68571	-	5.48E-06	CGGCAGCGTTGTCT
chromosome	4966254	4966267	PSPPH_3257_pwm_target_site_309	11.0857	+	3.56E-06	AGGTAGCGCTGGGT
chromosome	4976750	4976763	PSPPH_3257_pwm_target_site_310	8.51429	-	7.88E-06	GGGCAGCGCAGTCG
chromosome	4989374	4989387	PSPPH_3257_pwm_target_site_311	17.3	+	3.40E-07	AGACAACGCTGGCT
chromosome	4989374	4989387	PSPPH_3257_pwm_target_site_312	9.8	-	5.31E-06	AGCCAGCGTTGTCT
chromosome	5002595	5002608	PSPPH_3257_pwm_target_site_313	9.45714	-	5.83E-06	AGGCCGCGCTGGCC
chromosome	5033954	5033967	PSPPH_3257_pwm_target_site_314	17.2857	+	3.41E-07	GGGCAGCGCTGTCG
chromosome	5033954	5033967	PSPPH_3257_pwm_target_site_315	9.22857	-	6.23E-06	CGACAGCGCTGCCC
chromosome	5066413	5066426	PSPPH_3257_pwm_target_site_316	8.82857	+	7.10E-06	TGGCGGCGCTGTCT
chromosome	5099785	5099798	PSPPH_3257_pwm_target_site_317	8.54286	-	7.78E-06	GGGAAGCGCTGGCC
chromosome	5117531	5117544	PSPPH_3257_pwm_target_site_318	8.84286	+	7.05E-06	AGATAGCGCTGGAC
chromosome	5121076	5121089	PSPPH_3257_pwm_target_site_319	21.7286	-	6.23E-08	GGGTAGCGCTGGCT
chromosome	5196720	5196733	PSPPH_3257_pwm_target_site_320	8.27143	+	8.50E-06	TGGTTGCGCTGGCT
chromosome	5199673	5199686	PSPPH_3257_pwm_target_site_321	11.4	+	3.19E-06	AGGAAGCGCTGTCC
chromosome	5228486	5228499	PSPPH_3257_pwm_target_site_322	10.6286	-	4.20E-06	GGACGGCGCTATCC
chromosome	5228486	5228499	PSPPH_3257_pwm_target_site_323	12.5714	+	2.12E-06	GGATAGCGCCGTCC
chromosome	5232381	5232394	PSPPH_3257_pwm_target_site_324	12.2714	-	2.40E-06	AGGCATCGCTGTCC
chromosome	5248168	5248181	PSPPH_3257_pwm_target_site_325	8.82857	-	7.10E-06	TGGCGGCGCTGTCT
chromosome	5252876	5252889	PSPPH_3257_pwm_target_site_326	9	-	6.70E-06	ACGCAGCGCTGGCC
chromosome	5265263	5265276	PSPPH_3257_pwm_target_site_327	9.98571	+	5.06E-06	AGGTGGCGCTGGCC
chromosome	5280623	5280636	PSPPH_3257_pwm_target_site_328	9.1	-	6.49E-06	GGGCTGCGGTGTCT
chromosome	5302271	5302284	PSPPH_3257_pwm_target_site_329	10.6286	+	4.20E-06	AGGCAGCGCTGCCG
chromosome	5302271	5302284	PSPPH_3257_pwm_target_site_330	11.3857	-	3.21E-06	CGGCAGCGCTGCCT
chromosome	5326454	5326467	PSPPH_3257_pwm_target_site_331	14.4571	+	1.05E-06	GGGCTGCGCTGGCT
chromosome	5341689	5341702	PSPPH_3257_pwm_target_site_332	8.68571	+	7.44E-06	CGATTGCGCTGTCC
chromosome	5342498	5342511	PSPPH_3257_pwm_target_site_333	8.24286	-	8.57E-06	GGACAGCGCAGTCG
chromosome	5342498	5342511	PSPPH_3257_pwm_target_site_334	8.47143	+	7.98E-06	CGACTGCGCTGTCC
chromosome	5343362	5343375	PSPPH_3257_pwm_target_site_335	9.38571	-	5.94E-06	GGGCCGCGCTGTCA
chromosome	5344328	5344341	PSPPH_3257_pwm_target_site_336	12.5571	-	2.13E-06	GGGCAGCGCTGTGC
chromosome	5344820	5344833	PSPPH_3257_pwm_target_site_337	9.37143	-	5.98E-06	AGGCAGCGCTTGCT
chromosome	5364542	5364555	PSPPH_3257_pwm_target_site_338	10.0286	-	5.00E-06	GGGTCGCGCTGGCC
chromosome	5379194	5379207	PSPPH_3257_pwm_target_site_339	9.57143	-	5.66E-06	GCGTAGCGCTGGCC
chromosome	5449281	5449294	PSPPH_3257_pwm_target_site_340	8.71429	-	7.37E-06	AGATAGCCCTGGCC
chromosome	5471647	5471660	PSPPH_3257_pwm_target_site_341	7.91429	+	9.47E-06	AGAAAGCGCTGGCC
chromosome	5477756	5477769	PSPPH_3257_pwm_target_site_342	12.6714	-	2.05E-06	AGGCCGCGCTGTCC
chromosome	5480291	5480304	PSPPH_3257_pwm_target_site_343	9.3	-	6.12E-06	AGGTCACGCTGTCC
chromosome	5511945	5511958	PSPPH_3257_pwm_target_site_344	10.3571	-	4.57E-06	TGGCAGCGCTATCA
chromosome	5515153	5515166	PSPPH_3257_pwm_target_site_345	11.2143	-	3.42E-06	GTACAGCGCTGTCC
chromosome	5515153	5515166	PSPPH_3257_pwm_target_site_346	12.2	+	2.46E-06	GGACAGCGCTGTAC
chromosome	5692862	5692875	PSPPH_3257_pwm_target_site_347	8.15714	-	8.79E-06	GCGCAGCGCTGCCT
chromosome	5694127	5694140	PSPPH_3257_pwm_target_site_348	14.8714	-	8.63E-07	AGGCGGCGCTGTCT
chromosome	5703401	5703414	PSPPH_3257_pwm_target_site_349	16.2571	-	5.11E-07	GGGTAACGCTGGCC
chromosome	5742228	5742241	PSPPH_3257_pwm_target_site_350	8.24286	+	8.57E-06	AGGCAAGGCTATCT
chromosome	5762783	5762796	PSPPH_3257_pwm_target_site_351	9.47143	-	5.81E-06	GGCCAACGCTGGCC
chromosome	5770389	5770402	PSPPH_3257_pwm_target_site_352	7.84286	-	9.66E-06	GGGCAGCGATGGCC
chromosome	5780297	5780310	PSPPH_3257_pwm_target_site_353	8.82857	-	7.10E-06	TGGCGGCGCTGTCT
chromosome	5787734	5787747	PSPPH_3257_pwm_target_site_354	11.2714	+	3.34E-06	TGGCTGCGCTGTCT
chromosome	5791888	5791901	PSPPH_3257_pwm_target_site_355	9.47143	+	5.81E-06	GGGTAGCTCTGGCC
chromosome	5823644	5823657	PSPPH_3257_pwm_target_site_356	7.8	+	9.77E-06	CGGCAGCGCTATCG
chromosome	5824774	5824787	PSPPH_3257_pwm_target_site_357	12.2714	-	2.40E-06	AGGCATCGCTGTCC
chromosome	5854695	5854708	PSPPH_3257_pwm_target_site_358	8.98571	-	6.72E-06	AGGCAGCGCTGGGC
chromosome	5858321	5858334	PSPPH_3257_pwm_target_site_359	12.4	+	2.27E-06	GGGCAACGCTGGCA
chromosome	5858804	5858817	PSPPH_3257_pwm_target_site_360	10.0286	+	5.00E-06	GGTTAGCGCTGCCC
chromosome	5858804	5858817	PSPPH_3257_pwm_target_site_361	12.7571	-	1.98E-06	GGGCAGCGCTAACC
chromosome	5867264	5867277	PSPPH_3257_pwm_target_site_362	8.38571	-	8.18E-06	TGTCAGCGCTGGCT
chromosome	5872151	5872164	PSPPH_3257_pwm_target_site_363	8.94286	+	6.81E-06	CGGCAGCGCTGGCA
chromosome	5883662	5883675	PSPPH_3257_pwm_target_site_364	9.14286	-	6.39E-06	AGGCAGAGCTGTCC
chromosome	5883662	5883675	PSPPH_3257_pwm_target_site_365	7.78571	+	9.83E-06	GGACAGCTCTGCCT
chromosome	5891472	5891485	PSPPH_3257_pwm_target_site_366	7.88571	+	9.56E-06	TGGTAGCGCTGGCG
chromosome	5894270	5894283	PSPPH_3257_pwm_target_site_367	8.92857	-	6.84E-06	GCGCAGCGCTGTCA
chromosome	5925158	5925171	PSPPH_3257_pwm_target_site_368	8.38571	+	8.18E-06	GGGTAGCGCTGGTT
large_plasmid	3631	3644	PSPPH_3257_pwm_target_site_369	13.0857	-	1.78E-06	GGATAACGTTGTCT
large_plasmid	3631	3644	PSPPH_3257_pwm_target_site_370	8.18571	+	8.70E-06	AGACAACGTTATCC
large_plasmid	5645	5658	PSPPH_3257_pwm_target_site_371	11.9571	+	2.68E-06	AGATAACGCAGTCT
large_plasmid	46935	46948	PSPPH_3257_pwm_target_site_372	11.1429	-	3.50E-06	GGATAGTGCTGGCC
large_plasmid	54478	54491	PSPPH_3257_pwm_target_site_373	9.9	-	5.16E-06	CGGTAGCGTTGTCT
large_plasmid	60401	60414	PSPPH_3257_pwm_target_site_374	13.0857	-	1.78E-06	GGATAACGTTGTCT
large_plasmid	60401	60414	PSPPH_3257_pwm_target_site_375	8.18571	+	8.70E-06	AGACAACGTTATCC
large_plasmid	62415	62428	PSPPH_3257_pwm_target_site_376	11.9571	+	2.68E-06	AGATAACGCAGTCT
large_plasmid	66747	66760	PSPPH_3257_pwm_target_site_377	8.05714	-	9.06E-06	GGCCAGGGCTGTCT
large_plasmid	66747	66760	PSPPH_3257_pwm_target_site_378	8.5	+	7.90E-06	AGACAGCCCTGGCC
small_plasmid	9845	9858	PSPPH_3257_pwm_target_site_379	11.4857	-	3.13E-06	AGGTAGCGTTGGCC
