# Supplementary material for: A compendium of DNA-binding specificities of transcription factors in Pseudomonas syringae
Source: Nat Commun. 2020 Oct 2;11:4947. doi: 10.1038/s41467-020-18744-7 (PMC7532196; doi:10.1038/s41467-020-18744-7)
Supplement: Supplementary file 5 — Supplementary Data 2 [file 41467_2020_18744_MOESM5_ESM.zip › all_TF_pwm_target_sites_bed/PSPPH_3278_pwm_target_site_info_bed6_plus.bed]

chrom	start	end	name	score	strand	p_value	matched_sequence
chromosome	149199	149212	PSPPH_3278_pwm_target_site_1	15.1607	+	1.93E-06	ACGAACCAGTTCGT
chromosome	149199	149212	PSPPH_3278_pwm_target_site_2	15.1607	-	1.93E-06	ACGAACTGGTTCGT
chromosome	933437	933450	PSPPH_3278_pwm_target_site_3	13.7143	-	7.22E-06	ACTACCTCGGCAGT
chromosome	933437	933450	PSPPH_3278_pwm_target_site_4	13.7143	+	7.22E-06	ACTGCCGAGGTAGT
chromosome	1589369	1589382	PSPPH_3278_pwm_target_site_5	14.2679	+	4.51E-06	ACTATCGCGTTCGC
chromosome	1589369	1589382	PSPPH_3278_pwm_target_site_6	14.2679	-	4.51E-06	GCGAACGCGATAGT
chromosome	2464693	2464706	PSPPH_3278_pwm_target_site_7	15.9196	-	8.54E-07	ACGAACCGGTTAGT
chromosome	2464693	2464706	PSPPH_3278_pwm_target_site_8	15.9196	+	8.54E-07	ACTAACCGGTTCGT
chromosome	2894718	2894731	PSPPH_3278_pwm_target_site_9	14.5804	+	3.37E-06	ACGAACCCGTGAGT
chromosome	2894718	2894731	PSPPH_3278_pwm_target_site_10	14.5804	-	3.37E-06	ACTCACGGGTTCGT
chromosome	3505635	3505648	PSPPH_3278_pwm_target_site_11	14.625	+	3.30E-06	ACGAACCCGGTAGG
chromosome	3505635	3505648	PSPPH_3278_pwm_target_site_12	14.625	-	3.30E-06	CCTACCGGGTTCGT
chromosome	3638940	3638953	PSPPH_3278_pwm_target_site_13	15.2321	-	1.79E-06	ACTACCGAGTTCGG
chromosome	3638940	3638953	PSPPH_3278_pwm_target_site_14	15.2321	+	1.79E-06	CCGAACTCGGTAGT
chromosome	3728943	3728956	PSPPH_3278_pwm_target_site_15	13.8571	-	6.48E-06	ACGACCGGGTGAGT
chromosome	3728943	3728956	PSPPH_3278_pwm_target_site_16	13.8571	+	6.48E-06	ACTCACCCGGTCGT
chromosome	4039721	4039734	PSPPH_3278_pwm_target_site_17	15.1875	-	1.89E-06	ACGATCCCGTTAGT
chromosome	4039721	4039734	PSPPH_3278_pwm_target_site_18	15.1875	+	1.89E-06	ACTAACGGGATCGT
chromosome	4309150	4309163	PSPPH_3278_pwm_target_site_19	14.0446	+	5.48E-06	ACTAAGTCGGTAGT
chromosome	4309150	4309163	PSPPH_3278_pwm_target_site_20	14.0446	-	5.48E-06	ACTACCGACTTAGT
chromosome	4675206	4675219	PSPPH_3278_pwm_target_site_21	16.7679	+	3.41E-07	ACGAACGAGGTAGT
chromosome	4675206	4675219	PSPPH_3278_pwm_target_site_22	16.7679	-	3.41E-07	ACTACCTCGTTCGT
chromosome	4758311	4758324	PSPPH_3278_pwm_target_site_23	13.7054	+	7.35E-06	AATAACGCGATAGT
chromosome	4758311	4758324	PSPPH_3278_pwm_target_site_24	13.7054	-	7.35E-06	ACTATCGCGTTATT
chromosome	5638685	5638698	PSPPH_3278_pwm_target_site_25	13.3571	+	9.96E-06	ACGAACGCGCTCGT
chromosome	5638685	5638698	PSPPH_3278_pwm_target_site_26	13.3571	-	9.96E-06	ACGAGCGCGTTCGT
chromosome	5831674	5831687	PSPPH_3278_pwm_target_site_27	13.8661	+	6.41E-06	ACGAACTCGGTCGG
chromosome	5831674	5831687	PSPPH_3278_pwm_target_site_28	13.8661	-	6.41E-06	CCGACCGAGTTCGT
