# Supplementary material for: A compendium of DNA-binding specificities of transcription factors in Pseudomonas syringae
Source: Nat Commun. 2020 Oct 2;11:4947. doi: 10.1038/s41467-020-18744-7 (PMC7532196; doi:10.1038/s41467-020-18744-7)
Supplement: Supplementary file 5 — Supplementary Data 2 [file 41467_2020_18744_MOESM5_ESM.zip › all_TF_pwm_target_sites_bed/PSPPH_3285_pwm_target_site_info_bed6_plus.bed]

chrom	start	end	name	score	strand	p_value	matched_sequence
chromosome	160447	160456	PSPPH_3285_pwm_target_site_1	14.25	+	5.14E-06	ATGGATCCAA
chromosome	160447	160456	PSPPH_3285_pwm_target_site_2	14.25	-	5.14E-06	TTGGATCCAT
chromosome	160739	160748	PSPPH_3285_pwm_target_site_3	19.5	-	1.11E-06	TTGGATCCAA
chromosome	160739	160748	PSPPH_3285_pwm_target_site_4	19.5	+	1.11E-06	TTGGATCCAA
chromosome	717328	717337	PSPPH_3285_pwm_target_site_5	14.25	+	5.14E-06	ATGGATCCAA
chromosome	717328	717337	PSPPH_3285_pwm_target_site_6	14.25	-	5.14E-06	TTGGATCCAT
chromosome	2177151	2177160	PSPPH_3285_pwm_target_site_7	13.6184	+	8.77E-06	GTGGATCCAA
chromosome	2177151	2177160	PSPPH_3285_pwm_target_site_8	13.6579	-	7.86E-06	TTGGATCCAC
chromosome	2767059	2767068	PSPPH_3285_pwm_target_site_9	19.5	-	1.11E-06	TTGGATCCAA
chromosome	2767059	2767068	PSPPH_3285_pwm_target_site_10	19.5	+	1.11E-06	TTGGATCCAA
chromosome	2812043	2812052	PSPPH_3285_pwm_target_site_11	12.1579	-	9.68E-06	TTGGGTCCAA
chromosome	3302602	3302611	PSPPH_3285_pwm_target_site_12	13.6184	-	8.77E-06	GTGGATCCAA
chromosome	3302602	3302611	PSPPH_3285_pwm_target_site_13	13.6579	+	7.86E-06	TTGGATCCAC
chromosome	3381216	3381225	PSPPH_3285_pwm_target_site_14	19.5	-	1.11E-06	TTGGATCCAA
chromosome	3381216	3381225	PSPPH_3285_pwm_target_site_15	19.5	+	1.11E-06	TTGGATCCAA
chromosome	4295097	4295106	PSPPH_3285_pwm_target_site_16	14.8421	-	2.92E-06	TTGGATCCAG
chromosome	4295097	4295106	PSPPH_3285_pwm_target_site_17	14.8816	+	2.02E-06	CTGGATCCAA
chromosome	4312486	4312495	PSPPH_3285_pwm_target_site_18	13.8947	+	6.95E-06	TTGGATCCCA
chromosome	4312486	4312495	PSPPH_3285_pwm_target_site_19	13.9079	-	6.05E-06	TGGGATCCAA
chromosome	5761099	5761108	PSPPH_3285_pwm_target_site_20	14.25	+	5.14E-06	ATGGATCCAA
chromosome	5761099	5761108	PSPPH_3285_pwm_target_site_21	14.25	-	5.14E-06	TTGGATCCAT
