# Supplementary material for: A compendium of DNA-binding specificities of transcription factors in Pseudomonas syringae
Source: Nat Commun. 2020 Oct 2;11:4947. doi: 10.1038/s41467-020-18744-7 (PMC7532196; doi:10.1038/s41467-020-18744-7)
Supplement: Supplementary file 5 — Supplementary Data 2 [file 41467_2020_18744_MOESM5_ESM.zip › all_TF_pwm_target_sites_bed/PSPPH_3294_pwm_target_site_info_bed6_plus.bed]

chrom	start	end	name	score	strand	p_value	matched_sequence
chromosome	55599	55614	PSPPH_3294_pwm_target_site_1	8.56579	+	1.90E-06	CTGACAGAAATGGCAG
chromosome	55599	55614	PSPPH_3294_pwm_target_site_2	7.63158	-	2.58E-06	CTGCCATTTCTGTCAG
chromosome	410189	410204	PSPPH_3294_pwm_target_site_3	2.76316	+	9.59E-06	GTGACATTTTTGTTCG
chromosome	410189	410204	PSPPH_3294_pwm_target_site_4	4.02632	-	7.03E-06	CGAACAAAAATGTCAC
chromosome	713805	713820	PSPPH_3294_pwm_target_site_5	10.3289	-	9.82E-07	CTGACACAATTGCCAT
chromosome	853034	853049	PSPPH_3294_pwm_target_site_6	3.67105	+	7.69E-06	GTGACATCTATGCCAG
chromosome	853034	853049	PSPPH_3294_pwm_target_site_7	4.10526	-	6.87E-06	CTGGCATAGATGTCAC
chromosome	854435	854450	PSPPH_3294_pwm_target_site_8	8.76316	-	1.76E-06	CTGACAATACTGCCAT
chromosome	889464	889479	PSPPH_3294_pwm_target_site_9	3.56579	-	7.89E-06	CTGGCAATCTTGTCAC
chromosome	889464	889479	PSPPH_3294_pwm_target_site_10	3.73684	+	7.59E-06	GTGACAAGATTGCCAG
chromosome	1301960	1301975	PSPPH_3294_pwm_target_site_11	8.67105	-	1.83E-06	CTGTCATTTCTGTCAG
chromosome	1301960	1301975	PSPPH_3294_pwm_target_site_12	9.53947	+	1.29E-06	CTGACAGAAATGACAG
chromosome	1361900	1361915	PSPPH_3294_pwm_target_site_13	10.5921	+	9.16E-07	CTGACATTGCTGTCAG
chromosome	1361900	1361915	PSPPH_3294_pwm_target_site_14	10.8947	-	8.43E-07	CTGACAGCAATGTCAG
chromosome	1452381	1452396	PSPPH_3294_pwm_target_site_15	3.64474	+	7.74E-06	CTGACCTATCTGTCAT
chromosome	1604587	1604602	PSPPH_3294_pwm_target_site_16	8.42105	-	1.99E-06	CCGACATTATTGCCAG
chromosome	1604587	1604602	PSPPH_3294_pwm_target_site_17	8.52632	+	1.93E-06	CTGGCAATAATGTCGG
chromosome	1644070	1644085	PSPPH_3294_pwm_target_site_18	6.67105	+	3.49E-06	CTGGCAAATTCGTCAT
chromosome	1680767	1680782	PSPPH_3294_pwm_target_site_19	3.56579	-	7.89E-06	GTCACAAATATGACAG
chromosome	1680767	1680782	PSPPH_3294_pwm_target_site_20	3.65789	+	7.72E-06	CTGTCATATTTGTGAC
chromosome	1823336	1823351	PSPPH_3294_pwm_target_site_21	4.94737	-	5.65E-06	TTGAAAATATTGTCAT
chromosome	1993846	1993861	PSPPH_3294_pwm_target_site_22	4.93421	+	5.67E-06	CTGTCATTAGTGTCAC
chromosome	1993846	1993861	PSPPH_3294_pwm_target_site_23	5.02632	-	5.58E-06	GTGACACTAATGACAG
chromosome	2172903	2172918	PSPPH_3294_pwm_target_site_24	3.60526	+	7.82E-06	CTAACAAATTTTTCAC
chromosome	2368217	2368232	PSPPH_3294_pwm_target_site_25	15.8026	-	1.95E-07	CTGTCATTTATGTCAG
chromosome	2368217	2368232	PSPPH_3294_pwm_target_site_26	16.6711	+	1.58E-07	CTGACATAAATGACAG
chromosome	2728881	2728896	PSPPH_3294_pwm_target_site_27	9.21053	+	1.48E-06	CGGGCATTATTGTCAG
chromosome	2728881	2728896	PSPPH_3294_pwm_target_site_28	9.73684	-	1.19E-06	CTGACAATAATGCCCG
chromosome	2739225	2739240	PSPPH_3294_pwm_target_site_29	5.76316	-	4.65E-06	GTGGCAATATTGTCCG
chromosome	2739225	2739240	PSPPH_3294_pwm_target_site_30	6.31579	+	3.93E-06	CGGACAATATTGCCAC
chromosome	2758321	2758336	PSPPH_3294_pwm_target_site_31	4.32895	-	6.51E-06	CGGACATATAAGTCAG
chromosome	2758321	2758336	PSPPH_3294_pwm_target_site_32	4.32895	+	6.51E-06	CTGACTTATATGTCCG
chromosome	3306630	3306645	PSPPH_3294_pwm_target_site_33	6.09211	-	4.20E-06	CTGACAGATTTTTCAT
chromosome	3380575	3380590	PSPPH_3294_pwm_target_site_34	12.2632	+	5.45E-07	CTGACAATATTGACCG
chromosome	3380575	3380590	PSPPH_3294_pwm_target_site_35	12	-	5.88E-07	CGGTCAATATTGTCAG
chromosome	3397456	3397471	PSPPH_3294_pwm_target_site_36	6.82895	-	3.30E-06	CTGTCAAATTAGTCAT
chromosome	3533920	3533935	PSPPH_3294_pwm_target_site_37	3.67105	-	7.69E-06	CTGACAATCATGTCGT
chromosome	3722791	3722806	PSPPH_3294_pwm_target_site_38	7.18421	-	2.95E-06	CGGACATTAATGTCCG
chromosome	3722791	3722806	PSPPH_3294_pwm_target_site_39	7.18421	+	2.95E-06	CGGACATTAATGTCCG
chromosome	3752365	3752380	PSPPH_3294_pwm_target_site_40	4.63158	+	6.06E-06	CTGACAGTTATCTCAT
chromosome	3817820	3817835	PSPPH_3294_pwm_target_site_41	14.8289	-	2.87E-07	ATGACAAAAATGTCAT
chromosome	3817820	3817835	PSPPH_3294_pwm_target_site_42	13.9079	+	3.64E-07	ATGACATTTTTGTCAT
chromosome	4137727	4137742	PSPPH_3294_pwm_target_site_43	5.39474	+	5.11E-06	CTGACAATATCCTCAT
chromosome	4382322	4382337	PSPPH_3294_pwm_target_site_44	9.17105	-	1.49E-06	CTGACATTGTTGCCAT
chromosome	4411338	4411353	PSPPH_3294_pwm_target_site_45	3.26316	+	8.51E-06	CTGACCTTGTTGTCAC
chromosome	4411338	4411353	PSPPH_3294_pwm_target_site_46	3.53947	-	7.94E-06	GTGACAACAAGGTCAG
chromosome	4562639	4562654	PSPPH_3294_pwm_target_site_47	6.42105	+	3.76E-06	CTGACAATGAAGTCAT
chromosome	4592401	4592416	PSPPH_3294_pwm_target_site_48	4.46053	+	6.33E-06	GTGACAGTTTTGTCCG
chromosome	4592401	4592416	PSPPH_3294_pwm_target_site_49	5.72368	-	4.69E-06	CGGACAAAACTGTCAC
chromosome	4841507	4841522	PSPPH_3294_pwm_target_site_50	12.3421	+	5.34E-07	CTGACAACTTTCTCAG
chromosome	4841507	4841522	PSPPH_3294_pwm_target_site_51	11.0789	-	7.91E-07	CTGAGAAAGTTGTCAG
chromosome	4846737	4846752	PSPPH_3294_pwm_target_site_52	2.78947	+	9.53E-06	CTGACAGTATTGACCG
chromosome	4846737	4846752	PSPPH_3294_pwm_target_site_53	2.84211	-	9.42E-06	CGGTCAATACTGTCAG
chromosome	4852680	4852695	PSPPH_3294_pwm_target_site_54	6.55263	-	3.61E-06	CTAACAATTATGTCCT
chromosome	4883877	4883892	PSPPH_3294_pwm_target_site_55	9.03947	+	1.58E-06	CTGACAGAAATGCCAG
chromosome	4883877	4883892	PSPPH_3294_pwm_target_site_56	8.22368	-	2.14E-06	CTGGCATTTCTGTCAG
chromosome	4916635	4916650	PSPPH_3294_pwm_target_site_57	5.07895	+	5.50E-06	CGGACATTAATGCCAT
chromosome	5044968	5044983	PSPPH_3294_pwm_target_site_58	3.10526	-	8.86E-06	GTGACAATTTGGCCAG
chromosome	5044968	5044983	PSPPH_3294_pwm_target_site_59	3.84211	+	7.35E-06	CTGGCCAAATTGTCAC
chromosome	5069945	5069960	PSPPH_3294_pwm_target_site_60	9.92105	-	1.12E-06	GTGACATAGATGTCAT
chromosome	5069945	5069960	PSPPH_3294_pwm_target_site_61	2.64474	+	9.82E-06	ATGACATCTATGTCAC
chromosome	5078276	5078291	PSPPH_3294_pwm_target_site_62	3.80263	+	7.43E-06	CCGACAGTTTTGTCAC
chromosome	5078276	5078291	PSPPH_3294_pwm_target_site_63	4.38158	-	6.43E-06	GTGACAAAACTGTCGG
chromosome	5116893	5116908	PSPPH_3294_pwm_target_site_64	8.67105	-	1.83E-06	CTGTCATTTCTGTCAG
chromosome	5116893	5116908	PSPPH_3294_pwm_target_site_65	9.53947	+	1.29E-06	CTGACAGAAATGACAG
chromosome	5125907	5125922	PSPPH_3294_pwm_target_site_66	4.05263	-	6.99E-06	CTGGGATATTTGTCAT
chromosome	5159918	5159933	PSPPH_3294_pwm_target_site_67	2.89474	+	9.31E-06	CTGACATTATTTTCTT
chromosome	5246031	5246046	PSPPH_3294_pwm_target_site_68	6.61842	-	3.55E-06	CGGACATTTATGGCAG
chromosome	5246031	5246046	PSPPH_3294_pwm_target_site_69	6.89474	+	3.23E-06	CTGCCATAAATGTCCG
chromosome	5406636	5406651	PSPPH_3294_pwm_target_site_70	3.64474	-	7.74E-06	CTGACGGTAATGTCAT
chromosome	5498522	5498537	PSPPH_3294_pwm_target_site_71	7.88158	-	2.37E-06	CTAACAGTATTGTCAT
chromosome	5613424	5613439	PSPPH_3294_pwm_target_site_72	5.64474	-	4.79E-06	CTGACGTATTTGTCGG
chromosome	5613424	5613439	PSPPH_3294_pwm_target_site_73	5.96053	+	4.37E-06	CCGACAAATACGTCAG
chromosome	5892699	5892714	PSPPH_3294_pwm_target_site_74	17.0132	+	1.37E-07	CTGACAAAATTGTCGT
chromosome	5892699	5892714	PSPPH_3294_pwm_target_site_75	9.09211	-	1.54E-06	ACGACAATTTTGTCAG
small_plasmid	42640	42655	PSPPH_3294_pwm_target_site_76	3.35526	-	8.33E-06	CTGACAATAAAGTCGT
