# Supplementary material for: A compendium of DNA-binding specificities of transcription factors in Pseudomonas syringae
Source: Nat Commun. 2020 Oct 2;11:4947. doi: 10.1038/s41467-020-18744-7 (PMC7532196; doi:10.1038/s41467-020-18744-7)
Supplement: Supplementary file 5 — Supplementary Data 2 [file 41467_2020_18744_MOESM5_ESM.zip › all_TF_pwm_target_sites_bed/PSPPH_3297_pwm1_target_site_info_bed6_plus.bed]

chrom	start	end	name	score	strand	p_value	matched_sequence
chromosome	768622	768638	PSPPH_3297_pwm1_target_site_1	14	+	3.09E-06	TAGTTAGATAGCTATCG
chromosome	910301	910317	PSPPH_3297_pwm1_target_site_2	13.4	-	5.78E-06	TAGTGAACTATCTAACT
chromosome	2321802	2321818	PSPPH_3297_pwm1_target_site_3	14.1692	+	2.57E-06	TCATTAGTAACCTAACT
chromosome	2321803	2321819	PSPPH_3297_pwm1_target_site_4	13.8385	-	3.67E-06	CAGTTAGGTTACTAATG
chromosome	2328292	2328308	PSPPH_3297_pwm1_target_site_5	13.7077	-	4.21E-06	TAATTCGGTTTCTAATG
chromosome	3117614	3117630	PSPPH_3297_pwm1_target_site_6	14.1385	+	2.66E-06	TAGTTACAAAACTATCG
chromosome	3297099	3297115	PSPPH_3297_pwm1_target_site_7	14.0077	-	3.06E-06	TAGTGTGCTATCTAACG
chromosome	3607733	3607749	PSPPH_3297_pwm1_target_site_8	12.8769	+	9.73E-06	TAATTATCATTCAAATT
chromosome	3821137	3821153	PSPPH_3297_pwm1_target_site_9	15.4692	-	5.60E-07	TAGTATGCTAACTAATA
chromosome	3821140	3821156	PSPPH_3297_pwm1_target_site_10	13	+	8.62E-06	TAGTTAGCATACTACTA
chromosome	4092001	4092017	PSPPH_3297_pwm1_target_site_11	14.2538	-	2.33E-06	TAGTAAGCAAGCTAATA
chromosome	4123573	4123589	PSPPH_3297_pwm1_target_site_12	12.8615	-	9.87E-06	TCATTACCAACCGAATG
chromosome	4764814	4764830	PSPPH_3297_pwm1_target_site_13	13.1923	-	7.13E-06	TCATGAGCTACCTAACG
chromosome	4968493	4968509	PSPPH_3297_pwm1_target_site_14	13.8077	+	3.78E-06	TTATTAGCTTCCTATCG
