# Supplementary material for: A compendium of DNA-binding specificities of transcription factors in Pseudomonas syringae
Source: Nat Commun. 2020 Oct 2;11:4947. doi: 10.1038/s41467-020-18744-7 (PMC7532196; doi:10.1038/s41467-020-18744-7)
Supplement: Supplementary file 5 — Supplementary Data 2 [file 41467_2020_18744_MOESM5_ESM.zip › all_TF_pwm_target_sites_bed/PSPPH_3297_pwm2_target_site_info_bed6_plus.bed]

chrom	start	end	name	score	strand	p_value	matched_sequence
chromosome	371509	371524	PSPPH_3297_pwm2_target_site_1	14.5844	-	3.99E-06	ATAGTTGGCATCCTAT
chromosome	371509	371524	PSPPH_3297_pwm2_target_site_2	14.6883	+	3.62E-06	ATAGGATGCCAACTAT
chromosome	3117613	3117628	PSPPH_3297_pwm2_target_site_3	14.5195	+	4.25E-06	ATAGTTACAAAACTAT
chromosome	3117613	3117628	PSPPH_3297_pwm2_target_site_4	14.5195	-	4.25E-06	ATAGTTTTGTAACTAT
chromosome	3821139	3821154	PSPPH_3297_pwm2_target_site_5	17.1169	+	2.44E-07	TTAGTTAGCATACTAC
chromosome	3821139	3821154	PSPPH_3297_pwm2_target_site_6	17.1948	-	2.18E-07	GTAGTATGCTAACTAA
chromosome	4092003	4092018	PSPPH_3297_pwm2_target_site_7	16.6104	-	4.50E-07	TTAGTAAGCAAGCTAA
chromosome	4092003	4092018	PSPPH_3297_pwm2_target_site_8	16.6364	+	4.36E-07	TTAGCTTGCTTACTAA
chromosome	4485367	4485382	PSPPH_3297_pwm2_target_site_9	14.7662	+	3.37E-06	ATCGTTAGCGTCCTAT
chromosome	4485367	4485382	PSPPH_3297_pwm2_target_site_10	14.8701	-	3.05E-06	ATAGGACGCTAACGAT
chromosome	4631691	4631706	PSPPH_3297_pwm2_target_site_11	13.6494	+	9.37E-06	ATCGTTTGGTAGCGAT
chromosome	4631691	4631706	PSPPH_3297_pwm2_target_site_12	13.6623	-	9.27E-06	ATCGCTACCAAACGAT
chromosome	4968492	4968507	PSPPH_3297_pwm2_target_site_13	13.7143	-	8.86E-06	ATAGGAAGCTAATAAA
chromosome	5341319	5341334	PSPPH_3297_pwm2_target_site_14	13.974	-	7.04E-06	ATAGTTAGGGAGCTAT
chromosome	5341319	5341334	PSPPH_3297_pwm2_target_site_15	13.987	+	6.95E-06	ATAGCTCCCTAACTAT
