# Supplementary material for: A compendium of DNA-binding specificities of transcription factors in Pseudomonas syringae
Source: Nat Commun. 2020 Oct 2;11:4947. doi: 10.1038/s41467-020-18744-7 (PMC7532196; doi:10.1038/s41467-020-18744-7)
Supplement: Supplementary file 5 — Supplementary Data 2 [file 41467_2020_18744_MOESM5_ESM.zip › all_TF_pwm_target_sites_bed/PSPPH_3385_pwm1_target_site_info_bed6_plus.bed]

chrom	start	end	name	score	strand	p_value	matched_sequence
chromosome	455513	455522	PSPPH_3385_pwm1_target_site_1	13.9655	+	4.09E-06	CTGTGTACAA
chromosome	1262794	1262803	PSPPH_3385_pwm1_target_site_2	13.4655	+	8.76E-06	TTGTGTACAA
chromosome	1795694	1795703	PSPPH_3385_pwm1_target_site_3	13.6207	-	7.41E-06	CTGTATACAC
chromosome	2067679	2067688	PSPPH_3385_pwm1_target_site_4	13.9655	-	4.09E-06	TTGTATACAA
chromosome	2067679	2067688	PSPPH_3385_pwm1_target_site_5	13.9655	+	4.09E-06	TTGTATACAA
chromosome	2067883	2067892	PSPPH_3385_pwm1_target_site_6	13.8103	-	6.31E-06	CTGTACACAA
chromosome	2068401	2068410	PSPPH_3385_pwm1_target_site_7	13.9655	+	4.09E-06	CTGTGTACAA
chromosome	2409939	2409948	PSPPH_3385_pwm1_target_site_8	13.4655	+	8.76E-06	TTGTGTACAA
chromosome	3178949	3178958	PSPPH_3385_pwm1_target_site_9	14.4655	-	1.35E-06	CTGTATACAA
chromosome	4410324	4410333	PSPPH_3385_pwm1_target_site_10	13.9138	-	5.20E-06	CTGTATACAG
chromosome	4410324	4410333	PSPPH_3385_pwm1_target_site_11	13.9138	+	5.20E-06	CTGTATACAG
chromosome	4810564	4810573	PSPPH_3385_pwm1_target_site_12	13.4655	-	8.76E-06	TTGTGTACAA
chromosome	4811847	4811856	PSPPH_3385_pwm1_target_site_13	13.4655	-	8.76E-06	TTGTGTACAA
chromosome	5242771	5242780	PSPPH_3385_pwm1_target_site_14	13.9138	-	5.20E-06	CTGTATACAG
chromosome	5242771	5242780	PSPPH_3385_pwm1_target_site_15	13.9138	+	5.20E-06	CTGTATACAG
chromosome	5285270	5285279	PSPPH_3385_pwm1_target_site_16	13.9655	+	4.09E-06	CTGTGTACAA
chromosome	5690920	5690929	PSPPH_3385_pwm1_target_site_17	13.9655	-	4.09E-06	CTGTGTACAA
chromosome	5745669	5745678	PSPPH_3385_pwm1_target_site_18	13.8103	+	6.31E-06	CTGTACACAA
