# Supplementary material for: A compendium of DNA-binding specificities of transcription factors in Pseudomonas syringae
Source: Nat Commun. 2020 Oct 2;11:4947. doi: 10.1038/s41467-020-18744-7 (PMC7532196; doi:10.1038/s41467-020-18744-7)
Supplement: Supplementary file 5 — Supplementary Data 2 [file 41467_2020_18744_MOESM5_ESM.zip › all_TF_pwm_target_sites_bed/PSPPH_3385_pwm2_target_site_info_bed6_plus.bed]

chrom	start	end	name	score	strand	p_value	matched_sequence
chromosome	1166197	1166216	PSPPH_3385_pwm2_target_site_1	13.4483	-	1.61E-06	CGTACTCATTCCTGTCTACG
chromosome	1166197	1166216	PSPPH_3385_pwm2_target_site_2	13.6724	+	1.49E-06	CGTAGACAGGAATGAGTACG
chromosome	1526619	1526638	PSPPH_3385_pwm2_target_site_3	15.0172	+	9.28E-07	TGTGCTCACCATCGAATACA
chromosome	1526619	1526638	PSPPH_3385_pwm2_target_site_4	15.3621	-	8.18E-07	TGTATTCGATGGTGAGCACA
chromosome	1636881	1636900	PSPPH_3385_pwm2_target_site_5	11.7241	+	2.81E-06	TGGACTCGGGGTTGAGTACG
chromosome	1636881	1636900	PSPPH_3385_pwm2_target_site_6	11.8621	-	2.69E-06	CGTACTCAACCCCGAGTCCA
chromosome	2143518	2143537	PSPPH_3385_pwm2_target_site_7	8.25862	+	7.80E-06	CGGGTTCATGTCGGTATCCA
chromosome	2143518	2143537	PSPPH_3385_pwm2_target_site_8	9.27586	-	5.85E-06	TGGATACCGACATGAACCCG
chromosome	2274566	2274585	PSPPH_3385_pwm2_target_site_9	8.2069	-	7.91E-06	TGTGGTCGACGGCGTACACG
chromosome	2274566	2274585	PSPPH_3385_pwm2_target_site_10	8.34483	+	7.61E-06	CGTGTACGCCGTCGACCACA
chromosome	2323183	2323202	PSPPH_3385_pwm2_target_site_11	11.431	+	3.07E-06	CGTATTCCTCAACGAATACT
chromosome	2323183	2323202	PSPPH_3385_pwm2_target_site_12	9.46552	-	5.54E-06	AGTATTCGTTGAGGAATACG
chromosome	2501303	2501322	PSPPH_3385_pwm2_target_site_13	7.39655	+	9.90E-06	TGTATTCGAAGCCATGCACG
chromosome	3064930	3064949	PSPPH_3385_pwm2_target_site_14	12.8966	-	1.93E-06	CGTGTACTCGCGGGTATACG
chromosome	3064930	3064949	PSPPH_3385_pwm2_target_site_15	15.2069	+	8.66E-07	CGTATACCCGCGAGTACACG
chromosome	3080956	3080975	PSPPH_3385_pwm2_target_site_16	14.0172	+	1.32E-06	CGTGTTCACTACCGAATCCA
chromosome	3080956	3080975	PSPPH_3385_pwm2_target_site_17	14.2759	-	1.21E-06	TGGATTCGGTAGTGAACACG
chromosome	3130244	3130263	PSPPH_3385_pwm2_target_site_18	7.39655	-	9.90E-06	CGTGCTCGGGGCCGTGCACA
chromosome	3408951	3408970	PSPPH_3385_pwm2_target_site_19	10.6552	-	3.90E-06	TTTATACCGGTTCGAATCCA
chromosome	3408951	3408970	PSPPH_3385_pwm2_target_site_20	8.48276	+	7.32E-06	TGGATTCGAACCGGTATAAA
chromosome	3420087	3420106	PSPPH_3385_pwm2_target_site_21	12.3966	+	2.27E-06	CGGGTACTTTGCTGAATACG
chromosome	3420087	3420106	PSPPH_3385_pwm2_target_site_22	13.8448	-	1.40E-06	CGTATTCAGCAAAGTACCCG
chromosome	3596008	3596027	PSPPH_3385_pwm2_target_site_23	10.1379	-	4.55E-06	TTTATTCAACGATGACTACA
chromosome	3596008	3596027	PSPPH_3385_pwm2_target_site_24	10.2759	+	4.36E-06	TGTAGTCATCGTTGAATAAA
chromosome	3912488	3912507	PSPPH_3385_pwm2_target_site_25	16.2931	+	5.74E-07	CGTATTCATGGGGGTATCCG
chromosome	3912488	3912507	PSPPH_3385_pwm2_target_site_26	16.8793	-	4.55E-07	CGGATACCCCCATGAATACG
chromosome	4218236	4218255	PSPPH_3385_pwm2_target_site_27	11.0517	+	3.45E-06	CGTGGTCGGCGCCGAATACA
chromosome	4218236	4218255	PSPPH_3385_pwm2_target_site_28	11.3621	-	3.14E-06	TGTATTCGGCGCCGACCACG
chromosome	4536499	4536518	PSPPH_3385_pwm2_target_site_29	7.75862	-	8.96E-06	TGTATTTCTCGATGAACACG
chromosome	4649460	4649479	PSPPH_3385_pwm2_target_site_30	10.1207	-	4.57E-06	TGTATTCGCCCAGGTAAACG
chromosome	4649460	4649479	PSPPH_3385_pwm2_target_site_31	12.2586	+	2.37E-06	CGTTTACCTGGGCGAATACA
chromosome	4839952	4839971	PSPPH_3385_pwm2_target_site_32	9.15517	-	6.05E-06	TGTGTACGCGAATGTCCACG
chromosome	4839952	4839971	PSPPH_3385_pwm2_target_site_33	9.60345	+	5.32E-06	CGTGGACATTCGCGTACACA
chromosome	4993483	4993502	PSPPH_3385_pwm2_target_site_34	8.43103	+	7.43E-06	TGGACACTTTGCAGAGTACG
chromosome	4993483	4993502	PSPPH_3385_pwm2_target_site_35	9.18966	-	5.99E-06	CGTACTCTGCAAAGTGTCCA
chromosome	5173269	5173288	PSPPH_3385_pwm2_target_site_36	11.3103	-	3.19E-06	TGTATTCCTTTCTATATCCA
chromosome	5173269	5173288	PSPPH_3385_pwm2_target_site_37	9.55172	+	5.40E-06	TGGATATAGAAAGGAATACA
chromosome	5472756	5472775	PSPPH_3385_pwm2_target_site_38	11.7069	+	2.82E-06	TGGAGTCGTGGGTGAATACG
chromosome	5472756	5472775	PSPPH_3385_pwm2_target_site_39	11.9828	-	2.59E-06	CGTATTCACCCACGACTCCA
chromosome	5509986	5510005	PSPPH_3385_pwm2_target_site_40	12.6897	+	2.06E-06	CGTACACCCACTGGAATACG
chromosome	5509986	5510005	PSPPH_3385_pwm2_target_site_41	13.3103	-	1.68E-06	CGTATTCCAGTGGGTGTACG
chromosome	5690921	5690940	PSPPH_3385_pwm2_target_site_42	11.4138	-	3.09E-06	TGTTTACTGGCCTGTGTACA
chromosome	5690921	5690940	PSPPH_3385_pwm2_target_site_43	12.0517	+	2.53E-06	TGTACACAGGCCAGTAAACA
chromosome	5921373	5921392	PSPPH_3385_pwm2_target_site_44	10.8448	-	3.68E-06	TGGTTACGCCATCGAATACG
chromosome	5921373	5921392	PSPPH_3385_pwm2_target_site_45	11.6552	+	2.87E-06	CGTATTCGATGGCGTAACCA
large_plasmid	47703	47722	PSPPH_3385_pwm2_target_site_46	9.10345	+	6.14E-06	CGTGGACCCCGAGGTATACA
large_plasmid	47703	47722	PSPPH_3385_pwm2_target_site_47	9.43103	-	5.59E-06	TGTATACCTCGGGGTCCACG
small_plasmid	12637	12656	PSPPH_3385_pwm2_target_site_48	14.7759	+	1.01E-06	TGGATACGTCACAGAATCCA
small_plasmid	12637	12656	PSPPH_3385_pwm2_target_site_49	15.2414	-	8.55E-07	TGGATTCTGTGACGTATCCA
