# Supplementary material for: A compendium of DNA-binding specificities of transcription factors in Pseudomonas syringae
Source: Nat Commun. 2020 Oct 2;11:4947. doi: 10.1038/s41467-020-18744-7 (PMC7532196; doi:10.1038/s41467-020-18744-7)
Supplement: Supplementary file 5 — Supplementary Data 2 [file 41467_2020_18744_MOESM5_ESM.zip › all_TF_pwm_target_sites_bed/PSPPH_3471_pwm_target_site_info_bed6_plus.bed]

chrom	start	end	name	score	strand	p_value	matched_sequence
chromosome	138946	138965	PSPPH_3471_pwm_target_site_1	14.2195	-	6.35E-06	GAGCCGCAAAGCCCCGTCCC
chromosome	138946	138965	PSPPH_3471_pwm_target_site_2	14.2195	+	6.35E-06	GGGACGGGGCTTTGCGGCTC
chromosome	238621	238640	PSPPH_3471_pwm_target_site_3	14.3537	+	5.74E-06	GAGGCGCAGGATTGTAGCGC
chromosome	238621	238640	PSPPH_3471_pwm_target_site_4	14.3537	-	5.74E-06	GCGCTACAATCCTGCGCCTC
chromosome	303406	303425	PSPPH_3471_pwm_target_site_5	14.6951	-	4.49E-06	GCGACAGAAAATTGCGCCCC
chromosome	303406	303425	PSPPH_3471_pwm_target_site_6	14.6951	+	4.49E-06	GGGGCGCAATTTTCTGTCGC
chromosome	405473	405492	PSPPH_3471_pwm_target_site_7	15.1951	-	3.15E-06	GAGACACCCATTGGCGGCCC
chromosome	405473	405492	PSPPH_3471_pwm_target_site_8	15.1951	+	3.15E-06	GGGCCGCCAATGGGTGTCTC
chromosome	405891	405910	PSPPH_3471_pwm_target_site_9	14.4756	+	5.37E-06	GAGACAGATCCTTGTGGCGC
chromosome	405891	405910	PSPPH_3471_pwm_target_site_10	14.4756	-	5.37E-06	GCGCCACAAGGATCTGTCTC
chromosome	465687	465706	PSPPH_3471_pwm_target_site_11	14.2195	+	6.35E-06	GAGTCGCGCTCCAGCGTCGC
chromosome	465687	465706	PSPPH_3471_pwm_target_site_12	14.2195	-	6.35E-06	GCGACGCTGGAGCGCGACTC
chromosome	1451610	1451629	PSPPH_3471_pwm_target_site_13	15.3415	+	2.75E-06	GAGACGAAAGGCTTTATCTC
chromosome	1451610	1451629	PSPPH_3471_pwm_target_site_14	15.3415	-	2.75E-06	GAGATAAAGCCTTTCGTCTC
chromosome	1467250	1467269	PSPPH_3471_pwm_target_site_15	13.7317	-	9.05E-06	GAGATACTGAAGCGCGACTC
chromosome	1467250	1467269	PSPPH_3471_pwm_target_site_16	13.7317	+	9.05E-06	GAGTCGCGCTTCAGTATCTC
chromosome	1478659	1478678	PSPPH_3471_pwm_target_site_17	13.9634	-	7.54E-06	GGGACCGACGCTCGCGTCAC
chromosome	1478659	1478678	PSPPH_3471_pwm_target_site_18	13.9634	+	7.54E-06	GTGACGCGAGCGTCGGTCCC
chromosome	1791043	1791062	PSPPH_3471_pwm_target_site_19	15.0366	+	3.52E-06	GAGATACCTTCCCGGGTCCC
chromosome	1791043	1791062	PSPPH_3471_pwm_target_site_20	15.0366	-	3.52E-06	GGGACCCGGGAAGGTATCTC
chromosome	2047339	2047358	PSPPH_3471_pwm_target_site_21	13.7073	+	9.10E-06	GGGATGCTGGATTTCGACCC
chromosome	2047339	2047358	PSPPH_3471_pwm_target_site_22	13.7073	-	9.10E-06	GGGTCGAAATCCAGCATCCC
chromosome	2068872	2068891	PSPPH_3471_pwm_target_site_23	16.2073	-	1.40E-06	GAGACGGATGCCTGCACCTC
chromosome	2068872	2068891	PSPPH_3471_pwm_target_site_24	16.2073	+	1.40E-06	GAGGTGCAGGCATCCGTCTC
chromosome	2277916	2277935	PSPPH_3471_pwm_target_site_25	15.5244	+	2.37E-06	GAGTCGCAGTACCGCGACCC
chromosome	2277916	2277935	PSPPH_3471_pwm_target_site_26	15.5244	-	2.37E-06	GGGTCGCGGTACTGCGACTC
chromosome	2338092	2338111	PSPPH_3471_pwm_target_site_27	15.561	-	2.29E-06	GAGACACACCCGCCTGGCTC
chromosome	2338092	2338111	PSPPH_3471_pwm_target_site_28	15.561	+	2.29E-06	GAGCCAGGCGGGTGTGTCTC
chromosome	2521207	2521226	PSPPH_3471_pwm_target_site_29	14.2683	-	6.05E-06	GCGACGCTATCTCGCAGCCC
chromosome	2521207	2521226	PSPPH_3471_pwm_target_site_30	14.2683	+	6.05E-06	GGGCTGCGAGATAGCGTCGC
chromosome	2706669	2706688	PSPPH_3471_pwm_target_site_31	15.5122	-	2.42E-06	GAGACTCGAACTCGCGACCC
chromosome	2706669	2706688	PSPPH_3471_pwm_target_site_32	15.5122	+	2.42E-06	GGGTCGCGAGTTCGAGTCTC
chromosome	2838275	2838294	PSPPH_3471_pwm_target_site_33	16.1829	-	1.42E-06	GAGGCGCAGGCCTGAGCCTC
chromosome	2838275	2838294	PSPPH_3471_pwm_target_site_34	16.1829	+	1.42E-06	GAGGCTCAGGCCTGCGCCTC
chromosome	3072139	3072158	PSPPH_3471_pwm_target_site_35	13.9512	-	7.64E-06	GAGGCGCAGGACTGAGTACC
chromosome	3072139	3072158	PSPPH_3471_pwm_target_site_36	13.9512	+	7.64E-06	GGTACTCAGTCCTGCGCCTC
chromosome	3245831	3245850	PSPPH_3471_pwm_target_site_37	16.1951	+	1.41E-06	GAGACTGGAGCTGGCATCTC
chromosome	3245831	3245850	PSPPH_3471_pwm_target_site_38	16.1951	-	1.41E-06	GAGATGCCAGCTCCAGTCTC
chromosome	3287481	3287500	PSPPH_3471_pwm_target_site_39	15.9756	-	1.67E-06	GGGACGCAGTCATATGCCCC
chromosome	3287481	3287500	PSPPH_3471_pwm_target_site_40	15.9756	+	1.67E-06	GGGGCATATGACTGCGTCCC
chromosome	3405947	3405966	PSPPH_3471_pwm_target_site_41	14.0244	+	7.32E-06	GAGACAAAACCGGCCGCCTC
chromosome	3405947	3405966	PSPPH_3471_pwm_target_site_42	14.0244	-	7.32E-06	GAGGCGGCCGGTTTTGTCTC
chromosome	3599474	3599493	PSPPH_3471_pwm_target_site_43	15.7195	-	2.07E-06	GCGACGCAGTAATGCGTCGC
chromosome	3599474	3599493	PSPPH_3471_pwm_target_site_44	15.7195	+	2.07E-06	GCGACGCATTACTGCGTCGC
chromosome	3723218	3723237	PSPPH_3471_pwm_target_site_45	14.2439	+	6.14E-06	GAGTCGCAACACTGCGCCAC
chromosome	3723218	3723237	PSPPH_3471_pwm_target_site_46	14.2439	-	6.14E-06	GTGGCGCAGTGTTGCGACTC
chromosome	4028410	4028429	PSPPH_3471_pwm_target_site_47	14.6098	+	4.79E-06	GAGACTCGTGAGTGCAGCTC
chromosome	4028410	4028429	PSPPH_3471_pwm_target_site_48	14.6098	-	4.79E-06	GAGCTGCACTCACGAGTCTC
chromosome	4144191	4144210	PSPPH_3471_pwm_target_site_49	17.3902	+	4.86E-07	GAGGCGCATTCCTGCGGCCC
chromosome	4144191	4144210	PSPPH_3471_pwm_target_site_50	17.3902	-	4.86E-07	GGGCCGCAGGAATGCGCCTC
chromosome	4168456	4168475	PSPPH_3471_pwm_target_site_51	15.5122	+	2.42E-06	GAGACTCGAACTCGCGACCC
chromosome	4168456	4168475	PSPPH_3471_pwm_target_site_52	15.5122	-	2.42E-06	GGGTCGCGAGTTCGAGTCTC
chromosome	4168712	4168731	PSPPH_3471_pwm_target_site_53	15.5122	+	2.42E-06	GAGACTCGAACTCGCGACCC
chromosome	4168712	4168731	PSPPH_3471_pwm_target_site_54	15.5122	-	2.42E-06	GGGTCGCGAGTTCGAGTCTC
chromosome	4233255	4233274	PSPPH_3471_pwm_target_site_55	16.6707	+	9.22E-07	GGGACACTCCTGTGCGTCCC
chromosome	4233255	4233274	PSPPH_3471_pwm_target_site_56	16.6707	-	9.22E-07	GGGACGCACAGGAGTGTCCC
chromosome	4384184	4384203	PSPPH_3471_pwm_target_site_57	14.0976	+	6.86E-06	GAGCTGCACTCTTGCGCCAC
chromosome	4384184	4384203	PSPPH_3471_pwm_target_site_58	14.0976	-	6.86E-06	GTGGCGCAAGAGTGCAGCTC
chromosome	4631269	4631288	PSPPH_3471_pwm_target_site_59	16.0244	+	1.64E-06	GAGACACATCATGCTGACTC
chromosome	4631269	4631288	PSPPH_3471_pwm_target_site_60	16.0244	-	1.64E-06	GAGTCAGCATGATGTGTCTC
chromosome	4755319	4755338	PSPPH_3471_pwm_target_site_61	14.6707	-	4.57E-06	GCGACGCCCCGCTGCGTCCC
chromosome	4755319	4755338	PSPPH_3471_pwm_target_site_62	14.6707	+	4.57E-06	GGGACGCAGCGGGGCGTCGC
chromosome	4868517	4868536	PSPPH_3471_pwm_target_site_63	13.9512	-	7.64E-06	GCGACAGCAGATCGCGGCCC
chromosome	4868517	4868536	PSPPH_3471_pwm_target_site_64	13.9512	+	7.64E-06	GGGCCGCGATCTGCTGTCGC
chromosome	5067911	5067930	PSPPH_3471_pwm_target_site_65	13.6951	-	9.13E-06	GCGACGAAATCCCGCGCCCC
chromosome	5067911	5067930	PSPPH_3471_pwm_target_site_66	13.6951	+	9.13E-06	GGGGCGCGGGATTTCGTCGC
chromosome	5080582	5080601	PSPPH_3471_pwm_target_site_67	14.6707	-	4.57E-06	GGGACGCCCTTGGGCGGCCC
chromosome	5080582	5080601	PSPPH_3471_pwm_target_site_68	14.6707	+	4.57E-06	GGGCCGCCCAAGGGCGTCCC
chromosome	5091539	5091558	PSPPH_3471_pwm_target_site_69	14.2805	+	6.03E-06	GAGACACCCGGGAGAATCTC
chromosome	5091539	5091558	PSPPH_3471_pwm_target_site_70	14.2805	-	6.03E-06	GAGATTCTCCCGGGTGTCTC
chromosome	5411421	5411440	PSPPH_3471_pwm_target_site_71	13.939	-	7.77E-06	GAGACGCGTGACATCGGCCC
chromosome	5411421	5411440	PSPPH_3471_pwm_target_site_72	13.939	+	7.77E-06	GGGCCGATGTCACGCGTCTC
chromosome	5426575	5426594	PSPPH_3471_pwm_target_site_73	15.2561	+	2.91E-06	GGGGCGCCAGAGGGCGACCC
chromosome	5426575	5426594	PSPPH_3471_pwm_target_site_74	15.2561	-	2.91E-06	GGGTCGCCCTCTGGCGCCCC
chromosome	5466541	5466560	PSPPH_3471_pwm_target_site_75	16.7927	+	8.65E-07	GAGACAGAATCCAGCGTATC
chromosome	5466541	5466560	PSPPH_3471_pwm_target_site_76	16.7927	-	8.65E-07	GATACGCTGGATTCTGTCTC
chromosome	5551361	5551380	PSPPH_3471_pwm_target_site_77	15.0732	+	3.34E-06	GAGACATCATCCTGCAGCCC
chromosome	5551361	5551380	PSPPH_3471_pwm_target_site_78	15.0732	-	3.34E-06	GGGCTGCAGGATGATGTCTC
chromosome	5681380	5681399	PSPPH_3471_pwm_target_site_79	15.2439	+	2.96E-06	GAGACGCCAGCAGGCGTGCC
chromosome	5681380	5681399	PSPPH_3471_pwm_target_site_80	15.2439	-	2.96E-06	GGCACGCCTGCTGGCGTCTC
chromosome	5686434	5686453	PSPPH_3471_pwm_target_site_81	14.4756	-	5.37E-06	GAGGCGCTGGTTCGTGGCCC
chromosome	5686434	5686453	PSPPH_3471_pwm_target_site_82	14.4756	+	5.37E-06	GGGCCACGAACCAGCGCCTC
chromosome	5687026	5687045	PSPPH_3471_pwm_target_site_83	14.7683	+	4.30E-06	GAGACACCCGACAGCATCGC
chromosome	5687026	5687045	PSPPH_3471_pwm_target_site_84	14.7683	-	4.30E-06	GCGATGCTGTCGGGTGTCTC
chromosome	5844845	5844864	PSPPH_3471_pwm_target_site_85	14.2317	-	6.25E-06	GGGCCAGGCGCTTGCGACCC
chromosome	5844845	5844864	PSPPH_3471_pwm_target_site_86	14.2317	+	6.25E-06	GGGTCGCAAGCGCCTGGCCC
