# Supplementary material for: A compendium of DNA-binding specificities of transcription factors in Pseudomonas syringae
Source: Nat Commun. 2020 Oct 2;11:4947. doi: 10.1038/s41467-020-18744-7 (PMC7532196; doi:10.1038/s41467-020-18744-7)
Supplement: Supplementary file 5 — Supplementary Data 2 [file 41467_2020_18744_MOESM5_ESM.zip › all_TF_pwm_target_sites_bed/PSPPH_3479_pwm_target_site_info_bed6_plus.bed]

chrom	start	end	name	score	strand	p_value	matched_sequence
chromosome	43611	43623	PSPPH_3479_pwm_target_site_1	14.5604	-	4.74E-06	TAACTGATCAGTT
chromosome	677609	677621	PSPPH_3479_pwm_target_site_2	14.0549	+	7.32E-06	TAACTGGCCAGTC
chromosome	763693	763705	PSPPH_3479_pwm_target_site_3	15.3516	-	2.43E-06	TAACCGGCCAGTT
chromosome	889628	889640	PSPPH_3479_pwm_target_site_4	16.5385	-	7.05E-07	TAACCAGTTGGTT
chromosome	1074787	1074799	PSPPH_3479_pwm_target_site_5	14.8242	-	3.97E-06	TAACCATTTGGTC
chromosome	1097752	1097764	PSPPH_3479_pwm_target_site_6	14.4066	+	5.44E-06	TAACCGTTCAGTC
chromosome	1325260	1325272	PSPPH_3479_pwm_target_site_7	14.4176	-	5.39E-06	GAACCGGTTGGTT
chromosome	1601417	1601429	PSPPH_3479_pwm_target_site_8	15.1648	-	2.95E-06	TAACCAGATAGTC
chromosome	2221289	2221301	PSPPH_3479_pwm_target_site_9	14.2308	-	6.20E-06	TAACCGATCAGTT
chromosome	2454877	2454889	PSPPH_3479_pwm_target_site_10	16.4505	+	7.66E-07	TAACCATTTGGTT
chromosome	2454878	2454890	PSPPH_3479_pwm_target_site_11	13.7473	-	9.41E-06	TAACCAAATGGTT
chromosome	2464692	2464704	PSPPH_3479_pwm_target_site_12	15.5714	-	1.88E-06	GAACCGGTTAGTT
chromosome	2468446	2468458	PSPPH_3479_pwm_target_site_13	13.7802	-	9.09E-06	TAACCATCTGGTA
chromosome	2698989	2699001	PSPPH_3479_pwm_target_site_14	14.9121	+	3.71E-06	TAACCAGTTGGTC
chromosome	2852836	2852848	PSPPH_3479_pwm_target_site_15	13.7912	+	8.99E-06	TAACCGTCTGGTA
chromosome	3187737	3187749	PSPPH_3479_pwm_target_site_16	14.022	-	7.41E-06	TAACCGGATGGTC
chromosome	3425129	3425141	PSPPH_3479_pwm_target_site_17	16.1209	+	1.06E-06	TAACCGGTCAGTT
chromosome	3439671	3439683	PSPPH_3479_pwm_target_site_18	14.1538	-	6.75E-06	TAACCGGCTGGTC
chromosome	3775927	3775939	PSPPH_3479_pwm_target_site_19	15.6374	+	1.81E-06	TAACCAGATGGTT
chromosome	4043292	4043304	PSPPH_3479_pwm_target_site_20	17.7033	-	1.31E-07	TAACCGGTTAGTT
chromosome	4065073	4065085	PSPPH_3479_pwm_target_site_21	14.4835	-	5.14E-06	TAACTGGCTGGTC
chromosome	5074809	5074821	PSPPH_3479_pwm_target_site_22	13.9231	+	8.06E-06	TAACTGGACAGTC
chromosome	5226730	5226742	PSPPH_3479_pwm_target_site_23	14.4945	-	5.11E-06	TAACCGGTCAGTC
chromosome	5321548	5321560	PSPPH_3479_pwm_target_site_24	14.1099	-	7.00E-06	TAACCATTTACTT
chromosome	5425233	5425245	PSPPH_3479_pwm_target_site_25	15.6923	+	1.71E-06	TAACCGTCTGGTT
