# Supplementary material for: A compendium of DNA-binding specificities of transcription factors in Pseudomonas syringae
Source: Nat Commun. 2020 Oct 2;11:4947. doi: 10.1038/s41467-020-18744-7 (PMC7532196; doi:10.1038/s41467-020-18744-7)
Supplement: Supplementary file 5 — Supplementary Data 2 [file 41467_2020_18744_MOESM5_ESM.zip › all_TF_pwm_target_sites_bed/PSPPH_3547_pwm_target_site_info_bed6_plus.bed]

chrom	start	end	name	score	strand	p_value	matched_sequence
chromosome	14284	14310	PSPPH_3547_pwm_target_site_1	14.7763	+	7.22E-06	GTAAGCATCGGAGTCATGGTTGATGAC
chromosome	14284	14310	PSPPH_3547_pwm_target_site_2	14.9079	-	6.55E-06	GTCATCAACCATGACTCCGATGCTTAC
chromosome	187141	187167	PSPPH_3547_pwm_target_site_3	14.4079	+	9.33E-06	GTATGTTGGCGCGGATTGAAAACTGAC
chromosome	187141	187167	PSPPH_3547_pwm_target_site_4	14.6316	-	8.00E-06	GTCAGTTTTCAATCCGCGCCAACATAC
chromosome	362925	362951	PSPPH_3547_pwm_target_site_5	14.6842	+	7.71E-06	GTAAACCGAGCCCTGAGCCAGGTTGAC
chromosome	362925	362951	PSPPH_3547_pwm_target_site_6	14.9605	-	6.30E-06	GTCAACCTGGCTCAGGGCTCGGTTTAC
chromosome	478518	478544	PSPPH_3547_pwm_target_site_7	14.8421	-	6.88E-06	GTATATTGCCCGCCCAACACTGCTGAC
chromosome	478518	478544	PSPPH_3547_pwm_target_site_8	14.9737	+	6.24E-06	GTCAGCAGTGTTGGGCGGGCAATATAC
chromosome	590178	590204	PSPPH_3547_pwm_target_site_9	17.5789	-	4.93E-07	GTAAACAGCCGAGGATGCGGAATTTAC
chromosome	590178	590204	PSPPH_3547_pwm_target_site_10	17.7237	+	4.11E-07	GTAAATTCCGCATCCTCGGCTGTTTAC
chromosome	621943	621969	PSPPH_3547_pwm_target_site_11	16.5132	-	1.62E-06	GTCAACGCCGTAATCACCGCCCTTTAC
chromosome	621943	621969	PSPPH_3547_pwm_target_site_12	15.8816	+	2.96E-06	GTAAAGGGCGGTGATTACGGCGTTGAC
chromosome	789408	789434	PSPPH_3547_pwm_target_site_13	14.4474	-	9.08E-06	GTCAGTGGTCAGGTCCAGCTGGTTGAC
chromosome	789408	789434	PSPPH_3547_pwm_target_site_14	14.5921	+	8.22E-06	GTCAACCAGCTGGACCTGACCACTGAC
chromosome	999965	999991	PSPPH_3547_pwm_target_site_15	14.6711	-	7.78E-06	GTCAGCAGGAACGCTGGTCAGATTGAC
chromosome	999965	999991	PSPPH_3547_pwm_target_site_16	14.7632	+	7.29E-06	GTCAATCTGACCAGCGTTCCTGCTGAC
chromosome	1041936	1041962	PSPPH_3547_pwm_target_site_17	14.3947	-	9.41E-06	GTCAAGTGATCCGTGCGCTTTCTTGAC
chromosome	1041936	1041962	PSPPH_3547_pwm_target_site_18	14.5263	+	8.61E-06	GTCAAGAAAGCGCACGGATCACTTGAC
chromosome	1065309	1065335	PSPPH_3547_pwm_target_site_19	14.4868	+	8.84E-06	GTCTGTGCGGGTATCAGCATTACAGAC
chromosome	1207652	1207678	PSPPH_3547_pwm_target_site_20	16.2632	-	2.08E-06	GTCAGCCACGAATGCGGGGCACATGAC
chromosome	1207652	1207678	PSPPH_3547_pwm_target_site_21	16.2105	+	2.18E-06	GTCATGTGCCCCGCATTCGTGGCTGAC
chromosome	1231316	1231342	PSPPH_3547_pwm_target_site_22	15.4079	-	4.44E-06	GTAAACAACGGCTTTTCGCTGGCATAC
chromosome	1231316	1231342	PSPPH_3547_pwm_target_site_23	15.5263	+	4.03E-06	GTATGCCAGCGAAAAGCCGTTGTTTAC
chromosome	1257911	1257937	PSPPH_3547_pwm_target_site_24	15.8421	+	3.07E-06	GTCTGCTGCAGCGTAGATGCTACTGAC
chromosome	1257911	1257937	PSPPH_3547_pwm_target_site_25	15.9342	-	2.82E-06	GTCAGTAGCATCTACGCTGCAGCAGAC
chromosome	1283256	1283282	PSPPH_3547_pwm_target_site_26	14.6316	+	8.00E-06	GTAATCGCCTGCTGTCCAGGTCCTGAC
chromosome	1283256	1283282	PSPPH_3547_pwm_target_site_27	14.8947	-	6.62E-06	GTCAGGACCTGGACAGCAGGCGATTAC
chromosome	1314656	1314682	PSPPH_3547_pwm_target_site_28	15.3947	+	4.49E-06	GTCTTCGCCAGCGATCTGGAAGCTGAC
chromosome	1314656	1314682	PSPPH_3547_pwm_target_site_29	15.5789	-	3.85E-06	GTCAGCTTCCAGATCGCTGGCGAAGAC
chromosome	1376811	1376837	PSPPH_3547_pwm_target_site_30	17.1184	+	8.49E-07	GTCATCCACGCGATTCTTGCGCTTGAC
chromosome	1376811	1376837	PSPPH_3547_pwm_target_site_31	16.8684	-	1.12E-06	GTCAAGCGCAAGAATCGCGTGGATGAC
chromosome	1436406	1436432	PSPPH_3547_pwm_target_site_32	16.6842	+	1.36E-06	GTCAAGTACGCCACTGTCTGGGCTGAC
chromosome	1436406	1436432	PSPPH_3547_pwm_target_site_33	16.7237	-	1.31E-06	GTCAGCCCAGACAGTGGCGTACTTGAC
chromosome	1486849	1486875	PSPPH_3547_pwm_target_site_34	18.2368	+	2.08E-07	GTCAGCGGTGCGTACACCGGTGCTGAC
chromosome	1486849	1486875	PSPPH_3547_pwm_target_site_35	18.3421	-	1.80E-07	GTCAGCACCGGTGTACGCACCGCTGAC
chromosome	1625240	1625266	PSPPH_3547_pwm_target_site_36	14.9737	-	6.24E-06	GTCTGTGGGCGTTCGCCTGATACTGAC
chromosome	1625240	1625266	PSPPH_3547_pwm_target_site_37	15.0921	+	5.70E-06	GTCAGTATCAGGCGAACGCCCACAGAC
chromosome	1996479	1996505	PSPPH_3547_pwm_target_site_38	14.7632	+	7.29E-06	GTAAGCTTTACCGTCGATGCGCTAGAC
chromosome	1996479	1996505	PSPPH_3547_pwm_target_site_39	14.8421	-	6.88E-06	GTCTAGCGCATCGACGGTAAAGCTTAC
chromosome	2245021	2245047	PSPPH_3547_pwm_target_site_40	14.8421	-	6.88E-06	GTAAGAGGCCAGCGCGCCCTGGCTGAC
chromosome	2245021	2245047	PSPPH_3547_pwm_target_site_41	14.8947	+	6.62E-06	GTCAGCCAGGGCGCGCTGGCCTCTTAC
chromosome	2356998	2357024	PSPPH_3547_pwm_target_site_42	14.5132	+	8.69E-06	GTATGGGGGCATTTTGCCTACGCTTAC
chromosome	2356998	2357024	PSPPH_3547_pwm_target_site_43	14.7763	-	7.22E-06	GTAAGCGTAGGCAAAATGCCCCCATAC
chromosome	2461000	2461026	PSPPH_3547_pwm_target_site_44	16.3947	+	1.83E-06	GTCAGGTTTGCAGCAATGGCCGCAGAC
chromosome	2461000	2461026	PSPPH_3547_pwm_target_site_45	16.4474	-	1.73E-06	GTCTGCGGCCATTGCTGCAAACCTGAC
chromosome	2472189	2472215	PSPPH_3547_pwm_target_site_46	15.9605	-	2.76E-06	GTCAGCCCAGGCAGCGCTGCGCAATAC
chromosome	2472189	2472215	PSPPH_3547_pwm_target_site_47	15.4605	+	4.25E-06	GTATTGCGCAGCGCTGCCTGGGCTGAC
chromosome	2667693	2667719	PSPPH_3547_pwm_target_site_48	16.5921	-	1.50E-06	GTCAGCCCTTGGTGTGTCGCCCTATAC
chromosome	2667693	2667719	PSPPH_3547_pwm_target_site_49	16.3947	+	1.83E-06	GTATAGGGCGACACACCAAGGGCTGAC
chromosome	2700194	2700220	PSPPH_3547_pwm_target_site_50	15.8684	-	2.99E-06	GTCTGCAGCACCACAACACGCACTGAC
chromosome	2700194	2700220	PSPPH_3547_pwm_target_site_51	16	+	2.66E-06	GTCAGTGCGTGTTGTGGTGCTGCAGAC
chromosome	2721319	2721345	PSPPH_3547_pwm_target_site_52	14.75	+	7.35E-06	GTCAGTGCTGCGCGGCCTGGCCCAGAC
chromosome	2721319	2721345	PSPPH_3547_pwm_target_site_53	14.8158	-	7.01E-06	GTCTGGGCCAGGCCGCGCAGCACTGAC
chromosome	2796051	2796077	PSPPH_3547_pwm_target_site_54	14.5658	-	8.38E-06	GTCTGGCGGTTGACTCGCTCAGCAGAC
chromosome	2796051	2796077	PSPPH_3547_pwm_target_site_55	14.5789	+	8.30E-06	GTCTGCTGAGCGAGTCAACCGCCAGAC
chromosome	2817080	2817106	PSPPH_3547_pwm_target_site_56	16.6974	+	1.34E-06	GTCAGTTACGCCGACATGCTCACAGAC
chromosome	2817080	2817106	PSPPH_3547_pwm_target_site_57	16.7237	-	1.31E-06	GTCTGTGAGCATGTCGGCGTAACTGAC
chromosome	2919847	2919873	PSPPH_3547_pwm_target_site_58	15.7368	-	3.36E-06	GTCAGCCTCCGTAGCTCAGGATCAGAC
chromosome	2919847	2919873	PSPPH_3547_pwm_target_site_59	15.75	+	3.32E-06	GTCTGATCCTGAGCTACGGAGGCTGAC
chromosome	3052125	3052151	PSPPH_3547_pwm_target_site_60	16.1053	+	2.41E-06	GTCATCGCCCGACGCCGAGCTGCTGAC
chromosome	3052125	3052151	PSPPH_3547_pwm_target_site_61	15.9474	-	2.79E-06	GTCAGCAGCTCGGCGTCGGGCGATGAC
chromosome	3495900	3495926	PSPPH_3547_pwm_target_site_62	14.3684	+	9.58E-06	GTCTGTCTACGAACAACCTGGCCTGAC
chromosome	3877592	3877618	PSPPH_3547_pwm_target_site_63	14.5263	+	8.61E-06	GTATGCTCGCGACATCGCCAGCCTGAC
chromosome	3877592	3877618	PSPPH_3547_pwm_target_site_64	14.75	-	7.35E-06	GTCAGGCTGGCGATGTCGCGAGCATAC
chromosome	4177964	4177990	PSPPH_3547_pwm_target_site_65	15.1184	-	5.59E-06	GTCTGCTGTCGATGCGTGCGGGCAGAC
chromosome	4177964	4177990	PSPPH_3547_pwm_target_site_66	15.2237	+	5.15E-06	GTCTGCCCGCACGCATCGACAGCAGAC
chromosome	4378379	4378405	PSPPH_3547_pwm_target_site_67	14.9474	+	6.36E-06	GTAAAGAATGCGGCCATCATCGCTTAC
chromosome	4378379	4378405	PSPPH_3547_pwm_target_site_68	15.0132	-	6.06E-06	GTAAGCGATGATGGCCGCATTCTTTAC
chromosome	4478905	4478931	PSPPH_3547_pwm_target_site_69	16.6579	+	1.40E-06	GTCAGTCGCGACAATACGTATATTGAC
chromosome	4478905	4478931	PSPPH_3547_pwm_target_site_70	16.8026	-	1.20E-06	GTCAATATACGTATTGTCGCGACTGAC
chromosome	4520099	4520125	PSPPH_3547_pwm_target_site_71	17.2237	-	7.52E-07	GTCTGCCGCTGCCGAGCGGGCATATAC
chromosome	4520099	4520125	PSPPH_3547_pwm_target_site_72	17.2368	+	7.41E-07	GTATATGCCCGCTCGGCAGCGGCAGAC
chromosome	4714056	4714082	PSPPH_3547_pwm_target_site_73	15.4342	+	4.34E-06	GTAATCGACGCCGCTGTCGACGTTGAC
chromosome	4714056	4714082	PSPPH_3547_pwm_target_site_74	15.6579	-	3.60E-06	GTCAACGTCGACAGCGGCGTCGATTAC
chromosome	5020349	5020375	PSPPH_3547_pwm_target_site_75	19.4605	+	3.05E-08	GTCAAGGTCTACACCGGCGCGCCTTAC
chromosome	5020349	5020375	PSPPH_3547_pwm_target_site_76	18.9868	-	6.78E-08	GTAAGGCGCGCCGGTGTAGACCTTGAC
chromosome	5135481	5135507	PSPPH_3547_pwm_target_site_77	15.3158	+	4.78E-06	GTAAGCCCCGAAGGGCTTCAGGCTGAC
chromosome	5135481	5135507	PSPPH_3547_pwm_target_site_78	15.5132	-	4.07E-06	GTCAGCCTGAAGCCCTTCGGGGCTTAC
chromosome	5355481	5355507	PSPPH_3547_pwm_target_site_79	17.6711	+	4.39E-07	GTAAACCGCTGGCAGCGCACAACTGAC
chromosome	5355481	5355507	PSPPH_3547_pwm_target_site_80	17.8684	-	3.42E-07	GTCAGTTGTGCGCTGCCAGCGGTTTAC
chromosome	5447751	5447777	PSPPH_3547_pwm_target_site_81	15.3289	+	4.73E-06	GTCAACTGCAACGGCGTGGTCGAATAC
chromosome	5447751	5447777	PSPPH_3547_pwm_target_site_82	15.3553	-	4.63E-06	GTATTCGACCACGCCGTTGCAGTTGAC
chromosome	5469225	5469251	PSPPH_3547_pwm_target_site_83	15.8158	-	3.14E-06	GTAAACAGGAACAGAACTGCCCCTGAC
chromosome	5469225	5469251	PSPPH_3547_pwm_target_site_84	16	+	2.66E-06	GTCAGGGGCAGTTCTGTTCCTGTTTAC
chromosome	5625981	5626007	PSPPH_3547_pwm_target_site_85	15.2763	-	4.94E-06	GTCAACGGCTGGCACAAAGATGCTGAC
chromosome	5625981	5626007	PSPPH_3547_pwm_target_site_86	15.4079	+	4.44E-06	GTCAGCATCTTTGTGCCAGCCGTTGAC
chromosome	5752760	5752786	PSPPH_3547_pwm_target_site_87	14.5658	+	8.38E-06	GTATGAGCACCCGCTGGGCCGGCTGAC
chromosome	5752760	5752786	PSPPH_3547_pwm_target_site_88	14.6316	-	8.00E-06	GTCAGCCGGCCCAGCGGGTGCTCATAC
chromosome	5846994	5847020	PSPPH_3547_pwm_target_site_89	17.4868	+	5.51E-07	GTCAGGCTCGACTTCACCCCCCCTTAC
chromosome	5846994	5847020	PSPPH_3547_pwm_target_site_90	17.3158	-	6.76E-07	GTAAGGGGGGGTGAAGTCGAGCCTGAC
chromosome	5913876	5913902	PSPPH_3547_pwm_target_site_91	17.5526	-	5.09E-07	GTATGCCGCTGAGCGTGGGTTCCTGAC
chromosome	5913876	5913902	PSPPH_3547_pwm_target_site_92	17.8816	+	3.36E-07	GTCAGGAACCCACGCTCAGCGGCATAC
