# Supplementary material for: A compendium of DNA-binding specificities of transcription factors in Pseudomonas syringae
Source: Nat Commun. 2020 Oct 2;11:4947. doi: 10.1038/s41467-020-18744-7 (PMC7532196; doi:10.1038/s41467-020-18744-7)
Supplement: Supplementary file 5 — Supplementary Data 2 [file 41467_2020_18744_MOESM5_ESM.zip › all_TF_pwm_target_sites_bed/PSPPH_3577_pwm_target_site_info_bed6_plus.bed]

chrom	start	end	name	score	strand	p_value	matched_sequence
chromosome	6681	6696	PSPPH_3577_pwm_target_site_1	13.7576	-	9.87E-06	GCGAAATCATCTGCGC
chromosome	17705	17720	PSPPH_3577_pwm_target_site_2	13.9596	-	8.34E-06	GCGCACGGCCTTGAGC
chromosome	17705	17720	PSPPH_3577_pwm_target_site_3	13.9697	+	8.27E-06	GCTCAAGGCCGTGCGC
chromosome	43551	43566	PSPPH_3577_pwm_target_site_4	14.0505	-	7.70E-06	GAGCAAGCTGCTGCGC
chromosome	43551	43566	PSPPH_3577_pwm_target_site_5	14	+	8.04E-06	GCGCAGCAGCTTGCTC
chromosome	60117	60132	PSPPH_3577_pwm_target_site_6	13.9697	+	8.27E-06	GCGAATCGACGTGCGC
chromosome	60117	60132	PSPPH_3577_pwm_target_site_7	13.9091	-	8.72E-06	GCGCACGTCGATTCGC
chromosome	66406	66421	PSPPH_3577_pwm_target_site_8	15.404	-	2.02E-06	GCGCAATGGGCGGCGC
chromosome	66406	66421	PSPPH_3577_pwm_target_site_9	15.3636	+	2.09E-06	GCGCCGCCCATTGCGC
chromosome	68633	68648	PSPPH_3577_pwm_target_site_10	15.5354	-	1.81E-06	GCGCAATTGCTGGCGC
chromosome	68633	68648	PSPPH_3577_pwm_target_site_11	15.5253	+	1.83E-06	GCGCCAGCAATTGCGC
chromosome	80618	80633	PSPPH_3577_pwm_target_site_12	18.0707	+	2.90E-07	GCGCATTTTCCTGCGC
chromosome	80618	80633	PSPPH_3577_pwm_target_site_13	17.9899	-	3.20E-07	GCGCAGGAAAATGCGC
chromosome	80961	80976	PSPPH_3577_pwm_target_site_14	13.8182	+	9.41E-06	ACGCAGCTTGCTGCGC
chromosome	80961	80976	PSPPH_3577_pwm_target_site_15	13.8182	-	9.41E-06	GCGCAGCAAGCTGCGT
chromosome	83517	83532	PSPPH_3577_pwm_target_site_16	14.798	-	3.68E-06	GCGCAGCAACCAGCGC
chromosome	83517	83532	PSPPH_3577_pwm_target_site_17	14.798	+	3.68E-06	GCGCTGGTTGCTGCGC
chromosome	85145	85160	PSPPH_3577_pwm_target_site_18	15.202	+	2.43E-06	GCGCAAATCCTTGCTC
chromosome	85145	85160	PSPPH_3577_pwm_target_site_19	15.2121	-	2.40E-06	GAGCAAGGATTTGCGC
chromosome	85956	85971	PSPPH_3577_pwm_target_site_20	14.5354	+	4.85E-06	GCGCAGGCAGCGGCGC
chromosome	85956	85971	PSPPH_3577_pwm_target_site_21	14.5354	-	4.85E-06	GCGCCGCTGCCTGCGC
chromosome	92425	92440	PSPPH_3577_pwm_target_site_22	14.1818	-	6.86E-06	GCGTATTGATCTGCGC
chromosome	92425	92440	PSPPH_3577_pwm_target_site_23	14.0707	+	7.57E-06	GCGCAGATCAATACGC
chromosome	94620	94635	PSPPH_3577_pwm_target_site_24	14.4141	+	5.48E-06	ACGCAGTTCCTTGCGC
chromosome	94620	94635	PSPPH_3577_pwm_target_site_25	14.4343	-	5.37E-06	GCGCAAGGAACTGCGT
chromosome	119721	119736	PSPPH_3577_pwm_target_site_26	13.8586	-	9.10E-06	GCGCATCCTTGAGCGC
chromosome	119721	119736	PSPPH_3577_pwm_target_site_27	13.8182	+	9.41E-06	GCGCTCAAGGATGCGC
chromosome	121145	121160	PSPPH_3577_pwm_target_site_28	13.9798	+	8.19E-06	CCGCACGGCCTTGCGC
chromosome	121145	121160	PSPPH_3577_pwm_target_site_29	13.9798	-	8.19E-06	GCGCAAGGCCGTGCGG
chromosome	143958	143973	PSPPH_3577_pwm_target_site_30	15.0909	-	2.71E-06	GCGCGACGACTGGCGC
chromosome	143958	143973	PSPPH_3577_pwm_target_site_31	15.101	+	2.68E-06	GCGCCAGTCGTCGCGC
chromosome	152210	152225	PSPPH_3577_pwm_target_site_32	15.9899	+	1.34E-06	GCGCGCCTGGCTGCGC
chromosome	152210	152225	PSPPH_3577_pwm_target_site_33	15.9495	-	1.37E-06	GCGCAGCCAGGCGCGC
chromosome	159695	159710	PSPPH_3577_pwm_target_site_34	16.8182	-	8.29E-07	GCGCAAGCAGACGCGC
chromosome	159695	159710	PSPPH_3577_pwm_target_site_35	16.8485	+	8.14E-07	GCGCGTCTGCTTGCGC
chromosome	173412	173427	PSPPH_3577_pwm_target_site_36	15.1919	+	2.46E-06	GCGCATCGTCCAGCGC
chromosome	173412	173427	PSPPH_3577_pwm_target_site_37	15.1313	-	2.61E-06	GCGCTGGACGATGCGC
chromosome	178517	178532	PSPPH_3577_pwm_target_site_38	15.5354	+	1.81E-06	GCGCAATTGCTGGCGC
chromosome	178517	178532	PSPPH_3577_pwm_target_site_39	15.5253	-	1.83E-06	GCGCCAGCAATTGCGC
chromosome	181416	181431	PSPPH_3577_pwm_target_site_40	16.6263	-	9.36E-07	GCGCACTTCGCCGCGC
chromosome	181416	181431	PSPPH_3577_pwm_target_site_41	16.5657	+	9.71E-07	GCGCGGCGAAGTGCGC
chromosome	200772	200787	PSPPH_3577_pwm_target_site_42	15.9293	+	1.39E-06	GCGCGCCAGCCTGCGC
chromosome	200772	200787	PSPPH_3577_pwm_target_site_43	15.8889	-	1.42E-06	GCGCAGGCTGGCGCGC
chromosome	225889	225904	PSPPH_3577_pwm_target_site_44	14.303	-	6.12E-06	GCGCCATTCCCCGCGC
chromosome	225889	225904	PSPPH_3577_pwm_target_site_45	14.2424	+	6.47E-06	GCGCGGGGAATGGCGC
chromosome	226004	226019	PSPPH_3577_pwm_target_site_46	14.5051	+	4.99E-06	GCGCGAGGCCCAGCGC
chromosome	226004	226019	PSPPH_3577_pwm_target_site_47	14.4646	-	5.21E-06	GCGCTGGGCCTCGCGC
chromosome	228248	228263	PSPPH_3577_pwm_target_site_48	16.5354	-	9.86E-07	GCGCGAAAGTCTGCGC
chromosome	228248	228263	PSPPH_3577_pwm_target_site_49	16.4949	+	1.02E-06	GCGCAGACTTTCGCGC
chromosome	229504	229519	PSPPH_3577_pwm_target_site_50	17.4343	+	5.39E-07	GCGCAGCTTGTCGCGC
chromosome	229504	229519	PSPPH_3577_pwm_target_site_51	17.4747	-	5.23E-07	GCGCGACAAGCTGCGC
chromosome	244918	244933	PSPPH_3577_pwm_target_site_52	14.2626	+	6.35E-06	GAGCAAGGGCCTGCGC
chromosome	244918	244933	PSPPH_3577_pwm_target_site_53	14.2222	-	6.60E-06	GCGCAGGCCCTTGCTC
chromosome	258359	258374	PSPPH_3577_pwm_target_site_54	13.9495	-	8.42E-06	GCTCAAAGAGCTGCGC
chromosome	258359	258374	PSPPH_3577_pwm_target_site_55	13.9192	+	8.64E-06	GCGCAGCTCTTTGAGC
chromosome	267889	267904	PSPPH_3577_pwm_target_site_56	18.4343	+	1.75E-07	GCGCAAGATCGTGCGC
chromosome	267889	267904	PSPPH_3577_pwm_target_site_57	18.4343	-	1.75E-07	GCGCACGATCTTGCGC
chromosome	268556	268571	PSPPH_3577_pwm_target_site_58	14.4747	+	5.15E-06	GCGCCTGTGCCTGCGC
chromosome	268556	268571	PSPPH_3577_pwm_target_site_59	14.404	-	5.54E-06	GCGCAGGCACAGGCGC
chromosome	282892	282907	PSPPH_3577_pwm_target_site_60	16.7475	-	8.61E-07	GCGCGAGTGCCTGCGC
chromosome	282892	282907	PSPPH_3577_pwm_target_site_61	16.7071	+	8.89E-07	GCGCAGGCACTCGCGC
chromosome	320805	320820	PSPPH_3577_pwm_target_site_62	16.1919	-	1.19E-06	GCGCGTTAGGCTGCGC
chromosome	320805	320820	PSPPH_3577_pwm_target_site_63	16.1111	+	1.25E-06	GCGCAGCCTAACGCGC
chromosome	328381	328396	PSPPH_3577_pwm_target_site_64	15.2525	+	2.32E-06	GCGCTTGGGGTTGCGC
chromosome	328381	328396	PSPPH_3577_pwm_target_site_65	15.2323	-	2.36E-06	GCGCAACCCCAAGCGC
chromosome	379745	379760	PSPPH_3577_pwm_target_site_66	14.8889	-	3.35E-06	GCGCGCAAGGTCGCGC
chromosome	379745	379760	PSPPH_3577_pwm_target_site_67	14.899	+	3.31E-06	GCGCGACCTTGCGCGC
chromosome	393805	393820	PSPPH_3577_pwm_target_site_68	17.4545	+	5.31E-07	GCGCGCCGTGTTGCGC
chromosome	393805	393820	PSPPH_3577_pwm_target_site_69	17.4646	-	5.28E-07	GCGCAACACGGCGCGC
chromosome	403776	403791	PSPPH_3577_pwm_target_site_70	13.8788	+	8.93E-06	GAGCGATACGTTGCGC
chromosome	403776	403791	PSPPH_3577_pwm_target_site_71	13.8485	-	9.18E-06	GCGCAACGTATCGCTC
chromosome	405347	405362	PSPPH_3577_pwm_target_site_72	13.9192	-	8.64E-06	GCGCCATCAATCGCGC
chromosome	405347	405362	PSPPH_3577_pwm_target_site_73	13.9192	+	8.64E-06	GCGCGATTGATGGCGC
chromosome	405732	405747	PSPPH_3577_pwm_target_site_74	13.7879	+	9.63E-06	GCGCGTAGCCCAGCGC
chromosome	409430	409445	PSPPH_3577_pwm_target_site_75	14.8889	+	3.35E-06	GCGCTGTCCATTGCGC
chromosome	409430	409445	PSPPH_3577_pwm_target_site_76	14.9192	-	3.24E-06	GCGCAATGGACAGCGC
chromosome	419742	419757	PSPPH_3577_pwm_target_site_77	14.0202	-	7.90E-06	GCGAAATCTGCTGCGC
chromosome	419742	419757	PSPPH_3577_pwm_target_site_78	13.9293	+	8.57E-06	GCGCAGCAGATTTCGC
chromosome	432640	432655	PSPPH_3577_pwm_target_site_79	14.3131	-	6.05E-06	GCGCTTCTGCCTGCGC
chromosome	432640	432655	PSPPH_3577_pwm_target_site_80	14.2424	+	6.47E-06	GCGCAGGCAGAAGCGC
chromosome	435393	435408	PSPPH_3577_pwm_target_site_81	15.0505	-	2.83E-06	GCGCAATCGCTGGCGC
chromosome	435393	435408	PSPPH_3577_pwm_target_site_82	15.0404	+	2.86E-06	GCGCCAGCGATTGCGC
chromosome	439214	439229	PSPPH_3577_pwm_target_site_83	14.697	-	4.09E-06	GAGCAACTGGTTGCGC
chromosome	439214	439229	PSPPH_3577_pwm_target_site_84	14.6869	+	4.13E-06	GCGCAACCAGTTGCTC
chromosome	442043	442058	PSPPH_3577_pwm_target_site_85	15.5455	-	1.80E-06	GCGCAACGTTGGGCGC
chromosome	442043	442058	PSPPH_3577_pwm_target_site_86	15.5455	+	1.80E-06	GCGCCCAACGTTGCGC
chromosome	454880	454895	PSPPH_3577_pwm_target_site_87	14.4747	+	5.15E-06	GCGCCTGCACCTGCGC
chromosome	454880	454895	PSPPH_3577_pwm_target_site_88	14.404	-	5.54E-06	GCGCAGGTGCAGGCGC
chromosome	454946	454961	PSPPH_3577_pwm_target_site_89	14.3737	+	5.70E-06	GCGGAAAAACCTGCGC
chromosome	454946	454961	PSPPH_3577_pwm_target_site_90	14.3333	-	5.94E-06	GCGCAGGTTTTTCCGC
chromosome	465458	465473	PSPPH_3577_pwm_target_site_91	15.6364	+	1.68E-06	GCGCGCGCAAATGCGC
chromosome	465458	465473	PSPPH_3577_pwm_target_site_92	15.6768	-	1.62E-06	GCGCATTTGCGCGCGC
chromosome	469102	469117	PSPPH_3577_pwm_target_site_93	17.4343	+	5.39E-07	GCGCAACTGCTCGCGC
chromosome	469102	469117	PSPPH_3577_pwm_target_site_94	17.4343	-	5.39E-07	GCGCGAGCAGTTGCGC
chromosome	471612	471627	PSPPH_3577_pwm_target_site_95	14.2424	+	6.47E-06	GCGCGACGACCAGCGC
chromosome	471612	471627	PSPPH_3577_pwm_target_site_96	14.2121	-	6.66E-06	GCGCTGGTCGTCGCGC
chromosome	475487	475502	PSPPH_3577_pwm_target_site_97	13.8687	+	9.02E-06	CCGCATGGAATTGCGC
chromosome	475487	475502	PSPPH_3577_pwm_target_site_98	13.8586	-	9.10E-06	GCGCAATTCCATGCGG
chromosome	478653	478668	PSPPH_3577_pwm_target_site_99	14.3434	-	5.88E-06	GCGCATCCCGCTGGGC
chromosome	478653	478668	PSPPH_3577_pwm_target_site_100	14.2828	+	6.23E-06	GCCCAGCGGGATGCGC
chromosome	488128	488143	PSPPH_3577_pwm_target_site_101	15.6869	-	1.61E-06	GCGCCACAACCTGCGC
chromosome	488128	488143	PSPPH_3577_pwm_target_site_102	15.6465	+	1.66E-06	GCGCAGGTTGTGGCGC
chromosome	490324	490339	PSPPH_3577_pwm_target_site_103	14.2525	+	6.40E-06	GCGCACGAACGGGCGC
chromosome	490324	490339	PSPPH_3577_pwm_target_site_104	14.2525	-	6.40E-06	GCGCCCGTTCGTGCGC
chromosome	499069	499084	PSPPH_3577_pwm_target_site_105	14.798	-	3.68E-06	GCGGATCGATTTGCGC
chromosome	499069	499084	PSPPH_3577_pwm_target_site_106	14.7576	+	3.84E-06	GCGCAAATCGATCCGC
chromosome	506531	506546	PSPPH_3577_pwm_target_site_107	14.8384	-	3.52E-06	GCGCATCAACCAGCGC
chromosome	506531	506546	PSPPH_3577_pwm_target_site_108	14.7677	+	3.80E-06	GCGCTGGTTGATGCGC
chromosome	520372	520387	PSPPH_3577_pwm_target_site_109	16.4949	+	1.02E-06	GCGCATACCGCCGCGC
chromosome	520372	520387	PSPPH_3577_pwm_target_site_110	16.4242	-	1.05E-06	GCGCGGCGGTATGCGC
chromosome	521693	521708	PSPPH_3577_pwm_target_site_111	14.7475	-	3.88E-06	GCCCAGGTTATTGCGC
chromosome	521693	521708	PSPPH_3577_pwm_target_site_112	14.7778	+	3.76E-06	GCGCAATAACCTGGGC
chromosome	527665	527680	PSPPH_3577_pwm_target_site_113	13.8889	+	8.86E-06	GCGCGAGGCATTGCGT
chromosome	527665	527680	PSPPH_3577_pwm_target_site_114	13.899	-	8.79E-06	ACGCAATGCCTCGCGC
chromosome	536117	536132	PSPPH_3577_pwm_target_site_115	13.9596	-	8.34E-06	GCGCGTGGTGCGGCGC
chromosome	536117	536132	PSPPH_3577_pwm_target_site_116	13.899	+	8.79E-06	GCGCCGCACCACGCGC
chromosome	543726	543741	PSPPH_3577_pwm_target_site_117	14.697	+	4.09E-06	GCGCACCGTTCAGCGC
chromosome	543726	543741	PSPPH_3577_pwm_target_site_118	14.6566	-	4.27E-06	GCGCTGAACGGTGCGC
chromosome	543919	543934	PSPPH_3577_pwm_target_site_119	16.0505	-	1.29E-06	GCGCCTGACGTTGCGC
chromosome	543919	543934	PSPPH_3577_pwm_target_site_120	16.0101	+	1.33E-06	GCGCAACGTCAGGCGC
chromosome	545834	545849	PSPPH_3577_pwm_target_site_121	13.8687	+	9.02E-06	GCTCAATGACCTGCGC
chromosome	545834	545849	PSPPH_3577_pwm_target_site_122	13.8182	-	9.41E-06	GCGCAGGTCATTGAGC
chromosome	545960	545975	PSPPH_3577_pwm_target_site_123	14.6263	+	4.39E-06	GCCCAACCTGCTGCGC
chromosome	545960	545975	PSPPH_3577_pwm_target_site_124	14.5657	-	4.69E-06	GCGCAGCAGGTTGGGC
chromosome	551555	551570	PSPPH_3577_pwm_target_site_125	15.1818	-	2.48E-06	GCGCCCGGCTCTGCGC
chromosome	551555	551570	PSPPH_3577_pwm_target_site_126	15.1313	+	2.61E-06	GCGCAGAGCCGGGCGC
chromosome	553439	553454	PSPPH_3577_pwm_target_site_127	15.1212	+	2.63E-06	GCACATGGCTCTGCGC
chromosome	553439	553454	PSPPH_3577_pwm_target_site_128	15.0101	-	2.95E-06	GCGCAGAGCCATGTGC
chromosome	558278	558293	PSPPH_3577_pwm_target_site_129	16.9899	+	7.50E-07	GCGCAGCACACCGCGC
chromosome	558278	558293	PSPPH_3577_pwm_target_site_130	16.9899	-	7.50E-07	GCGCGGTGTGCTGCGC
chromosome	572501	572516	PSPPH_3577_pwm_target_site_131	15.0808	+	2.74E-06	GCCCAGTTCCTTGCGC
chromosome	572501	572516	PSPPH_3577_pwm_target_site_132	15.0808	-	2.74E-06	GCGCAAGGAACTGGGC
chromosome	595703	595718	PSPPH_3577_pwm_target_site_133	13.8384	-	9.25E-06	GCGCACGCACCAGCGC
chromosome	595703	595718	PSPPH_3577_pwm_target_site_134	13.798	+	9.56E-06	GCGCTGGTGCGTGCGC
chromosome	595828	595843	PSPPH_3577_pwm_target_site_135	16.8182	+	8.29E-07	GCGCGGCAAGATGCGC
chromosome	595828	595843	PSPPH_3577_pwm_target_site_136	16.8889	-	7.93E-07	GCGCATCTTGCCGCGC
chromosome	600280	600295	PSPPH_3577_pwm_target_site_137	17.0404	-	7.20E-07	GCGCAGTATTTCGCGC
chromosome	600280	600295	PSPPH_3577_pwm_target_site_138	17.0606	+	7.09E-07	GCGCGAAATACTGCGC
chromosome	602620	602635	PSPPH_3577_pwm_target_site_139	14.4242	+	5.42E-06	GAGCAAGACCGTGCGC
chromosome	602620	602635	PSPPH_3577_pwm_target_site_140	14.404	-	5.54E-06	GCGCACGGTCTTGCTC
chromosome	603946	603961	PSPPH_3577_pwm_target_site_141	14.0808	-	7.50E-06	GCGCTATCGACTGCGC
chromosome	603946	603961	PSPPH_3577_pwm_target_site_142	14.0404	+	7.76E-06	GCGCAGTCGATAGCGC
chromosome	611548	611563	PSPPH_3577_pwm_target_site_143	14.2929	-	6.17E-06	GCGTATTGCCGTGCGC
chromosome	611548	611563	PSPPH_3577_pwm_target_site_144	14.2222	+	6.60E-06	GCGCACGGCAATACGC
chromosome	612512	612527	PSPPH_3577_pwm_target_site_145	13.7576	+	9.87E-06	GCGCATGTTGCTGCGT
chromosome	618053	618068	PSPPH_3577_pwm_target_site_146	14.0707	-	7.57E-06	GCGTAAAAGCCTGCGC
chromosome	618053	618068	PSPPH_3577_pwm_target_site_147	14.0101	+	7.97E-06	GCGCAGGCTTTTACGC
chromosome	624922	624937	PSPPH_3577_pwm_target_site_148	14.8889	-	3.35E-06	GCGCTGCACGGTGCGC
chromosome	624922	624937	PSPPH_3577_pwm_target_site_149	14.9192	+	3.24E-06	GCGCACCGTGCAGCGC
chromosome	631610	631625	PSPPH_3577_pwm_target_site_150	15.4646	-	1.92E-06	GCGCAAGAATCGGCGC
chromosome	631610	631625	PSPPH_3577_pwm_target_site_151	15.4141	+	2.00E-06	GCGCCGATTCTTGCGC
chromosome	634049	634064	PSPPH_3577_pwm_target_site_152	15.6162	+	1.71E-06	GCGCAACGAACAGCGC
chromosome	634049	634064	PSPPH_3577_pwm_target_site_153	15.596	-	1.73E-06	GCGCTGTTCGTTGCGC
chromosome	635668	635683	PSPPH_3577_pwm_target_site_154	14.2424	+	6.47E-06	GCGTAACGGCGTGCGC
chromosome	635668	635683	PSPPH_3577_pwm_target_site_155	14.2222	-	6.60E-06	GCGCACGCCGTTACGC
chromosome	640790	640805	PSPPH_3577_pwm_target_site_156	16.6061	-	9.51E-07	GCGCACCGAACCGCGC
chromosome	640790	640805	PSPPH_3577_pwm_target_site_157	16.5859	+	9.63E-07	GCGCGGTTCGGTGCGC
chromosome	644580	644595	PSPPH_3577_pwm_target_site_158	17.7879	+	3.94E-07	GCGCAGCCAGATGCGC
chromosome	644580	644595	PSPPH_3577_pwm_target_site_159	17.8586	-	3.70E-07	GCGCATCTGGCTGCGC
chromosome	649604	649619	PSPPH_3577_pwm_target_site_160	17.899	-	3.54E-07	GCGCAACCCGTCGCGC
chromosome	649604	649619	PSPPH_3577_pwm_target_site_161	17.8889	+	3.58E-07	GCGCGACGGGTTGCGC
chromosome	661456	661471	PSPPH_3577_pwm_target_site_162	14.7172	-	4.01E-06	GAGCAATTCGATGCGC
chromosome	661456	661471	PSPPH_3577_pwm_target_site_163	14.7172	+	4.01E-06	GCGCATCGAATTGCTC
chromosome	663884	663899	PSPPH_3577_pwm_target_site_164	14.4141	+	5.48E-06	GAGCAACAAACTGCGC
chromosome	663884	663899	PSPPH_3577_pwm_target_site_165	14.3737	-	5.70E-06	GCGCAGTTTGTTGCTC
chromosome	687850	687865	PSPPH_3577_pwm_target_site_166	15.1818	+	2.48E-06	GCGCGCGCGTCTGCGC
chromosome	687850	687865	PSPPH_3577_pwm_target_site_167	15.1313	-	2.61E-06	GCGCAGACGCGCGCGC
chromosome	690987	691002	PSPPH_3577_pwm_target_site_168	16.8182	-	8.29E-07	GCGCGACTGCATGCGC
chromosome	690987	691002	PSPPH_3577_pwm_target_site_169	16.8485	+	8.14E-07	GCGCATGCAGTCGCGC
chromosome	735399	735414	PSPPH_3577_pwm_target_site_170	17.6566	-	4.41E-07	GCGCATTCTGATGCGC
chromosome	735399	735414	PSPPH_3577_pwm_target_site_171	17.6465	+	4.45E-07	GCGCATCAGAATGCGC
chromosome	742347	742362	PSPPH_3577_pwm_target_site_172	17.2222	-	6.30E-07	GCGCGAAGTGGTGCGC
chromosome	742347	742362	PSPPH_3577_pwm_target_site_173	17.2424	+	6.22E-07	GCGCACCACTTCGCGC
chromosome	742772	742787	PSPPH_3577_pwm_target_site_174	15.7374	+	1.56E-06	GCGCAACGACCAGCGC
chromosome	742772	742787	PSPPH_3577_pwm_target_site_175	15.7071	-	1.59E-06	GCGCTGGTCGTTGCGC
chromosome	743863	743878	PSPPH_3577_pwm_target_site_176	18.5152	-	1.50E-07	GCGCGACGCATTGCGC
chromosome	743863	743878	PSPPH_3577_pwm_target_site_177	18.5253	+	1.47E-07	GCGCAATGCGTCGCGC
chromosome	751197	751212	PSPPH_3577_pwm_target_site_178	13.7677	+	9.78E-06	GCTCATGTTGTTGCGC
chromosome	756532	756547	PSPPH_3577_pwm_target_site_179	18.4545	+	1.70E-07	GCGCAGTTATTTGCGC
chromosome	756532	756547	PSPPH_3577_pwm_target_site_180	18.4747	-	1.64E-07	GCGCAAATAACTGCGC
chromosome	768554	768569	PSPPH_3577_pwm_target_site_181	14.2121	+	6.66E-06	GCGCCATGTTCCGCGC
chromosome	768554	768569	PSPPH_3577_pwm_target_site_182	14.1616	-	6.98E-06	GCGCGGAACATGGCGC
chromosome	770134	770149	PSPPH_3577_pwm_target_site_183	18.2626	+	2.19E-07	GCGCATTGATCTGCGC
chromosome	770134	770149	PSPPH_3577_pwm_target_site_184	18.1818	-	2.48E-07	GCGCAGATCAATGCGC
chromosome	772491	772506	PSPPH_3577_pwm_target_site_185	15.5657	+	1.77E-06	GCGAAAGACGTTGCGC
chromosome	772491	772506	PSPPH_3577_pwm_target_site_186	15.5152	-	1.85E-06	GCGCAACGTCTTTCGC
chromosome	772590	772605	PSPPH_3577_pwm_target_site_187	14.0202	+	7.90E-06	GCGCATTGGCCTGGGC
chromosome	772590	772605	PSPPH_3577_pwm_target_site_188	13.9697	-	8.27E-06	GCCCAGGCCAATGCGC
chromosome	783985	784000	PSPPH_3577_pwm_target_site_189	14.8081	+	3.64E-06	GCGCATGAAGAAGCGC
chromosome	783985	784000	PSPPH_3577_pwm_target_site_190	14.8081	-	3.64E-06	GCGCTTCTTCATGCGC
chromosome	789440	789455	PSPPH_3577_pwm_target_site_191	17.697	+	4.25E-07	GCGCGACGTCATGCGC
chromosome	789440	789455	PSPPH_3577_pwm_target_site_192	17.7374	-	4.11E-07	GCGCATGACGTCGCGC
chromosome	795653	795668	PSPPH_3577_pwm_target_site_193	14.4444	-	5.32E-06	GCGCCTGGTCTCGCGC
chromosome	795653	795668	PSPPH_3577_pwm_target_site_194	14.4242	+	5.42E-06	GCGCGAGACCAGGCGC
chromosome	813421	813436	PSPPH_3577_pwm_target_site_195	14.7374	-	3.92E-06	GCGCCAGTAGTCGCGC
chromosome	813421	813436	PSPPH_3577_pwm_target_site_196	14.7374	+	3.92E-06	GCGCGACTACTGGCGC
chromosome	817138	817153	PSPPH_3577_pwm_target_site_197	15.3939	-	2.04E-06	GCGCTTCGCTCTGCGC
chromosome	817138	817153	PSPPH_3577_pwm_target_site_198	15.3131	+	2.19E-06	GCGCAGAGCGAAGCGC
chromosome	817647	817662	PSPPH_3577_pwm_target_site_199	14.2929	+	6.17E-06	GCGCATGGTGCTGCTC
chromosome	817647	817662	PSPPH_3577_pwm_target_site_200	14.2424	-	6.47E-06	GAGCAGCACCATGCGC
chromosome	818939	818954	PSPPH_3577_pwm_target_site_201	14.6162	+	4.44E-06	GCGAATCAACTTGCGC
chromosome	818939	818954	PSPPH_3577_pwm_target_site_202	14.5455	-	4.80E-06	GCGCAAGTTGATTCGC
chromosome	833334	833349	PSPPH_3577_pwm_target_site_203	14.5758	+	4.64E-06	GCGCAGGCTGCGGCGC
chromosome	833334	833349	PSPPH_3577_pwm_target_site_204	14.5758	-	4.64E-06	GCGCCGCAGCCTGCGC
chromosome	833788	833803	PSPPH_3577_pwm_target_site_205	14.697	+	4.09E-06	GCGCAGAACTGGGCGC
chromosome	833788	833803	PSPPH_3577_pwm_target_site_206	14.7273	-	3.96E-06	GCGCCCAGTTCTGCGC
chromosome	839809	839824	PSPPH_3577_pwm_target_site_207	16.0909	-	1.27E-06	GCGCACCGGAACGCGC
chromosome	839809	839824	PSPPH_3577_pwm_target_site_208	16.1414	+	1.23E-06	GCGCGTTCCGGTGCGC
chromosome	841612	841627	PSPPH_3577_pwm_target_site_209	14.6263	+	4.39E-06	GCCCAACCTGCTGCGC
chromosome	841612	841627	PSPPH_3577_pwm_target_site_210	14.5657	-	4.69E-06	GCGCAGCAGGTTGGGC
chromosome	848851	848866	PSPPH_3577_pwm_target_site_211	15.6869	+	1.61E-06	GCCCAAGGAATTGCGC
chromosome	848851	848866	PSPPH_3577_pwm_target_site_212	15.6869	-	1.61E-06	GCGCAATTCCTTGGGC
chromosome	849670	849685	PSPPH_3577_pwm_target_site_213	14.4646	-	5.21E-06	GCGCATAGTTGAGCGC
chromosome	849670	849685	PSPPH_3577_pwm_target_site_214	14.4444	+	5.32E-06	GCGCTCAACTATGCGC
chromosome	862020	862035	PSPPH_3577_pwm_target_site_215	15.7374	-	1.56E-06	GCGCGCCTGAATGCGC
chromosome	862020	862035	PSPPH_3577_pwm_target_site_216	15.7778	+	1.52E-06	GCGCATTCAGGCGCGC
chromosome	868195	868210	PSPPH_3577_pwm_target_site_217	13.8485	+	9.18E-06	GCGCAAGGAACTGAGC
chromosome	868195	868210	PSPPH_3577_pwm_target_site_218	13.8384	-	9.25E-06	GCTCAGTTCCTTGCGC
chromosome	870215	870230	PSPPH_3577_pwm_target_site_219	14.2323	+	6.54E-06	GCGCAACGTGCTGCGG
chromosome	870215	870230	PSPPH_3577_pwm_target_site_220	14.202	-	6.72E-06	CCGCAGCACGTTGCGC
chromosome	899267	899282	PSPPH_3577_pwm_target_site_221	14.9394	+	3.17E-06	GCGCATCTTGCAGCGC
chromosome	899267	899282	PSPPH_3577_pwm_target_site_222	14.8687	-	3.42E-06	GCGCTGCAAGATGCGC
chromosome	933925	933940	PSPPH_3577_pwm_target_site_223	14.7374	+	3.92E-06	GCGCAGGATCCAGCGC
chromosome	933925	933940	PSPPH_3577_pwm_target_site_224	14.7374	-	3.92E-06	GCGCTGGATCCTGCGC
chromosome	951247	951262	PSPPH_3577_pwm_target_site_225	16.7576	+	8.55E-07	GCGCGGAACACTGCGC
chromosome	951247	951262	PSPPH_3577_pwm_target_site_226	16.7677	-	8.50E-07	GCGCAGTGTTCCGCGC
chromosome	953294	953309	PSPPH_3577_pwm_target_site_227	14.3737	+	5.70E-06	GCGGACGACTTTGCGC
chromosome	953294	953309	PSPPH_3577_pwm_target_site_228	14.3434	-	5.88E-06	GCGCAAAGTCGTCCGC
chromosome	977519	977534	PSPPH_3577_pwm_target_site_229	15.0909	-	2.71E-06	GCGCCTTCTGTTGCGC
chromosome	977519	977534	PSPPH_3577_pwm_target_site_230	15.0505	+	2.83E-06	GCGCAACAGAAGGCGC
chromosome	1001517	1001532	PSPPH_3577_pwm_target_site_231	15.4545	+	1.94E-06	GCGCATTGCCTTGGGC
chromosome	1001517	1001532	PSPPH_3577_pwm_target_site_232	15.4343	-	1.97E-06	GCCCAAGGCAATGCGC
chromosome	1003603	1003618	PSPPH_3577_pwm_target_site_233	16.7677	-	8.50E-07	GCGCAAAAACGCGCGC
chromosome	1003603	1003618	PSPPH_3577_pwm_target_site_234	16.7778	+	8.45E-07	GCGCGCGTTTTTGCGC
chromosome	1003898	1003913	PSPPH_3577_pwm_target_site_235	14.3434	-	5.88E-06	GCCCACCGGATTGCGC
chromosome	1003898	1003913	PSPPH_3577_pwm_target_site_236	14.3434	+	5.88E-06	GCGCAATCCGGTGGGC
chromosome	1006523	1006538	PSPPH_3577_pwm_target_site_237	13.9899	+	8.11E-06	GCTCAAGTCCCTGCGC
chromosome	1006523	1006538	PSPPH_3577_pwm_target_site_238	13.9293	-	8.57E-06	GCGCAGGGACTTGAGC
chromosome	1013635	1013650	PSPPH_3577_pwm_target_site_239	16.2727	+	1.14E-06	GCGCAACAACTGGCGC
chromosome	1013635	1013650	PSPPH_3577_pwm_target_site_240	16.2727	-	1.14E-06	GCGCCAGTTGTTGCGC
chromosome	1019904	1019919	PSPPH_3577_pwm_target_site_241	13.798	+	9.56E-06	GCACACCTTTGTGCGC
chromosome	1019904	1019919	PSPPH_3577_pwm_target_site_242	13.7576	-	9.87E-06	GCGCACAAAGGTGTGC
chromosome	1020130	1020145	PSPPH_3577_pwm_target_site_243	14.8485	-	3.49E-06	GCACACCGCTCTGCGC
chromosome	1020130	1020145	PSPPH_3577_pwm_target_site_244	14.7677	+	3.80E-06	GCGCAGAGCGGTGTGC
chromosome	1033104	1033119	PSPPH_3577_pwm_target_site_245	17.4747	-	5.23E-07	GCGCGGCATGTTGCGC
chromosome	1033104	1033119	PSPPH_3577_pwm_target_site_246	17.5152	+	5.06E-07	GCGCAACATGCCGCGC
chromosome	1054756	1054771	PSPPH_3577_pwm_target_site_247	14.5657	+	4.69E-06	GCGCTCTGACCTGCGC
chromosome	1054756	1054771	PSPPH_3577_pwm_target_site_248	14.5253	-	4.89E-06	GCGCAGGTCAGAGCGC
chromosome	1056879	1056894	PSPPH_3577_pwm_target_site_249	15.2626	+	2.30E-06	GCGCAATACCTTGCTC
chromosome	1056879	1056894	PSPPH_3577_pwm_target_site_250	15.2525	-	2.32E-06	GAGCAAGGTATTGCGC
chromosome	1059469	1059484	PSPPH_3577_pwm_target_site_251	15.3939	-	2.04E-06	GCGCACCCATGCGCGC
chromosome	1059469	1059484	PSPPH_3577_pwm_target_site_252	15.3838	+	2.06E-06	GCGCGCATGGGTGCGC
chromosome	1063898	1063913	PSPPH_3577_pwm_target_site_253	14.3131	-	6.05E-06	GCACGAATCATTGCGC
chromosome	1063898	1063913	PSPPH_3577_pwm_target_site_254	14.2929	+	6.17E-06	GCGCAATGATTCGTGC
chromosome	1071690	1071705	PSPPH_3577_pwm_target_site_255	15.0909	+	2.71E-06	GCGCAACATCGAGCGC
chromosome	1071690	1071705	PSPPH_3577_pwm_target_site_256	15.0909	-	2.71E-06	GCGCTCGATGTTGCGC
chromosome	1084622	1084637	PSPPH_3577_pwm_target_site_257	14.9899	-	3.01E-06	GCACATGCCCTTGCGC
chromosome	1084622	1084637	PSPPH_3577_pwm_target_site_258	14.9192	+	3.24E-06	GCGCAAGGGCATGTGC
chromosome	1089926	1089941	PSPPH_3577_pwm_target_site_259	14.202	-	6.72E-06	GAGCATTTTTTTGCGC
chromosome	1089926	1089941	PSPPH_3577_pwm_target_site_260	14.1414	+	7.10E-06	GCGCAAAAAAATGCTC
chromosome	1106680	1106695	PSPPH_3577_pwm_target_site_261	16.6364	+	9.27E-07	GCGCACAGTGCCGCGC
chromosome	1106680	1106695	PSPPH_3577_pwm_target_site_262	16.6162	-	9.44E-07	GCGCGGCACTGTGCGC
chromosome	1112019	1112034	PSPPH_3577_pwm_target_site_263	18.8485	+	7.47E-08	GCGCAGTGTTTTGCGC
chromosome	1112019	1112034	PSPPH_3577_pwm_target_site_264	18.8788	-	6.78E-08	GCGCAAAACACTGCGC
chromosome	1118897	1118912	PSPPH_3577_pwm_target_site_265	15.9091	-	1.40E-06	GCGCGTTACATCGCGC
chromosome	1118897	1118912	PSPPH_3577_pwm_target_site_266	15.8687	+	1.44E-06	GCGCGATGTAACGCGC
chromosome	1144973	1144988	PSPPH_3577_pwm_target_site_267	14.8081	-	3.64E-06	GCGCGTGCTGCCGCGC
chromosome	1144973	1144988	PSPPH_3577_pwm_target_site_268	14.7374	+	3.92E-06	GCGCGGCAGCACGCGC
chromosome	1145863	1145878	PSPPH_3577_pwm_target_site_269	14.8788	+	3.38E-06	GCACATCACTATGCGC
chromosome	1145863	1145878	PSPPH_3577_pwm_target_site_270	14.8283	-	3.56E-06	GCGCATAGTGATGTGC
chromosome	1149393	1149408	PSPPH_3577_pwm_target_site_271	14.7374	-	3.92E-06	GCGCACGGTGTTACGC
chromosome	1149393	1149408	PSPPH_3577_pwm_target_site_272	14.7778	+	3.76E-06	GCGTAACACCGTGCGC
chromosome	1164662	1164677	PSPPH_3577_pwm_target_site_273	16.8485	+	8.14E-07	GCGCGCCACGATGCGC
chromosome	1164662	1164677	PSPPH_3577_pwm_target_site_274	16.8687	-	8.02E-07	GCGCATCGTGGCGCGC
chromosome	1174952	1174967	PSPPH_3577_pwm_target_site_275	15.7475	+	1.55E-06	GCGCTGCACCTTGCGC
chromosome	1174952	1174967	PSPPH_3577_pwm_target_site_276	15.7778	-	1.52E-06	GCGCAAGGTGCAGCGC
chromosome	1190061	1190076	PSPPH_3577_pwm_target_site_277	14.6263	+	4.39E-06	GCGTATGCCGTTGCGC
chromosome	1190061	1190076	PSPPH_3577_pwm_target_site_278	14.5556	-	4.74E-06	GCGCAACGGCATACGC
chromosome	1201179	1201194	PSPPH_3577_pwm_target_site_279	14.596	-	4.54E-06	GCGCTTTTTCATGCGC
chromosome	1201179	1201194	PSPPH_3577_pwm_target_site_280	14.5859	+	4.59E-06	GCGCATGAAAAAGCGC
chromosome	1202262	1202277	PSPPH_3577_pwm_target_site_281	14.4747	-	5.15E-06	GCGTAGCGACCTGCGC
chromosome	1202262	1202277	PSPPH_3577_pwm_target_site_282	14.4545	+	5.26E-06	GCGCAGGTCGCTACGC
chromosome	1216830	1216845	PSPPH_3577_pwm_target_site_283	16.6667	+	9.11E-07	GCGCGCTACGCTGCGC
chromosome	1216830	1216845	PSPPH_3577_pwm_target_site_284	16.6061	-	9.51E-07	GCGCAGCGTAGCGCGC
chromosome	1222806	1222821	PSPPH_3577_pwm_target_site_285	16.9899	-	7.50E-07	GCGCAGTGTGCCGCGC
chromosome	1222806	1222821	PSPPH_3577_pwm_target_site_286	16.9899	+	7.50E-07	GCGCGGCACACTGCGC
chromosome	1236122	1236137	PSPPH_3577_pwm_target_site_287	14.7778	+	3.76E-06	GCGCAACCATCAGCGC
chromosome	1236122	1236137	PSPPH_3577_pwm_target_site_288	14.7273	-	3.96E-06	GCGCTGATGGTTGCGC
chromosome	1245434	1245449	PSPPH_3577_pwm_target_site_289	13.9697	-	8.27E-06	GCGAAATCCGGTGCGC
chromosome	1245434	1245449	PSPPH_3577_pwm_target_site_290	13.9091	+	8.72E-06	GCGCACCGGATTTCGC
chromosome	1249093	1249108	PSPPH_3577_pwm_target_site_291	14.7374	+	3.92E-06	GCGCGCGATACCGCGC
chromosome	1249093	1249108	PSPPH_3577_pwm_target_site_292	14.7071	-	4.05E-06	GCGCGGTATCGCGCGC
chromosome	1249095	1249110	PSPPH_3577_pwm_target_site_293	15.6364	-	1.68E-06	GCGCGCGGTATCGCGC
chromosome	1249095	1249110	PSPPH_3577_pwm_target_site_294	15.6566	+	1.65E-06	GCGCGATACCGCGCGC
chromosome	1254057	1254072	PSPPH_3577_pwm_target_site_295	14.6364	-	4.35E-06	GCACAAACTGCTGCGC
chromosome	1254057	1254072	PSPPH_3577_pwm_target_site_296	14.5758	+	4.64E-06	GCGCAGCAGTTTGTGC
chromosome	1261010	1261025	PSPPH_3577_pwm_target_site_297	17.4242	-	5.42E-07	GCGCACCAGCCTGCGC
chromosome	1261010	1261025	PSPPH_3577_pwm_target_site_298	17.3838	+	5.56E-07	GCGCAGGCTGGTGCGC
chromosome	1271807	1271822	PSPPH_3577_pwm_target_site_299	14.3838	+	5.64E-06	GCCCACCACCATGCGC
chromosome	1271807	1271822	PSPPH_3577_pwm_target_site_300	14.3838	-	5.64E-06	GCGCATGGTGGTGGGC
chromosome	1286603	1286618	PSPPH_3577_pwm_target_site_301	15.0303	-	2.89E-06	GCGTATCACATTGCGC
chromosome	1286603	1286618	PSPPH_3577_pwm_target_site_302	14.9697	+	3.07E-06	GCGCAATGTGATACGC
chromosome	1290452	1290467	PSPPH_3577_pwm_target_site_303	16.2525	-	1.16E-06	GCGCCATGCGCTGCGC
chromosome	1290452	1290467	PSPPH_3577_pwm_target_site_304	16.202	+	1.19E-06	GCGCAGCGCATGGCGC
chromosome	1291364	1291379	PSPPH_3577_pwm_target_site_305	17.7879	-	3.94E-07	GCGCGAGGGGTTGCGC
chromosome	1291364	1291379	PSPPH_3577_pwm_target_site_306	17.798	+	3.89E-07	GCGCAACCCCTCGCGC
chromosome	1294782	1294797	PSPPH_3577_pwm_target_site_307	16.1111	+	1.25E-06	GCGCAACAAGTAGCGC
chromosome	1294782	1294797	PSPPH_3577_pwm_target_site_308	16.1111	-	1.25E-06	GCGCTACTTGTTGCGC
chromosome	1298443	1298458	PSPPH_3577_pwm_target_site_309	17.4747	-	5.23E-07	GCGCAACAGCTCGCGC
chromosome	1298443	1298458	PSPPH_3577_pwm_target_site_310	17.4747	+	5.23E-07	GCGCGAGCTGTTGCGC
chromosome	1298560	1298575	PSPPH_3577_pwm_target_site_311	19.6162	-	6.44E-09	GCGCAACGCGATGCGC
chromosome	1298560	1298575	PSPPH_3577_pwm_target_site_312	19.6465	+	6.19E-09	GCGCATCGCGTTGCGC
chromosome	1303390	1303405	PSPPH_3577_pwm_target_site_313	14.1111	-	7.30E-06	GAGCAACTGGCTGCGC
chromosome	1303390	1303405	PSPPH_3577_pwm_target_site_314	14.0606	+	7.63E-06	GCGCAGCCAGTTGCTC
chromosome	1305606	1305621	PSPPH_3577_pwm_target_site_315	14.0303	+	7.83E-06	GCGAGAAGCTTTGCGC
chromosome	1305606	1305621	PSPPH_3577_pwm_target_site_316	13.9899	-	8.11E-06	GCGCAAAGCTTCTCGC
chromosome	1320577	1320592	PSPPH_3577_pwm_target_site_317	14.9293	+	3.21E-06	GCGCCTCGGCCTGCGC
chromosome	1320577	1320592	PSPPH_3577_pwm_target_site_318	14.8687	-	3.42E-06	GCGCAGGCCGAGGCGC
chromosome	1327741	1327756	PSPPH_3577_pwm_target_site_319	15.404	+	2.02E-06	GCGCAATGATCAGCGC
chromosome	1327741	1327756	PSPPH_3577_pwm_target_site_320	15.3535	-	2.11E-06	GCGCTGATCATTGCGC
chromosome	1369294	1369309	PSPPH_3577_pwm_target_site_321	14.0808	-	7.50E-06	TCGCAACGCATTGCGC
chromosome	1369294	1369309	PSPPH_3577_pwm_target_site_322	14.0909	+	7.43E-06	GCGCAATGCGTTGCGA
chromosome	1370071	1370086	PSPPH_3577_pwm_target_site_323	14.404	-	5.54E-06	GCGTAACCTGCTGCGC
chromosome	1370071	1370086	PSPPH_3577_pwm_target_site_324	14.3333	+	5.94E-06	GCGCAGCAGGTTACGC
chromosome	1378561	1378576	PSPPH_3577_pwm_target_site_325	16.0303	+	1.31E-06	GCGCGCTGGCCTGCGC
chromosome	1378561	1378576	PSPPH_3577_pwm_target_site_326	15.9899	-	1.34E-06	GCGCAGGCCAGCGCGC
chromosome	1395689	1395704	PSPPH_3577_pwm_target_site_327	14.4646	+	5.21E-06	GCACATCGGCATGCGC
chromosome	1395689	1395704	PSPPH_3577_pwm_target_site_328	14.4444	-	5.32E-06	GCGCATGCCGATGTGC
chromosome	1401771	1401786	PSPPH_3577_pwm_target_site_329	14.4545	+	5.26E-06	GCGCCGCAGTCTGCGC
chromosome	1401771	1401786	PSPPH_3577_pwm_target_site_330	14.4444	-	5.32E-06	GCGCAGACTGCGGCGC
chromosome	1408091	1408106	PSPPH_3577_pwm_target_site_331	15.4444	+	1.95E-06	GCGCCTTGCTCTGCGC
chromosome	1408091	1408106	PSPPH_3577_pwm_target_site_332	15.3535	-	2.11E-06	GCGCAGAGCAAGGCGC
chromosome	1415584	1415599	PSPPH_3577_pwm_target_site_333	14.6162	-	4.44E-06	GCCCATCGATCTGCGC
chromosome	1415584	1415599	PSPPH_3577_pwm_target_site_334	14.5253	+	4.89E-06	GCGCAGATCGATGGGC
chromosome	1416026	1416041	PSPPH_3577_pwm_target_site_335	14.8788	-	3.38E-06	GCACATTCCCTTGCGC
chromosome	1416026	1416041	PSPPH_3577_pwm_target_site_336	14.798	+	3.68E-06	GCGCAAGGGAATGTGC
chromosome	1417463	1417478	PSPPH_3577_pwm_target_site_337	14.5354	+	4.85E-06	GCACGACGATTTGCGC
chromosome	1417463	1417478	PSPPH_3577_pwm_target_site_338	14.5051	-	4.99E-06	GCGCAAATCGTCGTGC
chromosome	1434130	1434145	PSPPH_3577_pwm_target_site_339	14.303	-	6.12E-06	GCGGAAAGGGCTGCGC
chromosome	1434130	1434145	PSPPH_3577_pwm_target_site_340	14.2727	+	6.29E-06	GCGCAGCCCTTTCCGC
chromosome	1435485	1435500	PSPPH_3577_pwm_target_site_341	13.8687	+	9.02E-06	GCGCACTCATCGGCGC
chromosome	1435485	1435500	PSPPH_3577_pwm_target_site_342	13.8081	-	9.48E-06	GCGCCGATGAGTGCGC
chromosome	1444322	1444337	PSPPH_3577_pwm_target_site_343	14.6162	+	4.44E-06	GCGCATGGTGGTGTGC
chromosome	1444322	1444337	PSPPH_3577_pwm_target_site_344	14.6263	-	4.39E-06	GCACACCACCATGCGC
chromosome	1444771	1444786	PSPPH_3577_pwm_target_site_345	16.4242	-	1.05E-06	GCGCACAACACCGCGC
chromosome	1444771	1444786	PSPPH_3577_pwm_target_site_346	16.3939	+	1.07E-06	GCGCGGTGTTGTGCGC
chromosome	1455571	1455586	PSPPH_3577_pwm_target_site_347	14.9394	-	3.17E-06	GCGCCGCAAACTGCGC
chromosome	1455571	1455586	PSPPH_3577_pwm_target_site_348	14.9495	+	3.14E-06	GCGCAGTTTGCGGCGC
chromosome	1455817	1455832	PSPPH_3577_pwm_target_site_349	17.6162	+	4.59E-07	GCGCATTCAGATGCGC
chromosome	1455817	1455832	PSPPH_3577_pwm_target_site_350	17.6061	-	4.64E-07	GCGCATCTGAATGCGC
chromosome	1464090	1464105	PSPPH_3577_pwm_target_site_351	13.8283	-	9.32E-06	GCGCATGACCGTGCTC
chromosome	1464090	1464105	PSPPH_3577_pwm_target_site_352	13.798	+	9.56E-06	GAGCACGGTCATGCGC
chromosome	1471661	1471676	PSPPH_3577_pwm_target_site_353	14.1313	-	7.17E-06	GCGCATCGATCTGCTC
chromosome	1471661	1471676	PSPPH_3577_pwm_target_site_354	14.0707	+	7.57E-06	GAGCAGATCGATGCGC
chromosome	1471673	1471688	PSPPH_3577_pwm_target_site_355	15.0303	-	2.89E-06	GCGCATCGATCAGCGC
chromosome	1471673	1471688	PSPPH_3577_pwm_target_site_356	14.9596	+	3.11E-06	GCGCTGATCGATGCGC
chromosome	1472093	1472108	PSPPH_3577_pwm_target_site_357	14.9394	+	3.17E-06	GCGCAACGCAGTACGC
chromosome	1472093	1472108	PSPPH_3577_pwm_target_site_358	14.9798	-	3.05E-06	GCGTACTGCGTTGCGC
chromosome	1486411	1486426	PSPPH_3577_pwm_target_site_359	17.7273	-	4.15E-07	GCGCATCTGCATGCGC
chromosome	1486411	1486426	PSPPH_3577_pwm_target_site_360	17.7273	+	4.15E-07	GCGCATGCAGATGCGC
chromosome	1502507	1502522	PSPPH_3577_pwm_target_site_361	17.0404	+	7.20E-07	GCGCAGACCGTCGCGC
chromosome	1502507	1502522	PSPPH_3577_pwm_target_site_362	17.0808	-	7.00E-07	GCGCGACGGTCTGCGC
chromosome	1511123	1511138	PSPPH_3577_pwm_target_site_363	15.3333	-	2.15E-06	GCGCGTGATGCCGCGC
chromosome	1511123	1511138	PSPPH_3577_pwm_target_site_364	15.2626	+	2.30E-06	GCGCGGCATCACGCGC
chromosome	1513381	1513396	PSPPH_3577_pwm_target_site_365	13.7778	+	9.70E-06	GCGCAAGGCGCCCCGC
chromosome	1513381	1513396	PSPPH_3577_pwm_target_site_366	13.7475	-	9.95E-06	GCGGGGCGCCTTGCGC
chromosome	1520078	1520093	PSPPH_3577_pwm_target_site_367	15.7475	+	1.55E-06	GCGCCAGGATATGCGC
chromosome	1520078	1520093	PSPPH_3577_pwm_target_site_368	15.7778	-	1.52E-06	GCGCATATCCTGGCGC
chromosome	1528448	1528463	PSPPH_3577_pwm_target_site_369	15.4242	+	1.98E-06	GCGCCTGTCGCTGCGC
chromosome	1528448	1528463	PSPPH_3577_pwm_target_site_370	15.3434	-	2.13E-06	GCGCAGCGACAGGCGC
chromosome	1554261	1554276	PSPPH_3577_pwm_target_site_371	17.9293	-	3.42E-07	GCGCATAAATCTGCGC
chromosome	1554261	1554276	PSPPH_3577_pwm_target_site_372	17.8586	+	3.70E-07	GCGCAGATTTATGCGC
chromosome	1600794	1600809	PSPPH_3577_pwm_target_site_373	16.5152	-	1.00E-06	GCGCGATTGACTGCGC
chromosome	1600794	1600809	PSPPH_3577_pwm_target_site_374	16.4747	+	1.03E-06	GCGCAGTCAATCGCGC
chromosome	1644921	1644936	PSPPH_3577_pwm_target_site_375	19.2828	+	2.33E-08	GCGCAGGGCATTGCGC
chromosome	1644921	1644936	PSPPH_3577_pwm_target_site_376	19.3333	-	1.91E-08	GCGCAATGCCCTGCGC
chromosome	1646977	1646992	PSPPH_3577_pwm_target_site_377	13.8788	+	8.93E-06	GCCCATCGGCGTGCGC
chromosome	1646977	1646992	PSPPH_3577_pwm_target_site_378	13.8384	-	9.25E-06	GCGCACGCCGATGGGC
chromosome	1659220	1659235	PSPPH_3577_pwm_target_site_379	15.1414	-	2.58E-06	GCGCTACCCACTGCGC
chromosome	1659220	1659235	PSPPH_3577_pwm_target_site_380	15.101	+	2.68E-06	GCGCAGTGGGTAGCGC
chromosome	1659253	1659268	PSPPH_3577_pwm_target_site_381	14.3131	+	6.05E-06	GCGCAGGTGACGGCGC
chromosome	1659253	1659268	PSPPH_3577_pwm_target_site_382	14.3232	-	6.00E-06	GCGCCGTCACCTGCGC
chromosome	1661826	1661841	PSPPH_3577_pwm_target_site_383	15.3131	+	2.19E-06	GCCCAAGGCGGTGCGC
chromosome	1661826	1661841	PSPPH_3577_pwm_target_site_384	15.2929	-	2.24E-06	GCGCACCGCCTTGGGC
chromosome	1668220	1668235	PSPPH_3577_pwm_target_site_385	14.3232	+	6.00E-06	GCTCAACGCACTGCGC
chromosome	1668220	1668235	PSPPH_3577_pwm_target_site_386	14.2828	-	6.23E-06	GCGCAGTGCGTTGAGC
chromosome	1669982	1669997	PSPPH_3577_pwm_target_site_387	18.3434	-	1.97E-07	GCGCATCTGCTTGCGC
chromosome	1669982	1669997	PSPPH_3577_pwm_target_site_388	18.3131	+	2.06E-07	GCGCAAGCAGATGCGC
chromosome	1671834	1671849	PSPPH_3577_pwm_target_site_389	13.8081	+	9.48E-06	GCGCATATTGCTGCTC
chromosome	1671834	1671849	PSPPH_3577_pwm_target_site_390	13.7576	-	9.87E-06	GAGCAGCAATATGCGC
chromosome	1690947	1690962	PSPPH_3577_pwm_target_site_391	14.6263	+	4.39E-06	GCACATGCACTTGCGC
chromosome	1690947	1690962	PSPPH_3577_pwm_target_site_392	14.5657	-	4.69E-06	GCGCAAGTGCATGTGC
chromosome	1702775	1702790	PSPPH_3577_pwm_target_site_393	14.1616	+	6.98E-06	GCGCTGTTGGCTGCGC
chromosome	1702775	1702790	PSPPH_3577_pwm_target_site_394	14.1515	-	7.04E-06	GCGCAGCCAACAGCGC
chromosome	1708044	1708059	PSPPH_3577_pwm_target_site_395	13.9394	+	8.49E-06	GCGCACCGCTTTGAGC
chromosome	1708044	1708059	PSPPH_3577_pwm_target_site_396	13.9394	-	8.49E-06	GCTCAAAGCGGTGCGC
chromosome	1720248	1720263	PSPPH_3577_pwm_target_site_397	14.4747	+	5.15E-06	GCGCATGGCGGTACGC
chromosome	1720248	1720263	PSPPH_3577_pwm_target_site_398	14.4747	-	5.15E-06	GCGTACCGCCATGCGC
chromosome	1728635	1728650	PSPPH_3577_pwm_target_site_399	13.8081	+	9.48E-06	GCGCGAAGACCTGTGC
chromosome	1728635	1728650	PSPPH_3577_pwm_target_site_400	13.8182	-	9.41E-06	GCACAGGTCTTCGCGC
chromosome	1741769	1741784	PSPPH_3577_pwm_target_site_401	14.0404	+	7.76E-06	GCACATTCTGATGCGC
chromosome	1741769	1741784	PSPPH_3577_pwm_target_site_402	14	-	8.04E-06	GCGCATCAGAATGTGC
chromosome	1744420	1744435	PSPPH_3577_pwm_target_site_403	16.9596	+	7.66E-07	GCGCAAAGATGCGCGC
chromosome	1744420	1744435	PSPPH_3577_pwm_target_site_404	16.9697	-	7.61E-07	GCGCGCATCTTTGCGC
chromosome	1753012	1753027	PSPPH_3577_pwm_target_site_405	14.0303	-	7.83E-06	GCGTAAACACCTGCGC
chromosome	1753012	1753027	PSPPH_3577_pwm_target_site_406	13.9697	+	8.27E-06	GCGCAGGTGTTTACGC
chromosome	1760049	1760064	PSPPH_3577_pwm_target_site_407	14.5354	+	4.85E-06	GCACACCACACTGCGC
chromosome	1760049	1760064	PSPPH_3577_pwm_target_site_408	14.4646	-	5.21E-06	GCGCAGTGTGGTGTGC
chromosome	1760573	1760588	PSPPH_3577_pwm_target_site_409	15.2929	-	2.24E-06	GCGCATGGCACAGCGC
chromosome	1760573	1760588	PSPPH_3577_pwm_target_site_410	15.2323	+	2.36E-06	GCGCTGTGCCATGCGC
chromosome	1760684	1760699	PSPPH_3577_pwm_target_site_411	15.8283	+	1.48E-06	GCGCCAGACTCTGCGC
chromosome	1760684	1760699	PSPPH_3577_pwm_target_site_412	15.7677	-	1.53E-06	GCGCAGAGTCTGGCGC
chromosome	1776002	1776017	PSPPH_3577_pwm_target_site_413	13.9293	-	8.57E-06	GCGTACCTTGCTGCGC
chromosome	1776002	1776017	PSPPH_3577_pwm_target_site_414	13.8586	+	9.10E-06	GCGCAGCAAGGTACGC
chromosome	1776323	1776338	PSPPH_3577_pwm_target_site_415	13.8081	-	9.48E-06	GCGCGCTTCATGGCGC
chromosome	1776323	1776338	PSPPH_3577_pwm_target_site_416	13.798	+	9.56E-06	GCGCCATGAAGCGCGC
chromosome	1781882	1781897	PSPPH_3577_pwm_target_site_417	18.3232	-	2.03E-07	GCGCAAACCAATGCGC
chromosome	1781882	1781897	PSPPH_3577_pwm_target_site_418	18.3636	+	1.90E-07	GCGCATTGGTTTGCGC
chromosome	1822897	1822912	PSPPH_3577_pwm_target_site_419	14.9596	-	3.11E-06	GCGCCCGACCATGCGC
chromosome	1822897	1822912	PSPPH_3577_pwm_target_site_420	14.9798	+	3.05E-06	GCGCATGGTCGGGCGC
chromosome	1832231	1832246	PSPPH_3577_pwm_target_site_421	15.1919	-	2.46E-06	GCGCACTCGCCCGCGC
chromosome	1832231	1832246	PSPPH_3577_pwm_target_site_422	15.1414	+	2.58E-06	GCGCGGGCGAGTGCGC
chromosome	1840971	1840986	PSPPH_3577_pwm_target_site_423	14.3535	+	5.82E-06	GCGCCTGCAACTGCGC
chromosome	1840971	1840986	PSPPH_3577_pwm_target_site_424	14.2929	-	6.17E-06	GCGCAGTTGCAGGCGC
chromosome	1849782	1849797	PSPPH_3577_pwm_target_site_425	13.8384	+	9.25E-06	ACGCAATGGTCTGCGC
chromosome	1849782	1849797	PSPPH_3577_pwm_target_site_426	13.7879	-	9.63E-06	GCGCAGACCATTGCGT
chromosome	1868502	1868517	PSPPH_3577_pwm_target_site_427	17.101	-	6.90E-07	GCGCACGTCATCGCGC
chromosome	1868502	1868517	PSPPH_3577_pwm_target_site_428	17.101	+	6.90E-07	GCGCGATGACGTGCGC
chromosome	1869951	1869966	PSPPH_3577_pwm_target_site_429	17.7677	-	3.99E-07	GCGCAGGAACGTGCGC
chromosome	1869951	1869966	PSPPH_3577_pwm_target_site_430	17.8081	+	3.85E-07	GCGCACGTTCCTGCGC
chromosome	1887466	1887481	PSPPH_3577_pwm_target_site_431	14.8687	-	3.42E-06	GCGCCACGCCCCGCGC
chromosome	1887466	1887481	PSPPH_3577_pwm_target_site_432	14.8283	+	3.56E-06	GCGCGGGGCGTGGCGC
chromosome	1895592	1895607	PSPPH_3577_pwm_target_site_433	14.899	+	3.31E-06	GCGCGCACGGGTGCGC
chromosome	1895592	1895607	PSPPH_3577_pwm_target_site_434	14.9091	-	3.27E-06	GCGCACCCGTGCGCGC
chromosome	1896540	1896555	PSPPH_3577_pwm_target_site_435	14.5354	-	4.85E-06	GCGCAACGAACTGCGT
chromosome	1896540	1896555	PSPPH_3577_pwm_target_site_436	14.5152	+	4.94E-06	ACGCAGTTCGTTGCGC
chromosome	1898201	1898216	PSPPH_3577_pwm_target_site_437	14.202	+	6.72E-06	GCACGAAGCCCTGCGC
chromosome	1898201	1898216	PSPPH_3577_pwm_target_site_438	14.1414	-	7.10E-06	GCGCAGGGCTTCGTGC
chromosome	1899454	1899469	PSPPH_3577_pwm_target_site_439	13.9293	-	8.57E-06	GCGCACGACGCTGCTC
chromosome	1899454	1899469	PSPPH_3577_pwm_target_site_440	13.8889	+	8.86E-06	GAGCAGCGTCGTGCGC
chromosome	1900141	1900156	PSPPH_3577_pwm_target_site_441	14.3535	-	5.82E-06	GCGCAACGGCCTGCTC
chromosome	1900141	1900156	PSPPH_3577_pwm_target_site_442	14.3333	+	5.94E-06	GAGCAGGCCGTTGCGC
chromosome	1903240	1903255	PSPPH_3577_pwm_target_site_443	14.7576	-	3.84E-06	GCGCAGCTACCAGCGC
chromosome	1903240	1903255	PSPPH_3577_pwm_target_site_444	14.7576	+	3.84E-06	GCGCTGGTAGCTGCGC
chromosome	1917463	1917478	PSPPH_3577_pwm_target_site_445	15.101	+	2.68E-06	GCGCCTGTTGCTGCGC
chromosome	1917463	1917478	PSPPH_3577_pwm_target_site_446	15.0303	-	2.89E-06	GCGCAGCAACAGGCGC
chromosome	1922193	1922208	PSPPH_3577_pwm_target_site_447	15.5859	+	1.74E-06	GAGCAATGCCTTGCGC
chromosome	1922193	1922208	PSPPH_3577_pwm_target_site_448	15.5657	-	1.77E-06	GCGCAAGGCATTGCTC
chromosome	1938809	1938824	PSPPH_3577_pwm_target_site_449	14.6869	-	4.13E-06	GCGCCGTTATCTGCGC
chromosome	1938809	1938824	PSPPH_3577_pwm_target_site_450	14.6667	+	4.23E-06	GCGCAGATAACGGCGC
chromosome	1942859	1942874	PSPPH_3577_pwm_target_site_451	14.899	-	3.31E-06	GCGCTTCCACTTGCGC
chromosome	1942859	1942874	PSPPH_3577_pwm_target_site_452	14.8687	+	3.42E-06	GCGCAAGTGGAAGCGC
chromosome	1944227	1944242	PSPPH_3577_pwm_target_site_453	16.2323	+	1.17E-06	GCGCAAACGGCCGCGC
chromosome	1944227	1944242	PSPPH_3577_pwm_target_site_454	16.202	-	1.19E-06	GCGCGGCCGTTTGCGC
chromosome	1944331	1944346	PSPPH_3577_pwm_target_site_455	14.3838	+	5.64E-06	GCGCGTCGATTGGCGC
chromosome	1944331	1944346	PSPPH_3577_pwm_target_site_456	14.3535	-	5.82E-06	GCGCCAATCGACGCGC
chromosome	1945828	1945843	PSPPH_3577_pwm_target_site_457	17.5354	-	4.98E-07	GCGCAGCTCTTCGCGC
chromosome	1945828	1945843	PSPPH_3577_pwm_target_site_458	17.5556	+	4.89E-07	GCGCGAAGAGCTGCGC
chromosome	1945840	1945855	PSPPH_3577_pwm_target_site_459	15.798	-	1.50E-06	GCGCATTTCCTGGCGC
chromosome	1945840	1945855	PSPPH_3577_pwm_target_site_460	15.7475	+	1.55E-06	GCGCCAGGAAATGCGC
chromosome	1952679	1952694	PSPPH_3577_pwm_target_site_461	14.5556	-	4.74E-06	GCCCACCATATTGCGC
chromosome	1952679	1952694	PSPPH_3577_pwm_target_site_462	14.5455	+	4.80E-06	GCGCAATATGGTGGGC
chromosome	1976411	1976426	PSPPH_3577_pwm_target_site_463	17.6162	-	4.59E-07	GCGCGACACTCTGCGC
chromosome	1976411	1976426	PSPPH_3577_pwm_target_site_464	17.5556	+	4.89E-07	GCGCAGAGTGTCGCGC
chromosome	1982724	1982739	PSPPH_3577_pwm_target_site_465	18.101	+	2.80E-07	GCGCAAATAAGTGCGC
chromosome	1982724	1982739	PSPPH_3577_pwm_target_site_466	18.1212	-	2.71E-07	GCGCACTTATTTGCGC
chromosome	1991734	1991749	PSPPH_3577_pwm_target_site_467	14.4343	+	5.37E-06	GCGCATAGGCCAGCGC
chromosome	1991734	1991749	PSPPH_3577_pwm_target_site_468	14.3838	-	5.64E-06	GCGCTGGCCTATGCGC
chromosome	1996613	1996628	PSPPH_3577_pwm_target_site_469	17.8081	-	3.85E-07	GCGCACCGGGATGCGC
chromosome	1996613	1996628	PSPPH_3577_pwm_target_site_470	17.8485	+	3.73E-07	GCGCATCCCGGTGCGC
chromosome	2028938	2028953	PSPPH_3577_pwm_target_site_471	16.7576	+	8.55E-07	GCGCAAGAGCACGCGC
chromosome	2028938	2028953	PSPPH_3577_pwm_target_site_472	16.7879	-	8.39E-07	GCGCGTGCTCTTGCGC
chromosome	2031909	2031924	PSPPH_3577_pwm_target_site_473	15.1212	-	2.63E-06	GCGCGACCTGGCGCGC
chromosome	2031909	2031924	PSPPH_3577_pwm_target_site_474	15.1212	+	2.63E-06	GCGCGCCAGGTCGCGC
chromosome	2032731	2032746	PSPPH_3577_pwm_target_site_475	14.1111	-	7.30E-06	GCGCCCACTGCTGCGC
chromosome	2032731	2032746	PSPPH_3577_pwm_target_site_476	14.0808	+	7.50E-06	GCGCAGCAGTGGGCGC
chromosome	2036211	2036226	PSPPH_3577_pwm_target_site_477	14.9293	+	3.21E-06	GCGCACTGGCTGGCGC
chromosome	2036211	2036226	PSPPH_3577_pwm_target_site_478	14.9293	-	3.21E-06	GCGCCAGCCAGTGCGC
chromosome	2037234	2037249	PSPPH_3577_pwm_target_site_479	15.5354	+	1.81E-06	GCGCAATTGCTGGCGC
chromosome	2037234	2037249	PSPPH_3577_pwm_target_site_480	15.5253	-	1.83E-06	GCGCCAGCAATTGCGC
chromosome	2040010	2040025	PSPPH_3577_pwm_target_site_481	14.4141	+	5.48E-06	GCGCAAGATTCTCCGC
chromosome	2040010	2040025	PSPPH_3577_pwm_target_site_482	14.3737	-	5.70E-06	GCGGAGAATCTTGCGC
chromosome	2052798	2052813	PSPPH_3577_pwm_target_site_483	13.7475	-	9.95E-06	GCCCGAGACCATGCGC
chromosome	2052798	2052813	PSPPH_3577_pwm_target_site_484	13.7475	+	9.95E-06	GCGCATGGTCTCGGGC
chromosome	2066470	2066485	PSPPH_3577_pwm_target_site_485	15.7879	-	1.51E-06	GCGCAACAGCTGGCGC
chromosome	2066470	2066485	PSPPH_3577_pwm_target_site_486	15.7879	+	1.51E-06	GCGCCAGCTGTTGCGC
chromosome	2072290	2072305	PSPPH_3577_pwm_target_site_487	14.7071	+	4.05E-06	GCGCGACGCGCAGCGC
chromosome	2072290	2072305	PSPPH_3577_pwm_target_site_488	14.6667	-	4.23E-06	GCGCTGCGCGTCGCGC
chromosome	2073822	2073837	PSPPH_3577_pwm_target_site_489	14.1313	+	7.17E-06	GCGCATCTTGGTGGGC
chromosome	2073822	2073837	PSPPH_3577_pwm_target_site_490	14.1212	-	7.23E-06	GCCCACCAAGATGCGC
chromosome	2078005	2078020	PSPPH_3577_pwm_target_site_491	13.8788	+	8.93E-06	GCGCGAAGCAGAGCGC
chromosome	2078005	2078020	PSPPH_3577_pwm_target_site_492	13.899	-	8.79E-06	GCGCTCTGCTTCGCGC
chromosome	2078477	2078492	PSPPH_3577_pwm_target_site_493	15.202	-	2.43E-06	GCGCCTGCTGTTGCGC
chromosome	2078477	2078492	PSPPH_3577_pwm_target_site_494	15.1717	+	2.50E-06	GCGCAACAGCAGGCGC
chromosome	2079359	2079374	PSPPH_3577_pwm_target_site_495	18.6667	+	1.13E-07	GCGCAGCGTGATGCGC
chromosome	2079359	2079374	PSPPH_3577_pwm_target_site_496	18.7475	-	9.46E-08	GCGCATCACGCTGCGC
chromosome	2094111	2094126	PSPPH_3577_pwm_target_site_497	13.9596	+	8.34E-06	GCGCCATAGATCGCGC
chromosome	2094111	2094126	PSPPH_3577_pwm_target_site_498	13.9596	-	8.34E-06	GCGCGATCTATGGCGC
chromosome	2103892	2103907	PSPPH_3577_pwm_target_site_499	14.6061	-	4.49E-06	GCGCACCATGCAGCGC
chromosome	2103892	2103907	PSPPH_3577_pwm_target_site_500	14.5657	+	4.69E-06	GCGCTGCATGGTGCGC
chromosome	2117817	2117832	PSPPH_3577_pwm_target_site_501	14.303	+	6.12E-06	GAGCGACGCCTTGCGC
chromosome	2117817	2117832	PSPPH_3577_pwm_target_site_502	14.2929	-	6.17E-06	GCGCAAGGCGTCGCTC
chromosome	2124885	2124900	PSPPH_3577_pwm_target_site_503	15.1515	+	2.56E-06	GCGCTTCGACCTGCGC
chromosome	2124885	2124900	PSPPH_3577_pwm_target_site_504	15.0909	-	2.71E-06	GCGCAGGTCGAAGCGC
chromosome	2125498	2125513	PSPPH_3577_pwm_target_site_505	14.6162	-	4.44E-06	GCACAGTCTGTTGCGC
chromosome	2125498	2125513	PSPPH_3577_pwm_target_site_506	14.6162	+	4.44E-06	GCGCAACAGACTGTGC
chromosome	2136872	2136887	PSPPH_3577_pwm_target_site_507	14.0606	-	7.63E-06	GCGTGAAGAGTTGCGC
chromosome	2136872	2136887	PSPPH_3577_pwm_target_site_508	14.0505	+	7.70E-06	GCGCAACTCTTCACGC
chromosome	2140959	2140974	PSPPH_3577_pwm_target_site_509	14.2323	-	6.54E-06	GAGCATGGAGATGCGC
chromosome	2140959	2140974	PSPPH_3577_pwm_target_site_510	14.2323	+	6.54E-06	GCGCATCTCCATGCTC
chromosome	2149179	2149194	PSPPH_3577_pwm_target_site_511	17.4747	+	5.23E-07	GCGCAACAGCTCGCGC
chromosome	2149179	2149194	PSPPH_3577_pwm_target_site_512	17.4747	-	5.23E-07	GCGCGAGCTGTTGCGC
chromosome	2149365	2149380	PSPPH_3577_pwm_target_site_513	14.4444	-	5.32E-06	GCTCAAGGCGCTGCGC
chromosome	2149365	2149380	PSPPH_3577_pwm_target_site_514	14.3939	+	5.59E-06	GCGCAGCGCCTTGAGC
chromosome	2151979	2151994	PSPPH_3577_pwm_target_site_515	13.9495	+	8.42E-06	GCTCACCGCTTTGCGC
chromosome	2151979	2151994	PSPPH_3577_pwm_target_site_516	13.9293	-	8.57E-06	GCGCAAAGCGGTGAGC
chromosome	2212470	2212485	PSPPH_3577_pwm_target_site_517	14.7273	-	3.96E-06	GCGCATGACCGAGCGC
chromosome	2212470	2212485	PSPPH_3577_pwm_target_site_518	14.6869	+	4.13E-06	GCGCTCGGTCATGCGC
chromosome	2217631	2217646	PSPPH_3577_pwm_target_site_519	14.5758	-	4.64E-06	GCGCCAGCGCCTGCGC
chromosome	2217631	2217646	PSPPH_3577_pwm_target_site_520	14.5354	+	4.85E-06	GCGCAGGCGCTGGCGC
chromosome	2218525	2218540	PSPPH_3577_pwm_target_site_521	15.0303	-	2.89E-06	GCGCTTCGATCTGCGC
chromosome	2218525	2218540	PSPPH_3577_pwm_target_site_522	14.9596	+	3.11E-06	GCGCAGATCGAAGCGC
chromosome	2219500	2219515	PSPPH_3577_pwm_target_site_523	15.0202	-	2.92E-06	GCGGATCGAGTTGCGC
chromosome	2219500	2219515	PSPPH_3577_pwm_target_site_524	14.9899	+	3.01E-06	GCGCAACTCGATCCGC
chromosome	2221548	2221563	PSPPH_3577_pwm_target_site_525	16.6162	+	9.44E-07	GCGCGTCGGCCTGCGC
chromosome	2221548	2221563	PSPPH_3577_pwm_target_site_526	16.5556	-	9.77E-07	GCGCAGGCCGACGCGC
chromosome	2223786	2223801	PSPPH_3577_pwm_target_site_527	17.4949	-	5.14E-07	GCGCAATACCACGCGC
chromosome	2223786	2223801	PSPPH_3577_pwm_target_site_528	17.5051	+	5.10E-07	GCGCGTGGTATTGCGC
chromosome	2230961	2230976	PSPPH_3577_pwm_target_site_529	14.2828	-	6.23E-06	GCGGATGACCCTGCGC
chromosome	2230961	2230976	PSPPH_3577_pwm_target_site_530	14.1919	+	6.79E-06	GCGCAGGGTCATCCGC
chromosome	2241950	2241965	PSPPH_3577_pwm_target_site_531	16.6667	+	9.11E-07	GCGCATTACGGCGCGC
chromosome	2241950	2241965	PSPPH_3577_pwm_target_site_532	16.6162	-	9.44E-07	GCGCGCCGTAATGCGC
chromosome	2242347	2242362	PSPPH_3577_pwm_target_site_533	14.2727	+	6.29E-06	GCGCCAGGCTGCGCGC
chromosome	2242347	2242362	PSPPH_3577_pwm_target_site_534	14.2626	-	6.35E-06	GCGCGCAGCCTGGCGC
chromosome	2242724	2242739	PSPPH_3577_pwm_target_site_535	14.7475	+	3.88E-06	GCGCGTTATCGCGCGC
chromosome	2242724	2242739	PSPPH_3577_pwm_target_site_536	14.7071	-	4.05E-06	GCGCGCGATAACGCGC
chromosome	2249443	2249458	PSPPH_3577_pwm_target_site_537	14.2525	+	6.40E-06	GCGCATTTGCTTGGGC
chromosome	2249443	2249458	PSPPH_3577_pwm_target_site_538	14.2323	-	6.54E-06	GCCCAAGCAAATGCGC
chromosome	2251122	2251137	PSPPH_3577_pwm_target_site_539	13.9394	-	8.49E-06	GCGCATAGGAGAGCGC
chromosome	2251122	2251137	PSPPH_3577_pwm_target_site_540	13.9394	+	8.49E-06	GCGCTCTCCTATGCGC
chromosome	2254436	2254451	PSPPH_3577_pwm_target_site_541	14.3737	+	5.70E-06	GCGCACTACCTTCCGC
chromosome	2254436	2254451	PSPPH_3577_pwm_target_site_542	14.3636	-	5.76E-06	GCGGAAGGTAGTGCGC
chromosome	2258053	2258068	PSPPH_3577_pwm_target_site_543	18.0808	-	2.87E-07	GCGCAGGCAATTGCGC
chromosome	2258053	2258068	PSPPH_3577_pwm_target_site_544	18.1313	+	2.66E-07	GCGCAATTGCCTGCGC
chromosome	2260303	2260318	PSPPH_3577_pwm_target_site_545	14.1111	+	7.30E-06	GAGCAACTGGCTGCGC
chromosome	2260303	2260318	PSPPH_3577_pwm_target_site_546	14.0606	-	7.63E-06	GCGCAGCCAGTTGCTC
chromosome	2261224	2261239	PSPPH_3577_pwm_target_site_547	19.2828	-	2.33E-08	GCGCAGGGCTTTGCGC
chromosome	2261224	2261239	PSPPH_3577_pwm_target_site_548	19.3131	+	2.04E-08	GCGCAAAGCCCTGCGC
chromosome	2263270	2263285	PSPPH_3577_pwm_target_site_549	14.202	+	6.72E-06	GCGCAGTTGTCGGCGC
chromosome	2263270	2263285	PSPPH_3577_pwm_target_site_550	14.1818	-	6.86E-06	GCGCCGACAACTGCGC
chromosome	2264428	2264443	PSPPH_3577_pwm_target_site_551	14.4545	-	5.26E-06	CCGCAACGCCCTGCGC
chromosome	2264428	2264443	PSPPH_3577_pwm_target_site_552	14.4141	+	5.48E-06	GCGCAGGGCGTTGCGG
chromosome	2273873	2273888	PSPPH_3577_pwm_target_site_553	14.0505	-	7.70E-06	GCGCCAGTACCCGCGC
chromosome	2273873	2273888	PSPPH_3577_pwm_target_site_554	14.0101	+	7.97E-06	GCGCGGGTACTGGCGC
chromosome	2277570	2277585	PSPPH_3577_pwm_target_site_555	15.0202	+	2.92E-06	GCGCAACGCCCTGCGT
chromosome	2277570	2277585	PSPPH_3577_pwm_target_site_556	14.9798	-	3.05E-06	ACGCAGGGCGTTGCGC
chromosome	2286905	2286920	PSPPH_3577_pwm_target_site_557	14.3131	+	6.05E-06	GCGGAAATGATTGCGC
chromosome	2286905	2286920	PSPPH_3577_pwm_target_site_558	14.3232	-	6.00E-06	GCGCAATCATTTCCGC
chromosome	2289982	2289997	PSPPH_3577_pwm_target_site_559	14.9394	-	3.17E-06	GCGCTTCTTGCTGCGC
chromosome	2289982	2289997	PSPPH_3577_pwm_target_site_560	14.8687	+	3.42E-06	GCGCAGCAAGAAGCGC
chromosome	2294219	2294234	PSPPH_3577_pwm_target_site_561	16.4949	+	1.02E-06	GCGCGCTGGATTGCGC
chromosome	2294219	2294234	PSPPH_3577_pwm_target_site_562	16.5051	-	1.01E-06	GCGCAATCCAGCGCGC
chromosome	2297349	2297364	PSPPH_3577_pwm_target_site_563	15.5556	-	1.78E-06	GCGCGTGCGTCTGCGC
chromosome	2297349	2297364	PSPPH_3577_pwm_target_site_564	15.4747	+	1.90E-06	GCGCAGACGCACGCGC
chromosome	2303309	2303324	PSPPH_3577_pwm_target_site_565	17.101	+	6.90E-07	GCGCAATTGATCGCGC
chromosome	2303309	2303324	PSPPH_3577_pwm_target_site_566	17.101	-	6.90E-07	GCGCGATCAATTGCGC
chromosome	2334550	2334565	PSPPH_3577_pwm_target_site_567	14.9091	-	3.27E-06	GCGCCGTTGCTTGCGC
chromosome	2334550	2334565	PSPPH_3577_pwm_target_site_568	14.9394	+	3.17E-06	GCGCAAGCAACGGCGC
chromosome	2336664	2336679	PSPPH_3577_pwm_target_site_569	16.202	+	1.19E-06	GCGCGAAGCACCGCGC
chromosome	2336664	2336679	PSPPH_3577_pwm_target_site_570	16.1818	-	1.20E-06	GCGCGGTGCTTCGCGC
chromosome	2344095	2344110	PSPPH_3577_pwm_target_site_571	19.7778	-	3.12E-09	GCGCAAAGCATTGCGC
chromosome	2344095	2344110	PSPPH_3577_pwm_target_site_572	19.798	+	2.59E-09	GCGCAATGCTTTGCGC
chromosome	2352839	2352854	PSPPH_3577_pwm_target_site_573	14.0101	+	7.97E-06	GCGAATGGTGGTGCGC
chromosome	2352839	2352854	PSPPH_3577_pwm_target_site_574	13.9495	-	8.42E-06	GCGCACCACCATTCGC
chromosome	2373297	2373312	PSPPH_3577_pwm_target_site_575	17.404	-	5.48E-07	GCGCATTGGTGTGCGC
chromosome	2373297	2373312	PSPPH_3577_pwm_target_site_576	17.3636	+	5.68E-07	GCGCACACCAATGCGC
chromosome	2377588	2377603	PSPPH_3577_pwm_target_site_577	14.697	+	4.09E-06	GCGCATCTCCATGGGC
chromosome	2377588	2377603	PSPPH_3577_pwm_target_site_578	14.7071	-	4.05E-06	GCCCATGGAGATGCGC
chromosome	2392752	2392767	PSPPH_3577_pwm_target_site_579	16.0505	+	1.29E-06	GCGCGTTTGCCTGCGC
chromosome	2392752	2392767	PSPPH_3577_pwm_target_site_580	15.9697	-	1.36E-06	GCGCAGGCAAACGCGC
chromosome	2403762	2403777	PSPPH_3577_pwm_target_site_581	15.0909	-	2.71E-06	GCGCAATGACCTGGGC
chromosome	2403762	2403777	PSPPH_3577_pwm_target_site_582	15.0707	+	2.77E-06	GCCCAGGTCATTGCGC
chromosome	2414959	2414974	PSPPH_3577_pwm_target_site_583	18.4343	+	1.75E-07	GCGCAGTGCGGTGCGC
chromosome	2414959	2414974	PSPPH_3577_pwm_target_site_584	18.4646	-	1.66E-07	GCGCACCGCACTGCGC
chromosome	2424750	2424765	PSPPH_3577_pwm_target_site_585	14.0202	+	7.90E-06	CCGCATTGTGTTGCGC
chromosome	2424750	2424765	PSPPH_3577_pwm_target_site_586	13.9899	-	8.11E-06	GCGCAACACAATGCGG
chromosome	2426911	2426926	PSPPH_3577_pwm_target_site_587	15.0707	-	2.77E-06	GCGCAAAAAACAGCGC
chromosome	2426911	2426926	PSPPH_3577_pwm_target_site_588	15.0505	+	2.83E-06	GCGCTGTTTTTTGCGC
chromosome	2438891	2438906	PSPPH_3577_pwm_target_site_589	16.1616	+	1.21E-06	GCGCGTGCACCTGCGC
chromosome	2438891	2438906	PSPPH_3577_pwm_target_site_590	16.0909	-	1.27E-06	GCGCAGGTGCACGCGC
chromosome	2457626	2457641	PSPPH_3577_pwm_target_site_591	14.1818	+	6.86E-06	GCGCGATTCTCGGCGC
chromosome	2457626	2457641	PSPPH_3577_pwm_target_site_592	14.1111	-	7.30E-06	GCGCCGAGAATCGCGC
chromosome	2467537	2467552	PSPPH_3577_pwm_target_site_593	13.9192	+	8.64E-06	GCGTATGGAAGTGCGC
chromosome	2467537	2467552	PSPPH_3577_pwm_target_site_594	13.8788	-	8.93E-06	GCGCACTTCCATACGC
chromosome	2473517	2473532	PSPPH_3577_pwm_target_site_595	14.4646	+	5.21E-06	GCGCATCGGCCTGTGC
chromosome	2473517	2473532	PSPPH_3577_pwm_target_site_596	14.4343	-	5.37E-06	GCACAGGCCGATGCGC
chromosome	2480207	2480222	PSPPH_3577_pwm_target_site_597	13.8384	+	9.25E-06	GCGTGTAGCGTTGCGC
chromosome	2480207	2480222	PSPPH_3577_pwm_target_site_598	13.7879	-	9.63E-06	GCGCAACGCTACACGC
chromosome	2480219	2480234	PSPPH_3577_pwm_target_site_599	14.101	-	7.36E-06	ACGCATTGCACTGCGC
chromosome	2480219	2480234	PSPPH_3577_pwm_target_site_600	14.0303	+	7.83E-06	GCGCAGTGCAATGCGT
chromosome	2492476	2492491	PSPPH_3577_pwm_target_site_601	14.4141	+	5.48E-06	GCGCTGGCCTCTGCGC
chromosome	2492476	2492491	PSPPH_3577_pwm_target_site_602	14.3939	-	5.59E-06	GCGCAGAGGCCAGCGC
chromosome	2507815	2507830	PSPPH_3577_pwm_target_site_603	15.3939	-	2.04E-06	GCGCATACCGTGGCGC
chromosome	2507815	2507830	PSPPH_3577_pwm_target_site_604	15.3636	+	2.09E-06	GCGCCACGGTATGCGC
chromosome	2510346	2510361	PSPPH_3577_pwm_target_site_605	17.4141	-	5.45E-07	GCGCGTGATGTTGCGC
chromosome	2510346	2510361	PSPPH_3577_pwm_target_site_606	17.3838	+	5.56E-07	GCGCAACATCACGCGC
chromosome	2530588	2530603	PSPPH_3577_pwm_target_site_607	18.4444	-	1.73E-07	GCGCAGCAGGTTGCGC
chromosome	2530588	2530603	PSPPH_3577_pwm_target_site_608	18.4848	+	1.60E-07	GCGCAACCTGCTGCGC
chromosome	2545860	2545875	PSPPH_3577_pwm_target_site_609	15.7172	+	1.58E-06	GCGCAAACCGTAGCGC
chromosome	2545860	2545875	PSPPH_3577_pwm_target_site_610	15.7172	-	1.58E-06	GCGCTACGGTTTGCGC
chromosome	2547935	2547950	PSPPH_3577_pwm_target_site_611	14.9293	-	3.21E-06	GCGCACGCCATGGCGC
chromosome	2547935	2547950	PSPPH_3577_pwm_target_site_612	14.9293	+	3.21E-06	GCGCCATGGCGTGCGC
chromosome	2574691	2574706	PSPPH_3577_pwm_target_site_613	16.7879	+	8.39E-07	GCGCGAAGCATCGCGC
chromosome	2574691	2574706	PSPPH_3577_pwm_target_site_614	16.8081	-	8.32E-07	GCGCGATGCTTCGCGC
chromosome	2588415	2588430	PSPPH_3577_pwm_target_site_615	14.0101	-	7.97E-06	GCGCAACAGTGTGGGC
chromosome	2588415	2588430	PSPPH_3577_pwm_target_site_616	14.0202	+	7.90E-06	GCCCACACTGTTGCGC
chromosome	2590100	2590115	PSPPH_3577_pwm_target_site_617	14.3535	-	5.82E-06	GCTCAACAACTTGCGC
chromosome	2590100	2590115	PSPPH_3577_pwm_target_site_618	14.3434	+	5.88E-06	GCGCAAGTTGTTGAGC
chromosome	2594206	2594221	PSPPH_3577_pwm_target_site_619	14.2525	-	6.40E-06	GCGCGTGTCGTAGCGC
chromosome	2594206	2594221	PSPPH_3577_pwm_target_site_620	14.2121	+	6.66E-06	GCGCTACGACACGCGC
chromosome	2594604	2594619	PSPPH_3577_pwm_target_site_621	14.1919	-	6.79E-06	GCGCAATTAGCTGCGT
chromosome	2594604	2594619	PSPPH_3577_pwm_target_site_622	14.1414	+	7.10E-06	ACGCAGCTAATTGCGC
chromosome	2605829	2605844	PSPPH_3577_pwm_target_site_623	14.6162	+	4.44E-06	GCGCAAGGATCTGCTC
chromosome	2605829	2605844	PSPPH_3577_pwm_target_site_624	14.5859	-	4.59E-06	GAGCAGATCCTTGCGC
chromosome	2609405	2609420	PSPPH_3577_pwm_target_site_625	14.2222	+	6.60E-06	GCGCAAGCTTTTGCGT
chromosome	2609405	2609420	PSPPH_3577_pwm_target_site_626	14.2121	-	6.66E-06	ACGCAAAAGCTTGCGC
chromosome	2610561	2610576	PSPPH_3577_pwm_target_site_627	14.4141	-	5.48E-06	GCTCAACGCCATGCGC
chromosome	2610561	2610576	PSPPH_3577_pwm_target_site_628	14.4343	+	5.37E-06	GCGCATGGCGTTGAGC
chromosome	2615867	2615882	PSPPH_3577_pwm_target_site_629	14.0808	-	7.50E-06	GCGCTTGCCTGTGCGC
chromosome	2615867	2615882	PSPPH_3577_pwm_target_site_630	14.0303	+	7.83E-06	GCGCACAGGCAAGCGC
chromosome	2616471	2616486	PSPPH_3577_pwm_target_site_631	14.9293	+	3.21E-06	GCCCAGGGCCATGCGC
chromosome	2616471	2616486	PSPPH_3577_pwm_target_site_632	14.9798	-	3.05E-06	GCGCATGGCCCTGGGC
chromosome	2633151	2633166	PSPPH_3577_pwm_target_site_633	13.9394	-	8.49E-06	GCGCATCAACCTGCTC
chromosome	2633151	2633166	PSPPH_3577_pwm_target_site_634	13.8788	+	8.93E-06	GAGCAGGTTGATGCGC
chromosome	2638363	2638378	PSPPH_3577_pwm_target_site_635	14.697	-	4.09E-06	GCGCAACGGTCTGGGC
chromosome	2638363	2638378	PSPPH_3577_pwm_target_site_636	14.6768	+	4.18E-06	GCCCAGACCGTTGCGC
chromosome	2639432	2639447	PSPPH_3577_pwm_target_site_637	14.0101	+	7.97E-06	GCGGATTCTGTTGCGC
chromosome	2639432	2639447	PSPPH_3577_pwm_target_site_638	13.9596	-	8.34E-06	GCGCAACAGAATCCGC
chromosome	2657911	2657926	PSPPH_3577_pwm_target_site_639	14.101	-	7.36E-06	GCGCCAAATGCCGCGC
chromosome	2657911	2657926	PSPPH_3577_pwm_target_site_640	14.0707	+	7.57E-06	GCGCGGCATTTGGCGC
chromosome	2658980	2658995	PSPPH_3577_pwm_target_site_641	15.9394	+	1.38E-06	GCGCCAGGTCCTGCGC
chromosome	2658980	2658995	PSPPH_3577_pwm_target_site_642	15.9091	-	1.40E-06	GCGCAGGACCTGGCGC
chromosome	2659174	2659189	PSPPH_3577_pwm_target_site_643	15.6263	+	1.69E-06	GCGCAAAGCCTTCCGC
chromosome	2659174	2659189	PSPPH_3577_pwm_target_site_644	15.6465	-	1.66E-06	GCGGAAGGCTTTGCGC
chromosome	2664755	2664770	PSPPH_3577_pwm_target_site_645	16.9495	-	7.72E-07	GCGCAACGCCTGGCGC
chromosome	2664755	2664770	PSPPH_3577_pwm_target_site_646	16.9495	+	7.72E-07	GCGCCAGGCGTTGCGC
chromosome	2666556	2666571	PSPPH_3577_pwm_target_site_647	14.8081	+	3.64E-06	GCACACTATGTTGCGC
chromosome	2666556	2666571	PSPPH_3577_pwm_target_site_648	14.7677	-	3.80E-06	GCGCAACATAGTGTGC
chromosome	2673837	2673852	PSPPH_3577_pwm_target_site_649	14.798	+	3.68E-06	GCGCATGGCATTGCGT
chromosome	2673837	2673852	PSPPH_3577_pwm_target_site_650	14.7778	-	3.76E-06	ACGCAATGCCATGCGC
chromosome	2677630	2677645	PSPPH_3577_pwm_target_site_651	18.9596	+	5.85E-08	GCGCAGAACCTTGCGC
chromosome	2677630	2677645	PSPPH_3577_pwm_target_site_652	19	-	5.21E-08	GCGCAAGGTTCTGCGC
chromosome	2689519	2689534	PSPPH_3577_pwm_target_site_653	13.8283	+	9.32E-06	GCGCATACGCAGGCGC
chromosome	2689519	2689534	PSPPH_3577_pwm_target_site_654	13.8384	-	9.25E-06	GCGCCTGCGTATGCGC
chromosome	2690511	2690526	PSPPH_3577_pwm_target_site_655	16.7778	+	8.45E-07	GCGCATTCTGTCGCGC
chromosome	2690511	2690526	PSPPH_3577_pwm_target_site_656	16.7374	-	8.68E-07	GCGCGACAGAATGCGC
chromosome	2701608	2701623	PSPPH_3577_pwm_target_site_657	13.8182	+	9.41E-06	GCCCACTGTCGTGCGC
chromosome	2701608	2701623	PSPPH_3577_pwm_target_site_658	13.798	-	9.56E-06	GCGCACGACAGTGGGC
chromosome	2703693	2703708	PSPPH_3577_pwm_target_site_659	14.3838	+	5.64E-06	GCGCAAGATGCTGCGT
chromosome	2703693	2703708	PSPPH_3577_pwm_target_site_660	14.3434	-	5.88E-06	ACGCAGCATCTTGCGC
chromosome	2706389	2706404	PSPPH_3577_pwm_target_site_661	17.202	+	6.43E-07	GCGCAAATGCTCGCGC
chromosome	2706389	2706404	PSPPH_3577_pwm_target_site_662	17.2121	-	6.37E-07	GCGCGAGCATTTGCGC
chromosome	2732852	2732867	PSPPH_3577_pwm_target_site_663	17.202	+	6.43E-07	GCGCAAATGCTCGCGC
chromosome	2732852	2732867	PSPPH_3577_pwm_target_site_664	17.2121	-	6.37E-07	GCGCGAGCATTTGCGC
chromosome	2737166	2737181	PSPPH_3577_pwm_target_site_665	14.2828	+	6.23E-06	ACGCATGATCTTGCGC
chromosome	2737166	2737181	PSPPH_3577_pwm_target_site_666	14.2525	-	6.40E-06	GCGCAAGATCATGCGT
chromosome	2743050	2743065	PSPPH_3577_pwm_target_site_667	14.0808	+	7.50E-06	GCGCTCTGGCCTGCGC
chromosome	2743050	2743065	PSPPH_3577_pwm_target_site_668	14.0404	-	7.76E-06	GCGCAGGCCAGAGCGC
chromosome	2745459	2745474	PSPPH_3577_pwm_target_site_669	18.4343	+	1.75E-07	GCGCAAAGGCATGCGC
chromosome	2745459	2745474	PSPPH_3577_pwm_target_site_670	18.4848	-	1.60E-07	GCGCATGCCTTTGCGC
chromosome	2761979	2761994	PSPPH_3577_pwm_target_site_671	14.4545	+	5.26E-06	CCGCAACGCCCTGCGC
chromosome	2761979	2761994	PSPPH_3577_pwm_target_site_672	14.4141	-	5.48E-06	GCGCAGGGCGTTGCGG
chromosome	2765625	2765640	PSPPH_3577_pwm_target_site_673	15.1414	+	2.58E-06	GCGCCATATCGTGCGC
chromosome	2765625	2765640	PSPPH_3577_pwm_target_site_674	15.1313	-	2.61E-06	GCGCACGATATGGCGC
chromosome	2767763	2767778	PSPPH_3577_pwm_target_site_675	17.6869	-	4.30E-07	GCGCAGGCAGATGCGC
chromosome	2767763	2767778	PSPPH_3577_pwm_target_site_676	17.7576	+	4.02E-07	GCGCATCTGCCTGCGC
chromosome	2777638	2777653	PSPPH_3577_pwm_target_site_677	14.1111	-	7.30E-06	GCTCAATGCACTGCGC
chromosome	2777638	2777653	PSPPH_3577_pwm_target_site_678	14.0606	+	7.63E-06	GCGCAGTGCATTGAGC
chromosome	2778903	2778918	PSPPH_3577_pwm_target_site_679	13.9394	-	8.49E-06	ACGCAAAGGCCTGCGC
chromosome	2778903	2778918	PSPPH_3577_pwm_target_site_680	13.9192	+	8.64E-06	GCGCAGGCCTTTGCGT
chromosome	2779788	2779803	PSPPH_3577_pwm_target_site_681	18.9798	+	5.36E-08	GCGCAGTACCTTGCGC
chromosome	2779788	2779803	PSPPH_3577_pwm_target_site_682	19	-	5.21E-08	GCGCAAGGTACTGCGC
chromosome	2787077	2787092	PSPPH_3577_pwm_target_site_683	14.7374	+	3.92E-06	GCCCAGAAACTTGCGC
chromosome	2787077	2787092	PSPPH_3577_pwm_target_site_684	14.7677	-	3.80E-06	GCGCAAGTTTCTGGGC
chromosome	2788801	2788816	PSPPH_3577_pwm_target_site_685	14.4141	+	5.48E-06	GCGCAGCTGTCGGCGC
chromosome	2788801	2788816	PSPPH_3577_pwm_target_site_686	14.404	-	5.54E-06	GCGCCGACAGCTGCGC
chromosome	2790212	2790227	PSPPH_3577_pwm_target_site_687	14.2525	-	6.40E-06	GCGCATCAGGCTGTGC
chromosome	2790212	2790227	PSPPH_3577_pwm_target_site_688	14.2121	+	6.66E-06	GCACAGCCTGATGCGC
chromosome	2797937	2797952	PSPPH_3577_pwm_target_site_689	16.2323	-	1.17E-06	GCGCAACTACTGGCGC
chromosome	2797937	2797952	PSPPH_3577_pwm_target_site_690	16.2323	+	1.17E-06	GCGCCAGTAGTTGCGC
chromosome	2813915	2813930	PSPPH_3577_pwm_target_site_691	14.7071	+	4.05E-06	GCGCCGAAAACTGCGC
chromosome	2813915	2813930	PSPPH_3577_pwm_target_site_692	14.7273	-	3.96E-06	GCGCAGTTTTCGGCGC
chromosome	2814401	2814416	PSPPH_3577_pwm_target_site_693	14.2222	-	6.60E-06	GCTCATGGCATTGCGC
chromosome	2814401	2814416	PSPPH_3577_pwm_target_site_694	14.1919	+	6.79E-06	GCGCAATGCCATGAGC
chromosome	2828248	2828263	PSPPH_3577_pwm_target_site_695	13.8485	+	9.18E-06	GCGCACATGACGGCGC
chromosome	2828248	2828263	PSPPH_3577_pwm_target_site_696	13.8283	-	9.32E-06	GCGCCGTCATGTGCGC
chromosome	2833122	2833137	PSPPH_3577_pwm_target_site_697	18.1919	+	2.45E-07	GCGCAGGTCGGTGCGC
chromosome	2833122	2833137	PSPPH_3577_pwm_target_site_698	18.2222	-	2.34E-07	GCGCACCGACCTGCGC
chromosome	2854595	2854610	PSPPH_3577_pwm_target_site_699	14	+	8.04E-06	GCGCAAGTGGCTGCTC
chromosome	2854595	2854610	PSPPH_3577_pwm_target_site_700	13.9697	-	8.27E-06	GAGCAGCCACTTGCGC
chromosome	2863386	2863401	PSPPH_3577_pwm_target_site_701	13.899	+	8.79E-06	GCACATCATGTCGCGC
chromosome	2863386	2863401	PSPPH_3577_pwm_target_site_702	13.8384	-	9.25E-06	GCGCGACATGATGTGC
chromosome	2879933	2879948	PSPPH_3577_pwm_target_site_703	15.9798	-	1.35E-06	GCGCGACTTGCCGCGC
chromosome	2879933	2879948	PSPPH_3577_pwm_target_site_704	15.9394	+	1.38E-06	GCGCGGCAAGTCGCGC
chromosome	2883079	2883094	PSPPH_3577_pwm_target_site_705	14.8081	+	3.64E-06	GCGCATCTTCAAGCGC
chromosome	2883079	2883094	PSPPH_3577_pwm_target_site_706	14.8081	-	3.64E-06	GCGCTTGAAGATGCGC
chromosome	2886826	2886841	PSPPH_3577_pwm_target_site_707	17.7576	+	4.02E-07	GCGCGGCTCGTTGCGC
chromosome	2886826	2886841	PSPPH_3577_pwm_target_site_708	17.7879	-	3.94E-07	GCGCAACGAGCCGCGC
chromosome	2899454	2899469	PSPPH_3577_pwm_target_site_709	13.9798	+	8.19E-06	GCGCATTCAACAGCGC
chromosome	2899454	2899469	PSPPH_3577_pwm_target_site_710	13.9091	-	8.72E-06	GCGCTGTTGAATGCGC
chromosome	2942296	2942311	PSPPH_3577_pwm_target_site_711	18.0909	+	2.85E-07	GCGCACAGGCTTGCGC
chromosome	2942296	2942311	PSPPH_3577_pwm_target_site_712	18.1111	-	2.76E-07	GCGCAAGCCTGTGCGC
chromosome	2955256	2955271	PSPPH_3577_pwm_target_site_713	18.0505	-	2.97E-07	GCGCGAGGCGCTGCGC
chromosome	2955256	2955271	PSPPH_3577_pwm_target_site_714	18.0101	+	3.11E-07	GCGCAGCGCCTCGCGC
chromosome	2956326	2956341	PSPPH_3577_pwm_target_site_715	16.3636	-	1.10E-06	GCGCATCGCCTGGCGC
chromosome	2956326	2956341	PSPPH_3577_pwm_target_site_716	16.3333	+	1.11E-06	GCGCCAGGCGATGCGC
chromosome	2982799	2982814	PSPPH_3577_pwm_target_site_717	15.4242	-	1.98E-06	GCGCACTTCCTGGCGC
chromosome	2982799	2982814	PSPPH_3577_pwm_target_site_718	15.404	+	2.02E-06	GCGCCAGGAAGTGCGC
chromosome	2994805	2994820	PSPPH_3577_pwm_target_site_719	14.7374	+	3.92E-06	GCGCGCCGAAGCGCGC
chromosome	2994805	2994820	PSPPH_3577_pwm_target_site_720	14.7576	-	3.84E-06	GCGCGCTTCGGCGCGC
chromosome	3018392	3018407	PSPPH_3577_pwm_target_site_721	13.7778	+	9.70E-06	GCGCGCACGGCCGCGC
chromosome	3018392	3018407	PSPPH_3577_pwm_target_site_722	13.7475	-	9.95E-06	GCGCGGCCGTGCGCGC
chromosome	3020068	3020083	PSPPH_3577_pwm_target_site_723	13.7778	+	9.70E-06	CCGCAAAGTACTGCGC
chromosome	3020068	3020083	PSPPH_3577_pwm_target_site_724	13.7677	-	9.78E-06	GCGCAGTACTTTGCGG
chromosome	3029626	3029641	PSPPH_3577_pwm_target_site_725	16.4343	-	1.05E-06	GCGCAACGCGAGGCGC
chromosome	3029626	3029641	PSPPH_3577_pwm_target_site_726	16.4646	+	1.04E-06	GCGCCTCGCGTTGCGC
chromosome	3029638	3029653	PSPPH_3577_pwm_target_site_727	14.4141	-	5.48E-06	GCGCTGGCCTCTGCGC
chromosome	3029638	3029653	PSPPH_3577_pwm_target_site_728	14.3939	+	5.59E-06	GCGCAGAGGCCAGCGC
chromosome	3031610	3031625	PSPPH_3577_pwm_target_site_729	16.8687	-	8.02E-07	GCGCAAAAAGGCGCGC
chromosome	3031610	3031625	PSPPH_3577_pwm_target_site_730	16.8788	+	7.98E-07	GCGCGCCTTTTTGCGC
chromosome	3035972	3035987	PSPPH_3577_pwm_target_site_731	16.5152	+	1.00E-06	GCGCGCCAAGCTGCGC
chromosome	3035972	3035987	PSPPH_3577_pwm_target_site_732	16.4747	-	1.03E-06	GCGCAGCTTGGCGCGC
chromosome	3045852	3045867	PSPPH_3577_pwm_target_site_733	14.0606	+	7.63E-06	GCACGACCCTTTGCGC
chromosome	3045852	3045867	PSPPH_3577_pwm_target_site_734	14.0101	-	7.97E-06	GCGCAAAGGGTCGTGC
chromosome	3053576	3053591	PSPPH_3577_pwm_target_site_735	14.1111	-	7.30E-06	GCGCATACCGCTGGGC
chromosome	3053576	3053591	PSPPH_3577_pwm_target_site_736	14.0606	+	7.63E-06	GCCCAGCGGTATGCGC
chromosome	3054111	3054126	PSPPH_3577_pwm_target_site_737	15.0808	-	2.74E-06	GCGCCTTGATCTGCGC
chromosome	3054111	3054126	PSPPH_3577_pwm_target_site_738	15	+	2.98E-06	GCGCAGATCAAGGCGC
chromosome	3056165	3056180	PSPPH_3577_pwm_target_site_739	14.697	+	4.09E-06	GCGCAAACCGCTGGGC
chromosome	3056165	3056180	PSPPH_3577_pwm_target_site_740	14.6768	-	4.18E-06	GCCCAGCGGTTTGCGC
chromosome	3056594	3056609	PSPPH_3577_pwm_target_site_741	14.6364	-	4.35E-06	GCGCATCGTACTGGGC
chromosome	3056594	3056609	PSPPH_3577_pwm_target_site_742	14.6061	+	4.49E-06	GCCCAGTACGATGCGC
chromosome	3074674	3074689	PSPPH_3577_pwm_target_site_743	15.5556	+	1.78E-06	GCGCAAGGTTCAGCGC
chromosome	3074674	3074689	PSPPH_3577_pwm_target_site_744	15.5152	-	1.85E-06	GCGCTGAACCTTGCGC
chromosome	3087768	3087783	PSPPH_3577_pwm_target_site_745	15.4747	-	1.90E-06	GCGCAGGGCGCAGCGC
chromosome	3087768	3087783	PSPPH_3577_pwm_target_site_746	15.4747	+	1.90E-06	GCGCTGCGCCCTGCGC
chromosome	3098546	3098561	PSPPH_3577_pwm_target_site_747	16.8283	+	8.24E-07	GCGCAGCGTGGCGCGC
chromosome	3098546	3098561	PSPPH_3577_pwm_target_site_748	16.8788	-	7.98E-07	GCGCGCCACGCTGCGC
chromosome	3102670	3102685	PSPPH_3577_pwm_target_site_749	14.303	-	6.12E-06	GCGCAAAGCGCTGAGC
chromosome	3102670	3102685	PSPPH_3577_pwm_target_site_750	14.2828	+	6.23E-06	GCTCAGCGCTTTGCGC
chromosome	3108013	3108028	PSPPH_3577_pwm_target_site_751	14.899	-	3.31E-06	GCGCACCTCAAGGCGC
chromosome	3108013	3108028	PSPPH_3577_pwm_target_site_752	14.9293	+	3.21E-06	GCGCCTTGAGGTGCGC
chromosome	3110471	3110486	PSPPH_3577_pwm_target_site_753	15.303	-	2.21E-06	GCGCCTGGCCGTGCGC
chromosome	3110471	3110486	PSPPH_3577_pwm_target_site_754	15.2727	+	2.27E-06	GCGCACGGCCAGGCGC
chromosome	3120111	3120126	PSPPH_3577_pwm_target_site_755	17.9394	+	3.38E-07	GCGCATTGCGTCGCGC
chromosome	3120111	3120126	PSPPH_3577_pwm_target_site_756	17.899	-	3.54E-07	GCGCGACGCAATGCGC
chromosome	3124333	3124348	PSPPH_3577_pwm_target_site_757	13.8283	+	9.32E-06	GCGCGTGGTCAGGCGC
chromosome	3124333	3124348	PSPPH_3577_pwm_target_site_758	13.8384	-	9.25E-06	GCGCCTGACCACGCGC
chromosome	3125988	3126003	PSPPH_3577_pwm_target_site_759	19.5051	-	1.01E-08	GCGCAGCGCCTTGCGC
chromosome	3125988	3126003	PSPPH_3577_pwm_target_site_760	19.5455	+	9.49E-09	GCGCAAGGCGCTGCGC
chromosome	3126330	3126345	PSPPH_3577_pwm_target_site_761	13.9091	+	8.72E-06	GCGCGACGAGCTGGGC
chromosome	3126330	3126345	PSPPH_3577_pwm_target_site_762	13.899	-	8.79E-06	GCCCAGCTCGTCGCGC
chromosome	3157576	3157591	PSPPH_3577_pwm_target_site_763	14.6162	+	4.44E-06	GCGCATGGACCTGGGC
chromosome	3157576	3157591	PSPPH_3577_pwm_target_site_764	14.5758	-	4.64E-06	GCCCAGGTCCATGCGC
chromosome	3157603	3157618	PSPPH_3577_pwm_target_site_765	14.1313	-	7.17E-06	GAGCACCGCACTGCGC
chromosome	3157603	3157618	PSPPH_3577_pwm_target_site_766	14.0909	+	7.43E-06	GCGCAGTGCGGTGCTC
chromosome	3161000	3161015	PSPPH_3577_pwm_target_site_767	14.6162	-	4.44E-06	GCGCATCGCCCTGCTC
chromosome	3161000	3161015	PSPPH_3577_pwm_target_site_768	14.5556	+	4.74E-06	GAGCAGGGCGATGCGC
chromosome	3173693	3173708	PSPPH_3577_pwm_target_site_769	18.8485	+	7.47E-08	GCGCAACCTATTGCGC
chromosome	3173693	3173708	PSPPH_3577_pwm_target_site_770	18.8586	-	7.24E-08	GCGCAATAGGTTGCGC
chromosome	3179657	3179672	PSPPH_3577_pwm_target_site_771	15.1717	-	2.50E-06	GCGCCAACCACTGCGC
chromosome	3179657	3179672	PSPPH_3577_pwm_target_site_772	15.1414	+	2.58E-06	GCGCAGTGGTTGGCGC
chromosome	3187569	3187584	PSPPH_3577_pwm_target_site_773	14.404	-	5.54E-06	GCGCATCACGCTGCTC
chromosome	3187569	3187584	PSPPH_3577_pwm_target_site_774	14.3333	+	5.94E-06	GAGCAGCGTGATGCGC
chromosome	3193540	3193555	PSPPH_3577_pwm_target_site_775	14.596	-	4.54E-06	GCGCATGCCGTTACGC
chromosome	3193540	3193555	PSPPH_3577_pwm_target_site_776	14.5859	+	4.59E-06	GCGTAACGGCATGCGC
chromosome	3193955	3193970	PSPPH_3577_pwm_target_site_777	18.6465	-	1.17E-07	GCGCAATACCGTGCGC
chromosome	3193955	3193970	PSPPH_3577_pwm_target_site_778	18.6263	+	1.21E-07	GCGCACGGTATTGCGC
chromosome	3205453	3205468	PSPPH_3577_pwm_target_site_779	14.1313	-	7.17E-06	GCGCACTGACCTGGGC
chromosome	3205453	3205468	PSPPH_3577_pwm_target_site_780	14.1111	+	7.30E-06	GCCCAGGTCAGTGCGC
chromosome	3209185	3209200	PSPPH_3577_pwm_target_site_781	15.798	+	1.50E-06	GCACAAAGCGCTGCGC
chromosome	3209185	3209200	PSPPH_3577_pwm_target_site_782	15.7374	-	1.56E-06	GCGCAGCGCTTTGTGC
chromosome	3215382	3215397	PSPPH_3577_pwm_target_site_783	16.3737	+	1.09E-06	GCGCAAGTCATGGCGC
chromosome	3215382	3215397	PSPPH_3577_pwm_target_site_784	16.3737	-	1.09E-06	GCGCCATGACTTGCGC
chromosome	3222994	3223009	PSPPH_3577_pwm_target_site_785	15.6263	-	1.69E-06	GCGCAGTGATTGGCGC
chromosome	3222994	3223009	PSPPH_3577_pwm_target_site_786	15.6566	+	1.65E-06	GCGCCAATCACTGCGC
chromosome	3225074	3225089	PSPPH_3577_pwm_target_site_787	14.9293	-	3.21E-06	GCGCCGAAAGCTGCGC
chromosome	3225074	3225089	PSPPH_3577_pwm_target_site_788	14.9394	+	3.17E-06	GCGCAGCTTTCGGCGC
chromosome	3232262	3232277	PSPPH_3577_pwm_target_site_789	16.3636	+	1.10E-06	GCGCCACGCCCTGCGC
chromosome	3232262	3232277	PSPPH_3577_pwm_target_site_790	16.3232	-	1.12E-06	GCGCAGGGCGTGGCGC
chromosome	3248593	3248608	PSPPH_3577_pwm_target_site_791	13.8586	-	9.10E-06	GCGCCTTTTTTCGCGC
chromosome	3248593	3248608	PSPPH_3577_pwm_target_site_792	13.8081	+	9.48E-06	GCGCGAAAAAAGGCGC
chromosome	3253176	3253191	PSPPH_3577_pwm_target_site_793	18.6869	+	1.09E-07	GCGCAACGATGTGCGC
chromosome	3253176	3253191	PSPPH_3577_pwm_target_site_794	18.6869	-	1.09E-07	GCGCACATCGTTGCGC
chromosome	3254114	3254129	PSPPH_3577_pwm_target_site_795	18.9596	+	5.85E-08	GCGCAAAGTCATGCGC
chromosome	3254114	3254129	PSPPH_3577_pwm_target_site_796	19.0101	-	5.14E-08	GCGCATGACTTTGCGC
chromosome	3286280	3286295	PSPPH_3577_pwm_target_site_797	14	+	8.04E-06	GCACAGGCACCTGCGC
chromosome	3286280	3286295	PSPPH_3577_pwm_target_site_798	13.9697	-	8.27E-06	GCGCAGGTGCCTGTGC
chromosome	3286860	3286875	PSPPH_3577_pwm_target_site_799	14.8384	+	3.52E-06	GCGCCTGCCCCTGCGC
chromosome	3286860	3286875	PSPPH_3577_pwm_target_site_800	14.7576	-	3.84E-06	GCGCAGGGGCAGGCGC
chromosome	3294313	3294328	PSPPH_3577_pwm_target_site_801	17.2727	-	6.06E-07	GCGCACGTATGTGCGC
chromosome	3294313	3294328	PSPPH_3577_pwm_target_site_802	17.2626	+	6.11E-07	GCGCACATACGTGCGC
chromosome	3296453	3296468	PSPPH_3577_pwm_target_site_803	14.6162	-	4.44E-06	GCGCCTGCTGCTGCGC
chromosome	3296453	3296468	PSPPH_3577_pwm_target_site_804	14.5455	+	4.80E-06	GCGCAGCAGCAGGCGC
chromosome	3299108	3299123	PSPPH_3577_pwm_target_site_805	14.0404	-	7.76E-06	GCACATGCACCTGCGC
chromosome	3299108	3299123	PSPPH_3577_pwm_target_site_806	13.9394	+	8.49E-06	GCGCAGGTGCATGTGC
chromosome	3304943	3304958	PSPPH_3577_pwm_target_site_807	14.8283	+	3.56E-06	GCGCGCAATGCCGCGC
chromosome	3304943	3304958	PSPPH_3577_pwm_target_site_808	14.798	-	3.68E-06	GCGCGGCATTGCGCGC
chromosome	3312036	3312051	PSPPH_3577_pwm_target_site_809	14.101	-	7.36E-06	GCGCCTGCACGTGCGC
chromosome	3312036	3312051	PSPPH_3577_pwm_target_site_810	14.0707	+	7.57E-06	GCGCACGTGCAGGCGC
chromosome	3333461	3333476	PSPPH_3577_pwm_target_site_811	13.8485	-	9.18E-06	GCGCACCACGTTGAGC
chromosome	3333461	3333476	PSPPH_3577_pwm_target_site_812	13.8485	+	9.18E-06	GCTCAACGTGGTGCGC
chromosome	3341838	3341853	PSPPH_3577_pwm_target_site_813	13.9798	+	8.19E-06	GCGCATCGAGGTGCTC
chromosome	3341838	3341853	PSPPH_3577_pwm_target_site_814	13.9697	-	8.27E-06	GAGCACCTCGATGCGC
chromosome	3354374	3354389	PSPPH_3577_pwm_target_site_815	16.4949	+	1.02E-06	GCGCACGGCAGCGCGC
chromosome	3354374	3354389	PSPPH_3577_pwm_target_site_816	16.5051	-	1.01E-06	GCGCGCTGCCGTGCGC
chromosome	3359350	3359365	PSPPH_3577_pwm_target_site_817	14.6465	-	4.31E-06	GCGCAATGCGTCGGGC
chromosome	3359350	3359365	PSPPH_3577_pwm_target_site_818	14.6566	+	4.27E-06	GCCCGACGCATTGCGC
chromosome	3360364	3360379	PSPPH_3577_pwm_target_site_819	17.4848	-	5.17E-07	GCGCAGATGCCTGCGC
chromosome	3360364	3360379	PSPPH_3577_pwm_target_site_820	17.4949	+	5.14E-07	GCGCAGGCATCTGCGC
chromosome	3360376	3360391	PSPPH_3577_pwm_target_site_821	18.3232	-	2.03E-07	GCGCACCGGCTTGCGC
chromosome	3360376	3360391	PSPPH_3577_pwm_target_site_822	18.3333	+	2.00E-07	GCGCAAGCCGGTGCGC
chromosome	3364069	3364084	PSPPH_3577_pwm_target_site_823	14.6263	-	4.39E-06	GCGCAGGTCGTTGCGT
chromosome	3364069	3364084	PSPPH_3577_pwm_target_site_824	14.6566	+	4.27E-06	ACGCAACGACCTGCGC
chromosome	3371398	3371413	PSPPH_3577_pwm_target_site_825	17.101	+	6.90E-07	GCGCAAGTCAGCGCGC
chromosome	3371398	3371413	PSPPH_3577_pwm_target_site_826	17.101	-	6.90E-07	GCGCGCTGACTTGCGC
chromosome	3391140	3391155	PSPPH_3577_pwm_target_site_827	17.4848	+	5.17E-07	GCGCACATAAATGCGC
chromosome	3391140	3391155	PSPPH_3577_pwm_target_site_828	17.5354	-	4.98E-07	GCGCATTTATGTGCGC
chromosome	3393608	3393623	PSPPH_3577_pwm_target_site_829	14.1212	+	7.23E-06	GCGCAATGCACTGCGG
chromosome	3393608	3393623	PSPPH_3577_pwm_target_site_830	14.0808	-	7.50E-06	CCGCAGTGCATTGCGC
chromosome	3406069	3406084	PSPPH_3577_pwm_target_site_831	15.4747	+	1.90E-06	GCCCATTGCCTTGCGC
chromosome	3406069	3406084	PSPPH_3577_pwm_target_site_832	15.4141	-	2.00E-06	GCGCAAGGCAATGGGC
chromosome	3420328	3420343	PSPPH_3577_pwm_target_site_833	14.4141	-	5.48E-06	GCGCAGCTGTCGGCGC
chromosome	3420328	3420343	PSPPH_3577_pwm_target_site_834	14.404	+	5.54E-06	GCGCCGACAGCTGCGC
chromosome	3431140	3431155	PSPPH_3577_pwm_target_site_835	14.0808	-	7.50E-06	GCGGATGCAGTTGCGC
chromosome	3431140	3431155	PSPPH_3577_pwm_target_site_836	14.0404	+	7.76E-06	GCGCAACTGCATCCGC
chromosome	3436004	3436019	PSPPH_3577_pwm_target_site_837	18.2424	-	2.25E-07	GCGCAGCTTCCTGCGC
chromosome	3436004	3436019	PSPPH_3577_pwm_target_site_838	18.2424	+	2.25E-07	GCGCAGGAAGCTGCGC
chromosome	3454080	3454095	PSPPH_3577_pwm_target_site_839	15.0404	-	2.86E-06	GCGCATTGAGCAGCGC
chromosome	3454080	3454095	PSPPH_3577_pwm_target_site_840	14.9697	+	3.07E-06	GCGCTGCTCAATGCGC
chromosome	3456793	3456808	PSPPH_3577_pwm_target_site_841	14.4747	-	5.15E-06	GCCCACGCCGTTGCGC
chromosome	3456793	3456808	PSPPH_3577_pwm_target_site_842	14.4444	+	5.32E-06	GCGCAACGGCGTGGGC
chromosome	3466043	3466058	PSPPH_3577_pwm_target_site_843	15.2626	-	2.30E-06	GCGCAAGCCGCAGCGC
chromosome	3466043	3466058	PSPPH_3577_pwm_target_site_844	15.2121	+	2.40E-06	GCGCTGCGGCTTGCGC
chromosome	3476681	3476696	PSPPH_3577_pwm_target_site_845	15.202	-	2.43E-06	GCGCATGACGCAGCGC
chromosome	3476681	3476696	PSPPH_3577_pwm_target_site_846	15.1212	+	2.63E-06	GCGCTGCGTCATGCGC
chromosome	3477030	3477045	PSPPH_3577_pwm_target_site_847	14.1515	-	7.04E-06	GCGCCTGGCCACGCGC
chromosome	3477030	3477045	PSPPH_3577_pwm_target_site_848	14.1515	+	7.04E-06	GCGCGTGGCCAGGCGC
chromosome	3500440	3500455	PSPPH_3577_pwm_target_site_849	14.7071	+	4.05E-06	ACGCAAGACGCTGCGC
chromosome	3500440	3500455	PSPPH_3577_pwm_target_site_850	14.6566	-	4.27E-06	GCGCAGCGTCTTGCGT
chromosome	3507353	3507368	PSPPH_3577_pwm_target_site_851	14.0808	-	7.50E-06	ACGCATGGTGATGCGC
chromosome	3507353	3507368	PSPPH_3577_pwm_target_site_852	14.0909	+	7.43E-06	GCGCATCACCATGCGT
chromosome	3513554	3513569	PSPPH_3577_pwm_target_site_853	14.4545	-	5.26E-06	GCGCGTGACCTGGCGC
chromosome	3513554	3513569	PSPPH_3577_pwm_target_site_854	14.4141	+	5.48E-06	GCGCCAGGTCACGCGC
chromosome	3513723	3513738	PSPPH_3577_pwm_target_site_855	14.0909	-	7.43E-06	GCGCGTCGCGAAGCGC
chromosome	3513723	3513738	PSPPH_3577_pwm_target_site_856	14.0909	+	7.43E-06	GCGCTTCGCGACGCGC
chromosome	3519373	3519388	PSPPH_3577_pwm_target_site_857	16.8081	-	8.32E-07	GCGCACCTCGACGCGC
chromosome	3519373	3519388	PSPPH_3577_pwm_target_site_858	16.8283	+	8.24E-07	GCGCGTCGAGGTGCGC
chromosome	3549953	3549968	PSPPH_3577_pwm_target_site_859	13.7778	-	9.70E-06	GCGCAATGTACTGAGC
chromosome	3549953	3549968	PSPPH_3577_pwm_target_site_860	13.7576	+	9.87E-06	GCTCAGTACATTGCGC
chromosome	3554280	3554295	PSPPH_3577_pwm_target_site_861	13.8081	+	9.48E-06	GCGTACTGAACTGCGC
chromosome	3554280	3554295	PSPPH_3577_pwm_target_site_862	13.7475	-	9.95E-06	GCGCAGTTCAGTACGC
chromosome	3570439	3570454	PSPPH_3577_pwm_target_site_863	13.8687	+	9.02E-06	GCCCACCGAAGTGCGC
chromosome	3570439	3570454	PSPPH_3577_pwm_target_site_864	13.8687	-	9.02E-06	GCGCACTTCGGTGGGC
chromosome	3581571	3581586	PSPPH_3577_pwm_target_site_865	16.9596	+	7.66E-07	GCGCAACCTGACGCGC
chromosome	3581571	3581586	PSPPH_3577_pwm_target_site_866	16.9899	-	7.50E-07	GCGCGTCAGGTTGCGC
chromosome	3582024	3582039	PSPPH_3577_pwm_target_site_867	15.4545	+	1.94E-06	GCGCAACACGCTGGGC
chromosome	3582024	3582039	PSPPH_3577_pwm_target_site_868	15.4242	-	1.98E-06	GCCCAGCGTGTTGCGC
chromosome	3594926	3594941	PSPPH_3577_pwm_target_site_869	13.9697	-	8.27E-06	GCTCAATGAGCTGCGC
chromosome	3594926	3594941	PSPPH_3577_pwm_target_site_870	13.9192	+	8.64E-06	GCGCAGCTCATTGAGC
chromosome	3601533	3601548	PSPPH_3577_pwm_target_site_871	13.9495	-	8.42E-06	GAGCAAGTCGTCGCGC
chromosome	3601533	3601548	PSPPH_3577_pwm_target_site_872	13.9293	+	8.57E-06	GCGCGACGACTTGCTC
chromosome	3617907	3617922	PSPPH_3577_pwm_target_site_873	14.101	-	7.36E-06	GCCCATCCGGTTGCGC
chromosome	3617907	3617922	PSPPH_3577_pwm_target_site_874	14.0505	+	7.70E-06	GCGCAACCGGATGGGC
chromosome	3619029	3619044	PSPPH_3577_pwm_target_site_875	14.697	-	4.09E-06	GCGCCTTCCCATGCGC
chromosome	3619029	3619044	PSPPH_3577_pwm_target_site_876	14.6768	+	4.18E-06	GCGCATGGGAAGGCGC
chromosome	3626079	3626094	PSPPH_3577_pwm_target_site_877	14.0707	+	7.57E-06	GCCCAGAATACTGCGC
chromosome	3626079	3626094	PSPPH_3577_pwm_target_site_878	14.0707	-	7.57E-06	GCGCAGTATTCTGGGC
chromosome	3628932	3628947	PSPPH_3577_pwm_target_site_879	18.101	+	2.80E-07	GCGCACAGTGATGCGC
chromosome	3628932	3628947	PSPPH_3577_pwm_target_site_880	18.1515	-	2.59E-07	GCGCATCACTGTGCGC
chromosome	3638987	3639002	PSPPH_3577_pwm_target_site_881	14.0707	+	7.57E-06	GCGCACACCCCAGCGC
chromosome	3638987	3639002	PSPPH_3577_pwm_target_site_882	14.0303	-	7.83E-06	GCGCTGGGGTGTGCGC
chromosome	3652550	3652565	PSPPH_3577_pwm_target_site_883	14.9091	+	3.27E-06	GCGCAATGCGCTGCGT
chromosome	3652550	3652565	PSPPH_3577_pwm_target_site_884	14.8586	-	3.45E-06	ACGCAGCGCATTGCGC
chromosome	3655924	3655939	PSPPH_3577_pwm_target_site_885	17.2121	+	6.37E-07	GCGCGAGCAATTGCGC
chromosome	3655924	3655939	PSPPH_3577_pwm_target_site_886	17.2222	-	6.30E-07	GCGCAATTGCTCGCGC
chromosome	3657530	3657545	PSPPH_3577_pwm_target_site_887	14.3636	-	5.76E-06	GCGCAATGTTCTGCGT
chromosome	3657530	3657545	PSPPH_3577_pwm_target_site_888	14.3131	+	6.05E-06	ACGCAGAACATTGCGC
chromosome	3660237	3660252	PSPPH_3577_pwm_target_site_889	14.8182	+	3.60E-06	GCGCATTGAACAGCGC
chromosome	3660237	3660252	PSPPH_3577_pwm_target_site_890	14.7576	-	3.84E-06	GCGCTGTTCAATGCGC
chromosome	3662280	3662295	PSPPH_3577_pwm_target_site_891	15.2929	-	2.24E-06	GCGCCAGGGTCTGCGC
chromosome	3662280	3662295	PSPPH_3577_pwm_target_site_892	15.2525	+	2.32E-06	GCGCAGACCCTGGCGC
chromosome	3672029	3672044	PSPPH_3577_pwm_target_site_893	14.202	-	6.72E-06	GCGCGCAAGCCCGCGC
chromosome	3672029	3672044	PSPPH_3577_pwm_target_site_894	14.1717	+	6.92E-06	GCGCGGGCTTGCGCGC
chromosome	3674548	3674563	PSPPH_3577_pwm_target_site_895	14.0404	+	7.76E-06	GCGCATGACCTTGCGG
chromosome	3674548	3674563	PSPPH_3577_pwm_target_site_896	14	-	8.04E-06	CCGCAAGGTCATGCGC
chromosome	3681691	3681706	PSPPH_3577_pwm_target_site_897	14.1616	+	6.98E-06	GCGCGCGCCTGCGCGC
chromosome	3681691	3681706	PSPPH_3577_pwm_target_site_898	14.1414	-	7.10E-06	GCGCGCAGGCGCGCGC
chromosome	3691155	3691170	PSPPH_3577_pwm_target_site_899	15.6566	-	1.65E-06	GCGCAAGACCAAGCGC
chromosome	3691155	3691170	PSPPH_3577_pwm_target_site_900	15.6768	+	1.62E-06	GCGCTTGGTCTTGCGC
chromosome	3691685	3691700	PSPPH_3577_pwm_target_site_901	14.7374	+	3.92E-06	GCGCCAGGCCACGCGC
chromosome	3691685	3691700	PSPPH_3577_pwm_target_site_902	14.7677	-	3.80E-06	GCGCGTGGCCTGGCGC
chromosome	3696938	3696953	PSPPH_3577_pwm_target_site_903	15	+	2.98E-06	GCGCTTCCAGTTGCGC
chromosome	3696938	3696953	PSPPH_3577_pwm_target_site_904	14.9697	-	3.07E-06	GCGCAACTGGAAGCGC
chromosome	3697730	3697745	PSPPH_3577_pwm_target_site_905	14.0101	-	7.97E-06	GCTCAATGTGCTGCGC
chromosome	3697730	3697745	PSPPH_3577_pwm_target_site_906	13.9596	+	8.34E-06	GCGCAGCACATTGAGC
chromosome	3698513	3698528	PSPPH_3577_pwm_target_site_907	14.7576	-	3.84E-06	GCGCTCGTCGATGCGC
chromosome	3698513	3698528	PSPPH_3577_pwm_target_site_908	14.7778	+	3.76E-06	GCGCATCGACGAGCGC
chromosome	3699768	3699783	PSPPH_3577_pwm_target_site_909	14.2121	+	6.66E-06	GCGCATGGCATTGAGC
chromosome	3699768	3699783	PSPPH_3577_pwm_target_site_910	14.202	-	6.72E-06	GCTCAATGCCATGCGC
chromosome	3708631	3708646	PSPPH_3577_pwm_target_site_911	14.8788	-	3.38E-06	GCGCCGCGAAGTGCGC
chromosome	3708631	3708646	PSPPH_3577_pwm_target_site_912	14.9394	+	3.17E-06	GCGCACTTCGCGGCGC
chromosome	3713280	3713295	PSPPH_3577_pwm_target_site_913	14.8788	+	3.38E-06	ACGCAATGCGATGCGC
chromosome	3713280	3713295	PSPPH_3577_pwm_target_site_914	14.899	-	3.31E-06	GCGCATCGCATTGCGT
chromosome	3717554	3717569	PSPPH_3577_pwm_target_site_915	15.5152	+	1.85E-06	GCGCTTCGCCCTGCGC
chromosome	3717554	3717569	PSPPH_3577_pwm_target_site_916	15.4444	-	1.95E-06	GCGCAGGGCGAAGCGC
chromosome	3723730	3723745	PSPPH_3577_pwm_target_site_917	16.7273	-	8.76E-07	GCGCATGGAGGCGCGC
chromosome	3723730	3723745	PSPPH_3577_pwm_target_site_918	16.7071	+	8.89E-07	GCGCGCCTCCATGCGC
chromosome	3732163	3732178	PSPPH_3577_pwm_target_site_919	14.596	-	4.54E-06	GCGCGACCGGGCGCGC
chromosome	3732163	3732178	PSPPH_3577_pwm_target_site_920	14.596	+	4.54E-06	GCGCGCCCGGTCGCGC
chromosome	3736134	3736149	PSPPH_3577_pwm_target_site_921	13.8687	-	9.02E-06	GCGAACCACAATGCGC
chromosome	3736134	3736149	PSPPH_3577_pwm_target_site_922	13.8586	+	9.10E-06	GCGCATTGTGGTTCGC
chromosome	3740565	3740580	PSPPH_3577_pwm_target_site_923	14.8081	+	3.64E-06	GCGCACTGCTCAGCGC
chromosome	3740565	3740580	PSPPH_3577_pwm_target_site_924	14.7475	-	3.88E-06	GCGCTGAGCAGTGCGC
chromosome	3760188	3760203	PSPPH_3577_pwm_target_site_925	16.7273	+	8.76E-07	GCGCGACCATCTGCGC
chromosome	3760188	3760203	PSPPH_3577_pwm_target_site_926	16.6768	-	9.04E-07	GCGCAGATGGTCGCGC
chromosome	3777079	3777094	PSPPH_3577_pwm_target_site_927	13.9798	-	8.19E-06	GCGCTGTCTTCTGCGC
chromosome	3777079	3777094	PSPPH_3577_pwm_target_site_928	13.9596	+	8.34E-06	GCGCAGAAGACAGCGC
chromosome	3786255	3786270	PSPPH_3577_pwm_target_site_929	14.8889	-	3.35E-06	GCGCTCGGCTATGCGC
chromosome	3786255	3786270	PSPPH_3577_pwm_target_site_930	14.9091	+	3.27E-06	GCGCATAGCCGAGCGC
chromosome	3788967	3788982	PSPPH_3577_pwm_target_site_931	14.9192	+	3.24E-06	GCGCAACGCATTGCGG
chromosome	3788967	3788982	PSPPH_3577_pwm_target_site_932	14.9293	-	3.21E-06	CCGCAATGCGTTGCGC
chromosome	3792673	3792688	PSPPH_3577_pwm_target_site_933	18.6667	-	1.13E-07	GCGCAGCTATTTGCGC
chromosome	3792673	3792688	PSPPH_3577_pwm_target_site_934	18.697	+	1.08E-07	GCGCAAATAGCTGCGC
chromosome	3805071	3805086	PSPPH_3577_pwm_target_site_935	14.6162	-	4.44E-06	GCTCAAGACCTTGCGC
chromosome	3805071	3805086	PSPPH_3577_pwm_target_site_936	14.596	+	4.54E-06	GCGCAAGGTCTTGAGC
chromosome	3806853	3806868	PSPPH_3577_pwm_target_site_937	14.0404	-	7.76E-06	GCCCATTGGCCTGCGC
chromosome	3806853	3806868	PSPPH_3577_pwm_target_site_938	13.9495	+	8.42E-06	GCGCAGGCCAATGGGC
chromosome	3818744	3818759	PSPPH_3577_pwm_target_site_939	13.8788	+	8.93E-06	CCGCAAGCTGTTGCGC
chromosome	3818744	3818759	PSPPH_3577_pwm_target_site_940	13.8788	-	8.93E-06	GCGCAACAGCTTGCGG
chromosome	3821745	3821760	PSPPH_3577_pwm_target_site_941	13.9495	-	8.42E-06	GCGCGATGTACAGCGC
chromosome	3821745	3821760	PSPPH_3577_pwm_target_site_942	13.9192	+	8.64E-06	GCGCTGTACATCGCGC
chromosome	3825160	3825175	PSPPH_3577_pwm_target_site_943	13.8384	+	9.25E-06	GCGCGAAAATCGGCGC
chromosome	3825160	3825175	PSPPH_3577_pwm_target_site_944	13.798	-	9.56E-06	GCGCCGATTTTCGCGC
chromosome	3830086	3830101	PSPPH_3577_pwm_target_site_945	14.3131	-	6.05E-06	GCGCAGGACGCTTCGC
chromosome	3830086	3830101	PSPPH_3577_pwm_target_site_946	14.3434	+	5.88E-06	GCGAAGCGTCCTGCGC
chromosome	3831875	3831890	PSPPH_3577_pwm_target_site_947	14.7576	-	3.84E-06	GCGCGAGGCGTTGGGC
chromosome	3831875	3831890	PSPPH_3577_pwm_target_site_948	14.7778	+	3.76E-06	GCCCAACGCCTCGCGC
chromosome	3838092	3838107	PSPPH_3577_pwm_target_site_949	13.8687	-	9.02E-06	GCACGATGTCATGCGC
chromosome	3838092	3838107	PSPPH_3577_pwm_target_site_950	13.8687	+	9.02E-06	GCGCATGACATCGTGC
chromosome	3841576	3841591	PSPPH_3577_pwm_target_site_951	15.2525	+	2.32E-06	GCGCAATATCCAGCGC
chromosome	3841576	3841591	PSPPH_3577_pwm_target_site_952	15.202	-	2.43E-06	GCGCTGGATATTGCGC
chromosome	3845871	3845886	PSPPH_3577_pwm_target_site_953	13.9596	+	8.34E-06	GCGCATTGCTGTTCGC
chromosome	3845871	3845886	PSPPH_3577_pwm_target_site_954	13.9495	-	8.42E-06	GCGAACAGCAATGCGC
chromosome	3849010	3849025	PSPPH_3577_pwm_target_site_955	14.7576	+	3.84E-06	GCGCAACGGTGAGCGC
chromosome	3849010	3849025	PSPPH_3577_pwm_target_site_956	14.7576	-	3.84E-06	GCGCTCACCGTTGCGC
chromosome	3851080	3851095	PSPPH_3577_pwm_target_site_957	15.1313	+	2.61E-06	GCGCAAGACACTGGGC
chromosome	3851080	3851095	PSPPH_3577_pwm_target_site_958	15.1111	-	2.65E-06	GCCCAGTGTCTTGCGC
chromosome	3858180	3858195	PSPPH_3577_pwm_target_site_959	13.899	+	8.79E-06	GCGAAAACTCCTGCGC
chromosome	3858180	3858195	PSPPH_3577_pwm_target_site_960	13.8283	-	9.32E-06	GCGCAGGAGTTTTCGC
chromosome	3874857	3874872	PSPPH_3577_pwm_target_site_961	14.3333	+	5.94E-06	GCACACCATCCTGCGC
chromosome	3874857	3874872	PSPPH_3577_pwm_target_site_962	14.2626	-	6.35E-06	GCGCAGGATGGTGTGC
chromosome	3876588	3876603	PSPPH_3577_pwm_target_site_963	15.0303	+	2.89E-06	GCTCAACGCCTTGCGC
chromosome	3876588	3876603	PSPPH_3577_pwm_target_site_964	15.0202	-	2.92E-06	GCGCAAGGCGTTGAGC
chromosome	3877773	3877788	PSPPH_3577_pwm_target_site_965	15.0404	+	2.86E-06	CCGCAAGGCGTTGCGC
chromosome	3877773	3877788	PSPPH_3577_pwm_target_site_966	15.0404	-	2.86E-06	GCGCAACGCCTTGCGG
chromosome	3878020	3878035	PSPPH_3577_pwm_target_site_967	15.8889	-	1.42E-06	GCGCGCGCAGCTGCGC
chromosome	3878020	3878035	PSPPH_3577_pwm_target_site_968	15.8485	+	1.46E-06	GCGCAGCTGCGCGCGC
chromosome	3913227	3913242	PSPPH_3577_pwm_target_site_969	14.5253	-	4.89E-06	GCGCGTGGGTGCGCGC
chromosome	3913227	3913242	PSPPH_3577_pwm_target_site_970	14.4949	+	5.05E-06	GCGCGCACCCACGCGC
chromosome	3915967	3915982	PSPPH_3577_pwm_target_site_971	13.8889	-	8.86E-06	GAGCATCGACGTGCGC
chromosome	3915967	3915982	PSPPH_3577_pwm_target_site_972	13.8586	+	9.10E-06	GCGCACGTCGATGCTC
chromosome	3916003	3916018	PSPPH_3577_pwm_target_site_973	13.8687	+	9.02E-06	GCGCTCGAAAGTGCGC
chromosome	3916003	3916018	PSPPH_3577_pwm_target_site_974	13.8788	-	8.93E-06	GCGCACTTTCGAGCGC
chromosome	3933713	3933728	PSPPH_3577_pwm_target_site_975	14.3131	-	6.05E-06	GCTCAAGGCCATGCGC
chromosome	3933713	3933728	PSPPH_3577_pwm_target_site_976	14.3333	+	5.94E-06	GCGCATGGCCTTGAGC
chromosome	3938079	3938094	PSPPH_3577_pwm_target_site_977	16.7576	+	8.55E-07	GCGCGTATCACTGCGC
chromosome	3938079	3938094	PSPPH_3577_pwm_target_site_978	16.697	-	8.94E-07	GCGCAGTGATACGCGC
chromosome	3939503	3939518	PSPPH_3577_pwm_target_site_979	15.0505	-	2.83E-06	GCGCAGTTCTCGGCGC
chromosome	3939503	3939518	PSPPH_3577_pwm_target_site_980	15.0202	+	2.92E-06	GCGCCGAGAACTGCGC
chromosome	3945672	3945687	PSPPH_3577_pwm_target_site_981	18.5455	-	1.41E-07	GCGCAGTGGGTTGCGC
chromosome	3945672	3945687	PSPPH_3577_pwm_target_site_982	18.5859	+	1.32E-07	GCGCAACCCACTGCGC
chromosome	3947346	3947361	PSPPH_3577_pwm_target_site_983	15.4848	+	1.89E-06	GAGCAAGACGTTGCGC
chromosome	3947346	3947361	PSPPH_3577_pwm_target_site_984	15.4646	-	1.92E-06	GCGCAACGTCTTGCTC
chromosome	3948330	3948345	PSPPH_3577_pwm_target_site_985	14.8788	-	3.38E-06	GCGCCTGTTTCTGCGC
chromosome	3948330	3948345	PSPPH_3577_pwm_target_site_986	14.798	+	3.68E-06	GCGCAGAAACAGGCGC
chromosome	3949269	3949284	PSPPH_3577_pwm_target_site_987	14.4646	+	5.21E-06	GCGCATGCAGTTGGGC
chromosome	3949269	3949284	PSPPH_3577_pwm_target_site_988	14.4545	-	5.26E-06	GCCCAACTGCATGCGC
chromosome	3961194	3961209	PSPPH_3577_pwm_target_site_989	18.6667	-	1.13E-07	GCGCAACGGCATGCGC
chromosome	3961194	3961209	PSPPH_3577_pwm_target_site_990	18.7071	+	1.05E-07	GCGCATGCCGTTGCGC
chromosome	3963020	3963035	PSPPH_3577_pwm_target_site_991	15.3737	+	2.08E-06	GAGCAAGGTCTTGCGC
chromosome	3963020	3963035	PSPPH_3577_pwm_target_site_992	15.3737	-	2.08E-06	GCGCAAGACCTTGCTC
chromosome	3969962	3969977	PSPPH_3577_pwm_target_site_993	14.0101	+	7.97E-06	GCGCACCATTGAGCGC
chromosome	3969962	3969977	PSPPH_3577_pwm_target_site_994	14	-	8.04E-06	GCGCTCAATGGTGCGC
chromosome	3974704	3974719	PSPPH_3577_pwm_target_site_995	18.1212	-	2.71E-07	GCGCAGGCTTTTGCGC
chromosome	3974704	3974719	PSPPH_3577_pwm_target_site_996	18.1515	+	2.59E-07	GCGCAAAAGCCTGCGC
chromosome	3983464	3983479	PSPPH_3577_pwm_target_site_997	18.6465	-	1.17E-07	GCGCAGGATATTGCGC
chromosome	3983464	3983479	PSPPH_3577_pwm_target_site_998	18.697	+	1.08E-07	GCGCAATATCCTGCGC
chromosome	3991914	3991929	PSPPH_3577_pwm_target_site_999	16.3737	+	1.09E-06	GCGCATGTAGGCGCGC
chromosome	3991914	3991929	PSPPH_3577_pwm_target_site_1000	16.3434	-	1.11E-06	GCGCGCCTACATGCGC
chromosome	3998333	3998348	PSPPH_3577_pwm_target_site_1001	14.1313	+	7.17E-06	GCCCATGCCCATGCGC
chromosome	3998333	3998348	PSPPH_3577_pwm_target_site_1002	14.101	-	7.36E-06	GCGCATGGGCATGGGC
chromosome	4000892	4000907	PSPPH_3577_pwm_target_site_1003	14.3131	+	6.05E-06	GCGCAGGCAACGGCGC
chromosome	4000892	4000907	PSPPH_3577_pwm_target_site_1004	14.3232	-	6.00E-06	GCGCCGTTGCCTGCGC
chromosome	4002315	4002330	PSPPH_3577_pwm_target_site_1005	16.9495	-	7.72E-07	GCGCGGGCCATTGCGC
chromosome	4002315	4002330	PSPPH_3577_pwm_target_site_1006	16.9899	+	7.50E-07	GCGCAATGGCCCGCGC
chromosome	4007308	4007323	PSPPH_3577_pwm_target_site_1007	14.1313	+	7.17E-06	GCGCATCGAACTGCTC
chromosome	4007308	4007323	PSPPH_3577_pwm_target_site_1008	14.0909	-	7.43E-06	GAGCAGTTCGATGCGC
chromosome	4010394	4010409	PSPPH_3577_pwm_target_site_1009	14.3636	+	5.76E-06	GCGTAGTGAGCTGCGC
chromosome	4010394	4010409	PSPPH_3577_pwm_target_site_1010	14.3333	-	5.94E-06	GCGCAGCTCACTACGC
chromosome	4010496	4010511	PSPPH_3577_pwm_target_site_1011	13.9596	-	8.34E-06	GCGCAACACGCCGGGC
chromosome	4010496	4010511	PSPPH_3577_pwm_target_site_1012	13.9293	+	8.57E-06	GCCCGGCGTGTTGCGC
chromosome	4010637	4010652	PSPPH_3577_pwm_target_site_1013	14.5556	-	4.74E-06	GCGCAACCGTCGGCGC
chromosome	4010637	4010652	PSPPH_3577_pwm_target_site_1014	14.5051	+	4.99E-06	GCGCCGACGGTTGCGC
chromosome	4010784	4010799	PSPPH_3577_pwm_target_site_1015	13.9899	-	8.11E-06	GAGCACCGGCTTGCGC
chromosome	4010784	4010799	PSPPH_3577_pwm_target_site_1016	13.9899	+	8.11E-06	GCGCAAGCCGGTGCTC
chromosome	4014101	4014116	PSPPH_3577_pwm_target_site_1017	16.6465	-	9.21E-07	GCGCGCCGTACTGCGC
chromosome	4014101	4014116	PSPPH_3577_pwm_target_site_1018	16.6263	+	9.36E-07	GCGCAGTACGGCGCGC
chromosome	4029339	4029354	PSPPH_3577_pwm_target_site_1019	14.7172	-	4.01E-06	GAGCACCGCATTGCGC
chromosome	4029339	4029354	PSPPH_3577_pwm_target_site_1020	14.7172	+	4.01E-06	GCGCAATGCGGTGCTC
chromosome	4042918	4042933	PSPPH_3577_pwm_target_site_1021	13.9091	-	8.72E-06	GCGCGGTGCTCGGCGC
chromosome	4042918	4042933	PSPPH_3577_pwm_target_site_1022	13.8889	+	8.86E-06	GCGCCGAGCACCGCGC
chromosome	4045613	4045628	PSPPH_3577_pwm_target_site_1023	14.4949	+	5.05E-06	GCGCTCTACTCTGCGC
chromosome	4045613	4045628	PSPPH_3577_pwm_target_site_1024	14.4242	-	5.42E-06	GCGCAGAGTAGAGCGC
chromosome	4047879	4047894	PSPPH_3577_pwm_target_site_1025	15.0808	-	2.74E-06	GCGCATAACAAGGCGC
chromosome	4047879	4047894	PSPPH_3577_pwm_target_site_1026	15.0909	+	2.71E-06	GCGCCTTGTTATGCGC
chromosome	4060536	4060551	PSPPH_3577_pwm_target_site_1027	14.2424	+	6.47E-06	GCGCCACTCGGCGCGC
chromosome	4060536	4060551	PSPPH_3577_pwm_target_site_1028	14.2323	-	6.54E-06	GCGCGCCGAGTGGCGC
chromosome	4063081	4063096	PSPPH_3577_pwm_target_site_1029	14.1616	-	6.98E-06	GCGCACCGCGCTGCGT
chromosome	4063081	4063096	PSPPH_3577_pwm_target_site_1030	14.1212	+	7.23E-06	ACGCAGCGCGGTGCGC
chromosome	4067054	4067069	PSPPH_3577_pwm_target_site_1031	14.8788	+	3.38E-06	GCGCAGGATACGGCGC
chromosome	4067054	4067069	PSPPH_3577_pwm_target_site_1032	14.8889	-	3.35E-06	GCGCCGTATCCTGCGC
chromosome	4067150	4067165	PSPPH_3577_pwm_target_site_1033	18.0707	-	2.90E-07	GCGCAACTGGGTGCGC
chromosome	4067150	4067165	PSPPH_3577_pwm_target_site_1034	18.0707	+	2.90E-07	GCGCACCCAGTTGCGC
chromosome	4067162	4067177	PSPPH_3577_pwm_target_site_1035	18.697	+	1.08E-07	GCGCAACTCAGTGCGC
chromosome	4067162	4067177	PSPPH_3577_pwm_target_site_1036	18.697	-	1.08E-07	GCGCACTGAGTTGCGC
chromosome	4075711	4075726	PSPPH_3577_pwm_target_site_1037	14.6162	+	4.44E-06	GCGCATCGCCCTGCTC
chromosome	4075711	4075726	PSPPH_3577_pwm_target_site_1038	14.5556	-	4.74E-06	GAGCAGGGCGATGCGC
chromosome	4077183	4077198	PSPPH_3577_pwm_target_site_1039	14.3232	+	6.00E-06	GCCCGAGTCCTTGCGC
chromosome	4077183	4077198	PSPPH_3577_pwm_target_site_1040	14.2929	-	6.17E-06	GCGCAAGGACTCGGGC
chromosome	4085295	4085310	PSPPH_3577_pwm_target_site_1041	15.8889	-	1.42E-06	GCGCAATGCCCAGCGC
chromosome	4085295	4085310	PSPPH_3577_pwm_target_site_1042	15.8384	+	1.47E-06	GCGCTGGGCATTGCGC
chromosome	4085870	4085885	PSPPH_3577_pwm_target_site_1043	19.6061	-	6.66E-09	GCGCAGCGCGTTGCGC
chromosome	4085870	4085885	PSPPH_3577_pwm_target_site_1044	19.6465	+	6.19E-09	GCGCAACGCGCTGCGC
chromosome	4090961	4090976	PSPPH_3577_pwm_target_site_1045	14.8283	-	3.56E-06	GCACAACTGGCTGCGC
chromosome	4090961	4090976	PSPPH_3577_pwm_target_site_1046	14.7576	+	3.84E-06	GCGCAGCCAGTTGTGC
chromosome	4092378	4092393	PSPPH_3577_pwm_target_site_1047	17.6566	-	4.41E-07	GCGCAAACTTGTGCGC
chromosome	4092378	4092393	PSPPH_3577_pwm_target_site_1048	17.6566	+	4.41E-07	GCGCACAAGTTTGCGC
chromosome	4097803	4097818	PSPPH_3577_pwm_target_site_1049	14.697	+	4.09E-06	GCGCAGGAACCAGCGC
chromosome	4097803	4097818	PSPPH_3577_pwm_target_site_1050	14.697	-	4.09E-06	GCGCTGGTTCCTGCGC
chromosome	4098451	4098466	PSPPH_3577_pwm_target_site_1051	14.101	-	7.36E-06	GCGCAACCAGCTGCTC
chromosome	4098451	4098466	PSPPH_3577_pwm_target_site_1052	14.0707	+	7.57E-06	GAGCAGCTGGTTGCGC
chromosome	4100833	4100848	PSPPH_3577_pwm_target_site_1053	14.7172	+	4.01E-06	GCGAATCTTGTTGCGC
chromosome	4100833	4100848	PSPPH_3577_pwm_target_site_1054	14.6465	-	4.31E-06	GCGCAACAAGATTCGC
chromosome	4105684	4105699	PSPPH_3577_pwm_target_site_1055	13.7475	-	9.95E-06	GCGGATTCATTTGCGC
chromosome	4113826	4113841	PSPPH_3577_pwm_target_site_1056	18.8081	+	8.47E-08	GCGCAACCAATTGCGC
chromosome	4113826	4113841	PSPPH_3577_pwm_target_site_1057	18.8182	-	8.23E-08	GCGCAATTGGTTGCGC
chromosome	4117572	4117587	PSPPH_3577_pwm_target_site_1058	16.4242	+	1.05E-06	GCGCCATACCTTGCGC
chromosome	4117572	4117587	PSPPH_3577_pwm_target_site_1059	16.404	-	1.07E-06	GCGCAAGGTATGGCGC
chromosome	4130599	4130614	PSPPH_3577_pwm_target_site_1060	14.1414	+	7.10E-06	GCGCGAGTCGGGGCGC
chromosome	4130599	4130614	PSPPH_3577_pwm_target_site_1061	14.1313	-	7.17E-06	GCGCCCCGACTCGCGC
chromosome	4159778	4159793	PSPPH_3577_pwm_target_site_1062	15.1717	+	2.50E-06	GCGCCGTTCCCTGCGC
chromosome	4159778	4159793	PSPPH_3577_pwm_target_site_1063	15.1515	-	2.56E-06	GCGCAGGGAACGGCGC
chromosome	4160578	4160593	PSPPH_3577_pwm_target_site_1064	15.202	-	2.43E-06	GCGCATCACCCAGCGC
chromosome	4160578	4160593	PSPPH_3577_pwm_target_site_1065	15.1212	+	2.63E-06	GCGCTGGGTGATGCGC
chromosome	4189283	4189298	PSPPH_3577_pwm_target_site_1066	15.8788	-	1.43E-06	GCGCAAGGGTTGGCGC
chromosome	4189283	4189298	PSPPH_3577_pwm_target_site_1067	15.8788	+	1.43E-06	GCGCCAACCCTTGCGC
chromosome	4208309	4208324	PSPPH_3577_pwm_target_site_1068	13.7475	-	9.95E-06	GCGTACCATTCTGCGC
chromosome	4224829	4224844	PSPPH_3577_pwm_target_site_1069	15.4242	+	1.98E-06	GCGCAACTTCCAGCGC
chromosome	4224829	4224844	PSPPH_3577_pwm_target_site_1070	15.3838	-	2.06E-06	GCGCTGGAAGTTGCGC
chromosome	4225856	4225871	PSPPH_3577_pwm_target_site_1071	13.8687	-	9.02E-06	GCGCATTTCCCTGCGT
chromosome	4225856	4225871	PSPPH_3577_pwm_target_site_1072	13.7778	+	9.70E-06	ACGCAGGGAAATGCGC
chromosome	4238696	4238711	PSPPH_3577_pwm_target_site_1073	14.4949	+	5.05E-06	GCGCACTGCTTTGCTC
chromosome	4238696	4238711	PSPPH_3577_pwm_target_site_1074	14.4848	-	5.10E-06	GAGCAAAGCAGTGCGC
chromosome	4262179	4262194	PSPPH_3577_pwm_target_site_1075	13.8384	+	9.25E-06	GCCCGTAGCTTTGCGC
chromosome	4262179	4262194	PSPPH_3577_pwm_target_site_1076	13.7879	-	9.63E-06	GCGCAAAGCTACGGGC
chromosome	4263124	4263139	PSPPH_3577_pwm_target_site_1077	15.3333	-	2.15E-06	GCGCAAAATGCAGCGC
chromosome	4263124	4263139	PSPPH_3577_pwm_target_site_1078	15.303	+	2.21E-06	GCGCTGCATTTTGCGC
chromosome	4263971	4263986	PSPPH_3577_pwm_target_site_1079	14.5051	-	4.99E-06	GCGCTATTCATCGCGC
chromosome	4263971	4263986	PSPPH_3577_pwm_target_site_1080	14.4949	+	5.05E-06	GCGCGATGAATAGCGC
chromosome	4266763	4266778	PSPPH_3577_pwm_target_site_1081	15.2323	+	2.36E-06	GCCCAGGACCTTGCGC
chromosome	4266763	4266778	PSPPH_3577_pwm_target_site_1082	15.2424	-	2.34E-06	GCGCAAGGTCCTGGGC
chromosome	4271171	4271186	PSPPH_3577_pwm_target_site_1083	14.8081	+	3.64E-06	GCGCAATGCCTTGAGC
chromosome	4271171	4271186	PSPPH_3577_pwm_target_site_1084	14.8081	-	3.64E-06	GCTCAAGGCATTGCGC
chromosome	4282760	4282775	PSPPH_3577_pwm_target_site_1085	13.798	-	9.56E-06	GCGCCCTGATTCGCGC
chromosome	4282760	4282775	PSPPH_3577_pwm_target_site_1086	13.7879	+	9.63E-06	GCGCGAATCAGGGCGC
chromosome	4283131	4283146	PSPPH_3577_pwm_target_site_1087	15.303	+	2.21E-06	GCGCATCGCGTTGCTC
chromosome	4283131	4283146	PSPPH_3577_pwm_target_site_1088	15.2828	-	2.26E-06	GAGCAACGCGATGCGC
chromosome	4283407	4283422	PSPPH_3577_pwm_target_site_1089	18.6061	+	1.26E-07	GCGCATGTATTTGCGC
chromosome	4283407	4283422	PSPPH_3577_pwm_target_site_1090	18.5657	-	1.37E-07	GCGCAAATACATGCGC
chromosome	4283509	4283524	PSPPH_3577_pwm_target_site_1091	17	+	7.43E-07	GCGCACCAACTCGCGC
chromosome	4283509	4283524	PSPPH_3577_pwm_target_site_1092	17	-	7.43E-07	GCGCGAGTTGGTGCGC
chromosome	4290925	4290940	PSPPH_3577_pwm_target_site_1093	14.5455	-	4.80E-06	GCGCAACTCACTGCGT
chromosome	4290925	4290940	PSPPH_3577_pwm_target_site_1094	14.5051	+	4.99E-06	ACGCAGTGAGTTGCGC
chromosome	4294532	4294547	PSPPH_3577_pwm_target_site_1095	14.7374	-	3.92E-06	GCGCACGGTGTTACGC
chromosome	4294532	4294547	PSPPH_3577_pwm_target_site_1096	14.7778	+	3.76E-06	GCGTAACACCGTGCGC
chromosome	4314248	4314263	PSPPH_3577_pwm_target_site_1097	14.5051	-	4.99E-06	GCGCTTTTTTCTGCGC
chromosome	4314248	4314263	PSPPH_3577_pwm_target_site_1098	14.4141	+	5.48E-06	GCGCAGAAAAAAGCGC
chromosome	4321022	4321037	PSPPH_3577_pwm_target_site_1099	16.7273	+	8.76E-07	GCGCGCCGACCTGCGC
chromosome	4321022	4321037	PSPPH_3577_pwm_target_site_1100	16.697	-	8.94E-07	GCGCAGGTCGGCGCGC
chromosome	4323597	4323612	PSPPH_3577_pwm_target_site_1101	14.9091	-	3.27E-06	GCGCTGTGTCATGCGC
chromosome	4323597	4323612	PSPPH_3577_pwm_target_site_1102	14.9798	+	3.05E-06	GCGCATGACACAGCGC
chromosome	4332522	4332537	PSPPH_3577_pwm_target_site_1103	14.1515	+	7.04E-06	GCCCATGGGCCTGCGC
chromosome	4332522	4332537	PSPPH_3577_pwm_target_site_1104	14.0707	-	7.57E-06	GCGCAGGCCCATGGGC
chromosome	4339597	4339612	PSPPH_3577_pwm_target_site_1105	14.5354	-	4.85E-06	GCGCATAACCCTGGGC
chromosome	4339597	4339612	PSPPH_3577_pwm_target_site_1106	14.4848	+	5.10E-06	GCCCAGGGTTATGCGC
chromosome	4352469	4352484	PSPPH_3577_pwm_target_site_1107	15.2323	+	2.36E-06	GCGGAACATCTTGCGC
chromosome	4352469	4352484	PSPPH_3577_pwm_target_site_1108	15.2222	-	2.38E-06	GCGCAAGATGTTCCGC
chromosome	4353446	4353461	PSPPH_3577_pwm_target_site_1109	15.1717	-	2.50E-06	GCCCAACTGGTTGCGC
chromosome	4353446	4353461	PSPPH_3577_pwm_target_site_1110	15.1515	+	2.56E-06	GCGCAACCAGTTGGGC
chromosome	4354891	4354906	PSPPH_3577_pwm_target_site_1111	14.7778	-	3.76E-06	GCGCTTGATCCTGCGC
chromosome	4354891	4354906	PSPPH_3577_pwm_target_site_1112	14.7071	+	4.05E-06	GCGCAGGATCAAGCGC
chromosome	4358121	4358136	PSPPH_3577_pwm_target_site_1113	17.3636	-	5.68E-07	GCGCACGACGTCGCGC
chromosome	4358121	4358136	PSPPH_3577_pwm_target_site_1114	17.3535	+	5.73E-07	GCGCGACGTCGTGCGC
chromosome	4365543	4365558	PSPPH_3577_pwm_target_site_1115	14.5556	+	4.74E-06	GCGTATCGTCCTGCGC
chromosome	4365543	4365558	PSPPH_3577_pwm_target_site_1116	14.4646	-	5.21E-06	GCGCAGGACGATACGC
chromosome	4375300	4375315	PSPPH_3577_pwm_target_site_1117	19.1717	+	3.19E-08	GCGCAGTGCATTGCGC
chromosome	4375300	4375315	PSPPH_3577_pwm_target_site_1118	19.2121	-	2.74E-08	GCGCAATGCACTGCGC
chromosome	4375525	4375540	PSPPH_3577_pwm_target_site_1119	19.3232	+	2.01E-08	GCGCAAAAAGTTGCGC
chromosome	4375525	4375540	PSPPH_3577_pwm_target_site_1120	19.3333	-	1.91E-08	GCGCAACTTTTTGCGC
chromosome	4382086	4382101	PSPPH_3577_pwm_target_site_1121	14.9293	+	3.21E-06	GCGCAAGCCAGGGCGC
chromosome	4382086	4382101	PSPPH_3577_pwm_target_site_1122	14.9293	-	3.21E-06	GCGCCCTGGCTTGCGC
chromosome	4393304	4393319	PSPPH_3577_pwm_target_site_1123	14.3535	+	5.82E-06	GCGCATGGCCTTGCGG
chromosome	4393304	4393319	PSPPH_3577_pwm_target_site_1124	14.3232	-	6.00E-06	CCGCAAGGCCATGCGC
chromosome	4410461	4410476	PSPPH_3577_pwm_target_site_1125	18.2424	+	2.25E-07	GCGCAGCTTCCTGCGC
chromosome	4410461	4410476	PSPPH_3577_pwm_target_site_1126	18.2424	-	2.25E-07	GCGCAGGAAGCTGCGC
chromosome	4418337	4418352	PSPPH_3577_pwm_target_site_1127	14.2828	-	6.23E-06	GAGCATGACGATGCGC
chromosome	4418337	4418352	PSPPH_3577_pwm_target_site_1128	14.2626	+	6.35E-06	GCGCATCGTCATGCTC
chromosome	4418492	4418507	PSPPH_3577_pwm_target_site_1129	18.3232	+	2.03E-07	GCGCACCGGCTTGCGC
chromosome	4418492	4418507	PSPPH_3577_pwm_target_site_1130	18.3333	-	2.00E-07	GCGCAAGCCGGTGCGC
chromosome	4420772	4420787	PSPPH_3577_pwm_target_site_1131	16.101	+	1.26E-06	GCGCGGCCAACTGCGC
chromosome	4420772	4420787	PSPPH_3577_pwm_target_site_1132	16.1111	-	1.25E-06	GCGCAGTTGGCCGCGC
chromosome	4426397	4426412	PSPPH_3577_pwm_target_site_1133	14.0707	-	7.57E-06	GCGTATTGTGGTGCGC
chromosome	4426397	4426412	PSPPH_3577_pwm_target_site_1134	14.0101	+	7.97E-06	GCGCACCACAATACGC
chromosome	4436031	4436046	PSPPH_3577_pwm_target_site_1135	13.8283	-	9.32E-06	GCGCAATTACTCGGGC
chromosome	4436031	4436046	PSPPH_3577_pwm_target_site_1136	13.8384	+	9.25E-06	GCCCGAGTAATTGCGC
chromosome	4481571	4481586	PSPPH_3577_pwm_target_site_1137	17.2424	-	6.22E-07	GCGCACCACATCGCGC
chromosome	4481571	4481586	PSPPH_3577_pwm_target_site_1138	17.2424	+	6.22E-07	GCGCGATGTGGTGCGC
chromosome	4485082	4485097	PSPPH_3577_pwm_target_site_1139	14.3232	+	6.00E-06	GCGAATGTCGATGCGC
chromosome	4485082	4485097	PSPPH_3577_pwm_target_site_1140	14.2727	-	6.29E-06	GCGCATCGACATTCGC
chromosome	4496765	4496780	PSPPH_3577_pwm_target_site_1141	14.4141	+	5.48E-06	GCGCATCCAGCAGCGC
chromosome	4496765	4496780	PSPPH_3577_pwm_target_site_1142	14.3434	-	5.88E-06	GCGCTGCTGGATGCGC
chromosome	4497997	4498012	PSPPH_3577_pwm_target_site_1143	13.9596	+	8.34E-06	GCCCGAAGCCCTGCGC
chromosome	4497997	4498012	PSPPH_3577_pwm_target_site_1144	13.9091	-	8.72E-06	GCGCAGGGCTTCGGGC
chromosome	4498351	4498366	PSPPH_3577_pwm_target_site_1145	14.2525	+	6.40E-06	GCGCATGCTCCAGCGC
chromosome	4498351	4498366	PSPPH_3577_pwm_target_site_1146	14.1818	-	6.86E-06	GCGCTGGAGCATGCGC
chromosome	4530416	4530431	PSPPH_3577_pwm_target_site_1147	17.101	+	6.90E-07	GCGCAGAAACTCGCGC
chromosome	4530416	4530431	PSPPH_3577_pwm_target_site_1148	17.1515	-	6.64E-07	GCGCGAGTTTCTGCGC
chromosome	4535496	4535511	PSPPH_3577_pwm_target_site_1149	14.5253	+	4.89E-06	GAGCAACACCGTGCGC
chromosome	4535496	4535511	PSPPH_3577_pwm_target_site_1150	14.5051	-	4.99E-06	GCGCACGGTGTTGCTC
chromosome	4539768	4539783	PSPPH_3577_pwm_target_site_1151	15.3232	+	2.17E-06	GCCCAACGACCTGCGC
chromosome	4539768	4539783	PSPPH_3577_pwm_target_site_1152	15.2727	-	2.27E-06	GCGCAGGTCGTTGGGC
chromosome	4540606	4540621	PSPPH_3577_pwm_target_site_1153	14.6263	+	4.39E-06	GCCCATCTCACTGCGC
chromosome	4540606	4540621	PSPPH_3577_pwm_target_site_1154	14.5354	-	4.85E-06	GCGCAGTGAGATGGGC
chromosome	4571298	4571313	PSPPH_3577_pwm_target_site_1155	17.4444	-	5.34E-07	GCGCACAATGGTGCGC
chromosome	4571298	4571313	PSPPH_3577_pwm_target_site_1156	17.4545	+	5.31E-07	GCGCACCATTGTGCGC
chromosome	4573874	4573889	PSPPH_3577_pwm_target_site_1157	13.8081	+	9.48E-06	GCGTAAAGCGACGCGC
chromosome	4573874	4573889	PSPPH_3577_pwm_target_site_1158	13.8182	-	9.41E-06	GCGCGTCGCTTTACGC
chromosome	4574213	4574228	PSPPH_3577_pwm_target_site_1159	15.6465	-	1.66E-06	GCCCAGCGCCTTGCGC
chromosome	4574213	4574228	PSPPH_3577_pwm_target_site_1160	15.6667	+	1.64E-06	GCGCAAGGCGCTGGGC
chromosome	4575247	4575262	PSPPH_3577_pwm_target_site_1161	14.8788	-	3.38E-06	GCGCTTGATGCTGCGC
chromosome	4575247	4575262	PSPPH_3577_pwm_target_site_1162	14.8081	+	3.64E-06	GCGCAGCATCAAGCGC
chromosome	4582276	4582291	PSPPH_3577_pwm_target_site_1163	18.3333	-	2.00E-07	GCGCAATGGTATGCGC
chromosome	4582276	4582291	PSPPH_3577_pwm_target_site_1164	18.3535	+	1.93E-07	GCGCATACCATTGCGC
chromosome	4592571	4592586	PSPPH_3577_pwm_target_site_1165	14.3737	-	5.70E-06	GCGCAGCCAGCAGCGC
chromosome	4592571	4592586	PSPPH_3577_pwm_target_site_1166	14.3737	+	5.70E-06	GCGCTGCTGGCTGCGC
chromosome	4592927	4592942	PSPPH_3577_pwm_target_site_1167	15.7576	-	1.54E-06	GCGCGCATGGCTGCGC
chromosome	4592927	4592942	PSPPH_3577_pwm_target_site_1168	15.7273	+	1.57E-06	GCGCAGCCATGCGCGC
chromosome	4594816	4594831	PSPPH_3577_pwm_target_site_1169	17.4343	-	5.39E-07	GCGCAGGTCTTCGCGC
chromosome	4594816	4594831	PSPPH_3577_pwm_target_site_1170	17.4545	+	5.31E-07	GCGCGAAGACCTGCGC
chromosome	4605245	4605260	PSPPH_3577_pwm_target_site_1171	18.0606	-	2.93E-07	GCGCAGCGATGTGCGC
chromosome	4605245	4605260	PSPPH_3577_pwm_target_site_1172	18.101	+	2.80E-07	GCGCACATCGCTGCGC
chromosome	4606281	4606296	PSPPH_3577_pwm_target_site_1173	15.0808	+	2.74E-06	GCACATCGGCTTGCGC
chromosome	4606281	4606296	PSPPH_3577_pwm_target_site_1174	15.0303	-	2.89E-06	GCGCAAGCCGATGTGC
chromosome	4610237	4610252	PSPPH_3577_pwm_target_site_1175	16.9495	+	7.72E-07	GCGCAGGGCCGCGCGC
chromosome	4610237	4610252	PSPPH_3577_pwm_target_site_1176	16.9899	-	7.50E-07	GCGCGCGGCCCTGCGC
chromosome	4618740	4618755	PSPPH_3577_pwm_target_site_1177	14.0808	+	7.50E-06	GAGCAAGGCATCGCGC
chromosome	4618740	4618755	PSPPH_3577_pwm_target_site_1178	14.0808	-	7.50E-06	GCGCGATGCCTTGCTC
chromosome	4636302	4636317	PSPPH_3577_pwm_target_site_1179	14.6263	+	4.39E-06	GCGCGACGACTTGTGC
chromosome	4636302	4636317	PSPPH_3577_pwm_target_site_1180	14.6667	-	4.23E-06	GCACAAGTCGTCGCGC
chromosome	4643603	4643618	PSPPH_3577_pwm_target_site_1181	17.3232	+	5.88E-07	GCGCAATTGGTCGCGC
chromosome	4643603	4643618	PSPPH_3577_pwm_target_site_1182	17.3131	-	5.93E-07	GCGCGACCAATTGCGC
chromosome	4676514	4676529	PSPPH_3577_pwm_target_site_1183	14.0404	-	7.76E-06	GCGCAACAGCCTGCTC
chromosome	4676514	4676529	PSPPH_3577_pwm_target_site_1184	14.0101	+	7.97E-06	GAGCAGGCTGTTGCGC
chromosome	4684052	4684067	PSPPH_3577_pwm_target_site_1185	14.9899	+	3.01E-06	GCGCGATTCGTGGCGC
chromosome	4684052	4684067	PSPPH_3577_pwm_target_site_1186	14.9697	-	3.07E-06	GCGCCACGAATCGCGC
chromosome	4690450	4690465	PSPPH_3577_pwm_target_site_1187	15.4141	-	2.00E-06	GCGCCTGGAGCTGCGC
chromosome	4690450	4690465	PSPPH_3577_pwm_target_site_1188	15.3535	+	2.11E-06	GCGCAGCTCCAGGCGC
chromosome	4694293	4694308	PSPPH_3577_pwm_target_site_1189	14.101	+	7.36E-06	ACGCACAACCTTGCGC
chromosome	4694293	4694308	PSPPH_3577_pwm_target_site_1190	14.101	-	7.36E-06	GCGCAAGGTTGTGCGT
chromosome	4694609	4694624	PSPPH_3577_pwm_target_site_1191	15.0101	+	2.95E-06	GCCCATGTTGTTGCGC
chromosome	4694609	4694624	PSPPH_3577_pwm_target_site_1192	14.9596	-	3.11E-06	GCGCAACAACATGGGC
chromosome	4697366	4697381	PSPPH_3577_pwm_target_site_1193	16.101	-	1.26E-06	GCGCTAGGCGCTGCGC
chromosome	4697366	4697381	PSPPH_3577_pwm_target_site_1194	16.0606	+	1.28E-06	GCGCAGCGCCTAGCGC
chromosome	4706843	4706858	PSPPH_3577_pwm_target_site_1195	14.4141	-	5.48E-06	GCGCTGGCCTCTGCGC
chromosome	4706843	4706858	PSPPH_3577_pwm_target_site_1196	14.3939	+	5.59E-06	GCGCAGAGGCCAGCGC
chromosome	4720549	4720564	PSPPH_3577_pwm_target_site_1197	14.6263	+	4.39E-06	GCGCAAAGCGTCGGGC
chromosome	4720549	4720564	PSPPH_3577_pwm_target_site_1198	14.6566	-	4.27E-06	GCCCGACGCTTTGCGC
chromosome	4721989	4722004	PSPPH_3577_pwm_target_site_1199	14.7374	-	3.92E-06	GCCCAATTGATTGCGC
chromosome	4721989	4722004	PSPPH_3577_pwm_target_site_1200	14.7172	+	4.01E-06	GCGCAATCAATTGGGC
chromosome	4734586	4734601	PSPPH_3577_pwm_target_site_1201	14.4141	-	5.48E-06	GCGCAGTGGCCAGCGC
chromosome	4734586	4734601	PSPPH_3577_pwm_target_site_1202	14.4141	+	5.48E-06	GCGCTGGCCACTGCGC
chromosome	4747780	4747795	PSPPH_3577_pwm_target_site_1203	13.8687	+	9.02E-06	GCGCACCAGCGGGCGC
chromosome	4747780	4747795	PSPPH_3577_pwm_target_site_1204	13.8687	-	9.02E-06	GCGCCCGCTGGTGCGC
chromosome	4752218	4752233	PSPPH_3577_pwm_target_site_1205	16.6768	+	9.04E-07	GCGCATTAAGCCGCGC
chromosome	4752218	4752233	PSPPH_3577_pwm_target_site_1206	16.596	-	9.58E-07	GCGCGGCTTAATGCGC
chromosome	4782509	4782524	PSPPH_3577_pwm_target_site_1207	14.8384	-	3.52E-06	GCGCTTGAAGCTGCGC
chromosome	4782509	4782524	PSPPH_3577_pwm_target_site_1208	14.7677	+	3.80E-06	GCGCAGCTTCAAGCGC
chromosome	4783000	4783015	PSPPH_3577_pwm_target_site_1209	13.7576	+	9.87E-06	GCACGACAACCTGCGC
chromosome	4797604	4797619	PSPPH_3577_pwm_target_site_1210	17.6566	+	4.41E-07	GCGCAAACTTGTGCGC
chromosome	4797604	4797619	PSPPH_3577_pwm_target_site_1211	17.6566	-	4.41E-07	GCGCACAAGTTTGCGC
chromosome	4807634	4807649	PSPPH_3577_pwm_target_site_1212	17.697	-	4.25E-07	GCGCGAGGTGATGCGC
chromosome	4807634	4807649	PSPPH_3577_pwm_target_site_1213	17.7374	+	4.11E-07	GCGCATCACCTCGCGC
chromosome	4834116	4834131	PSPPH_3577_pwm_target_site_1214	13.8081	-	9.48E-06	GCGCATTCTGCTGGGC
chromosome	4834116	4834131	PSPPH_3577_pwm_target_site_1215	13.7475	+	9.95E-06	GCCCAGCAGAATGCGC
chromosome	4856761	4856776	PSPPH_3577_pwm_target_site_1216	13.8687	+	9.02E-06	GCGCATTTCCTTGAGC
chromosome	4856761	4856776	PSPPH_3577_pwm_target_site_1217	13.8283	-	9.32E-06	GCTCAAGGAAATGCGC
chromosome	4870401	4870416	PSPPH_3577_pwm_target_site_1218	18.9293	-	6.35E-08	GCGCAACTGCTTGCGC
chromosome	4870401	4870416	PSPPH_3577_pwm_target_site_1219	18.9293	+	6.35E-08	GCGCAAGCAGTTGCGC
chromosome	4898491	4898506	PSPPH_3577_pwm_target_site_1220	14.899	-	3.31E-06	GCCCAGCGGGTTGCGC
chromosome	4898491	4898506	PSPPH_3577_pwm_target_site_1221	14.9293	+	3.21E-06	GCGCAACCCGCTGGGC
chromosome	4899390	4899405	PSPPH_3577_pwm_target_site_1222	18.1111	+	2.76E-07	GCGCAGCACAGTGCGC
chromosome	4899390	4899405	PSPPH_3577_pwm_target_site_1223	18.1515	-	2.59E-07	GCGCACTGTGCTGCGC
chromosome	4905284	4905299	PSPPH_3577_pwm_target_site_1224	18.1111	-	2.76E-07	GCGCAGGAACATGCGC
chromosome	4905284	4905299	PSPPH_3577_pwm_target_site_1225	18.1818	+	2.48E-07	GCGCATGTTCCTGCGC
chromosome	4927473	4927488	PSPPH_3577_pwm_target_site_1226	13.8687	-	9.02E-06	GCGCACGGCGGTGCTC
chromosome	4927473	4927488	PSPPH_3577_pwm_target_site_1227	13.8788	+	8.93E-06	GAGCACCGCCGTGCGC
chromosome	4928472	4928487	PSPPH_3577_pwm_target_site_1228	15.8687	-	1.44E-06	GCGCAAAGCCCAGCGC
chromosome	4928472	4928487	PSPPH_3577_pwm_target_site_1229	15.8384	+	1.47E-06	GCGCTGGGCTTTGCGC
chromosome	4929882	4929897	PSPPH_3577_pwm_target_site_1230	15.101	+	2.68E-06	GCACATCACGATGCGC
chromosome	4929882	4929897	PSPPH_3577_pwm_target_site_1231	15.0606	-	2.79E-06	GCGCATCGTGATGTGC
chromosome	4940666	4940681	PSPPH_3577_pwm_target_site_1232	14.1818	+	6.86E-06	GCGCAAACGCCAGCGC
chromosome	4940666	4940681	PSPPH_3577_pwm_target_site_1233	14.1515	-	7.04E-06	GCGCTGGCGTTTGCGC
chromosome	4945929	4945944	PSPPH_3577_pwm_target_site_1234	14.3535	+	5.82E-06	GCGCAATTCATTGCGG
chromosome	4945929	4945944	PSPPH_3577_pwm_target_site_1235	14.3434	-	5.88E-06	CCGCAATGAATTGCGC
chromosome	4963330	4963345	PSPPH_3577_pwm_target_site_1236	14.8889	+	3.35E-06	GCGCTGCACGGTGCGC
chromosome	4963330	4963345	PSPPH_3577_pwm_target_site_1237	14.9192	-	3.24E-06	GCGCACCGTGCAGCGC
chromosome	4964218	4964233	PSPPH_3577_pwm_target_site_1238	15.5859	+	1.74E-06	GCGCGAATGATCGCGC
chromosome	4964218	4964233	PSPPH_3577_pwm_target_site_1239	15.6061	-	1.72E-06	GCGCGATCATTCGCGC
chromosome	4969674	4969689	PSPPH_3577_pwm_target_site_1240	14.1717	+	6.92E-06	GCGCAGGCACCAGCGC
chromosome	4969674	4969689	PSPPH_3577_pwm_target_site_1241	14.1717	-	6.92E-06	GCGCTGGTGCCTGCGC
chromosome	4987077	4987092	PSPPH_3577_pwm_target_site_1242	17.0202	+	7.31E-07	GCGCAGAATATCGCGC
chromosome	4987077	4987092	PSPPH_3577_pwm_target_site_1243	17.0808	-	7.00E-07	GCGCGATATTCTGCGC
chromosome	4996693	4996708	PSPPH_3577_pwm_target_site_1244	14.2121	-	6.66E-06	GCGGATCGATCTGCGC
chromosome	4996693	4996708	PSPPH_3577_pwm_target_site_1245	14.1313	+	7.17E-06	GCGCAGATCGATCCGC
chromosome	4998521	4998536	PSPPH_3577_pwm_target_site_1246	15.7475	+	1.55E-06	GCGCAACTGCTGGCGC
chromosome	4998521	4998536	PSPPH_3577_pwm_target_site_1247	15.7475	-	1.55E-06	GCGCCAGCAGTTGCGC
chromosome	5018720	5018735	PSPPH_3577_pwm_target_site_1248	13.8081	-	9.48E-06	GCGGAACTGGGTGCGC
chromosome	5018720	5018735	PSPPH_3577_pwm_target_site_1249	13.798	+	9.56E-06	GCGCACCCAGTTCCGC
chromosome	5024736	5024751	PSPPH_3577_pwm_target_site_1250	14.5758	+	4.64E-06	GCGCAACCTTTTCCGC
chromosome	5024736	5024751	PSPPH_3577_pwm_target_site_1251	14.5758	-	4.64E-06	GCGGAAAAGGTTGCGC
chromosome	5026023	5026038	PSPPH_3577_pwm_target_site_1252	13.9394	-	8.49E-06	CCGCAACTGGTTGCGC
chromosome	5026023	5026038	PSPPH_3577_pwm_target_site_1253	13.9394	+	8.49E-06	GCGCAACCAGTTGCGG
chromosome	5039557	5039572	PSPPH_3577_pwm_target_site_1254	17.1111	+	6.84E-07	GCGCAGATGCGTGCGC
chromosome	5039557	5039572	PSPPH_3577_pwm_target_site_1255	17.1616	-	6.58E-07	GCGCACGCATCTGCGC
chromosome	5054741	5054756	PSPPH_3577_pwm_target_site_1256	14.6162	+	4.44E-06	GCGCAAGGTCTTGCGG
chromosome	5054741	5054756	PSPPH_3577_pwm_target_site_1257	14.6263	-	4.39E-06	CCGCAAGACCTTGCGC
chromosome	5063969	5063984	PSPPH_3577_pwm_target_site_1258	17.4747	+	5.23E-07	GCGCAGGACATCGCGC
chromosome	5063969	5063984	PSPPH_3577_pwm_target_site_1259	17.5152	-	5.06E-07	GCGCGATGTCCTGCGC
chromosome	5095189	5095204	PSPPH_3577_pwm_target_site_1260	14.1515	+	7.04E-06	GAGCATCAGGTTGCGC
chromosome	5095189	5095204	PSPPH_3577_pwm_target_site_1261	14.1111	-	7.30E-06	GCGCAACCTGATGCTC
chromosome	5097086	5097101	PSPPH_3577_pwm_target_site_1262	14.6364	+	4.35E-06	GCGCTGGTGTTTGCGC
chromosome	5097086	5097101	PSPPH_3577_pwm_target_site_1263	14.6667	-	4.23E-06	GCGCAAACACCAGCGC
chromosome	5105021	5105036	PSPPH_3577_pwm_target_site_1264	14.2929	+	6.17E-06	GCGAAACGGTATGCGC
chromosome	5105021	5105036	PSPPH_3577_pwm_target_site_1265	14.2828	-	6.23E-06	GCGCATACCGTTTCGC
chromosome	5122869	5122884	PSPPH_3577_pwm_target_site_1266	14.697	+	4.09E-06	GCGCACTGCTGGGCGC
chromosome	5122869	5122884	PSPPH_3577_pwm_target_site_1267	14.6768	-	4.18E-06	GCGCCCAGCAGTGCGC
chromosome	5124269	5124284	PSPPH_3577_pwm_target_site_1268	14.0606	+	7.63E-06	GCGCAATGCGCCGGGC
chromosome	5124269	5124284	PSPPH_3577_pwm_target_site_1269	14.0303	-	7.83E-06	GCCCGGCGCATTGCGC
chromosome	5135010	5135025	PSPPH_3577_pwm_target_site_1270	14.3131	-	6.05E-06	GCTCAAGGCCATGCGC
chromosome	5135010	5135025	PSPPH_3577_pwm_target_site_1271	14.3333	+	5.94E-06	GCGCATGGCCTTGAGC
chromosome	5137041	5137056	PSPPH_3577_pwm_target_site_1272	14.101	+	7.36E-06	GCGAACAGCCCTGCGC
chromosome	5137041	5137056	PSPPH_3577_pwm_target_site_1273	14.0303	-	7.83E-06	GCGCAGGGCTGTTCGC
chromosome	5140584	5140599	PSPPH_3577_pwm_target_site_1274	15.0101	+	2.95E-06	GCCCATCAACTTGCGC
chromosome	5140584	5140599	PSPPH_3577_pwm_target_site_1275	14.9596	-	3.11E-06	GCGCAAGTTGATGGGC
chromosome	5140775	5140790	PSPPH_3577_pwm_target_site_1276	14.6263	+	4.39E-06	GCGCAGCGGCCAGCGC
chromosome	5140775	5140790	PSPPH_3577_pwm_target_site_1277	14.6364	-	4.35E-06	GCGCTGGCCGCTGCGC
chromosome	5144675	5144690	PSPPH_3577_pwm_target_site_1278	16.5758	-	9.67E-07	GCGCAACTGGGCGCGC
chromosome	5144675	5144690	PSPPH_3577_pwm_target_site_1279	16.5758	+	9.67E-07	GCGCGCCCAGTTGCGC
chromosome	5157049	5157064	PSPPH_3577_pwm_target_site_1280	17.6667	+	4.37E-07	GCGCACTTTCATGCGC
chromosome	5157049	5157064	PSPPH_3577_pwm_target_site_1281	17.6869	-	4.30E-07	GCGCATGAAAGTGCGC
chromosome	5167066	5167081	PSPPH_3577_pwm_target_site_1282	15.1919	-	2.46E-06	GCGCAAGGCCGTGGGC
chromosome	5167066	5167081	PSPPH_3577_pwm_target_site_1283	15.2121	+	2.40E-06	GCCCACGGCCTTGCGC
chromosome	5168360	5168375	PSPPH_3577_pwm_target_site_1284	15.6364	+	1.68E-06	GCGCCATGAAATGCGC
chromosome	5168360	5168375	PSPPH_3577_pwm_target_site_1285	15.6768	-	1.62E-06	GCGCATTTCATGGCGC
chromosome	5179690	5179705	PSPPH_3577_pwm_target_site_1286	14.1111	-	7.30E-06	GCGCAAGCTGCTCCGC
chromosome	5179690	5179705	PSPPH_3577_pwm_target_site_1287	14.0808	+	7.50E-06	GCGGAGCAGCTTGCGC
chromosome	5198919	5198934	PSPPH_3577_pwm_target_site_1288	14.7374	-	3.92E-06	GCGCACGGTGTTACGC
chromosome	5198919	5198934	PSPPH_3577_pwm_target_site_1289	14.7778	+	3.76E-06	GCGTAACACCGTGCGC
chromosome	5203727	5203742	PSPPH_3577_pwm_target_site_1290	14.6768	-	4.18E-06	GCGCAGGCCTCGGCGC
chromosome	5203727	5203742	PSPPH_3577_pwm_target_site_1291	14.6566	+	4.27E-06	GCGCCGAGGCCTGCGC
chromosome	5232291	5232306	PSPPH_3577_pwm_target_site_1292	16.9394	+	7.76E-07	GCGCAGATAATCGCGC
chromosome	5232291	5232306	PSPPH_3577_pwm_target_site_1293	17	-	7.43E-07	GCGCGATTATCTGCGC
chromosome	5235435	5235450	PSPPH_3577_pwm_target_site_1294	15.6364	+	1.68E-06	GCGCTTTTCGTTGCGC
chromosome	5235435	5235450	PSPPH_3577_pwm_target_site_1295	15.5859	-	1.74E-06	GCGCAACGAAAAGCGC
chromosome	5245424	5245439	PSPPH_3577_pwm_target_site_1296	14.2929	-	6.17E-06	GCGCAATCAGTTGCGT
chromosome	5245424	5245439	PSPPH_3577_pwm_target_site_1297	14.2828	+	6.23E-06	ACGCAACTGATTGCGC
chromosome	5270698	5270713	PSPPH_3577_pwm_target_site_1298	15.1616	+	2.53E-06	GCGCAGGTCACGGCGC
chromosome	5270698	5270713	PSPPH_3577_pwm_target_site_1299	15.1616	-	2.53E-06	GCGCCGTGACCTGCGC
chromosome	5275737	5275752	PSPPH_3577_pwm_target_site_1300	14.9394	+	3.17E-06	GCCCAGATCATTGCGC
chromosome	5275737	5275752	PSPPH_3577_pwm_target_site_1301	14.9697	-	3.07E-06	GCGCAATGATCTGGGC
chromosome	5278762	5278777	PSPPH_3577_pwm_target_site_1302	18.2626	+	2.19E-07	GCGCATTGATCTGCGC
chromosome	5278762	5278777	PSPPH_3577_pwm_target_site_1303	18.1818	-	2.48E-07	GCGCAGATCAATGCGC
chromosome	5293643	5293658	PSPPH_3577_pwm_target_site_1304	16.0404	-	1.30E-06	GCGCGTGCATCTGCGC
chromosome	5293643	5293658	PSPPH_3577_pwm_target_site_1305	15.9596	+	1.36E-06	GCGCAGATGCACGCGC
chromosome	5294339	5294354	PSPPH_3577_pwm_target_site_1306	15.6263	+	1.69E-06	GCGCAATGAGCAGCGC
chromosome	5294339	5294354	PSPPH_3577_pwm_target_site_1307	15.5859	-	1.74E-06	GCGCTGCTCATTGCGC
chromosome	5306434	5306449	PSPPH_3577_pwm_target_site_1308	14.798	-	3.68E-06	GCGCCTGGGCATGCGC
chromosome	5306434	5306449	PSPPH_3577_pwm_target_site_1309	14.8081	+	3.64E-06	GCGCATGCCCAGGCGC
chromosome	5307731	5307746	PSPPH_3577_pwm_target_site_1310	14.4444	+	5.32E-06	GCGCAACATACTGCTC
chromosome	5307731	5307746	PSPPH_3577_pwm_target_site_1311	14.4242	-	5.42E-06	GAGCAGTATGTTGCGC
chromosome	5313208	5313223	PSPPH_3577_pwm_target_site_1312	14.7576	+	3.84E-06	GCGCAACGCTGTTCGC
chromosome	5313208	5313223	PSPPH_3577_pwm_target_site_1313	14.7879	-	3.72E-06	GCGAACAGCGTTGCGC
chromosome	5313646	5313661	PSPPH_3577_pwm_target_site_1314	14.8586	-	3.45E-06	GCGCAATATGTTGCGT
chromosome	5313646	5313661	PSPPH_3577_pwm_target_site_1315	14.8485	+	3.49E-06	ACGCAACATATTGCGC
chromosome	5340052	5340067	PSPPH_3577_pwm_target_site_1316	16.2525	-	1.16E-06	GCGCGCCTAACTGCGC
chromosome	5340052	5340067	PSPPH_3577_pwm_target_site_1317	16.2222	+	1.17E-06	GCGCAGTTAGGCGCGC
chromosome	5352018	5352033	PSPPH_3577_pwm_target_site_1318	16.404	-	1.07E-06	GCGCATCCTGCCGCGC
chromosome	5352018	5352033	PSPPH_3577_pwm_target_site_1319	16.3333	+	1.11E-06	GCGCGGCAGGATGCGC
chromosome	5353442	5353457	PSPPH_3577_pwm_target_site_1320	19.1919	+	2.96E-08	GCGCAACGTCATGCGC
chromosome	5353442	5353457	PSPPH_3577_pwm_target_site_1321	19.2323	-	2.61E-08	GCGCATGACGTTGCGC
chromosome	5379295	5379310	PSPPH_3577_pwm_target_site_1322	15.2424	+	2.34E-06	GCGTATGGCATTGCGC
chromosome	5379295	5379310	PSPPH_3577_pwm_target_site_1323	15.1919	-	2.46E-06	GCGCAATGCCATACGC
chromosome	5382749	5382764	PSPPH_3577_pwm_target_site_1324	13.899	-	8.79E-06	GCGAAACGATTCGCGC
chromosome	5382749	5382764	PSPPH_3577_pwm_target_site_1325	13.8586	+	9.10E-06	GCGCGAATCGTTTCGC
chromosome	5383048	5383063	PSPPH_3577_pwm_target_site_1326	18.0101	-	3.11E-07	GCGCAACAGCGTGCGC
chromosome	5383048	5383063	PSPPH_3577_pwm_target_site_1327	18.0101	+	3.11E-07	GCGCACGCTGTTGCGC
chromosome	5415043	5415058	PSPPH_3577_pwm_target_site_1328	14.8788	-	3.38E-06	GCGCAAGGCGGTTCGC
chromosome	5415043	5415058	PSPPH_3577_pwm_target_site_1329	14.9192	+	3.24E-06	GCGAACCGCCTTGCGC
chromosome	5416654	5416669	PSPPH_3577_pwm_target_site_1330	14.5657	+	4.69E-06	GCGCACTGACCAGCGC
chromosome	5416654	5416669	PSPPH_3577_pwm_target_site_1331	14.5253	-	4.89E-06	GCGCTGGTCAGTGCGC
chromosome	5421986	5422001	PSPPH_3577_pwm_target_site_1332	14.2727	+	6.29E-06	GCGCAGGCAGCAGCGC
chromosome	5421986	5422001	PSPPH_3577_pwm_target_site_1333	14.2727	-	6.29E-06	GCGCTGCTGCCTGCGC
chromosome	5438012	5438027	PSPPH_3577_pwm_target_site_1334	16.7374	+	8.68E-07	GCGCAATCAGCCGCGC
chromosome	5438012	5438027	PSPPH_3577_pwm_target_site_1335	16.6869	-	8.99E-07	GCGCGGCTGATTGCGC
chromosome	5454627	5454642	PSPPH_3577_pwm_target_site_1336	13.7778	+	9.70E-06	GCGCATGCCGCTGCTC
chromosome	5458209	5458224	PSPPH_3577_pwm_target_site_1337	14.7475	+	3.88E-06	GCACATGGCAGTGCGC
chromosome	5458209	5458224	PSPPH_3577_pwm_target_site_1338	14.697	-	4.09E-06	GCGCACTGCCATGTGC
chromosome	5465416	5465431	PSPPH_3577_pwm_target_site_1339	14.899	-	3.31E-06	GCGCAAGATCATGGGC
chromosome	5465416	5465431	PSPPH_3577_pwm_target_site_1340	14.9495	+	3.14E-06	GCCCATGATCTTGCGC
chromosome	5474897	5474912	PSPPH_3577_pwm_target_site_1341	14.3131	+	6.05E-06	GCGCAGGCAACGGCGC
chromosome	5474897	5474912	PSPPH_3577_pwm_target_site_1342	14.3232	-	6.00E-06	GCGCCGTTGCCTGCGC
chromosome	5493113	5493128	PSPPH_3577_pwm_target_site_1343	13.8586	+	9.10E-06	GCGGATGGACGTGCGC
chromosome	5493113	5493128	PSPPH_3577_pwm_target_site_1344	13.8283	-	9.32E-06	GCGCACGTCCATCCGC
chromosome	5494658	5494673	PSPPH_3577_pwm_target_site_1345	14.1111	-	7.30E-06	GCACATAGGTATGCGC
chromosome	5494658	5494673	PSPPH_3577_pwm_target_site_1346	14.0909	+	7.43E-06	GCGCATACCTATGTGC
chromosome	5514543	5514558	PSPPH_3577_pwm_target_site_1347	14.3636	+	5.76E-06	GCGCATTCACCGGCGC
chromosome	5514543	5514558	PSPPH_3577_pwm_target_site_1348	14.2828	-	6.23E-06	GCGCCGGTGAATGCGC
chromosome	5523182	5523197	PSPPH_3577_pwm_target_site_1349	13.9596	+	8.34E-06	GCGAATACAGTTGCGC
chromosome	5523182	5523197	PSPPH_3577_pwm_target_site_1350	13.899	-	8.79E-06	GCGCAACTGTATTCGC
chromosome	5530123	5530138	PSPPH_3577_pwm_target_site_1351	14.6768	+	4.18E-06	GCGCAATACCCTGCTC
chromosome	5530123	5530138	PSPPH_3577_pwm_target_site_1352	14.6263	-	4.39E-06	GAGCAGGGTATTGCGC
chromosome	5530185	5530200	PSPPH_3577_pwm_target_site_1353	18.0101	+	3.11E-07	GCGCAATCATCTGCGC
chromosome	5530185	5530200	PSPPH_3577_pwm_target_site_1354	17.9495	-	3.36E-07	GCGCAGATGATTGCGC
chromosome	5544562	5544577	PSPPH_3577_pwm_target_site_1355	18.9394	-	6.12E-08	GCGCAATGACATGCGC
chromosome	5544562	5544577	PSPPH_3577_pwm_target_site_1356	18.9697	+	5.63E-08	GCGCATGTCATTGCGC
chromosome	5545237	5545252	PSPPH_3577_pwm_target_site_1357	14.0202	-	7.90E-06	GCTCAATACGCTGCGC
chromosome	5545237	5545252	PSPPH_3577_pwm_target_site_1358	13.9495	+	8.42E-06	GCGCAGCGTATTGAGC
chromosome	5545282	5545297	PSPPH_3577_pwm_target_site_1359	14.0707	-	7.57E-06	GCGCCTCTTATCGCGC
chromosome	5545282	5545297	PSPPH_3577_pwm_target_site_1360	14.0505	+	7.70E-06	GCGCGATAAGAGGCGC
chromosome	5560761	5560776	PSPPH_3577_pwm_target_site_1361	14.5051	+	4.99E-06	GCACAGCTTTCTGCGC
chromosome	5560761	5560776	PSPPH_3577_pwm_target_site_1362	14.4646	-	5.21E-06	GCGCAGAAAGCTGTGC
chromosome	5571887	5571902	PSPPH_3577_pwm_target_site_1363	13.8788	-	8.93E-06	GCGCAATACTTCACGC
chromosome	5571887	5571902	PSPPH_3577_pwm_target_site_1364	13.8788	+	8.93E-06	GCGTGAAGTATTGCGC
chromosome	5572485	5572500	PSPPH_3577_pwm_target_site_1365	14.6263	-	4.39E-06	GCACATAGAACTGCGC
chromosome	5572485	5572500	PSPPH_3577_pwm_target_site_1366	14.5556	+	4.74E-06	GCGCAGTTCTATGTGC
chromosome	5572736	5572751	PSPPH_3577_pwm_target_site_1367	17.9293	+	3.42E-07	GCGCGACGCACTGCGC
chromosome	5572736	5572751	PSPPH_3577_pwm_target_site_1368	17.899	-	3.54E-07	GCGCAGTGCGTCGCGC
chromosome	5576369	5576384	PSPPH_3577_pwm_target_site_1369	13.8788	+	8.93E-06	GCGCAATTGCGTGGGC
chromosome	5576369	5576384	PSPPH_3577_pwm_target_site_1370	13.8889	-	8.86E-06	GCCCACGCAATTGCGC
chromosome	5594898	5594913	PSPPH_3577_pwm_target_site_1371	15.1919	+	2.46E-06	GCGCACTGTCTAGCGC
chromosome	5594898	5594913	PSPPH_3577_pwm_target_site_1372	15.1919	-	2.46E-06	GCGCTAGACAGTGCGC
chromosome	5604573	5604588	PSPPH_3577_pwm_target_site_1373	14.5859	+	4.59E-06	GCGCGCTTTACCGCGC
chromosome	5604573	5604588	PSPPH_3577_pwm_target_site_1374	14.5455	-	4.80E-06	GCGCGGTAAAGCGCGC
chromosome	5623362	5623377	PSPPH_3577_pwm_target_site_1375	14.3232	-	6.00E-06	GCCCATGAACCTGCGC
chromosome	5623362	5623377	PSPPH_3577_pwm_target_site_1376	14.2323	+	6.54E-06	GCGCAGGTTCATGGGC
chromosome	5623982	5623997	PSPPH_3577_pwm_target_site_1377	17.8182	-	3.83E-07	GCGCACGATCATGCGC
chromosome	5623982	5623997	PSPPH_3577_pwm_target_site_1378	17.8485	+	3.73E-07	GCGCATGATCGTGCGC
chromosome	5633286	5633301	PSPPH_3577_pwm_target_site_1379	16.9495	+	7.72E-07	GCGCAGGCCATCGCGC
chromosome	5633286	5633301	PSPPH_3577_pwm_target_site_1380	16.9899	-	7.50E-07	GCGCGATGGCCTGCGC
chromosome	5637786	5637801	PSPPH_3577_pwm_target_site_1381	16.3131	+	1.12E-06	GCGCGCCGGGATGCGC
chromosome	5637786	5637801	PSPPH_3577_pwm_target_site_1382	16.3535	-	1.10E-06	GCGCATCCCGGCGCGC
chromosome	5685014	5685029	PSPPH_3577_pwm_target_site_1383	18.0606	+	2.93E-07	GCGCAACTTGTCGCGC
chromosome	5685014	5685029	PSPPH_3577_pwm_target_site_1384	18.0606	-	2.93E-07	GCGCGACAAGTTGCGC
chromosome	5686148	5686163	PSPPH_3577_pwm_target_site_1385	14.2424	-	6.47E-06	GAGCAATATTCTGCGC
chromosome	5686148	5686163	PSPPH_3577_pwm_target_site_1386	14.1717	+	6.92E-06	GCGCAGAATATTGCTC
chromosome	5699543	5699558	PSPPH_3577_pwm_target_site_1387	18.5152	-	1.50E-07	GCGCAACGCATCGCGC
chromosome	5699543	5699558	PSPPH_3577_pwm_target_site_1388	18.5253	+	1.47E-07	GCGCGATGCGTTGCGC
chromosome	5701809	5701824	PSPPH_3577_pwm_target_site_1389	14.6566	+	4.27E-06	GCGTATCGTGCTGCGC
chromosome	5701809	5701824	PSPPH_3577_pwm_target_site_1390	14.5657	-	4.69E-06	GCGCAGCACGATACGC
chromosome	5706966	5706981	PSPPH_3577_pwm_target_site_1391	13.9495	-	8.42E-06	GCACGAATCGCTGCGC
chromosome	5706966	5706981	PSPPH_3577_pwm_target_site_1392	13.8788	+	8.93E-06	GCGCAGCGATTCGTGC
chromosome	5714204	5714219	PSPPH_3577_pwm_target_site_1393	18.8485	-	7.47E-08	GCGCAACAGTTTGCGC
chromosome	5714204	5714219	PSPPH_3577_pwm_target_site_1394	18.8384	+	7.76E-08	GCGCAAACTGTTGCGC
chromosome	5720185	5720200	PSPPH_3577_pwm_target_site_1395	14.1414	+	7.10E-06	GCGCAATGGCCTGCTC
chromosome	5720185	5720200	PSPPH_3577_pwm_target_site_1396	14.1111	-	7.30E-06	GAGCAGGCCATTGCGC
chromosome	5729991	5730006	PSPPH_3577_pwm_target_site_1397	14.2323	+	6.54E-06	GCGCATCGGCCTGGGC
chromosome	5729991	5730006	PSPPH_3577_pwm_target_site_1398	14.1919	-	6.79E-06	GCCCAGGCCGATGCGC
chromosome	5740325	5740340	PSPPH_3577_pwm_target_site_1399	14.1818	-	6.86E-06	GCGCATTGTGCTGCTC
chromosome	5740325	5740340	PSPPH_3577_pwm_target_site_1400	14.1212	+	7.23E-06	GAGCAGCACAATGCGC
chromosome	5761583	5761598	PSPPH_3577_pwm_target_site_1401	14.3737	-	5.70E-06	GCACACTGGTTTGCGC
chromosome	5761583	5761598	PSPPH_3577_pwm_target_site_1402	14.3333	+	5.94E-06	GCGCAAACCAGTGTGC
chromosome	5766566	5766581	PSPPH_3577_pwm_target_site_1403	15.0808	-	2.74E-06	GCGCATCACACAGCGC
chromosome	5766566	5766581	PSPPH_3577_pwm_target_site_1404	15.0101	+	2.95E-06	GCGCTGTGTGATGCGC
chromosome	5771712	5771727	PSPPH_3577_pwm_target_site_1405	17.6768	-	4.34E-07	GCGCAGTGCTTCGCGC
chromosome	5771712	5771727	PSPPH_3577_pwm_target_site_1406	17.697	+	4.25E-07	GCGCGAAGCACTGCGC
chromosome	5778805	5778820	PSPPH_3577_pwm_target_site_1407	17.1111	-	6.84E-07	GCGCAGGTTTTCGCGC
chromosome	5778805	5778820	PSPPH_3577_pwm_target_site_1408	17.1414	+	6.69E-07	GCGCGAAAACCTGCGC
chromosome	5800057	5800072	PSPPH_3577_pwm_target_site_1409	16.1717	-	1.20E-06	GCCCAAGGCCTTGCGC
chromosome	5800057	5800072	PSPPH_3577_pwm_target_site_1410	16.1515	+	1.22E-06	GCGCAAGGCCTTGGGC
chromosome	5800767	5800782	PSPPH_3577_pwm_target_site_1411	16.0909	+	1.27E-06	GCGCGATGTGACGCGC
chromosome	5800767	5800782	PSPPH_3577_pwm_target_site_1412	16.1212	-	1.24E-06	GCGCGTCACATCGCGC
chromosome	5806328	5806343	PSPPH_3577_pwm_target_site_1413	14.3838	+	5.64E-06	GCGAACCATGTTGCGC
chromosome	5806328	5806343	PSPPH_3577_pwm_target_site_1414	14.3434	-	5.88E-06	GCGCAACATGGTTCGC
chromosome	5815314	5815329	PSPPH_3577_pwm_target_site_1415	16.0303	-	1.31E-06	GCGCGCCCTGCTGCGC
chromosome	5815314	5815329	PSPPH_3577_pwm_target_site_1416	15.9899	+	1.34E-06	GCGCAGCAGGGCGCGC
chromosome	5827605	5827620	PSPPH_3577_pwm_target_site_1417	14.6364	+	4.35E-06	GCGCAGCCAGCGGCGC
chromosome	5827605	5827620	PSPPH_3577_pwm_target_site_1418	14.6364	-	4.35E-06	GCGCCGCTGGCTGCGC
chromosome	5828063	5828078	PSPPH_3577_pwm_target_site_1419	14.9091	+	3.27E-06	ACGCAATGAATTGCGC
chromosome	5828063	5828078	PSPPH_3577_pwm_target_site_1420	14.9192	-	3.24E-06	GCGCAATTCATTGCGT
chromosome	5847695	5847710	PSPPH_3577_pwm_target_site_1421	13.8687	+	9.02E-06	GCGCATTTCCTTGAGC
chromosome	5847695	5847710	PSPPH_3577_pwm_target_site_1422	13.8283	-	9.32E-06	GCTCAAGGAAATGCGC
chromosome	5848184	5848199	PSPPH_3577_pwm_target_site_1423	13.8485	+	9.18E-06	GAGCAAGTCCTCGCGC
chromosome	5848184	5848199	PSPPH_3577_pwm_target_site_1424	13.8283	-	9.32E-06	GCGCGAGGACTTGCTC
chromosome	5849369	5849384	PSPPH_3577_pwm_target_site_1425	14.1818	-	6.86E-06	GCGCGTTTCATGGCGC
chromosome	5849369	5849384	PSPPH_3577_pwm_target_site_1426	14.1414	+	7.10E-06	GCGCCATGAAACGCGC
chromosome	5860268	5860283	PSPPH_3577_pwm_target_site_1427	14.4949	+	5.05E-06	GCGCATATTCGGGCGC
chromosome	5860268	5860283	PSPPH_3577_pwm_target_site_1428	14.4747	-	5.15E-06	GCGCCCGAATATGCGC
chromosome	5862102	5862117	PSPPH_3577_pwm_target_site_1429	13.8788	+	8.93E-06	GCGCATGTTCATCCGC
chromosome	5862102	5862117	PSPPH_3577_pwm_target_site_1430	13.8889	-	8.86E-06	GCGGATGAACATGCGC
chromosome	5870635	5870650	PSPPH_3577_pwm_target_site_1431	18.3232	+	2.03E-07	GCGCAGCGTGGTGCGC
chromosome	5870635	5870650	PSPPH_3577_pwm_target_site_1432	18.3737	-	1.88E-07	GCGCACCACGCTGCGC
chromosome	5874079	5874094	PSPPH_3577_pwm_target_site_1433	14.7172	-	4.01E-06	GCGTAACGGGCTGCGC
chromosome	5874079	5874094	PSPPH_3577_pwm_target_site_1434	14.6566	+	4.27E-06	GCGCAGCCCGTTACGC
chromosome	5886435	5886450	PSPPH_3577_pwm_target_site_1435	14.4141	-	5.48E-06	GCGCCTAGTGTCGCGC
chromosome	5886435	5886450	PSPPH_3577_pwm_target_site_1436	14.404	+	5.54E-06	GCGCGACACTAGGCGC
chromosome	5899085	5899100	PSPPH_3577_pwm_target_site_1437	14.4545	+	5.26E-06	GCGCTACCCGTCGCGC
chromosome	5899085	5899100	PSPPH_3577_pwm_target_site_1438	14.4444	-	5.32E-06	GCGCGACGGGTAGCGC
chromosome	5910013	5910028	PSPPH_3577_pwm_target_site_1439	13.9495	+	8.42E-06	GCACATCGAATCGCGC
chromosome	5910013	5910028	PSPPH_3577_pwm_target_site_1440	13.9091	-	8.72E-06	GCGCGATTCGATGTGC
chromosome	5917805	5917820	PSPPH_3577_pwm_target_site_1441	13.9596	+	8.34E-06	GCACGATGGCTTGCGC
chromosome	5917805	5917820	PSPPH_3577_pwm_target_site_1442	13.9293	-	8.57E-06	GCGCAAGCCATCGTGC
chromosome	5923929	5923944	PSPPH_3577_pwm_target_site_1443	19.1717	+	3.19E-08	GCGCAGTGCATTGCGC
chromosome	5923929	5923944	PSPPH_3577_pwm_target_site_1444	19.2121	-	2.74E-08	GCGCAATGCACTGCGC
chromosome	5925499	5925514	PSPPH_3577_pwm_target_site_1445	14.1616	-	6.98E-06	GCGCACAACCCTGGGC
chromosome	5925499	5925514	PSPPH_3577_pwm_target_site_1446	14.1414	+	7.10E-06	GCCCAGGGTTGTGCGC
large_plasmid	442	457	PSPPH_3577_pwm_target_site_1447	14.3232	-	6.00E-06	GCGCGAGGTACGGCGC
large_plasmid	442	457	PSPPH_3577_pwm_target_site_1448	14.303	+	6.12E-06	GCGCCGTACCTCGCGC
large_plasmid	34992	35007	PSPPH_3577_pwm_target_site_1449	14.5051	-	4.99E-06	GCGTAATGGGCTGCGC
large_plasmid	34992	35007	PSPPH_3577_pwm_target_site_1450	14.4343	+	5.37E-06	GCGCAGCCCATTACGC
large_plasmid	54207	54222	PSPPH_3577_pwm_target_site_1451	15.6263	+	1.69E-06	GCGCACCGACTGGCGC
large_plasmid	54207	54222	PSPPH_3577_pwm_target_site_1452	15.6364	-	1.68E-06	GCGCCAGTCGGTGCGC
large_plasmid	77017	77032	PSPPH_3577_pwm_target_site_1453	15.6263	+	1.69E-06	GCGCGGTCGGCTGCGC
large_plasmid	77017	77032	PSPPH_3577_pwm_target_site_1454	15.6162	-	1.71E-06	GCGCAGCCGACCGCGC
large_plasmid	89308	89323	PSPPH_3577_pwm_target_site_1455	14.8687	+	3.42E-06	GCACAACAGGCTGCGC
large_plasmid	89308	89323	PSPPH_3577_pwm_target_site_1456	14.798	-	3.68E-06	GCGCAGCCTGTTGTGC
large_plasmid	106233	106248	PSPPH_3577_pwm_target_site_1457	14.9091	+	3.27E-06	GCGCAGATCGTTACGC
large_plasmid	106233	106248	PSPPH_3577_pwm_target_site_1458	14.9798	-	3.05E-06	GCGTAACGATCTGCGC
large_plasmid	115176	115191	PSPPH_3577_pwm_target_site_1459	13.9293	-	8.57E-06	GCGTACCTTGCTGCGC
large_plasmid	115176	115191	PSPPH_3577_pwm_target_site_1460	13.8586	+	9.10E-06	GCGCAGCAAGGTACGC
large_plasmid	115497	115512	PSPPH_3577_pwm_target_site_1461	13.8081	-	9.48E-06	GCGCGCTTCATGGCGC
large_plasmid	115497	115512	PSPPH_3577_pwm_target_site_1462	13.798	+	9.56E-06	GCGCCATGAAGCGCGC
large_plasmid	119796	119811	PSPPH_3577_pwm_target_site_1463	18.3232	-	2.03E-07	GCGCAAACCAATGCGC
large_plasmid	119796	119811	PSPPH_3577_pwm_target_site_1464	18.3636	+	1.90E-07	GCGCATTGGTTTGCGC
large_plasmid	129404	129419	PSPPH_3577_pwm_target_site_1465	13.9192	+	8.64E-06	GCACACCAACGTGCGC
large_plasmid	129404	129419	PSPPH_3577_pwm_target_site_1466	13.8889	-	8.86E-06	GCGCACGTTGGTGTGC
small_plasmid	15334	15349	PSPPH_3577_pwm_target_site_1467	14.0404	-	7.76E-06	GCGTATGCCGCTGCGC
small_plasmid	15334	15349	PSPPH_3577_pwm_target_site_1468	13.9293	+	8.57E-06	GCGCAGCGGCATACGC
small_plasmid	20670	20685	PSPPH_3577_pwm_target_site_1469	14.0505	+	7.70E-06	GCGCCAGTACCCGCGC
small_plasmid	20670	20685	PSPPH_3577_pwm_target_site_1470	14.0101	-	7.97E-06	GCGCGGGTACTGGCGC
small_plasmid	23071	23086	PSPPH_3577_pwm_target_site_1471	13.7879	-	9.63E-06	GCACATTGGTGTGCGC
small_plasmid	23073	23088	PSPPH_3577_pwm_target_site_1472	13.798	+	9.56E-06	GCACACCAATGTGCGC
small_plasmid	23073	23088	PSPPH_3577_pwm_target_site_1473	13.7576	-	9.87E-06	GCGCACATTGGTGTGC
small_plasmid	45486	45501	PSPPH_3577_pwm_target_site_1474	16.4242	+	1.05E-06	GCGCAGCCGGTCGCGC
small_plasmid	45486	45501	PSPPH_3577_pwm_target_site_1475	16.4646	-	1.04E-06	GCGCGACCGGCTGCGC
small_plasmid	45936	45951	PSPPH_3577_pwm_target_site_1476	18.0505	+	2.97E-07	GCGCGAGGCGCTGCGC
small_plasmid	45936	45951	PSPPH_3577_pwm_target_site_1477	18.0101	-	3.11E-07	GCGCAGCGCCTCGCGC
small_plasmid	48424	48439	PSPPH_3577_pwm_target_site_1478	14.7071	-	4.05E-06	GCGGATCAAGTTGCGC
small_plasmid	48424	48439	PSPPH_3577_pwm_target_site_1479	14.6667	+	4.23E-06	GCGCAACTTGATCCGC
small_plasmid	50790	50805	PSPPH_3577_pwm_target_site_1480	15.101	+	2.68E-06	GCGTAACGACCTGCGC
small_plasmid	50790	50805	PSPPH_3577_pwm_target_site_1481	15.0404	-	2.86E-06	GCGCAGGTCGTTACGC
