# Supplementary material for: A compendium of DNA-binding specificities of transcription factors in Pseudomonas syringae
Source: Nat Commun. 2020 Oct 2;11:4947. doi: 10.1038/s41467-020-18744-7 (PMC7532196; doi:10.1038/s41467-020-18744-7)
Supplement: Supplementary file 5 — Supplementary Data 2 [file 41467_2020_18744_MOESM5_ESM.zip › all_TF_pwm_target_sites_bed/PSPPH_3618_pwm_target_site_info_bed6_plus.bed]

chrom	start	end	name	score	strand	p_value	matched_sequence
chromosome	705578	705594	PSPPH_3618_pwm_target_site_1	13.2097	-	8.37E-06	ACAATGTATTTCATTGT
chromosome	705578	705594	PSPPH_3618_pwm_target_site_2	13.2419	+	8.23E-06	ACAATGAAATACATTGT
chromosome	861396	861412	PSPPH_3618_pwm_target_site_3	15.6452	+	2.19E-06	ACAATAAGTGACATTGT
chromosome	861396	861412	PSPPH_3618_pwm_target_site_4	15.6452	-	2.19E-06	ACAATGTCACTTATTGT
chromosome	1171384	1171400	PSPPH_3618_pwm_target_site_5	12.9516	+	9.60E-06	ACCATCGTCGGTATTGT
chromosome	1171384	1171400	PSPPH_3618_pwm_target_site_6	13.0161	-	9.27E-06	ACAATACCGACGATGGT
chromosome	1414680	1414696	PSPPH_3618_pwm_target_site_7	12.8871	-	9.92E-06	ACAATTTTCGATATTGC
chromosome	1414680	1414696	PSPPH_3618_pwm_target_site_8	12.8871	+	9.92E-06	GCAATATCGAAAATTGT
chromosome	1915486	1915502	PSPPH_3618_pwm_target_site_9	17.129	+	1.14E-06	ACAATTTGAATAATTGT
chromosome	1915486	1915502	PSPPH_3618_pwm_target_site_10	17.1774	-	1.12E-06	ACAATTATTCAAATTGT
chromosome	2448544	2448560	PSPPH_3618_pwm_target_site_11	14.8871	-	3.24E-06	ACAATCAGGGCTATTTT
chromosome	2448544	2448560	PSPPH_3618_pwm_target_site_12	14.9839	+	3.07E-06	AAAATAGCCCTGATTGT
chromosome	2481120	2481136	PSPPH_3618_pwm_target_site_13	14.8871	-	3.24E-06	ACAATCGACCGAATTTT
chromosome	2481120	2481136	PSPPH_3618_pwm_target_site_14	14.9677	+	3.10E-06	AAAATTCGGTCGATTGT
chromosome	2513753	2513769	PSPPH_3618_pwm_target_site_15	13.9355	+	5.57E-06	ACAATGCGGTCGATTTT
chromosome	2513753	2513769	PSPPH_3618_pwm_target_site_16	13.9839	-	5.43E-06	AAAATCGACCGCATTGT
chromosome	2556076	2556092	PSPPH_3618_pwm_target_site_17	12.9677	-	9.52E-06	ACAATCAGTTATATTTT
chromosome	2556076	2556092	PSPPH_3618_pwm_target_site_18	13.0323	+	9.19E-06	AAAATATAACTGATTGT
chromosome	2870008	2870024	PSPPH_3618_pwm_target_site_19	14.8226	-	3.36E-06	ACAATCTGACCTATTTT
chromosome	2870008	2870024	PSPPH_3618_pwm_target_site_20	14.9194	+	3.18E-06	AAAATAGGTCAGATTGT
chromosome	2933594	2933610	PSPPH_3618_pwm_target_site_21	13.2742	+	8.08E-06	ACAATTGCGGAAATTTT
chromosome	2933594	2933610	PSPPH_3618_pwm_target_site_22	13.3226	-	7.87E-06	AAAATTTCCGCAATTGT
chromosome	4129377	4129393	PSPPH_3618_pwm_target_site_23	12.9355	-	9.67E-06	ACAATCAGGGAGATTGG
chromosome	4129377	4129393	PSPPH_3618_pwm_target_site_24	12.9516	+	9.60E-06	CCAATCTCCCTGATTGT
chromosome	4615476	4615492	PSPPH_3618_pwm_target_site_25	14.5323	-	3.96E-06	ACAATCGCCGTTATTTT
chromosome	4615476	4615492	PSPPH_3618_pwm_target_site_26	14.629	+	3.74E-06	AAAATAACGGCGATTGT
chromosome	5313336	5313352	PSPPH_3618_pwm_target_site_27	15.8548	+	1.99E-06	ACAAGCACCGGGATTGT
chromosome	5313336	5313352	PSPPH_3618_pwm_target_site_28	15.8548	-	1.99E-06	ACAATCCCGGTGCTTGT
chromosome	5403515	5403531	PSPPH_3618_pwm_target_site_29	13.4516	-	7.32E-06	ACAACCAGAACGATTGT
chromosome	5403515	5403531	PSPPH_3618_pwm_target_site_30	13.4516	+	7.32E-06	ACAATCGTTCTGGTTGT
chromosome	5918727	5918743	PSPPH_3618_pwm_target_site_31	13.4839	+	7.20E-06	ACCATCGCCGGGATTGT
chromosome	5918727	5918743	PSPPH_3618_pwm_target_site_32	13.5161	-	7.06E-06	ACAATCCCGGCGATGGT
large_plasmid	55604	55620	PSPPH_3618_pwm_target_site_33	12.9032	-	9.83E-06	ACAATCGCGTTAATTGC
large_plasmid	55604	55620	PSPPH_3618_pwm_target_site_34	12.9032	+	9.83E-06	GCAATTAACGCGATTGT
large_plasmid	80355	80371	PSPPH_3618_pwm_target_site_35	13.371	+	7.65E-06	ACAATACAAGGGATTTT
large_plasmid	80355	80371	PSPPH_3618_pwm_target_site_36	13.4355	-	7.39E-06	AAAATCCCTTGTATTGT
large_plasmid	103517	103533	PSPPH_3618_pwm_target_site_37	13.5645	-	6.89E-06	ACAATACTTCATATTTT
large_plasmid	103517	103533	PSPPH_3618_pwm_target_site_38	13.5806	+	6.82E-06	AAAATATGAAGTATTGT
