# Supplementary material for: A compendium of DNA-binding specificities of transcription factors in Pseudomonas syringae
Source: Nat Commun. 2020 Oct 2;11:4947. doi: 10.1038/s41467-020-18744-7 (PMC7532196; doi:10.1038/s41467-020-18744-7)
Supplement: Supplementary file 5 — Supplementary Data 2 [file 41467_2020_18744_MOESM5_ESM.zip › all_TF_pwm_target_sites_bed/PSPPH_3645_pwm1_target_site_info_bed6_plus.bed]

chrom	start	end	name	score	strand	p_value	matched_sequence
chromosome	206517	206532	PSPPH_3645_pwm1_target_site_1	15.6364	-	2.71E-06	TTCTTGCGTGCAATCT
chromosome	206517	206532	PSPPH_3645_pwm1_target_site_2	13.974	+	9.38E-06	AGATTGCACGCAAGAA
chromosome	354148	354163	PSPPH_3645_pwm1_target_site_3	14.2208	+	7.89E-06	TACTGGCGCGGCATAT
chromosome	451900	451915	PSPPH_3645_pwm1_target_site_4	14.1429	+	8.34E-06	ATTTTGTGCGAAATTT
chromosome	451900	451915	PSPPH_3645_pwm1_target_site_5	14.4675	-	6.61E-06	AAATTTCGCACAAAAT
chromosome	648235	648250	PSPPH_3645_pwm1_target_site_6	14.0909	-	8.65E-06	AAATGGCACGCCAGCT
chromosome	690515	690530	PSPPH_3645_pwm1_target_site_7	14.2857	-	7.53E-06	AACTGCCGCGCTAAAT
chromosome	771096	771111	PSPPH_3645_pwm1_target_site_8	15.0519	+	4.29E-06	ATCTTGCGCAGCAGAT
chromosome	771096	771111	PSPPH_3645_pwm1_target_site_9	14.8182	-	5.11E-06	ATCTGCTGCGCAAGAT
chromosome	913548	913563	PSPPH_3645_pwm1_target_site_10	15.5065	-	3.01E-06	TTCTGTCGCGCAAAAT
chromosome	913548	913563	PSPPH_3645_pwm1_target_site_11	14.8182	+	5.11E-06	ATTTTGCGCGACAGAA
chromosome	1025260	1025275	PSPPH_3645_pwm1_target_site_12	15.8701	+	2.23E-06	AGTTTGCGCGCCAGCT
chromosome	1025260	1025275	PSPPH_3645_pwm1_target_site_13	15.5714	-	2.85E-06	AGCTGGCGCGCAAACT
chromosome	1037479	1037494	PSPPH_3645_pwm1_target_site_14	19.2597	-	5.20E-08	AACTGGCGCGCCAGAT
chromosome	1037479	1037494	PSPPH_3645_pwm1_target_site_15	18.3896	+	1.74E-07	ATCTGGCGCGCCAGTT
chromosome	1245201	1245216	PSPPH_3645_pwm1_target_site_16	14.8831	+	4.87E-06	TTCTGGCCCGCAATAA
chromosome	1245201	1245216	PSPPH_3645_pwm1_target_site_17	14.1169	-	8.50E-06	TTATTGCGGGCCAGAA
chromosome	1281771	1281786	PSPPH_3645_pwm1_target_site_18	15.1688	-	3.92E-06	ATCTGGCGTGCAATCT
chromosome	1281771	1281786	PSPPH_3645_pwm1_target_site_19	14.4416	+	6.73E-06	AGATTGCACGCCAGAT
chromosome	1597049	1597064	PSPPH_3645_pwm1_target_site_20	16.5584	-	1.23E-06	AATTTGTGCCCAAGAA
chromosome	1597049	1597064	PSPPH_3645_pwm1_target_site_21	16.3506	+	1.48E-06	TTCTTGGGCACAAATT
chromosome	1613514	1613529	PSPPH_3645_pwm1_target_site_22	14.026	-	9.05E-06	TATTAGTGCGCTATCT
chromosome	1629797	1629812	PSPPH_3645_pwm1_target_site_23	13.8831	-	9.99E-06	TTATTGCCCGCCAGCT
chromosome	1714566	1714581	PSPPH_3645_pwm1_target_site_24	14.2208	+	7.89E-06	TTTTTTCGCGCCATTT
chromosome	1919173	1919188	PSPPH_3645_pwm1_target_site_25	13.8831	-	9.99E-06	ATGTTGCGCACCATAT
chromosome	1938741	1938756	PSPPH_3645_pwm1_target_site_26	18.2338	+	2.14E-07	AACTTGCGCGCCAGCT
chromosome	1938741	1938756	PSPPH_3645_pwm1_target_site_27	16.6364	-	1.15E-06	AGCTGGCGCGCAAGTT
chromosome	1990325	1990340	PSPPH_3645_pwm1_target_site_28	15.7662	-	2.43E-06	TTCTTGCCCGCAATAA
chromosome	1990325	1990340	PSPPH_3645_pwm1_target_site_29	15.013	+	4.42E-06	TTATTGCGGGCAAGAA
chromosome	2603642	2603657	PSPPH_3645_pwm1_target_site_30	15.2857	+	3.58E-06	AGCTTGCGCGCCATCT
chromosome	2603642	2603657	PSPPH_3645_pwm1_target_site_31	14.8571	-	4.97E-06	AGATGGCGCGCAAGCT
chromosome	2667249	2667264	PSPPH_3645_pwm1_target_site_32	18.0779	+	2.59E-07	AACTGGCGCACCAGAT
chromosome	2667249	2667264	PSPPH_3645_pwm1_target_site_33	17.039	-	7.80E-07	ATCTGGTGCGCCAGTT
chromosome	2714045	2714060	PSPPH_3645_pwm1_target_site_34	13.9221	-	9.73E-06	AAATGGCGAGCCAGAT
chromosome	2767264	2767279	PSPPH_3645_pwm1_target_site_35	13.8831	-	9.99E-06	TTTTGGTCCGCAAAAA
chromosome	2771938	2771953	PSPPH_3645_pwm1_target_site_36	19.1818	+	5.83E-08	ATATGGCGCGCAAAAT
chromosome	2771938	2771953	PSPPH_3645_pwm1_target_site_37	19.9221	-	1.50E-08	ATTTTGCGCGCCATAT
chromosome	2812040	2812055	PSPPH_3645_pwm1_target_site_38	14.7403	+	5.41E-06	AATTTGGACCCAAAAT
chromosome	2833786	2833801	PSPPH_3645_pwm1_target_site_39	14	+	9.21E-06	AAGTTGCGCGCCAGAA
chromosome	2833786	2833801	PSPPH_3645_pwm1_target_site_40	14	-	9.21E-06	TTCTGGCGCGCAACTT
chromosome	3080588	3080603	PSPPH_3645_pwm1_target_site_41	14.5325	-	6.30E-06	AACTTGCCCGCCATCT
chromosome	3258240	3258255	PSPPH_3645_pwm1_target_site_42	15.4805	+	3.07E-06	TTATTGGGCGCAATCT
chromosome	3258240	3258255	PSPPH_3645_pwm1_target_site_43	13.9351	-	9.64E-06	AGATTGCGCCCAATAA
chromosome	3310113	3310128	PSPPH_3645_pwm1_target_site_44	14.3117	+	7.40E-06	AAATTGCTCACAATAT
chromosome	3325828	3325843	PSPPH_3645_pwm1_target_site_45	15.2987	+	3.55E-06	AAATTGGGCGCCAGCT
chromosome	3325828	3325843	PSPPH_3645_pwm1_target_site_46	14.2857	-	7.53E-06	AGCTGGCGCCCAATTT
chromosome	3625629	3625644	PSPPH_3645_pwm1_target_site_47	14.1299	-	8.42E-06	AGTTGGTACGCAAGAT
chromosome	3625629	3625644	PSPPH_3645_pwm1_target_site_48	14.2468	+	7.75E-06	ATCTTGCGTACCAACT
chromosome	3703776	3703791	PSPPH_3645_pwm1_target_site_49	13.9221	-	9.73E-06	AACTGGCGCGCAACAA
chromosome	3703776	3703791	PSPPH_3645_pwm1_target_site_50	14.0779	+	8.73E-06	TTGTTGCGCGCCAGTT
chromosome	3747164	3747179	PSPPH_3645_pwm1_target_site_51	18.2208	+	2.17E-07	ATCTGGCGCGCAAACT
chromosome	3747164	3747179	PSPPH_3645_pwm1_target_site_52	17.7792	-	3.63E-07	AGTTTGCGCGCCAGAT
chromosome	3861515	3861530	PSPPH_3645_pwm1_target_site_53	14.3636	-	7.12E-06	TATTGGTGCCCCAGAA
chromosome	3872711	3872726	PSPPH_3645_pwm1_target_site_54	18.2468	+	2.10E-07	AACTGGCGCGCAAGCT
chromosome	3872711	3872726	PSPPH_3645_pwm1_target_site_55	16.6234	-	1.16E-06	AGCTTGCGCGCCAGTT
chromosome	3883631	3883646	PSPPH_3645_pwm1_target_site_56	14.0779	+	8.73E-06	AACTGTCGCGCAATAA
chromosome	3988655	3988670	PSPPH_3645_pwm1_target_site_57	13.961	-	9.47E-06	AACTGGCGCAGCAGAT
chromosome	4031269	4031284	PSPPH_3645_pwm1_target_site_58	15.7273	-	2.51E-06	ATCTGGCCCGCTAGAT
chromosome	4031269	4031284	PSPPH_3645_pwm1_target_site_59	15.3766	+	3.33E-06	ATCTAGCGGGCCAGAT
chromosome	4076442	4076457	PSPPH_3645_pwm1_target_site_60	14.5844	+	6.07E-06	TAATTGTGGGCAAAAT
chromosome	4076442	4076457	PSPPH_3645_pwm1_target_site_61	14	-	9.21E-06	ATTTTGCCCACAATTA
chromosome	4092373	4092388	PSPPH_3645_pwm1_target_site_62	15.9091	-	2.16E-06	AACTTGTGCGCAATCA
chromosome	4092373	4092388	PSPPH_3645_pwm1_target_site_63	14.974	+	4.55E-06	TGATTGCGCACAAGTT
chromosome	4098131	4098146	PSPPH_3645_pwm1_target_site_64	15.5065	-	3.01E-06	ATCTGGCGCGCGATAT
chromosome	4098131	4098146	PSPPH_3645_pwm1_target_site_65	14.4026	+	6.93E-06	ATATCGCGCGCCAGAT
chromosome	4176896	4176911	PSPPH_3645_pwm1_target_site_66	13.974	+	9.38E-06	TACTGGCGCACGAAAT
chromosome	4190621	4190636	PSPPH_3645_pwm1_target_site_67	15.2987	-	3.55E-06	AGTTAGCGCGCAAGCT
chromosome	4190621	4190636	PSPPH_3645_pwm1_target_site_68	15.013	+	4.42E-06	AGCTTGCGCGCTAACT
chromosome	4218904	4218919	PSPPH_3645_pwm1_target_site_69	13.974	+	9.38E-06	TTCTGGCCTGCAAGAT
chromosome	4242646	4242661	PSPPH_3645_pwm1_target_site_70	14.4935	-	6.48E-06	TGCTGGCGCGCCAGCT
chromosome	4287545	4287560	PSPPH_3645_pwm1_target_site_71	14.1688	+	8.19E-06	ATCTGTGGCGCAAGAT
chromosome	4287545	4287560	PSPPH_3645_pwm1_target_site_72	14.2597	-	7.67E-06	ATCTTGCGCCACAGAT
chromosome	4300337	4300352	PSPPH_3645_pwm1_target_site_73	16.9481	-	8.53E-07	TATTTGCGCCCAAGCT
chromosome	4300337	4300352	PSPPH_3645_pwm1_target_site_74	13.9351	+	9.64E-06	AGCTTGGGCGCAAATA
chromosome	4441400	4441415	PSPPH_3645_pwm1_target_site_75	17.3506	+	5.69E-07	AACTGGCGCGCCAGCT
chromosome	4441400	4441415	PSPPH_3645_pwm1_target_site_76	15.7403	-	2.48E-06	AGCTGGCGCGCCAGTT
chromosome	4818329	4818344	PSPPH_3645_pwm1_target_site_77	15.0519	-	4.29E-06	ATTTTGCATACAAGAT
chromosome	4818329	4818344	PSPPH_3645_pwm1_target_site_78	14.5714	+	6.13E-06	ATCTTGTATGCAAAAT
chromosome	4919711	4919726	PSPPH_3645_pwm1_target_site_79	15.0519	+	4.29E-06	TAATAGCGCACCAGTT
chromosome	4919711	4919726	PSPPH_3645_pwm1_target_site_80	14.4156	-	6.86E-06	AACTGGTGCGCTATTA
chromosome	4932669	4932684	PSPPH_3645_pwm1_target_site_81	16.8701	-	9.23E-07	TATTGGTGCGCAAAAA
chromosome	4932669	4932684	PSPPH_3645_pwm1_target_site_82	16.1558	+	1.75E-06	TTTTTGCGCACCAATA
chromosome	4945747	4945762	PSPPH_3645_pwm1_target_site_83	18.961	+	7.91E-08	AACTTGCGCACCAGAT
chromosome	4945747	4945762	PSPPH_3645_pwm1_target_site_84	17.9351	-	3.03E-07	ATCTGGTGCGCAAGTT
chromosome	4991794	4991809	PSPPH_3645_pwm1_target_site_85	15.2208	+	3.77E-06	AAATGGCACGCTAAAT
chromosome	4991794	4991809	PSPPH_3645_pwm1_target_site_86	14.5974	-	6.01E-06	ATTTAGCGTGCCATTT
chromosome	5031161	5031176	PSPPH_3645_pwm1_target_site_87	17.039	-	7.80E-07	ATCTGGCGCACAAACT
chromosome	5031161	5031176	PSPPH_3645_pwm1_target_site_88	16.4286	+	1.39E-06	AGTTTGTGCGCCAGAT
chromosome	5117519	5117534	PSPPH_3645_pwm1_target_site_89	14.987	+	4.51E-06	TGCTGGCACGCAAGAT
chromosome	5117519	5117534	PSPPH_3645_pwm1_target_site_90	14.2987	-	7.47E-06	ATCTTGCGTGCCAGCA
chromosome	5119046	5119061	PSPPH_3645_pwm1_target_site_91	18.6494	+	1.22E-07	TACTTGCGCGCCAGTT
chromosome	5119046	5119061	PSPPH_3645_pwm1_target_site_92	17.7143	-	3.86E-07	AACTGGCGCGCAAGTA
chromosome	5193498	5193513	PSPPH_3645_pwm1_target_site_93	15.3117	+	3.51E-06	TGCTGGGGCGCAAGAT
chromosome	5193498	5193513	PSPPH_3645_pwm1_target_site_94	15.2338	-	3.73E-06	ATCTTGCGCCCCAGCA
chromosome	5300236	5300251	PSPPH_3645_pwm1_target_site_95	19.4416	-	3.98E-08	TTCTGGCGCGCAATAT
chromosome	5300236	5300251	PSPPH_3645_pwm1_target_site_96	18.039	+	2.70E-07	ATATTGCGCGCCAGAA
chromosome	5308997	5309012	PSPPH_3645_pwm1_target_site_97	17.0649	+	7.61E-07	AACTGGCGCACAAGCT
chromosome	5308997	5309012	PSPPH_3645_pwm1_target_site_98	15.2727	-	3.62E-06	AGCTTGTGCGCCAGTT
chromosome	5330571	5330586	PSPPH_3645_pwm1_target_site_99	17.1299	-	7.16E-07	AACTGGCGCGCTATTT
chromosome	5330571	5330586	PSPPH_3645_pwm1_target_site_100	16.6494	+	1.13E-06	AAATAGCGCGCCAGTT
chromosome	5348198	5348213	PSPPH_3645_pwm1_target_site_101	15.6753	-	2.62E-06	TTCTGGTGCCCAAGTT
chromosome	5348198	5348213	PSPPH_3645_pwm1_target_site_102	15.6104	+	2.76E-06	AACTTGGGCACCAGAA
chromosome	5412853	5412868	PSPPH_3645_pwm1_target_site_103	15.3247	+	3.48E-06	ATTTGGCACGCCAGCT
chromosome	5470061	5470076	PSPPH_3645_pwm1_target_site_104	14.4805	-	6.54E-06	TATTGGCCCGCAAACT
chromosome	5649576	5649591	PSPPH_3645_pwm1_target_site_105	15.8052	-	2.35E-06	ATTTGGCCCGCTAGAT
chromosome	5649576	5649591	PSPPH_3645_pwm1_target_site_106	15.1429	+	4.00E-06	ATCTAGCGGGCCAAAT
chromosome	5727692	5727707	PSPPH_3645_pwm1_target_site_107	15.3506	-	3.41E-06	AACTAGCGCACCAACT
chromosome	5727692	5727707	PSPPH_3645_pwm1_target_site_108	13.9221	+	9.73E-06	AGTTGGTGCGCTAGTT
chromosome	5735702	5735717	PSPPH_3645_pwm1_target_site_109	14.026	-	9.05E-06	ATTTTGTGCGCGAAAA
chromosome	5735702	5735717	PSPPH_3645_pwm1_target_site_110	14.4935	+	6.48E-06	TTTTCGCGCACAAAAT
chromosome	5763289	5763304	PSPPH_3645_pwm1_target_site_111	18.4416	-	1.64E-07	TATTTGCGCACAAGTT
chromosome	5763289	5763304	PSPPH_3645_pwm1_target_site_112	17.013	+	8.01E-07	AACTTGTGCGCAAATA
chromosome	5814013	5814028	PSPPH_3645_pwm1_target_site_113	14.8182	+	5.11E-06	TTCTTGCGCCCCAGCA
chromosome	5814013	5814028	PSPPH_3645_pwm1_target_site_114	13.9481	-	9.55E-06	TGCTGGGGCGCAAGAA
chromosome	5899719	5899734	PSPPH_3645_pwm1_target_site_115	19.039	+	7.06E-08	TACTTGTGCGCAAAAT
chromosome	5899719	5899734	PSPPH_3645_pwm1_target_site_116	17.7013	-	3.91E-07	ATTTTGCGCACAAGTA
