# Supplementary material for: A compendium of DNA-binding specificities of transcription factors in Pseudomonas syringae
Source: Nat Commun. 2020 Oct 2;11:4947. doi: 10.1038/s41467-020-18744-7 (PMC7532196; doi:10.1038/s41467-020-18744-7)
Supplement: Supplementary file 5 — Supplementary Data 2 [file 41467_2020_18744_MOESM5_ESM.zip › all_TF_pwm_target_sites_bed/PSPPH_3645_pwm2_target_site_info_bed6_plus.bed]

chrom	start	end	name	score	strand	p_value	matched_sequence
chromosome	237097	237112	PSPPH_3645_pwm2_target_site_1	7.19484	-	3.35E-06	TGCCGGTGCACTGGAA
chromosome	237097	237112	PSPPH_3645_pwm2_target_site_2	7.19484	+	3.35E-06	TTCCAGTGCACCGGCA
chromosome	320512	320527	PSPPH_3645_pwm2_target_site_3	6.9255	-	8.59E-06	GGCTGGTGCGCAAGCA
chromosome	320512	320527	PSPPH_3645_pwm2_target_site_4	6.9255	+	8.59E-06	TGCTTGCGCACCAGCC
chromosome	382670	382685	PSPPH_3645_pwm2_target_site_5	6.97421	-	7.33E-06	ATCCGGTGCGCTGGAA
chromosome	382670	382685	PSPPH_3645_pwm2_target_site_6	6.97421	+	7.33E-06	TTCCAGCGCACCGGAT
chromosome	592632	592647	PSPPH_3645_pwm2_target_site_7	7.04585	-	5.71E-06	CGCTGGTGCGCTGGAA
chromosome	592632	592647	PSPPH_3645_pwm2_target_site_8	7.04585	+	5.71E-06	TTCCAGCGCACCAGCG
chromosome	788401	788416	PSPPH_3645_pwm2_target_site_9	7.29799	+	2.26E-06	TTCTAGCGCACAGAAA
chromosome	788401	788416	PSPPH_3645_pwm2_target_site_10	7.29799	-	2.26E-06	TTTCTGTGCGCTAGAA
chromosome	953160	953175	PSPPH_3645_pwm2_target_site_11	7.01719	+	6.36E-06	AGCCAGTGCACAGGCA
chromosome	953160	953175	PSPPH_3645_pwm2_target_site_12	7.01719	-	6.36E-06	TGCCTGTGCACTGGCT
chromosome	954420	954435	PSPPH_3645_pwm2_target_site_13	6.98567	-	7.06E-06	CGCCTGTGCACAAGAC
chromosome	954420	954435	PSPPH_3645_pwm2_target_site_14	6.98567	+	7.06E-06	GTCTTGTGCACAGGCG
chromosome	986587	986602	PSPPH_3645_pwm2_target_site_15	6.98281	+	7.11E-06	CGCTTGTGCAATAGTA
chromosome	986587	986602	PSPPH_3645_pwm2_target_site_16	6.98281	-	7.11E-06	TACTATTGCACAAGCG
chromosome	1237835	1237850	PSPPH_3645_pwm2_target_site_17	6.97708	-	7.24E-06	TTTCAGTGCGCAAAAA
chromosome	1237835	1237850	PSPPH_3645_pwm2_target_site_18	6.97708	+	7.24E-06	TTTTTGCGCACTGAAA
chromosome	1245054	1245069	PSPPH_3645_pwm2_target_site_19	6.94842	-	7.97E-06	ATCTTGCGCACCGGCA
chromosome	1245054	1245069	PSPPH_3645_pwm2_target_site_20	6.94842	+	7.97E-06	TGCCGGTGCGCAAGAT
chromosome	1309986	1310001	PSPPH_3645_pwm2_target_site_21	6.90544	-	9.22E-06	TGCTTGTACGCCAGAA
chromosome	1309986	1310001	PSPPH_3645_pwm2_target_site_22	6.90544	+	9.22E-06	TTCTGGCGTACAAGCA
chromosome	1369856	1369871	PSPPH_3645_pwm2_target_site_23	7.02292	-	6.21E-06	AACTGGCGCACAAGAC
chromosome	1369856	1369871	PSPPH_3645_pwm2_target_site_24	7.02292	+	6.21E-06	GTCTTGTGCGCCAGTT
chromosome	1513993	1514008	PSPPH_3645_pwm2_target_site_25	6.87966	+	9.98E-06	CACTGGTGCGCAAGAC
chromosome	1513993	1514008	PSPPH_3645_pwm2_target_site_26	6.87966	-	9.98E-06	GTCTTGCGCACCAGTG
chromosome	1569206	1569221	PSPPH_3645_pwm2_target_site_27	7.67049	-	4.49E-07	ATCTGGTGCACAAGAC
chromosome	1569206	1569221	PSPPH_3645_pwm2_target_site_28	7.67049	+	4.49E-07	GTCTTGTGCACCAGAT
chromosome	1644832	1644847	PSPPH_3645_pwm2_target_site_29	6.99427	-	6.84E-06	CACTGGTGCGCTGGAA
chromosome	1644832	1644847	PSPPH_3645_pwm2_target_site_30	6.99427	+	6.84E-06	TTCCAGCGCACCAGTG
chromosome	2162204	2162219	PSPPH_3645_pwm2_target_site_31	6.96275	-	7.60E-06	GGCTTGTGCGCAAGAC
chromosome	2162204	2162219	PSPPH_3645_pwm2_target_site_32	6.96275	+	7.60E-06	GTCTTGCGCACAAGCC
chromosome	2267841	2267856	PSPPH_3645_pwm2_target_site_33	7.16905	-	3.67E-06	ATCTGGTGCGCAAGCG
chromosome	2267841	2267856	PSPPH_3645_pwm2_target_site_34	7.16905	+	3.67E-06	CGCTTGCGCACCAGAT
chromosome	2315611	2315626	PSPPH_3645_pwm2_target_site_35	7.09742	+	4.79E-06	CGCCAGCGCACTAGAC
chromosome	2315611	2315626	PSPPH_3645_pwm2_target_site_36	7.09742	-	4.79E-06	GTCTAGTGCGCTGGCG
chromosome	2401628	2401643	PSPPH_3645_pwm2_target_site_37	7.35817	-	1.77E-06	TACTAGTGCACCGGCA
chromosome	2401628	2401643	PSPPH_3645_pwm2_target_site_38	7.35817	+	1.77E-06	TGCCGGTGCACTAGTA
chromosome	2667249	2667264	PSPPH_3645_pwm2_target_site_39	7.13467	+	4.18E-06	AACTGGCGCACCAGAT
chromosome	2667249	2667264	PSPPH_3645_pwm2_target_site_40	7.13467	-	4.18E-06	ATCTGGTGCGCCAGTT
chromosome	2956937	2956952	PSPPH_3645_pwm2_target_site_41	7.16905	+	3.67E-06	ATCTTGCGCACCAGCG
chromosome	2956937	2956952	PSPPH_3645_pwm2_target_site_42	7.16905	-	3.67E-06	CGCTGGTGCGCAAGAT
chromosome	3104772	3104787	PSPPH_3645_pwm2_target_site_43	6.87966	-	9.98E-06	GGCCGGTGCACTGGAA
chromosome	3104772	3104787	PSPPH_3645_pwm2_target_site_44	6.87966	+	9.98E-06	TTCCAGTGCACCGGCC
chromosome	3651737	3651752	PSPPH_3645_pwm2_target_site_45	6.97135	-	7.40E-06	CTCCAGTGCGCTGGCA
chromosome	3651737	3651752	PSPPH_3645_pwm2_target_site_46	6.97135	+	7.40E-06	TGCCAGCGCACTGGAG
chromosome	3665310	3665325	PSPPH_3645_pwm2_target_site_47	7.24069	+	2.81E-06	ATCCAGCGCACTAAAG
chromosome	3665310	3665325	PSPPH_3645_pwm2_target_site_48	7.24069	-	2.81E-06	CTTTAGTGCGCTGGAT
chromosome	3812549	3812564	PSPPH_3645_pwm2_target_site_49	7.26648	+	2.54E-06	TGCTGGTGCGCTGGAA
chromosome	3812549	3812564	PSPPH_3645_pwm2_target_site_50	7.26648	-	2.54E-06	TTCCAGCGCACCAGCA
chromosome	3832584	3832599	PSPPH_3645_pwm2_target_site_51	7.26648	-	2.54E-06	TGCTGGTGCGCTGGAA
chromosome	3832584	3832599	PSPPH_3645_pwm2_target_site_52	7.26648	+	2.54E-06	TTCCAGCGCACCAGCA
chromosome	3896048	3896063	PSPPH_3645_pwm2_target_site_53	7.26361	-	2.58E-06	ATCTAGTGCGCAGGTA
chromosome	3896048	3896063	PSPPH_3645_pwm2_target_site_54	7.26361	+	2.58E-06	TACCTGCGCACTAGAT
chromosome	4162165	4162180	PSPPH_3645_pwm2_target_site_55	7.01719	-	6.36E-06	AGCCAGTGCACCAGCC
chromosome	4162165	4162180	PSPPH_3645_pwm2_target_site_56	7.01719	+	6.36E-06	GGCTGGTGCACTGGCT
chromosome	4396758	4396773	PSPPH_3645_pwm2_target_site_57	6.88825	+	9.72E-06	CACTATTGCACAAAAA
chromosome	4396758	4396773	PSPPH_3645_pwm2_target_site_58	6.88825	-	9.72E-06	TTTTTGTGCAATAGTG
chromosome	4404207	4404222	PSPPH_3645_pwm2_target_site_59	7.04011	+	5.83E-06	CATTAGCGCACTGGAA
chromosome	4404207	4404222	PSPPH_3645_pwm2_target_site_60	7.04011	-	5.83E-06	TTCCAGTGCGCTAATG
chromosome	4405032	4405047	PSPPH_3645_pwm2_target_site_61	7.02006	-	6.28E-06	ATCCAGTGCGCTGAAA
chromosome	4405032	4405047	PSPPH_3645_pwm2_target_site_62	7.02006	+	6.28E-06	TTTCAGCGCACTGGAT
chromosome	4428674	4428689	PSPPH_3645_pwm2_target_site_63	7.15759	+	3.86E-06	CTCTTGCGCACCAGAC
chromosome	4428674	4428689	PSPPH_3645_pwm2_target_site_64	7.15759	-	3.86E-06	GTCTGGTGCGCAAGAG
chromosome	4471179	4471194	PSPPH_3645_pwm2_target_site_65	6.95702	-	7.75E-06	GTCTTGCGCACAAACA
chromosome	4471179	4471194	PSPPH_3645_pwm2_target_site_66	6.95702	+	7.75E-06	TGTTTGTGCGCAAGAC
chromosome	4472333	4472348	PSPPH_3645_pwm2_target_site_67	7.02006	+	6.28E-06	CGCTTGCGCACCAGCA
chromosome	4472333	4472348	PSPPH_3645_pwm2_target_site_68	7.02006	-	6.28E-06	TGCTGGTGCGCAAGCG
chromosome	4489873	4489888	PSPPH_3645_pwm2_target_site_69	6.91977	-	8.79E-06	TGCTGGTGCGCAAACA
chromosome	4489873	4489888	PSPPH_3645_pwm2_target_site_70	6.91977	+	8.79E-06	TGTTTGCGCACCAGCA
chromosome	4518738	4518753	PSPPH_3645_pwm2_target_site_71	6.89112	+	9.63E-06	AATCAGTGCACTGGAG
chromosome	4518738	4518753	PSPPH_3645_pwm2_target_site_72	6.89112	-	9.63E-06	CTCCAGTGCACTGATT
chromosome	4697454	4697469	PSPPH_3645_pwm2_target_site_73	6.96562	+	7.53E-06	AATCAGTGCACCAGAG
chromosome	4697454	4697469	PSPPH_3645_pwm2_target_site_74	6.96562	-	7.53E-06	CTCTGGTGCACTGATT
chromosome	4834147	4834162	PSPPH_3645_pwm2_target_site_75	7.02579	+	6.13E-06	ATCGAGCGCACCAGAA
chromosome	4834147	4834162	PSPPH_3645_pwm2_target_site_76	7.02579	-	6.13E-06	TTCTGGTGCGCTCGAT
chromosome	4945747	4945762	PSPPH_3645_pwm2_target_site_77	7.26074	+	2.61E-06	AACTTGCGCACCAGAT
chromosome	4945747	4945762	PSPPH_3645_pwm2_target_site_78	7.26074	-	2.61E-06	ATCTGGTGCGCAAGTT
chromosome	5031161	5031176	PSPPH_3645_pwm2_target_site_79	6.9914	+	6.91E-06	AGTTTGTGCGCCAGAT
chromosome	5031161	5031176	PSPPH_3645_pwm2_target_site_80	6.9914	-	6.91E-06	ATCTGGCGCACAAACT
chromosome	5127977	5127992	PSPPH_3645_pwm2_target_site_81	7.18338	-	3.52E-06	AATCAGTGCGCTAGAA
chromosome	5127977	5127992	PSPPH_3645_pwm2_target_site_82	7.18338	+	3.52E-06	TTCTAGCGCACTGATT
chromosome	5154257	5154272	PSPPH_3645_pwm2_target_site_83	7.09742	+	4.79E-06	AGCCTGTGCACCAGAG
chromosome	5154257	5154272	PSPPH_3645_pwm2_target_site_84	7.09742	-	4.79E-06	CTCTGGTGCACAGGCT
chromosome	5298475	5298490	PSPPH_3645_pwm2_target_site_85	6.89685	-	9.47E-06	TGCCAGCGCGCCAGAA
chromosome	5298475	5298490	PSPPH_3645_pwm2_target_site_86	6.89685	+	9.47E-06	TTCTGGCGCGCTGGCA
chromosome	5308997	5309012	PSPPH_3645_pwm2_target_site_87	7.03438	+	5.96E-06	AACTGGCGCACAAGCT
chromosome	5308997	5309012	PSPPH_3645_pwm2_target_site_88	7.03438	-	5.96E-06	AGCTTGTGCGCCAGTT
chromosome	5531779	5531794	PSPPH_3645_pwm2_target_site_89	6.88539	-	9.80E-06	ATCAAGCGCACCAGAT
chromosome	5531779	5531794	PSPPH_3645_pwm2_target_site_90	6.88539	+	9.80E-06	ATCTGGTGCGCTTGAT
chromosome	5583824	5583839	PSPPH_3645_pwm2_target_site_91	6.94556	-	8.06E-06	ATCCAGTGCACCGAAT
chromosome	5583824	5583839	PSPPH_3645_pwm2_target_site_92	6.94556	+	8.06E-06	ATTCGGTGCACTGGAT
chromosome	5727692	5727707	PSPPH_3645_pwm2_target_site_93	6.95415	-	7.83E-06	AACTAGCGCACCAACT
chromosome	5727692	5727707	PSPPH_3645_pwm2_target_site_94	6.95415	+	7.83E-06	AGTTGGTGCGCTAGTT
chromosome	5899719	5899734	PSPPH_3645_pwm2_target_site_95	7.14327	-	4.09E-06	ATTTTGCGCACAAGTA
chromosome	5899719	5899734	PSPPH_3645_pwm2_target_site_96	7.14327	+	4.09E-06	TACTTGTGCGCAAAAT
large_plasmid	75794	75809	PSPPH_3645_pwm2_target_site_97	6.89398	-	9.56E-06	CACTTGCGCACTGGCA
large_plasmid	75794	75809	PSPPH_3645_pwm2_target_site_98	6.89398	+	9.56E-06	TGCCAGTGCGCAAGTG
large_plasmid	94930	94945	PSPPH_3645_pwm2_target_site_99	7.38968	+	1.58E-06	TGTTGGTGCACCAGAA
large_plasmid	94930	94945	PSPPH_3645_pwm2_target_site_100	7.38968	-	1.58E-06	TTCTGGTGCACCAACA
small_plasmid	41888	41903	PSPPH_3645_pwm2_target_site_101	6.97421	+	7.33E-06	TACTGGCGCACAGGAA
small_plasmid	41888	41903	PSPPH_3645_pwm2_target_site_102	6.97421	-	7.33E-06	TTCCTGTGCGCCAGTA
