# Supplementary material for: A compendium of DNA-binding specificities of transcription factors in Pseudomonas syringae
Source: Nat Commun. 2020 Oct 2;11:4947. doi: 10.1038/s41467-020-18744-7 (PMC7532196; doi:10.1038/s41467-020-18744-7)
Supplement: Supplementary file 5 — Supplementary Data 2 [file 41467_2020_18744_MOESM5_ESM.zip › all_TF_pwm_target_sites_bed/PSPPH_3645_pwm3_target_site_info_bed6_plus.bed]

chrom	start	end	name	score	strand	p_value	matched_sequence
chromosome	659215	659226	PSPPH_3645_pwm3_target_site_1	15.7143	-	2.75E-06	TTGAGCACGCAA
chromosome	717344	717355	PSPPH_3645_pwm3_target_site_2	13.9714	+	9.05E-06	ATTTGCACACAA
chromosome	742478	742489	PSPPH_3645_pwm3_target_site_3	15.6429	-	2.87E-06	TTTGGCGCACTA
chromosome	935747	935758	PSPPH_3645_pwm3_target_site_4	15.1286	-	3.98E-06	TTTCGCACGCAA
chromosome	1020584	1020595	PSPPH_3645_pwm3_target_site_5	15.4429	+	3.43E-06	TTTCGCACACAA
chromosome	1108036	1108047	PSPPH_3645_pwm3_target_site_6	14.1571	-	7.83E-06	TTTCGCGCGCAA
chromosome	1124206	1124217	PSPPH_3645_pwm3_target_site_7	13.9857	-	8.80E-06	TTGGGCACGCAA
chromosome	1141613	1141624	PSPPH_3645_pwm3_target_site_8	14.2429	-	7.55E-06	TTTTGCACTCAA
chromosome	1161351	1161362	PSPPH_3645_pwm3_target_site_9	14.1	+	8.15E-06	TTTGGTACGCTA
chromosome	1165046	1165057	PSPPH_3645_pwm3_target_site_10	14.1571	-	7.83E-06	TTTCGCGCGCAA
chromosome	1251899	1251910	PSPPH_3645_pwm3_target_site_11	14.2429	+	7.55E-06	TTTTGCACTCAA
chromosome	1258471	1258482	PSPPH_3645_pwm3_target_site_12	14.1	-	8.15E-06	TTTACCGCACAA
chromosome	1308107	1308118	PSPPH_3645_pwm3_target_site_13	14.7	+	5.80E-06	TTCAGCGCGCAA
chromosome	1413564	1413575	PSPPH_3645_pwm3_target_site_14	13.8714	+	9.24E-06	GTTGGCGCACAA
chromosome	1629199	1629210	PSPPH_3645_pwm3_target_site_15	17.0571	+	1.01E-06	TTTAGCGCGCTA
chromosome	1666088	1666099	PSPPH_3645_pwm3_target_site_16	14.5286	-	6.36E-06	GTTGGCACGCAA
chromosome	1924204	1924215	PSPPH_3645_pwm3_target_site_17	13.8714	+	9.24E-06	GTTGGCGCACAA
chromosome	2099830	2099841	PSPPH_3645_pwm3_target_site_18	16.8857	-	1.20E-06	TTTTGCACGCAA
chromosome	2118245	2118256	PSPPH_3645_pwm3_target_site_19	16.7	-	1.33E-06	TTTGGCGCGCAA
chromosome	2440670	2440681	PSPPH_3645_pwm3_target_site_20	14.4571	+	6.72E-06	TTTTGCCCGCAA
chromosome	2622547	2622558	PSPPH_3645_pwm3_target_site_21	13.9857	-	8.80E-06	TTGGGCACGCAA
chromosome	2861759	2861770	PSPPH_3645_pwm3_target_site_22	14.8143	+	5.15E-06	TTTAGCGCACAG
chromosome	3077394	3077405	PSPPH_3645_pwm3_target_site_23	15.9143	+	2.31E-06	TTTTGCGCGCAA
chromosome	3091672	3091683	PSPPH_3645_pwm3_target_site_24	13.7857	-	9.73E-06	TTTACCGCGCAA
chromosome	3468886	3468897	PSPPH_3645_pwm3_target_site_25	14.5286	-	6.36E-06	GTTGGCACGCAA
chromosome	3879671	3879682	PSPPH_3645_pwm3_target_site_26	14.7429	-	5.67E-06	TTGAGCGCGCAA
chromosome	4076445	4076456	PSPPH_3645_pwm3_target_site_27	14.7714	-	5.43E-06	TTTTGCCCACAA
chromosome	4154596	4154607	PSPPH_3645_pwm3_target_site_28	15.5571	-	3.03E-06	TTTGGCCCACAA
chromosome	4190624	4190635	PSPPH_3645_pwm3_target_site_29	15.2857	-	3.61E-06	GTTAGCGCGCAA
chromosome	4193153	4193164	PSPPH_3645_pwm3_target_site_30	14.4143	-	6.99E-06	TTTAGCGCTCTA
chromosome	4590214	4590225	PSPPH_3645_pwm3_target_site_31	14.7	+	5.80E-06	TTCAGCGCGCAA
chromosome	4643999	4644010	PSPPH_3645_pwm3_target_site_32	16.8857	-	1.20E-06	TTTTGCACGCAA
chromosome	4901928	4901939	PSPPH_3645_pwm3_target_site_33	14.7143	+	5.75E-06	TTTAGCAAGCAA
chromosome	4923078	4923089	PSPPH_3645_pwm3_target_site_34	14.6143	-	6.10E-06	TTCAGCACACTA
chromosome	5027058	5027069	PSPPH_3645_pwm3_target_site_35	14.4571	-	6.72E-06	TTTTGCCCGCAA
chromosome	5046372	5046383	PSPPH_3645_pwm3_target_site_36	14.7	-	5.80E-06	TTCAGCGCGCAA
chromosome	5060087	5060098	PSPPH_3645_pwm3_target_site_37	13.7857	+	9.73E-06	TTCAGTACACAA
chromosome	5177794	5177805	PSPPH_3645_pwm3_target_site_38	16.7571	+	1.28E-06	TTTAGCACTCAA
chromosome	5178155	5178166	PSPPH_3645_pwm3_target_site_39	14.3	+	7.31E-06	TTCAGCACGCTA
chromosome	5284385	5284396	PSPPH_3645_pwm3_target_site_40	14.0571	+	8.67E-06	GTTAGTACGCAA
chromosome	5323175	5323186	PSPPH_3645_pwm3_target_site_41	15.2	+	3.84E-06	TTTAGCACGCGA
chromosome	5406786	5406797	PSPPH_3645_pwm3_target_site_42	14.4571	-	6.72E-06	TTTTGCCCGCAA
chromosome	5475542	5475553	PSPPH_3645_pwm3_target_site_43	13.7571	-	9.83E-06	TTTCGCACGCTA
chromosome	5512556	5512567	PSPPH_3645_pwm3_target_site_44	14.5	+	6.46E-06	TTTGGTGCGCAA
chromosome	5546501	5546512	PSPPH_3645_pwm3_target_site_45	13.9429	-	9.10E-06	TTCGGCACGCAA
chromosome	5604579	5604590	PSPPH_3645_pwm3_target_site_46	13.7857	+	9.73E-06	TTTACCGCGCAA
chromosome	5649579	5649590	PSPPH_3645_pwm3_target_site_47	13.8714	-	9.24E-06	TTTGGCCCGCTA
chromosome	5735703	5735714	PSPPH_3645_pwm3_target_site_48	14.4714	+	6.66E-06	TTTCGCGCACAA
chromosome	5746243	5746254	PSPPH_3645_pwm3_target_site_49	15.9143	+	2.31E-06	TTTAGCCCACTA
chromosome	5899722	5899733	PSPPH_3645_pwm3_target_site_50	16.2286	-	1.88E-06	TTTTGCGCACAA
small_plasmid	29634	29645	PSPPH_3645_pwm3_target_site_51	14.7	-	5.80E-06	TTCAGCGCGCAA
