# Supplementary material for: A compendium of DNA-binding specificities of transcription factors in Pseudomonas syringae
Source: Nat Commun. 2020 Oct 2;11:4947. doi: 10.1038/s41467-020-18744-7 (PMC7532196; doi:10.1038/s41467-020-18744-7)
Supplement: Supplementary file 5 — Supplementary Data 2 [file 41467_2020_18744_MOESM5_ESM.zip › all_TF_pwm_target_sites_bed/PSPPH_3779_pwm_target_site_info_bed6_plus.bed]

chrom	start	end	name	score	strand	p_value	matched_sequence
chromosome	9033	9042	PSPPH_3779_pwm_target_site_1	15.6939	-	4.08E-06	GCCGGCGGCT
chromosome	9034	9043	PSPPH_3779_pwm_target_site_2	14.5918	+	7.31E-06	GCCGCCGGCC
chromosome	10545	10554	PSPPH_3779_pwm_target_site_3	15.6939	-	4.08E-06	GCCGGCGGCT
chromosome	10546	10555	PSPPH_3779_pwm_target_site_4	14.5918	+	7.31E-06	GCCGCCGGCC
chromosome	20466	20475	PSPPH_3779_pwm_target_site_5	15.6939	-	4.08E-06	GCCGGCGGCT
chromosome	20467	20476	PSPPH_3779_pwm_target_site_6	14.5918	+	7.31E-06	GCCGCCGGCC
chromosome	31394	31403	PSPPH_3779_pwm_target_site_7	16.449	-	2.75E-06	GCCGACGGCG
chromosome	31395	31404	PSPPH_3779_pwm_target_site_8	16.5714	+	2.34E-06	GCCGTCGGCC
chromosome	37112	37121	PSPPH_3779_pwm_target_site_9	16.449	-	2.75E-06	GCCGACGGCG
chromosome	37113	37122	PSPPH_3779_pwm_target_site_10	16.4184	+	3.25E-06	GCCGTCGGCA
chromosome	101106	101115	PSPPH_3779_pwm_target_site_11	17.0816	-	1.92E-06	GCCGACGGCA
chromosome	101107	101116	PSPPH_3779_pwm_target_site_12	17.2041	+	1.42E-06	GCCGTCGGCT
chromosome	121546	121555	PSPPH_3779_pwm_target_site_13	17.2347	-	9.16E-07	GCCGACGGCC
chromosome	121547	121556	PSPPH_3779_pwm_target_site_14	15.7857	+	3.66E-06	GCCGTCGGCG
chromosome	144487	144496	PSPPH_3779_pwm_target_site_15	16.5714	-	2.34E-06	GCCGTCGGCC
chromosome	144488	144497	PSPPH_3779_pwm_target_site_16	17.8673	+	5.03E-07	GCCGACGGCT
chromosome	177661	177670	PSPPH_3779_pwm_target_site_17	16.4184	-	3.25E-06	GCCGTCGGCA
chromosome	177662	177671	PSPPH_3779_pwm_target_site_18	16.449	+	2.75E-06	GCCGACGGCG
chromosome	188680	188689	PSPPH_3779_pwm_target_site_19	17.2347	-	9.16E-07	GCCGACGGCC
chromosome	188681	188690	PSPPH_3779_pwm_target_site_20	16.4184	+	3.25E-06	GCCGTCGGCA
chromosome	202592	202601	PSPPH_3779_pwm_target_site_21	14.5408	+	7.92E-06	TCCGACGGCA
chromosome	207316	207325	PSPPH_3779_pwm_target_site_22	14.6633	-	6.97E-06	TCCGTCGGCT
chromosome	217091	217100	PSPPH_3779_pwm_target_site_23	14.9082	-	5.86E-06	GCCGGCGGCA
chromosome	217092	217101	PSPPH_3779_pwm_target_site_24	14.4388	+	8.34E-06	GCCGCCGGCA
chromosome	221239	221248	PSPPH_3779_pwm_target_site_25	14.2755	-	8.68E-06	GCCGGCGGCG
chromosome	234582	234591	PSPPH_3779_pwm_target_site_26	17.0816	-	1.92E-06	GCCGACGGCA
chromosome	234583	234592	PSPPH_3779_pwm_target_site_27	16.5714	+	2.34E-06	GCCGTCGGCC
chromosome	242544	242553	PSPPH_3779_pwm_target_site_28	17.0816	-	1.92E-06	GCCGACGGCA
chromosome	242545	242554	PSPPH_3779_pwm_target_site_29	15.7857	+	3.66E-06	GCCGTCGGCG
chromosome	245206	245215	PSPPH_3779_pwm_target_site_30	16.449	-	2.75E-06	GCCGACGGCG
chromosome	245207	245216	PSPPH_3779_pwm_target_site_31	16.5714	+	2.34E-06	GCCGTCGGCC
chromosome	252197	252206	PSPPH_3779_pwm_target_site_32	15.3265	-	4.69E-06	TCCGACGGCT
chromosome	255895	255904	PSPPH_3779_pwm_target_site_33	17.0816	-	1.92E-06	GCCGACGGCA
chromosome	255896	255905	PSPPH_3779_pwm_target_site_34	16.5714	+	2.34E-06	GCCGTCGGCC
chromosome	263313	263322	PSPPH_3779_pwm_target_site_35	15.7857	-	3.66E-06	GCCGTCGGCG
chromosome	263314	263323	PSPPH_3779_pwm_target_site_36	17.8673	+	5.03E-07	GCCGACGGCT
chromosome	273760	273769	PSPPH_3779_pwm_target_site_37	14.9082	+	5.86E-06	GCCGGCGGCA
chromosome	274063	274072	PSPPH_3779_pwm_target_site_38	16.449	-	2.75E-06	GCCGACGGCG
chromosome	274064	274073	PSPPH_3779_pwm_target_site_39	16.4184	+	3.25E-06	GCCGTCGGCA
chromosome	301958	301967	PSPPH_3779_pwm_target_site_40	17.2041	-	1.42E-06	GCCGTCGGCT
chromosome	301959	301968	PSPPH_3779_pwm_target_site_41	17.0816	+	1.92E-06	GCCGACGGCA
chromosome	307716	307725	PSPPH_3779_pwm_target_site_42	14.0306	-	9.79E-06	GCCGACGGAT
chromosome	321962	321971	PSPPH_3779_pwm_target_site_43	16.4184	-	3.25E-06	GCCGTCGGCA
chromosome	321963	321972	PSPPH_3779_pwm_target_site_44	17.0816	+	1.92E-06	GCCGACGGCA
chromosome	324355	324364	PSPPH_3779_pwm_target_site_45	17.2347	-	9.16E-07	GCCGACGGCC
chromosome	324356	324365	PSPPH_3779_pwm_target_site_46	16.4184	+	3.25E-06	GCCGTCGGCA
chromosome	326314	326323	PSPPH_3779_pwm_target_site_47	17.0816	-	1.92E-06	GCCGACGGCA
chromosome	326315	326324	PSPPH_3779_pwm_target_site_48	16.4184	+	3.25E-06	GCCGTCGGCA
chromosome	336106	336115	PSPPH_3779_pwm_target_site_49	15.0612	-	5.44E-06	GCCGGCGGCC
chromosome	336107	336116	PSPPH_3779_pwm_target_site_50	14.4388	+	8.34E-06	GCCGCCGGCA
chromosome	391597	391606	PSPPH_3779_pwm_target_site_51	17.8673	-	5.03E-07	GCCGACGGCT
chromosome	391598	391607	PSPPH_3779_pwm_target_site_52	15.7857	+	3.66E-06	GCCGTCGGCG
chromosome	391877	391886	PSPPH_3779_pwm_target_site_53	15.7857	-	3.66E-06	GCCGTCGGCG
chromosome	391878	391887	PSPPH_3779_pwm_target_site_54	17.0816	+	1.92E-06	GCCGACGGCA
chromosome	395740	395749	PSPPH_3779_pwm_target_site_55	15.0612	-	5.44E-06	GCCGGCGGCC
chromosome	395741	395750	PSPPH_3779_pwm_target_site_56	14.5918	+	7.31E-06	GCCGCCGGCC
chromosome	402879	402888	PSPPH_3779_pwm_target_site_57	14.6633	+	6.97E-06	TCCGTCGGCT
chromosome	409945	409954	PSPPH_3779_pwm_target_site_58	16.4184	-	3.25E-06	GCCGTCGGCA
chromosome	409946	409955	PSPPH_3779_pwm_target_site_59	17.0816	+	1.92E-06	GCCGACGGCA
chromosome	439526	439535	PSPPH_3779_pwm_target_site_60	16.449	-	2.75E-06	GCCGACGGCG
chromosome	439527	439536	PSPPH_3779_pwm_target_site_61	16.4184	+	3.25E-06	GCCGTCGGCA
chromosome	455779	455788	PSPPH_3779_pwm_target_site_62	15.7857	-	3.66E-06	GCCGTCGGCG
chromosome	455780	455789	PSPPH_3779_pwm_target_site_63	17.0816	+	1.92E-06	GCCGACGGCA
chromosome	476968	476977	PSPPH_3779_pwm_target_site_64	16.449	-	2.75E-06	GCCGACGGCG
chromosome	476969	476978	PSPPH_3779_pwm_target_site_65	16.4184	+	3.25E-06	GCCGTCGGCA
chromosome	490112	490121	PSPPH_3779_pwm_target_site_66	14.0306	+	9.79E-06	TCCGTCGGCC
chromosome	493272	493281	PSPPH_3779_pwm_target_site_67	17.2041	-	1.42E-06	GCCGTCGGCT
chromosome	493273	493282	PSPPH_3779_pwm_target_site_68	17.0816	+	1.92E-06	GCCGACGGCA
chromosome	504312	504321	PSPPH_3779_pwm_target_site_69	14.5918	-	7.31E-06	GCCGCCGGCC
chromosome	504313	504322	PSPPH_3779_pwm_target_site_70	14.2755	+	8.68E-06	GCCGGCGGCG
chromosome	509507	509516	PSPPH_3779_pwm_target_site_71	15.7857	-	3.66E-06	GCCGTCGGCG
chromosome	509508	509517	PSPPH_3779_pwm_target_site_72	16.449	+	2.75E-06	GCCGACGGCG
chromosome	515536	515545	PSPPH_3779_pwm_target_site_73	17.2347	-	9.16E-07	GCCGACGGCC
chromosome	515537	515546	PSPPH_3779_pwm_target_site_74	17.2041	+	1.42E-06	GCCGTCGGCT
chromosome	517030	517039	PSPPH_3779_pwm_target_site_75	17.8673	-	5.03E-07	GCCGACGGCT
chromosome	517031	517040	PSPPH_3779_pwm_target_site_76	15.7857	+	3.66E-06	GCCGTCGGCG
chromosome	531891	531900	PSPPH_3779_pwm_target_site_77	14.0306	-	9.79E-06	TCCGTCGGCC
chromosome	536956	536965	PSPPH_3779_pwm_target_site_78	16.449	-	2.75E-06	GCCGACGGCG
chromosome	536957	536966	PSPPH_3779_pwm_target_site_79	16.5714	+	2.34E-06	GCCGTCGGCC
chromosome	560407	560416	PSPPH_3779_pwm_target_site_80	16.5714	-	2.34E-06	GCCGTCGGCC
chromosome	560408	560417	PSPPH_3779_pwm_target_site_81	17.2347	+	9.16E-07	GCCGACGGCC
chromosome	583060	583069	PSPPH_3779_pwm_target_site_82	16.5714	-	2.34E-06	GCCGTCGGCC
chromosome	583061	583070	PSPPH_3779_pwm_target_site_83	17.0816	+	1.92E-06	GCCGACGGCA
chromosome	598745	598754	PSPPH_3779_pwm_target_site_84	15.7857	-	3.66E-06	GCCGTCGGCG
chromosome	598746	598755	PSPPH_3779_pwm_target_site_85	17.8673	+	5.03E-07	GCCGACGGCT
chromosome	624490	624499	PSPPH_3779_pwm_target_site_86	14.2755	-	8.68E-06	GCCGGCGGCG
chromosome	624491	624500	PSPPH_3779_pwm_target_site_87	14.4388	+	8.34E-06	GCCGCCGGCA
chromosome	637080	637089	PSPPH_3779_pwm_target_site_88	15.7857	-	3.66E-06	GCCGTCGGCG
chromosome	637081	637090	PSPPH_3779_pwm_target_site_89	17.8673	+	5.03E-07	GCCGACGGCT
chromosome	649229	649238	PSPPH_3779_pwm_target_site_90	16.449	-	2.75E-06	GCCGACGGCG
chromosome	649230	649239	PSPPH_3779_pwm_target_site_91	17.2041	+	1.42E-06	GCCGTCGGCT
chromosome	660257	660266	PSPPH_3779_pwm_target_site_92	14.0306	+	9.79E-06	GCCGACGGAT
chromosome	669616	669625	PSPPH_3779_pwm_target_site_93	14.2755	-	8.68E-06	GCCGGCGGCG
chromosome	669617	669626	PSPPH_3779_pwm_target_site_94	14.4388	+	8.34E-06	GCCGCCGGCA
chromosome	698821	698830	PSPPH_3779_pwm_target_site_95	14.2755	-	8.68E-06	GCCGGCGGCG
chromosome	698822	698831	PSPPH_3779_pwm_target_site_96	14.4388	+	8.34E-06	GCCGCCGGCA
chromosome	738868	738877	PSPPH_3779_pwm_target_site_97	15.6939	+	4.08E-06	GCCGGCGGCT
chromosome	746463	746472	PSPPH_3779_pwm_target_site_98	15.2245	-	5.10E-06	GCCGCCGGCT
chromosome	746464	746473	PSPPH_3779_pwm_target_site_99	14.2755	+	8.68E-06	GCCGGCGGCG
chromosome	757653	757662	PSPPH_3779_pwm_target_site_100	16.5714	-	2.34E-06	GCCGTCGGCC
chromosome	757654	757663	PSPPH_3779_pwm_target_site_101	17.0816	+	1.92E-06	GCCGACGGCA
chromosome	801187	801196	PSPPH_3779_pwm_target_site_102	17.0816	-	1.92E-06	GCCGACGGCA
chromosome	801188	801197	PSPPH_3779_pwm_target_site_103	16.4184	+	3.25E-06	GCCGTCGGCA
chromosome	815308	815317	PSPPH_3779_pwm_target_site_104	15.7857	-	3.66E-06	GCCGTCGGCG
chromosome	815309	815318	PSPPH_3779_pwm_target_site_105	17.0816	+	1.92E-06	GCCGACGGCA
chromosome	824602	824611	PSPPH_3779_pwm_target_site_106	17.2347	-	9.16E-07	GCCGACGGCC
chromosome	824603	824612	PSPPH_3779_pwm_target_site_107	16.4184	+	3.25E-06	GCCGTCGGCA
chromosome	830745	830754	PSPPH_3779_pwm_target_site_108	14.5918	-	7.31E-06	GCCGCCGGCC
chromosome	830746	830755	PSPPH_3779_pwm_target_site_109	14.2755	+	8.68E-06	GCCGGCGGCG
chromosome	854379	854388	PSPPH_3779_pwm_target_site_110	16.4184	-	3.25E-06	GCCGTCGGCA
chromosome	854380	854389	PSPPH_3779_pwm_target_site_111	16.449	+	2.75E-06	GCCGACGGCG
chromosome	857101	857110	PSPPH_3779_pwm_target_site_112	17.2347	-	9.16E-07	GCCGACGGCC
chromosome	857102	857111	PSPPH_3779_pwm_target_site_113	17.2041	+	1.42E-06	GCCGTCGGCT
chromosome	858211	858220	PSPPH_3779_pwm_target_site_114	17.2041	-	1.42E-06	GCCGTCGGCT
chromosome	858212	858221	PSPPH_3779_pwm_target_site_115	16.449	+	2.75E-06	GCCGACGGCG
chromosome	860130	860139	PSPPH_3779_pwm_target_site_116	17.0816	-	1.92E-06	GCCGACGGCA
chromosome	860131	860140	PSPPH_3779_pwm_target_site_117	16.4184	+	3.25E-06	GCCGTCGGCA
chromosome	866483	866492	PSPPH_3779_pwm_target_site_118	16.4184	-	3.25E-06	GCCGTCGGCA
chromosome	866484	866493	PSPPH_3779_pwm_target_site_119	17.0816	+	1.92E-06	GCCGACGGCA
chromosome	919449	919458	PSPPH_3779_pwm_target_site_120	16.4184	-	3.25E-06	GCCGTCGGCA
chromosome	919450	919459	PSPPH_3779_pwm_target_site_121	17.2347	+	9.16E-07	GCCGACGGCC
chromosome	933106	933115	PSPPH_3779_pwm_target_site_122	17.2347	-	9.16E-07	GCCGACGGCC
chromosome	933107	933116	PSPPH_3779_pwm_target_site_123	16.4184	+	3.25E-06	GCCGTCGGCA
chromosome	940982	940991	PSPPH_3779_pwm_target_site_124	16.449	-	2.75E-06	GCCGACGGCG
chromosome	940983	940992	PSPPH_3779_pwm_target_site_125	16.4184	+	3.25E-06	GCCGTCGGCA
chromosome	954355	954364	PSPPH_3779_pwm_target_site_126	17.8673	-	5.03E-07	GCCGACGGCT
chromosome	954356	954365	PSPPH_3779_pwm_target_site_127	15.7857	+	3.66E-06	GCCGTCGGCG
chromosome	971666	971675	PSPPH_3779_pwm_target_site_128	16.4184	-	3.25E-06	GCCGTCGGCA
chromosome	971667	971676	PSPPH_3779_pwm_target_site_129	16.449	+	2.75E-06	GCCGACGGCG
chromosome	977168	977177	PSPPH_3779_pwm_target_site_130	16.4184	-	3.25E-06	GCCGTCGGCA
chromosome	977169	977178	PSPPH_3779_pwm_target_site_131	17.0816	+	1.92E-06	GCCGACGGCA
chromosome	989062	989071	PSPPH_3779_pwm_target_site_132	16.449	-	2.75E-06	GCCGACGGCG
chromosome	989063	989072	PSPPH_3779_pwm_target_site_133	15.7857	+	3.66E-06	GCCGTCGGCG
chromosome	994135	994144	PSPPH_3779_pwm_target_site_134	14.0306	-	9.79E-06	TCCGTCGGCC
chromosome	994963	994972	PSPPH_3779_pwm_target_site_135	14.5408	+	7.92E-06	TCCGACGGCA
chromosome	1017557	1017566	PSPPH_3779_pwm_target_site_136	16.4184	-	3.25E-06	GCCGTCGGCA
chromosome	1017558	1017567	PSPPH_3779_pwm_target_site_137	16.449	+	2.75E-06	GCCGACGGCG
chromosome	1022644	1022653	PSPPH_3779_pwm_target_site_138	14.0306	+	9.79E-06	TCCGTCGGCC
chromosome	1036841	1036850	PSPPH_3779_pwm_target_site_139	16.4184	-	3.25E-06	GCCGTCGGCA
chromosome	1036842	1036851	PSPPH_3779_pwm_target_site_140	17.8673	+	5.03E-07	GCCGACGGCT
chromosome	1037264	1037273	PSPPH_3779_pwm_target_site_141	14.0306	-	9.79E-06	GCCGACGGAT
chromosome	1037265	1037274	PSPPH_3779_pwm_target_site_142	14.0306	+	9.79E-06	TCCGTCGGCC
chromosome	1066443	1066452	PSPPH_3779_pwm_target_site_143	15.6939	-	4.08E-06	GCCGGCGGCT
chromosome	1066444	1066453	PSPPH_3779_pwm_target_site_144	14.5918	+	7.31E-06	GCCGCCGGCC
chromosome	1088429	1088438	PSPPH_3779_pwm_target_site_145	16.4184	-	3.25E-06	GCCGTCGGCA
chromosome	1088430	1088439	PSPPH_3779_pwm_target_site_146	17.8673	+	5.03E-07	GCCGACGGCT
chromosome	1104325	1104334	PSPPH_3779_pwm_target_site_147	15.6939	-	4.08E-06	GCCGGCGGCT
chromosome	1104326	1104335	PSPPH_3779_pwm_target_site_148	14.5918	+	7.31E-06	GCCGCCGGCC
chromosome	1133842	1133851	PSPPH_3779_pwm_target_site_149	17.2347	-	9.16E-07	GCCGACGGCC
chromosome	1133843	1133852	PSPPH_3779_pwm_target_site_150	16.5714	+	2.34E-06	GCCGTCGGCC
chromosome	1163971	1163980	PSPPH_3779_pwm_target_site_151	17.0816	-	1.92E-06	GCCGACGGCA
chromosome	1163972	1163981	PSPPH_3779_pwm_target_site_152	16.5714	+	2.34E-06	GCCGTCGGCC
chromosome	1176591	1176600	PSPPH_3779_pwm_target_site_153	16.4184	-	3.25E-06	GCCGTCGGCA
chromosome	1176592	1176601	PSPPH_3779_pwm_target_site_154	17.0816	+	1.92E-06	GCCGACGGCA
chromosome	1180734	1180743	PSPPH_3779_pwm_target_site_155	16.4184	-	3.25E-06	GCCGTCGGCA
chromosome	1180735	1180744	PSPPH_3779_pwm_target_site_156	17.2347	+	9.16E-07	GCCGACGGCC
chromosome	1189536	1189545	PSPPH_3779_pwm_target_site_157	15.3265	-	4.69E-06	TCCGACGGCT
chromosome	1197658	1197667	PSPPH_3779_pwm_target_site_158	16.449	-	2.75E-06	GCCGACGGCG
chromosome	1197659	1197668	PSPPH_3779_pwm_target_site_159	15.7857	+	3.66E-06	GCCGTCGGCG
chromosome	1241752	1241761	PSPPH_3779_pwm_target_site_160	15.0612	-	5.44E-06	GCCGGCGGCC
chromosome	1241753	1241762	PSPPH_3779_pwm_target_site_161	15.2245	+	5.10E-06	GCCGCCGGCT
chromosome	1284596	1284605	PSPPH_3779_pwm_target_site_162	17.0816	-	1.92E-06	GCCGACGGCA
chromosome	1284597	1284606	PSPPH_3779_pwm_target_site_163	15.7857	+	3.66E-06	GCCGTCGGCG
chromosome	1286426	1286435	PSPPH_3779_pwm_target_site_164	17.0816	-	1.92E-06	GCCGACGGCA
chromosome	1286427	1286436	PSPPH_3779_pwm_target_site_165	16.5714	+	2.34E-06	GCCGTCGGCC
chromosome	1287849	1287858	PSPPH_3779_pwm_target_site_166	16.4184	-	3.25E-06	GCCGTCGGCA
chromosome	1287850	1287859	PSPPH_3779_pwm_target_site_167	17.8673	+	5.03E-07	GCCGACGGCT
chromosome	1296022	1296031	PSPPH_3779_pwm_target_site_168	17.0816	-	1.92E-06	GCCGACGGCA
chromosome	1296023	1296032	PSPPH_3779_pwm_target_site_169	16.4184	+	3.25E-06	GCCGTCGGCA
chromosome	1303931	1303940	PSPPH_3779_pwm_target_site_170	17.0816	-	1.92E-06	GCCGACGGCA
chromosome	1303932	1303941	PSPPH_3779_pwm_target_site_171	15.7857	+	3.66E-06	GCCGTCGGCG
chromosome	1311130	1311139	PSPPH_3779_pwm_target_site_172	15.3265	-	4.69E-06	TCCGACGGCT
chromosome	1317870	1317879	PSPPH_3779_pwm_target_site_173	15.7857	-	3.66E-06	GCCGTCGGCG
chromosome	1317871	1317880	PSPPH_3779_pwm_target_site_174	17.2347	+	9.16E-07	GCCGACGGCC
chromosome	1339189	1339198	PSPPH_3779_pwm_target_site_175	16.4184	-	3.25E-06	GCCGTCGGCA
chromosome	1339190	1339199	PSPPH_3779_pwm_target_site_176	17.2347	+	9.16E-07	GCCGACGGCC
chromosome	1353793	1353802	PSPPH_3779_pwm_target_site_177	17.0816	-	1.92E-06	GCCGACGGCA
chromosome	1353794	1353803	PSPPH_3779_pwm_target_site_178	15.7857	+	3.66E-06	GCCGTCGGCG
chromosome	1354552	1354561	PSPPH_3779_pwm_target_site_179	14.5918	-	7.31E-06	GCCGCCGGCC
chromosome	1354553	1354562	PSPPH_3779_pwm_target_site_180	14.9082	+	5.86E-06	GCCGGCGGCA
chromosome	1366989	1366998	PSPPH_3779_pwm_target_site_181	17.0816	-	1.92E-06	GCCGACGGCA
chromosome	1366990	1366999	PSPPH_3779_pwm_target_site_182	17.2041	+	1.42E-06	GCCGTCGGCT
chromosome	1382449	1382458	PSPPH_3779_pwm_target_site_183	14.4388	-	8.34E-06	GCCGCCGGCA
chromosome	1382450	1382459	PSPPH_3779_pwm_target_site_184	14.2755	+	8.68E-06	GCCGGCGGCG
chromosome	1409894	1409903	PSPPH_3779_pwm_target_site_185	14.4388	-	8.34E-06	GCCGCCGGCA
chromosome	1409895	1409904	PSPPH_3779_pwm_target_site_186	14.2755	+	8.68E-06	GCCGGCGGCG
chromosome	1409969	1409978	PSPPH_3779_pwm_target_site_187	16.4184	-	3.25E-06	GCCGTCGGCA
chromosome	1409970	1409979	PSPPH_3779_pwm_target_site_188	17.8673	+	5.03E-07	GCCGACGGCT
chromosome	1432552	1432561	PSPPH_3779_pwm_target_site_189	15.7857	-	3.66E-06	GCCGTCGGCG
chromosome	1432553	1432562	PSPPH_3779_pwm_target_site_190	17.0816	+	1.92E-06	GCCGACGGCA
chromosome	1445201	1445210	PSPPH_3779_pwm_target_site_191	14.5408	-	7.92E-06	TCCGACGGCA
chromosome	1449167	1449176	PSPPH_3779_pwm_target_site_192	17.2347	-	9.16E-07	GCCGACGGCC
chromosome	1449168	1449177	PSPPH_3779_pwm_target_site_193	16.5714	+	2.34E-06	GCCGTCGGCC
chromosome	1453310	1453319	PSPPH_3779_pwm_target_site_194	16.4184	-	3.25E-06	GCCGTCGGCA
chromosome	1453311	1453320	PSPPH_3779_pwm_target_site_195	17.2347	+	9.16E-07	GCCGACGGCC
chromosome	1460835	1460844	PSPPH_3779_pwm_target_site_196	14.2755	-	8.68E-06	GCCGGCGGCG
chromosome	1468156	1468165	PSPPH_3779_pwm_target_site_197	14.6939	-	6.36E-06	TCCGACGGCC
chromosome	1499211	1499220	PSPPH_3779_pwm_target_site_198	17.2347	-	9.16E-07	GCCGACGGCC
chromosome	1499212	1499221	PSPPH_3779_pwm_target_site_199	15.7857	+	3.66E-06	GCCGTCGGCG
chromosome	1501055	1501064	PSPPH_3779_pwm_target_site_200	17.0816	-	1.92E-06	GCCGACGGCA
chromosome	1501056	1501065	PSPPH_3779_pwm_target_site_201	17.2041	+	1.42E-06	GCCGTCGGCT
chromosome	1507732	1507741	PSPPH_3779_pwm_target_site_202	17.2347	-	9.16E-07	GCCGACGGCC
chromosome	1507733	1507742	PSPPH_3779_pwm_target_site_203	16.4184	+	3.25E-06	GCCGTCGGCA
chromosome	1511790	1511799	PSPPH_3779_pwm_target_site_204	15.7857	-	3.66E-06	GCCGTCGGCG
chromosome	1511791	1511800	PSPPH_3779_pwm_target_site_205	17.2347	+	9.16E-07	GCCGACGGCC
chromosome	1528231	1528240	PSPPH_3779_pwm_target_site_206	15.7857	-	3.66E-06	GCCGTCGGCG
chromosome	1528232	1528241	PSPPH_3779_pwm_target_site_207	17.0816	+	1.92E-06	GCCGACGGCA
chromosome	1544655	1544664	PSPPH_3779_pwm_target_site_208	15.7857	-	3.66E-06	GCCGTCGGCG
chromosome	1544656	1544665	PSPPH_3779_pwm_target_site_209	16.449	+	2.75E-06	GCCGACGGCG
chromosome	1545394	1545403	PSPPH_3779_pwm_target_site_210	15.0612	+	5.44E-06	GCCGGCGGCC
chromosome	1545615	1545624	PSPPH_3779_pwm_target_site_211	15.7857	-	3.66E-06	GCCGTCGGCG
chromosome	1545616	1545625	PSPPH_3779_pwm_target_site_212	17.2347	+	9.16E-07	GCCGACGGCC
chromosome	1546775	1546784	PSPPH_3779_pwm_target_site_213	15.6939	-	4.08E-06	GCCGGCGGCT
chromosome	1546776	1546785	PSPPH_3779_pwm_target_site_214	15.2245	+	5.10E-06	GCCGCCGGCT
chromosome	1558773	1558782	PSPPH_3779_pwm_target_site_215	17.2347	-	9.16E-07	GCCGACGGCC
chromosome	1558774	1558783	PSPPH_3779_pwm_target_site_216	15.7857	+	3.66E-06	GCCGTCGGCG
chromosome	1569657	1569666	PSPPH_3779_pwm_target_site_217	14.0306	-	9.79E-06	TCCGTCGGCC
chromosome	1570236	1570245	PSPPH_3779_pwm_target_site_218	16.449	-	2.75E-06	GCCGACGGCG
chromosome	1570237	1570246	PSPPH_3779_pwm_target_site_219	16.4184	+	3.25E-06	GCCGTCGGCA
chromosome	1574996	1575005	PSPPH_3779_pwm_target_site_220	15.7857	-	3.66E-06	GCCGTCGGCG
chromosome	1574997	1575006	PSPPH_3779_pwm_target_site_221	17.2347	+	9.16E-07	GCCGACGGCC
chromosome	1598294	1598303	PSPPH_3779_pwm_target_site_222	14.2755	-	8.68E-06	GCCGGCGGCG
chromosome	1598295	1598304	PSPPH_3779_pwm_target_site_223	14.4388	+	8.34E-06	GCCGCCGGCA
chromosome	1602124	1602133	PSPPH_3779_pwm_target_site_224	15.3265	-	4.69E-06	TCCGACGGCT
chromosome	1606279	1606288	PSPPH_3779_pwm_target_site_225	15.6939	-	4.08E-06	GCCGGCGGCT
chromosome	1606280	1606289	PSPPH_3779_pwm_target_site_226	15.2245	+	5.10E-06	GCCGCCGGCT
chromosome	1611218	1611227	PSPPH_3779_pwm_target_site_227	17.0816	-	1.92E-06	GCCGACGGCA
chromosome	1611219	1611228	PSPPH_3779_pwm_target_site_228	15.7857	+	3.66E-06	GCCGTCGGCG
chromosome	1613725	1613734	PSPPH_3779_pwm_target_site_229	14.2755	-	8.68E-06	GCCGGCGGCG
chromosome	1613726	1613735	PSPPH_3779_pwm_target_site_230	14.4388	+	8.34E-06	GCCGCCGGCA
chromosome	1627603	1627612	PSPPH_3779_pwm_target_site_231	15.3265	-	4.69E-06	TCCGACGGCT
chromosome	1655200	1655209	PSPPH_3779_pwm_target_site_232	17.8673	-	5.03E-07	GCCGACGGCT
chromosome	1655201	1655210	PSPPH_3779_pwm_target_site_233	17.2041	+	1.42E-06	GCCGTCGGCT
chromosome	1677862	1677871	PSPPH_3779_pwm_target_site_234	17.0816	-	1.92E-06	GCCGACGGCA
chromosome	1677863	1677872	PSPPH_3779_pwm_target_site_235	16.4184	+	3.25E-06	GCCGTCGGCA
chromosome	1678684	1678693	PSPPH_3779_pwm_target_site_236	17.0816	-	1.92E-06	GCCGACGGCA
chromosome	1678685	1678694	PSPPH_3779_pwm_target_site_237	16.4184	+	3.25E-06	GCCGTCGGCA
chromosome	1680460	1680469	PSPPH_3779_pwm_target_site_238	15.3265	-	4.69E-06	TCCGACGGCT
chromosome	1708211	1708220	PSPPH_3779_pwm_target_site_239	16.449	-	2.75E-06	GCCGACGGCG
chromosome	1708212	1708221	PSPPH_3779_pwm_target_site_240	15.7857	+	3.66E-06	GCCGTCGGCG
chromosome	1710673	1710682	PSPPH_3779_pwm_target_site_241	16.4184	-	3.25E-06	GCCGTCGGCA
chromosome	1710674	1710683	PSPPH_3779_pwm_target_site_242	17.0816	+	1.92E-06	GCCGACGGCA
chromosome	1711902	1711911	PSPPH_3779_pwm_target_site_243	16.449	-	2.75E-06	GCCGACGGCG
chromosome	1711903	1711912	PSPPH_3779_pwm_target_site_244	15.7857	+	3.66E-06	GCCGTCGGCG
chromosome	1728594	1728603	PSPPH_3779_pwm_target_site_245	15.0612	-	5.44E-06	GCCGGCGGCC
chromosome	1728595	1728604	PSPPH_3779_pwm_target_site_246	14.5918	+	7.31E-06	GCCGCCGGCC
chromosome	1777126	1777135	PSPPH_3779_pwm_target_site_247	14.5408	+	7.92E-06	TCCGACGGCA
chromosome	1791416	1791425	PSPPH_3779_pwm_target_site_248	17.0816	-	1.92E-06	GCCGACGGCA
chromosome	1791417	1791426	PSPPH_3779_pwm_target_site_249	16.4184	+	3.25E-06	GCCGTCGGCA
chromosome	1841379	1841388	PSPPH_3779_pwm_target_site_250	17.0816	-	1.92E-06	GCCGACGGCA
chromosome	1841380	1841389	PSPPH_3779_pwm_target_site_251	15.7857	+	3.66E-06	GCCGTCGGCG
chromosome	1888958	1888967	PSPPH_3779_pwm_target_site_252	14.6939	-	6.36E-06	TCCGACGGCC
chromosome	1890235	1890244	PSPPH_3779_pwm_target_site_253	16.4184	-	3.25E-06	GCCGTCGGCA
chromosome	1890236	1890245	PSPPH_3779_pwm_target_site_254	17.0816	+	1.92E-06	GCCGACGGCA
chromosome	1912529	1912538	PSPPH_3779_pwm_target_site_255	16.449	-	2.75E-06	GCCGACGGCG
chromosome	1912530	1912539	PSPPH_3779_pwm_target_site_256	16.4184	+	3.25E-06	GCCGTCGGCA
chromosome	1951634	1951643	PSPPH_3779_pwm_target_site_257	14.4388	-	8.34E-06	GCCGCCGGCA
chromosome	1951635	1951644	PSPPH_3779_pwm_target_site_258	14.9082	+	5.86E-06	GCCGGCGGCA
chromosome	1979235	1979244	PSPPH_3779_pwm_target_site_259	14.4388	-	8.34E-06	GCCGCCGGCA
chromosome	1979236	1979245	PSPPH_3779_pwm_target_site_260	15.0612	+	5.44E-06	GCCGGCGGCC
chromosome	1985614	1985623	PSPPH_3779_pwm_target_site_261	16.4184	-	3.25E-06	GCCGTCGGCA
chromosome	1985615	1985624	PSPPH_3779_pwm_target_site_262	16.449	+	2.75E-06	GCCGACGGCG
chromosome	2000498	2000507	PSPPH_3779_pwm_target_site_263	16.449	-	2.75E-06	GCCGACGGCG
chromosome	2000499	2000508	PSPPH_3779_pwm_target_site_264	15.7857	+	3.66E-06	GCCGTCGGCG
chromosome	2004824	2004833	PSPPH_3779_pwm_target_site_265	17.2347	-	9.16E-07	GCCGACGGCC
chromosome	2004825	2004834	PSPPH_3779_pwm_target_site_266	16.4184	+	3.25E-06	GCCGTCGGCA
chromosome	2008299	2008308	PSPPH_3779_pwm_target_site_267	14.4388	-	8.34E-06	GCCGCCGGCA
chromosome	2008300	2008309	PSPPH_3779_pwm_target_site_268	15.6939	+	4.08E-06	GCCGGCGGCT
chromosome	2033531	2033540	PSPPH_3779_pwm_target_site_269	16.4184	-	3.25E-06	GCCGTCGGCA
chromosome	2033532	2033541	PSPPH_3779_pwm_target_site_270	17.0816	+	1.92E-06	GCCGACGGCA
chromosome	2041051	2041060	PSPPH_3779_pwm_target_site_271	15.7857	-	3.66E-06	GCCGTCGGCG
chromosome	2041052	2041061	PSPPH_3779_pwm_target_site_272	16.449	+	2.75E-06	GCCGACGGCG
chromosome	2048347	2048356	PSPPH_3779_pwm_target_site_273	17.2347	-	9.16E-07	GCCGACGGCC
chromosome	2048348	2048357	PSPPH_3779_pwm_target_site_274	15.7857	+	3.66E-06	GCCGTCGGCG
chromosome	2053785	2053794	PSPPH_3779_pwm_target_site_275	14.5918	-	7.31E-06	GCCGCCGGCC
chromosome	2053786	2053795	PSPPH_3779_pwm_target_site_276	14.9082	+	5.86E-06	GCCGGCGGCA
chromosome	2055433	2055442	PSPPH_3779_pwm_target_site_277	16.4184	-	3.25E-06	GCCGTCGGCA
chromosome	2055434	2055443	PSPPH_3779_pwm_target_site_278	16.449	+	2.75E-06	GCCGACGGCG
chromosome	2077301	2077310	PSPPH_3779_pwm_target_site_279	14.5408	+	7.92E-06	TCCGACGGCA
chromosome	2097104	2097113	PSPPH_3779_pwm_target_site_280	16.5714	-	2.34E-06	GCCGTCGGCC
chromosome	2097105	2097114	PSPPH_3779_pwm_target_site_281	17.8673	+	5.03E-07	GCCGACGGCT
chromosome	2109657	2109666	PSPPH_3779_pwm_target_site_282	15.7857	-	3.66E-06	GCCGTCGGCG
chromosome	2109658	2109667	PSPPH_3779_pwm_target_site_283	16.449	+	2.75E-06	GCCGACGGCG
chromosome	2110761	2110770	PSPPH_3779_pwm_target_site_284	15.7857	-	3.66E-06	GCCGTCGGCG
chromosome	2110762	2110771	PSPPH_3779_pwm_target_site_285	16.449	+	2.75E-06	GCCGACGGCG
chromosome	2134535	2134544	PSPPH_3779_pwm_target_site_286	15.2245	-	5.10E-06	GCCGCCGGCT
chromosome	2134536	2134545	PSPPH_3779_pwm_target_site_287	15.0612	+	5.44E-06	GCCGGCGGCC
chromosome	2157714	2157723	PSPPH_3779_pwm_target_site_288	17.8673	-	5.03E-07	GCCGACGGCT
chromosome	2157715	2157724	PSPPH_3779_pwm_target_site_289	16.4184	+	3.25E-06	GCCGTCGGCA
chromosome	2169875	2169884	PSPPH_3779_pwm_target_site_290	14.4388	-	8.34E-06	GCCGCCGGCA
chromosome	2169876	2169885	PSPPH_3779_pwm_target_site_291	14.9082	+	5.86E-06	GCCGGCGGCA
chromosome	2174493	2174502	PSPPH_3779_pwm_target_site_292	14.0306	-	9.79E-06	GCCGACGGAT
chromosome	2174494	2174503	PSPPH_3779_pwm_target_site_293	14.6633	+	6.97E-06	TCCGTCGGCT
chromosome	2177435	2177444	PSPPH_3779_pwm_target_site_294	15.0612	-	5.44E-06	GCCGGCGGCC
chromosome	2177436	2177445	PSPPH_3779_pwm_target_site_295	15.2245	+	5.10E-06	GCCGCCGGCT
chromosome	2182051	2182060	PSPPH_3779_pwm_target_site_296	16.4184	-	3.25E-06	GCCGTCGGCA
chromosome	2182052	2182061	PSPPH_3779_pwm_target_site_297	17.0816	+	1.92E-06	GCCGACGGCA
chromosome	2193208	2193217	PSPPH_3779_pwm_target_site_298	15.7857	-	3.66E-06	GCCGTCGGCG
chromosome	2193209	2193218	PSPPH_3779_pwm_target_site_299	17.0816	+	1.92E-06	GCCGACGGCA
chromosome	2236023	2236032	PSPPH_3779_pwm_target_site_300	14.5408	-	7.92E-06	TCCGACGGCA
chromosome	2237191	2237200	PSPPH_3779_pwm_target_site_301	17.2347	-	9.16E-07	GCCGACGGCC
chromosome	2237192	2237201	PSPPH_3779_pwm_target_site_302	16.4184	+	3.25E-06	GCCGTCGGCA
chromosome	2243590	2243599	PSPPH_3779_pwm_target_site_303	15.3265	+	4.69E-06	TCCGACGGCT
chromosome	2248470	2248479	PSPPH_3779_pwm_target_site_304	16.4184	-	3.25E-06	GCCGTCGGCA
chromosome	2248471	2248480	PSPPH_3779_pwm_target_site_305	17.0816	+	1.92E-06	GCCGACGGCA
chromosome	2253196	2253205	PSPPH_3779_pwm_target_site_306	16.449	-	2.75E-06	GCCGACGGCG
chromosome	2253197	2253206	PSPPH_3779_pwm_target_site_307	15.7857	+	3.66E-06	GCCGTCGGCG
chromosome	2269264	2269273	PSPPH_3779_pwm_target_site_308	15.3265	-	4.69E-06	TCCGACGGCT
chromosome	2301647	2301656	PSPPH_3779_pwm_target_site_309	17.0816	-	1.92E-06	GCCGACGGCA
chromosome	2301648	2301657	PSPPH_3779_pwm_target_site_310	17.2041	+	1.42E-06	GCCGTCGGCT
chromosome	2330115	2330124	PSPPH_3779_pwm_target_site_311	16.4184	-	3.25E-06	GCCGTCGGCA
chromosome	2330116	2330125	PSPPH_3779_pwm_target_site_312	17.0816	+	1.92E-06	GCCGACGGCA
chromosome	2339219	2339228	PSPPH_3779_pwm_target_site_313	15.3265	-	4.69E-06	TCCGACGGCT
chromosome	2399108	2399117	PSPPH_3779_pwm_target_site_314	16.5714	-	2.34E-06	GCCGTCGGCC
chromosome	2399109	2399118	PSPPH_3779_pwm_target_site_315	16.449	+	2.75E-06	GCCGACGGCG
chromosome	2399927	2399936	PSPPH_3779_pwm_target_site_316	16.4184	-	3.25E-06	GCCGTCGGCA
chromosome	2399928	2399937	PSPPH_3779_pwm_target_site_317	17.0816	+	1.92E-06	GCCGACGGCA
chromosome	2414254	2414263	PSPPH_3779_pwm_target_site_318	17.2347	-	9.16E-07	GCCGACGGCC
chromosome	2414255	2414264	PSPPH_3779_pwm_target_site_319	17.2041	+	1.42E-06	GCCGTCGGCT
chromosome	2430889	2430898	PSPPH_3779_pwm_target_site_320	16.449	-	2.75E-06	GCCGACGGCG
chromosome	2430890	2430899	PSPPH_3779_pwm_target_site_321	16.4184	+	3.25E-06	GCCGTCGGCA
chromosome	2433683	2433692	PSPPH_3779_pwm_target_site_322	16.5714	-	2.34E-06	GCCGTCGGCC
chromosome	2433684	2433693	PSPPH_3779_pwm_target_site_323	17.0816	+	1.92E-06	GCCGACGGCA
chromosome	2435293	2435302	PSPPH_3779_pwm_target_site_324	14.5408	-	7.92E-06	TCCGACGGCA
chromosome	2448024	2448033	PSPPH_3779_pwm_target_site_325	16.5714	-	2.34E-06	GCCGTCGGCC
chromosome	2448025	2448034	PSPPH_3779_pwm_target_site_326	16.449	+	2.75E-06	GCCGACGGCG
chromosome	2467792	2467801	PSPPH_3779_pwm_target_site_327	17.2347	-	9.16E-07	GCCGACGGCC
chromosome	2467793	2467802	PSPPH_3779_pwm_target_site_328	17.2041	+	1.42E-06	GCCGTCGGCT
chromosome	2487005	2487014	PSPPH_3779_pwm_target_site_329	14.4388	-	8.34E-06	GCCGCCGGCA
chromosome	2487006	2487015	PSPPH_3779_pwm_target_site_330	14.9082	+	5.86E-06	GCCGGCGGCA
chromosome	2508317	2508326	PSPPH_3779_pwm_target_site_331	17.8673	-	5.03E-07	GCCGACGGCT
chromosome	2508318	2508327	PSPPH_3779_pwm_target_site_332	16.5714	+	2.34E-06	GCCGTCGGCC
chromosome	2523182	2523191	PSPPH_3779_pwm_target_site_333	17.0816	-	1.92E-06	GCCGACGGCA
chromosome	2523183	2523192	PSPPH_3779_pwm_target_site_334	16.4184	+	3.25E-06	GCCGTCGGCA
chromosome	2568905	2568914	PSPPH_3779_pwm_target_site_335	17.0816	-	1.92E-06	GCCGACGGCA
chromosome	2568906	2568915	PSPPH_3779_pwm_target_site_336	16.5714	+	2.34E-06	GCCGTCGGCC
chromosome	2587582	2587591	PSPPH_3779_pwm_target_site_337	17.2041	-	1.42E-06	GCCGTCGGCT
chromosome	2587583	2587592	PSPPH_3779_pwm_target_site_338	16.449	+	2.75E-06	GCCGACGGCG
chromosome	2605619	2605628	PSPPH_3779_pwm_target_site_339	17.2347	-	9.16E-07	GCCGACGGCC
chromosome	2605620	2605629	PSPPH_3779_pwm_target_site_340	16.4184	+	3.25E-06	GCCGTCGGCA
chromosome	2615611	2615620	PSPPH_3779_pwm_target_site_341	15.6939	-	4.08E-06	GCCGGCGGCT
chromosome	2615612	2615621	PSPPH_3779_pwm_target_site_342	14.5918	+	7.31E-06	GCCGCCGGCC
chromosome	2623117	2623126	PSPPH_3779_pwm_target_site_343	16.5714	-	2.34E-06	GCCGTCGGCC
chromosome	2623118	2623127	PSPPH_3779_pwm_target_site_344	17.0816	+	1.92E-06	GCCGACGGCA
chromosome	2623190	2623199	PSPPH_3779_pwm_target_site_345	17.2347	-	9.16E-07	GCCGACGGCC
chromosome	2623191	2623200	PSPPH_3779_pwm_target_site_346	16.5714	+	2.34E-06	GCCGTCGGCC
chromosome	2633487	2633496	PSPPH_3779_pwm_target_site_347	17.0816	-	1.92E-06	GCCGACGGCA
chromosome	2633488	2633497	PSPPH_3779_pwm_target_site_348	17.2041	+	1.42E-06	GCCGTCGGCT
chromosome	2634892	2634901	PSPPH_3779_pwm_target_site_349	16.5714	-	2.34E-06	GCCGTCGGCC
chromosome	2634893	2634902	PSPPH_3779_pwm_target_site_350	16.449	+	2.75E-06	GCCGACGGCG
chromosome	2637885	2637894	PSPPH_3779_pwm_target_site_351	17.0816	-	1.92E-06	GCCGACGGCA
chromosome	2637886	2637895	PSPPH_3779_pwm_target_site_352	16.4184	+	3.25E-06	GCCGTCGGCA
chromosome	2640705	2640714	PSPPH_3779_pwm_target_site_353	16.4184	-	3.25E-06	GCCGTCGGCA
chromosome	2640706	2640715	PSPPH_3779_pwm_target_site_354	16.449	+	2.75E-06	GCCGACGGCG
chromosome	2659648	2659657	PSPPH_3779_pwm_target_site_355	17.8673	-	5.03E-07	GCCGACGGCT
chromosome	2659649	2659658	PSPPH_3779_pwm_target_site_356	15.7857	+	3.66E-06	GCCGTCGGCG
chromosome	2671867	2671876	PSPPH_3779_pwm_target_site_357	15.6939	-	4.08E-06	GCCGGCGGCT
chromosome	2671868	2671877	PSPPH_3779_pwm_target_site_358	14.5918	+	7.31E-06	GCCGCCGGCC
chromosome	2716214	2716223	PSPPH_3779_pwm_target_site_359	14.2755	-	8.68E-06	GCCGGCGGCG
chromosome	2716215	2716224	PSPPH_3779_pwm_target_site_360	15.2245	+	5.10E-06	GCCGCCGGCT
chromosome	2731100	2731109	PSPPH_3779_pwm_target_site_361	14.2755	-	8.68E-06	GCCGGCGGCG
chromosome	2731101	2731110	PSPPH_3779_pwm_target_site_362	14.5918	+	7.31E-06	GCCGCCGGCC
chromosome	2742583	2742592	PSPPH_3779_pwm_target_site_363	14.4388	-	8.34E-06	GCCGCCGGCA
chromosome	2742584	2742593	PSPPH_3779_pwm_target_site_364	14.9082	+	5.86E-06	GCCGGCGGCA
chromosome	2768363	2768372	PSPPH_3779_pwm_target_site_365	17.0816	-	1.92E-06	GCCGACGGCA
chromosome	2768364	2768373	PSPPH_3779_pwm_target_site_366	16.4184	+	3.25E-06	GCCGTCGGCA
chromosome	2788614	2788623	PSPPH_3779_pwm_target_site_367	16.5714	-	2.34E-06	GCCGTCGGCC
chromosome	2788615	2788624	PSPPH_3779_pwm_target_site_368	17.8673	+	5.03E-07	GCCGACGGCT
chromosome	2798599	2798608	PSPPH_3779_pwm_target_site_369	16.4184	-	3.25E-06	GCCGTCGGCA
chromosome	2798600	2798609	PSPPH_3779_pwm_target_site_370	17.8673	+	5.03E-07	GCCGACGGCT
chromosome	2817783	2817792	PSPPH_3779_pwm_target_site_371	15.7857	-	3.66E-06	GCCGTCGGCG
chromosome	2817784	2817793	PSPPH_3779_pwm_target_site_372	17.2347	+	9.16E-07	GCCGACGGCC
chromosome	2818710	2818719	PSPPH_3779_pwm_target_site_373	17.2041	-	1.42E-06	GCCGTCGGCT
chromosome	2818711	2818720	PSPPH_3779_pwm_target_site_374	17.0816	+	1.92E-06	GCCGACGGCA
chromosome	2821195	2821204	PSPPH_3779_pwm_target_site_375	16.4184	-	3.25E-06	GCCGTCGGCA
chromosome	2821196	2821205	PSPPH_3779_pwm_target_site_376	16.449	+	2.75E-06	GCCGACGGCG
chromosome	2824347	2824356	PSPPH_3779_pwm_target_site_377	17.8673	-	5.03E-07	GCCGACGGCT
chromosome	2824348	2824357	PSPPH_3779_pwm_target_site_378	15.7857	+	3.66E-06	GCCGTCGGCG
chromosome	2890224	2890233	PSPPH_3779_pwm_target_site_379	17.2041	-	1.42E-06	GCCGTCGGCT
chromosome	2890225	2890234	PSPPH_3779_pwm_target_site_380	17.2347	+	9.16E-07	GCCGACGGCC
chromosome	2895903	2895912	PSPPH_3779_pwm_target_site_381	17.2347	-	9.16E-07	GCCGACGGCC
chromosome	2895904	2895913	PSPPH_3779_pwm_target_site_382	15.7857	+	3.66E-06	GCCGTCGGCG
chromosome	2937564	2937573	PSPPH_3779_pwm_target_site_383	14.5408	+	7.92E-06	TCCGACGGCA
chromosome	2946506	2946515	PSPPH_3779_pwm_target_site_384	16.5714	-	2.34E-06	GCCGTCGGCC
chromosome	2946507	2946516	PSPPH_3779_pwm_target_site_385	16.449	+	2.75E-06	GCCGACGGCG
chromosome	2951756	2951765	PSPPH_3779_pwm_target_site_386	16.449	-	2.75E-06	GCCGACGGCG
chromosome	2951757	2951766	PSPPH_3779_pwm_target_site_387	16.5714	+	2.34E-06	GCCGTCGGCC
chromosome	2985718	2985727	PSPPH_3779_pwm_target_site_388	15.7857	-	3.66E-06	GCCGTCGGCG
chromosome	2985719	2985728	PSPPH_3779_pwm_target_site_389	17.0816	+	1.92E-06	GCCGACGGCA
chromosome	2986495	2986504	PSPPH_3779_pwm_target_site_390	15.6939	-	4.08E-06	GCCGGCGGCT
chromosome	2986496	2986505	PSPPH_3779_pwm_target_site_391	14.4388	+	8.34E-06	GCCGCCGGCA
chromosome	2986754	2986763	PSPPH_3779_pwm_target_site_392	17.0816	-	1.92E-06	GCCGACGGCA
chromosome	2986755	2986764	PSPPH_3779_pwm_target_site_393	16.4184	+	3.25E-06	GCCGTCGGCA
chromosome	2992375	2992384	PSPPH_3779_pwm_target_site_394	14.5918	-	7.31E-06	GCCGCCGGCC
chromosome	2992376	2992385	PSPPH_3779_pwm_target_site_395	15.0612	+	5.44E-06	GCCGGCGGCC
chromosome	3039934	3039943	PSPPH_3779_pwm_target_site_396	15.3265	+	4.69E-06	TCCGACGGCT
chromosome	3050643	3050652	PSPPH_3779_pwm_target_site_397	14.4388	-	8.34E-06	GCCGCCGGCA
chromosome	3050644	3050653	PSPPH_3779_pwm_target_site_398	15.0612	+	5.44E-06	GCCGGCGGCC
chromosome	3052781	3052790	PSPPH_3779_pwm_target_site_399	17.0816	-	1.92E-06	GCCGACGGCA
chromosome	3052782	3052791	PSPPH_3779_pwm_target_site_400	16.4184	+	3.25E-06	GCCGTCGGCA
chromosome	3070944	3070953	PSPPH_3779_pwm_target_site_401	16.449	-	2.75E-06	GCCGACGGCG
chromosome	3070945	3070954	PSPPH_3779_pwm_target_site_402	16.5714	+	2.34E-06	GCCGTCGGCC
chromosome	3085766	3085775	PSPPH_3779_pwm_target_site_403	16.5714	-	2.34E-06	GCCGTCGGCC
chromosome	3085767	3085776	PSPPH_3779_pwm_target_site_404	17.8673	+	5.03E-07	GCCGACGGCT
chromosome	3088209	3088218	PSPPH_3779_pwm_target_site_405	16.4184	-	3.25E-06	GCCGTCGGCA
chromosome	3088210	3088219	PSPPH_3779_pwm_target_site_406	17.0816	+	1.92E-06	GCCGACGGCA
chromosome	3088866	3088875	PSPPH_3779_pwm_target_site_407	15.2245	-	5.10E-06	GCCGCCGGCT
chromosome	3088867	3088876	PSPPH_3779_pwm_target_site_408	14.2755	+	8.68E-06	GCCGGCGGCG
chromosome	3089364	3089373	PSPPH_3779_pwm_target_site_409	16.4184	-	3.25E-06	GCCGTCGGCA
chromosome	3089365	3089374	PSPPH_3779_pwm_target_site_410	17.8673	+	5.03E-07	GCCGACGGCT
chromosome	3089412	3089421	PSPPH_3779_pwm_target_site_411	16.4184	-	3.25E-06	GCCGTCGGCA
chromosome	3089413	3089422	PSPPH_3779_pwm_target_site_412	17.8673	+	5.03E-07	GCCGACGGCT
chromosome	3140547	3140556	PSPPH_3779_pwm_target_site_413	14.2755	-	8.68E-06	GCCGGCGGCG
chromosome	3154103	3154112	PSPPH_3779_pwm_target_site_414	15.7857	-	3.66E-06	GCCGTCGGCG
chromosome	3154104	3154113	PSPPH_3779_pwm_target_site_415	16.449	+	2.75E-06	GCCGACGGCG
chromosome	3154469	3154478	PSPPH_3779_pwm_target_site_416	14.6633	-	6.97E-06	TCCGTCGGCT
chromosome	3177178	3177187	PSPPH_3779_pwm_target_site_417	16.4184	-	3.25E-06	GCCGTCGGCA
chromosome	3177179	3177188	PSPPH_3779_pwm_target_site_418	17.0816	+	1.92E-06	GCCGACGGCA
chromosome	3214216	3214225	PSPPH_3779_pwm_target_site_419	14.5918	-	7.31E-06	GCCGCCGGCC
chromosome	3214217	3214226	PSPPH_3779_pwm_target_site_420	14.9082	+	5.86E-06	GCCGGCGGCA
chromosome	3259236	3259245	PSPPH_3779_pwm_target_site_421	15.7857	-	3.66E-06	GCCGTCGGCG
chromosome	3259237	3259246	PSPPH_3779_pwm_target_site_422	17.2347	+	9.16E-07	GCCGACGGCC
chromosome	3270937	3270946	PSPPH_3779_pwm_target_site_423	16.4184	-	3.25E-06	GCCGTCGGCA
chromosome	3270938	3270947	PSPPH_3779_pwm_target_site_424	17.2347	+	9.16E-07	GCCGACGGCC
chromosome	3340044	3340053	PSPPH_3779_pwm_target_site_425	15.3265	-	4.69E-06	TCCGACGGCT
chromosome	3346450	3346459	PSPPH_3779_pwm_target_site_426	14.2755	-	8.68E-06	GCCGGCGGCG
chromosome	3346451	3346460	PSPPH_3779_pwm_target_site_427	14.4388	+	8.34E-06	GCCGCCGGCA
chromosome	3355740	3355749	PSPPH_3779_pwm_target_site_428	14.9082	-	5.86E-06	GCCGGCGGCA
chromosome	3355821	3355830	PSPPH_3779_pwm_target_site_429	14.4388	-	8.34E-06	GCCGCCGGCA
chromosome	3355822	3355831	PSPPH_3779_pwm_target_site_430	14.2755	+	8.68E-06	GCCGGCGGCG
chromosome	3357186	3357195	PSPPH_3779_pwm_target_site_431	15.7857	-	3.66E-06	GCCGTCGGCG
chromosome	3357187	3357196	PSPPH_3779_pwm_target_site_432	17.0816	+	1.92E-06	GCCGACGGCA
chromosome	3365044	3365053	PSPPH_3779_pwm_target_site_433	15.7857	-	3.66E-06	GCCGTCGGCG
chromosome	3365045	3365054	PSPPH_3779_pwm_target_site_434	17.2347	+	9.16E-07	GCCGACGGCC
chromosome	3369607	3369616	PSPPH_3779_pwm_target_site_435	14.5918	-	7.31E-06	GCCGCCGGCC
chromosome	3369608	3369617	PSPPH_3779_pwm_target_site_436	15.0612	+	5.44E-06	GCCGGCGGCC
chromosome	3395352	3395361	PSPPH_3779_pwm_target_site_437	14.5918	-	7.31E-06	GCCGCCGGCC
chromosome	3395353	3395362	PSPPH_3779_pwm_target_site_438	15.6939	+	4.08E-06	GCCGGCGGCT
chromosome	3398493	3398502	PSPPH_3779_pwm_target_site_439	14.2755	-	8.68E-06	GCCGGCGGCG
chromosome	3398838	3398847	PSPPH_3779_pwm_target_site_440	16.4184	-	3.25E-06	GCCGTCGGCA
chromosome	3398839	3398848	PSPPH_3779_pwm_target_site_441	17.0816	+	1.92E-06	GCCGACGGCA
chromosome	3413017	3413026	PSPPH_3779_pwm_target_site_442	17.0816	-	1.92E-06	GCCGACGGCA
chromosome	3413018	3413027	PSPPH_3779_pwm_target_site_443	16.4184	+	3.25E-06	GCCGTCGGCA
chromosome	3413276	3413285	PSPPH_3779_pwm_target_site_444	16.5714	-	2.34E-06	GCCGTCGGCC
chromosome	3413277	3413286	PSPPH_3779_pwm_target_site_445	17.0816	+	1.92E-06	GCCGACGGCA
chromosome	3433890	3433899	PSPPH_3779_pwm_target_site_446	17.0816	-	1.92E-06	GCCGACGGCA
chromosome	3433891	3433900	PSPPH_3779_pwm_target_site_447	16.4184	+	3.25E-06	GCCGTCGGCA
chromosome	3436488	3436497	PSPPH_3779_pwm_target_site_448	16.5714	-	2.34E-06	GCCGTCGGCC
chromosome	3436489	3436498	PSPPH_3779_pwm_target_site_449	17.0816	+	1.92E-06	GCCGACGGCA
chromosome	3441929	3441938	PSPPH_3779_pwm_target_site_450	16.5714	-	2.34E-06	GCCGTCGGCC
chromosome	3441930	3441939	PSPPH_3779_pwm_target_site_451	17.0816	+	1.92E-06	GCCGACGGCA
chromosome	3454929	3454938	PSPPH_3779_pwm_target_site_452	15.7857	-	3.66E-06	GCCGTCGGCG
chromosome	3454930	3454939	PSPPH_3779_pwm_target_site_453	17.2347	+	9.16E-07	GCCGACGGCC
chromosome	3456367	3456376	PSPPH_3779_pwm_target_site_454	16.5714	-	2.34E-06	GCCGTCGGCC
chromosome	3456368	3456377	PSPPH_3779_pwm_target_site_455	17.0816	+	1.92E-06	GCCGACGGCA
chromosome	3490040	3490049	PSPPH_3779_pwm_target_site_456	16.4184	-	3.25E-06	GCCGTCGGCA
chromosome	3490041	3490050	PSPPH_3779_pwm_target_site_457	17.0816	+	1.92E-06	GCCGACGGCA
chromosome	3517897	3517906	PSPPH_3779_pwm_target_site_458	14.5918	-	7.31E-06	GCCGCCGGCC
chromosome	3517898	3517907	PSPPH_3779_pwm_target_site_459	15.6939	+	4.08E-06	GCCGGCGGCT
chromosome	3520862	3520871	PSPPH_3779_pwm_target_site_460	16.5714	-	2.34E-06	GCCGTCGGCC
chromosome	3520863	3520872	PSPPH_3779_pwm_target_site_461	17.0816	+	1.92E-06	GCCGACGGCA
chromosome	3551032	3551041	PSPPH_3779_pwm_target_site_462	15.7857	-	3.66E-06	GCCGTCGGCG
chromosome	3551033	3551042	PSPPH_3779_pwm_target_site_463	16.449	+	2.75E-06	GCCGACGGCG
chromosome	3551270	3551279	PSPPH_3779_pwm_target_site_464	14.4388	-	8.34E-06	GCCGCCGGCA
chromosome	3551271	3551280	PSPPH_3779_pwm_target_site_465	14.9082	+	5.86E-06	GCCGGCGGCA
chromosome	3554675	3554684	PSPPH_3779_pwm_target_site_466	16.449	-	2.75E-06	GCCGACGGCG
chromosome	3554676	3554685	PSPPH_3779_pwm_target_site_467	15.7857	+	3.66E-06	GCCGTCGGCG
chromosome	3559481	3559490	PSPPH_3779_pwm_target_site_468	16.4184	-	3.25E-06	GCCGTCGGCA
chromosome	3559482	3559491	PSPPH_3779_pwm_target_site_469	16.449	+	2.75E-06	GCCGACGGCG
chromosome	3559619	3559628	PSPPH_3779_pwm_target_site_470	17.0816	-	1.92E-06	GCCGACGGCA
chromosome	3559620	3559629	PSPPH_3779_pwm_target_site_471	15.7857	+	3.66E-06	GCCGTCGGCG
chromosome	3560804	3560813	PSPPH_3779_pwm_target_site_472	16.4184	-	3.25E-06	GCCGTCGGCA
chromosome	3560805	3560814	PSPPH_3779_pwm_target_site_473	16.449	+	2.75E-06	GCCGACGGCG
chromosome	3588401	3588410	PSPPH_3779_pwm_target_site_474	14.5408	-	7.92E-06	TCCGACGGCA
chromosome	3601093	3601102	PSPPH_3779_pwm_target_site_475	15.7857	-	3.66E-06	GCCGTCGGCG
chromosome	3601094	3601103	PSPPH_3779_pwm_target_site_476	17.8673	+	5.03E-07	GCCGACGGCT
chromosome	3664687	3664696	PSPPH_3779_pwm_target_site_477	17.2347	-	9.16E-07	GCCGACGGCC
chromosome	3664688	3664697	PSPPH_3779_pwm_target_site_478	15.7857	+	3.66E-06	GCCGTCGGCG
chromosome	3666884	3666893	PSPPH_3779_pwm_target_site_479	16.449	-	2.75E-06	GCCGACGGCG
chromosome	3666885	3666894	PSPPH_3779_pwm_target_site_480	16.5714	+	2.34E-06	GCCGTCGGCC
chromosome	3679775	3679784	PSPPH_3779_pwm_target_site_481	15.7857	-	3.66E-06	GCCGTCGGCG
chromosome	3679776	3679785	PSPPH_3779_pwm_target_site_482	16.449	+	2.75E-06	GCCGACGGCG
chromosome	3702156	3702165	PSPPH_3779_pwm_target_site_483	14.0306	-	9.79E-06	TCCGTCGGCC
chromosome	3702157	3702166	PSPPH_3779_pwm_target_site_484	14.0306	+	9.79E-06	GCCGACGGAT
chromosome	3704637	3704646	PSPPH_3779_pwm_target_site_485	16.5714	-	2.34E-06	GCCGTCGGCC
chromosome	3704638	3704647	PSPPH_3779_pwm_target_site_486	17.0816	+	1.92E-06	GCCGACGGCA
chromosome	3705771	3705780	PSPPH_3779_pwm_target_site_487	15.6939	-	4.08E-06	GCCGGCGGCT
chromosome	3705772	3705781	PSPPH_3779_pwm_target_site_488	14.4388	+	8.34E-06	GCCGCCGGCA
chromosome	3726150	3726159	PSPPH_3779_pwm_target_site_489	14.6633	+	6.97E-06	TCCGTCGGCT
chromosome	3730035	3730044	PSPPH_3779_pwm_target_site_490	14.5918	-	7.31E-06	GCCGCCGGCC
chromosome	3730036	3730045	PSPPH_3779_pwm_target_site_491	14.2755	+	8.68E-06	GCCGGCGGCG
chromosome	3731976	3731985	PSPPH_3779_pwm_target_site_492	15.7857	-	3.66E-06	GCCGTCGGCG
chromosome	3731977	3731986	PSPPH_3779_pwm_target_site_493	17.2347	+	9.16E-07	GCCGACGGCC
chromosome	3744523	3744532	PSPPH_3779_pwm_target_site_494	15.7857	-	3.66E-06	GCCGTCGGCG
chromosome	3744524	3744533	PSPPH_3779_pwm_target_site_495	17.0816	+	1.92E-06	GCCGACGGCA
chromosome	3746736	3746745	PSPPH_3779_pwm_target_site_496	15.7857	-	3.66E-06	GCCGTCGGCG
chromosome	3746737	3746746	PSPPH_3779_pwm_target_site_497	17.8673	+	5.03E-07	GCCGACGGCT
chromosome	3777739	3777748	PSPPH_3779_pwm_target_site_498	16.4184	-	3.25E-06	GCCGTCGGCA
chromosome	3777740	3777749	PSPPH_3779_pwm_target_site_499	17.2347	+	9.16E-07	GCCGACGGCC
chromosome	3787338	3787347	PSPPH_3779_pwm_target_site_500	14.0306	-	9.79E-06	GCCGACGGAT
chromosome	3805229	3805238	PSPPH_3779_pwm_target_site_501	17.0816	-	1.92E-06	GCCGACGGCA
chromosome	3805230	3805239	PSPPH_3779_pwm_target_site_502	17.2041	+	1.42E-06	GCCGTCGGCT
chromosome	3818016	3818025	PSPPH_3779_pwm_target_site_503	16.5714	-	2.34E-06	GCCGTCGGCC
chromosome	3818017	3818026	PSPPH_3779_pwm_target_site_504	17.2347	+	9.16E-07	GCCGACGGCC
chromosome	3819929	3819938	PSPPH_3779_pwm_target_site_505	14.2755	-	8.68E-06	GCCGGCGGCG
chromosome	3819930	3819939	PSPPH_3779_pwm_target_site_506	14.4388	+	8.34E-06	GCCGCCGGCA
chromosome	3821858	3821867	PSPPH_3779_pwm_target_site_507	15.0612	-	5.44E-06	GCCGGCGGCC
chromosome	3821859	3821868	PSPPH_3779_pwm_target_site_508	14.4388	+	8.34E-06	GCCGCCGGCA
chromosome	3822509	3822518	PSPPH_3779_pwm_target_site_509	16.4184	-	3.25E-06	GCCGTCGGCA
chromosome	3822510	3822519	PSPPH_3779_pwm_target_site_510	17.2347	+	9.16E-07	GCCGACGGCC
chromosome	3831756	3831765	PSPPH_3779_pwm_target_site_511	15.7857	-	3.66E-06	GCCGTCGGCG
chromosome	3831757	3831766	PSPPH_3779_pwm_target_site_512	17.0816	+	1.92E-06	GCCGACGGCA
chromosome	3838040	3838049	PSPPH_3779_pwm_target_site_513	16.4184	-	3.25E-06	GCCGTCGGCA
chromosome	3838041	3838050	PSPPH_3779_pwm_target_site_514	17.0816	+	1.92E-06	GCCGACGGCA
chromosome	3840154	3840163	PSPPH_3779_pwm_target_site_515	14.0306	-	9.79E-06	GCCGACGGAT
chromosome	3840155	3840164	PSPPH_3779_pwm_target_site_516	14.0306	+	9.79E-06	TCCGTCGGCC
chromosome	3863290	3863299	PSPPH_3779_pwm_target_site_517	15.6939	-	4.08E-06	GCCGGCGGCT
chromosome	3863291	3863300	PSPPH_3779_pwm_target_site_518	14.4388	+	8.34E-06	GCCGCCGGCA
chromosome	3868601	3868610	PSPPH_3779_pwm_target_site_519	14.6939	+	6.36E-06	TCCGACGGCC
chromosome	3874272	3874281	PSPPH_3779_pwm_target_site_520	14.5918	-	7.31E-06	GCCGCCGGCC
chromosome	3874273	3874282	PSPPH_3779_pwm_target_site_521	15.0612	+	5.44E-06	GCCGGCGGCC
chromosome	3903692	3903701	PSPPH_3779_pwm_target_site_522	14.4388	-	8.34E-06	GCCGCCGGCA
chromosome	3903693	3903702	PSPPH_3779_pwm_target_site_523	14.9082	+	5.86E-06	GCCGGCGGCA
chromosome	3929158	3929167	PSPPH_3779_pwm_target_site_524	14.2755	-	8.68E-06	GCCGGCGGCG
chromosome	3935641	3935650	PSPPH_3779_pwm_target_site_525	17.2347	-	9.16E-07	GCCGACGGCC
chromosome	3935642	3935651	PSPPH_3779_pwm_target_site_526	15.7857	+	3.66E-06	GCCGTCGGCG
chromosome	3936964	3936973	PSPPH_3779_pwm_target_site_527	17.0816	-	1.92E-06	GCCGACGGCA
chromosome	3936965	3936974	PSPPH_3779_pwm_target_site_528	16.4184	+	3.25E-06	GCCGTCGGCA
chromosome	3971990	3971999	PSPPH_3779_pwm_target_site_529	16.5714	-	2.34E-06	GCCGTCGGCC
chromosome	3971991	3972000	PSPPH_3779_pwm_target_site_530	17.0816	+	1.92E-06	GCCGACGGCA
chromosome	3974327	3974336	PSPPH_3779_pwm_target_site_531	15.7857	-	3.66E-06	GCCGTCGGCG
chromosome	3974328	3974337	PSPPH_3779_pwm_target_site_532	16.449	+	2.75E-06	GCCGACGGCG
chromosome	3986563	3986572	PSPPH_3779_pwm_target_site_533	15.7857	-	3.66E-06	GCCGTCGGCG
chromosome	3986564	3986573	PSPPH_3779_pwm_target_site_534	16.449	+	2.75E-06	GCCGACGGCG
chromosome	3992996	3993005	PSPPH_3779_pwm_target_site_535	16.5714	-	2.34E-06	GCCGTCGGCC
chromosome	3992997	3993006	PSPPH_3779_pwm_target_site_536	16.449	+	2.75E-06	GCCGACGGCG
chromosome	4002349	4002358	PSPPH_3779_pwm_target_site_537	14.5918	-	7.31E-06	GCCGCCGGCC
chromosome	4002350	4002359	PSPPH_3779_pwm_target_site_538	15.6939	+	4.08E-06	GCCGGCGGCT
chromosome	4003527	4003536	PSPPH_3779_pwm_target_site_539	17.2347	-	9.16E-07	GCCGACGGCC
chromosome	4003528	4003537	PSPPH_3779_pwm_target_site_540	16.4184	+	3.25E-06	GCCGTCGGCA
chromosome	4023604	4023613	PSPPH_3779_pwm_target_site_541	17.8673	-	5.03E-07	GCCGACGGCT
chromosome	4023605	4023614	PSPPH_3779_pwm_target_site_542	16.4184	+	3.25E-06	GCCGTCGGCA
chromosome	4048659	4048668	PSPPH_3779_pwm_target_site_543	14.9082	+	5.86E-06	GCCGGCGGCA
chromosome	4083611	4083620	PSPPH_3779_pwm_target_site_544	14.6939	+	6.36E-06	TCCGACGGCC
chromosome	4105731	4105740	PSPPH_3779_pwm_target_site_545	17.2347	-	9.16E-07	GCCGACGGCC
chromosome	4105732	4105741	PSPPH_3779_pwm_target_site_546	17.2041	+	1.42E-06	GCCGTCGGCT
chromosome	4153200	4153209	PSPPH_3779_pwm_target_site_547	14.6633	-	6.97E-06	TCCGTCGGCT
chromosome	4153201	4153210	PSPPH_3779_pwm_target_site_548	14.0306	+	9.79E-06	GCCGACGGAT
chromosome	4153623	4153632	PSPPH_3779_pwm_target_site_549	16.449	-	2.75E-06	GCCGACGGCG
chromosome	4153624	4153633	PSPPH_3779_pwm_target_site_550	16.5714	+	2.34E-06	GCCGTCGGCC
chromosome	4156141	4156150	PSPPH_3779_pwm_target_site_551	15.7857	-	3.66E-06	GCCGTCGGCG
chromosome	4156142	4156151	PSPPH_3779_pwm_target_site_552	17.0816	+	1.92E-06	GCCGACGGCA
chromosome	4161815	4161824	PSPPH_3779_pwm_target_site_553	15.7857	-	3.66E-06	GCCGTCGGCG
chromosome	4161816	4161825	PSPPH_3779_pwm_target_site_554	17.8673	+	5.03E-07	GCCGACGGCT
chromosome	4165210	4165219	PSPPH_3779_pwm_target_site_555	17.8673	-	5.03E-07	GCCGACGGCT
chromosome	4165211	4165220	PSPPH_3779_pwm_target_site_556	16.4184	+	3.25E-06	GCCGTCGGCA
chromosome	4182762	4182771	PSPPH_3779_pwm_target_site_557	14.4388	-	8.34E-06	GCCGCCGGCA
chromosome	4182763	4182772	PSPPH_3779_pwm_target_site_558	14.9082	+	5.86E-06	GCCGGCGGCA
chromosome	4199626	4199635	PSPPH_3779_pwm_target_site_559	14.4388	-	8.34E-06	GCCGCCGGCA
chromosome	4199627	4199636	PSPPH_3779_pwm_target_site_560	14.9082	+	5.86E-06	GCCGGCGGCA
chromosome	4203115	4203124	PSPPH_3779_pwm_target_site_561	14.9082	-	5.86E-06	GCCGGCGGCA
chromosome	4212185	4212194	PSPPH_3779_pwm_target_site_562	15.3265	+	4.69E-06	TCCGACGGCT
chromosome	4260067	4260076	PSPPH_3779_pwm_target_site_563	16.4184	-	3.25E-06	GCCGTCGGCA
chromosome	4260068	4260077	PSPPH_3779_pwm_target_site_564	17.0816	+	1.92E-06	GCCGACGGCA
chromosome	4281994	4282003	PSPPH_3779_pwm_target_site_565	15.7857	-	3.66E-06	GCCGTCGGCG
chromosome	4281995	4282004	PSPPH_3779_pwm_target_site_566	17.0816	+	1.92E-06	GCCGACGGCA
chromosome	4286361	4286370	PSPPH_3779_pwm_target_site_567	15.7857	-	3.66E-06	GCCGTCGGCG
chromosome	4286362	4286371	PSPPH_3779_pwm_target_site_568	17.0816	+	1.92E-06	GCCGACGGCA
chromosome	4321561	4321570	PSPPH_3779_pwm_target_site_569	14.9082	-	5.86E-06	GCCGGCGGCA
chromosome	4321562	4321571	PSPPH_3779_pwm_target_site_570	14.4388	+	8.34E-06	GCCGCCGGCA
chromosome	4327870	4327879	PSPPH_3779_pwm_target_site_571	17.8673	-	5.03E-07	GCCGACGGCT
chromosome	4327871	4327880	PSPPH_3779_pwm_target_site_572	17.2041	+	1.42E-06	GCCGTCGGCT
chromosome	4331527	4331536	PSPPH_3779_pwm_target_site_573	14.9082	+	5.86E-06	GCCGGCGGCA
chromosome	4333887	4333896	PSPPH_3779_pwm_target_site_574	14.9082	-	5.86E-06	GCCGGCGGCA
chromosome	4333888	4333897	PSPPH_3779_pwm_target_site_575	15.2245	+	5.10E-06	GCCGCCGGCT
chromosome	4382829	4382838	PSPPH_3779_pwm_target_site_576	14.2755	-	8.68E-06	GCCGGCGGCG
chromosome	4382830	4382839	PSPPH_3779_pwm_target_site_577	15.2245	+	5.10E-06	GCCGCCGGCT
chromosome	4384827	4384836	PSPPH_3779_pwm_target_site_578	14.5408	-	7.92E-06	TCCGACGGCA
chromosome	4398881	4398890	PSPPH_3779_pwm_target_site_579	17.2041	-	1.42E-06	GCCGTCGGCT
chromosome	4398882	4398891	PSPPH_3779_pwm_target_site_580	16.449	+	2.75E-06	GCCGACGGCG
chromosome	4407706	4407715	PSPPH_3779_pwm_target_site_581	14.6939	+	6.36E-06	TCCGACGGCC
chromosome	4408175	4408184	PSPPH_3779_pwm_target_site_582	16.4184	-	3.25E-06	GCCGTCGGCA
chromosome	4408176	4408185	PSPPH_3779_pwm_target_site_583	17.8673	+	5.03E-07	GCCGACGGCT
chromosome	4429888	4429897	PSPPH_3779_pwm_target_site_584	14.6939	-	6.36E-06	TCCGACGGCC
chromosome	4439565	4439574	PSPPH_3779_pwm_target_site_585	16.4184	-	3.25E-06	GCCGTCGGCA
chromosome	4439566	4439575	PSPPH_3779_pwm_target_site_586	16.449	+	2.75E-06	GCCGACGGCG
chromosome	4440189	4440198	PSPPH_3779_pwm_target_site_587	15.3265	+	4.69E-06	TCCGACGGCT
chromosome	4508263	4508272	PSPPH_3779_pwm_target_site_588	16.449	-	2.75E-06	GCCGACGGCG
chromosome	4508264	4508273	PSPPH_3779_pwm_target_site_589	17.2041	+	1.42E-06	GCCGTCGGCT
chromosome	4508674	4508683	PSPPH_3779_pwm_target_site_590	17.0816	-	1.92E-06	GCCGACGGCA
chromosome	4508675	4508684	PSPPH_3779_pwm_target_site_591	16.4184	+	3.25E-06	GCCGTCGGCA
chromosome	4519120	4519129	PSPPH_3779_pwm_target_site_592	14.4388	-	8.34E-06	GCCGCCGGCA
chromosome	4519121	4519130	PSPPH_3779_pwm_target_site_593	14.2755	+	8.68E-06	GCCGGCGGCG
chromosome	4570138	4570147	PSPPH_3779_pwm_target_site_594	16.4184	-	3.25E-06	GCCGTCGGCA
chromosome	4570139	4570148	PSPPH_3779_pwm_target_site_595	16.449	+	2.75E-06	GCCGACGGCG
chromosome	4577239	4577248	PSPPH_3779_pwm_target_site_596	17.0816	-	1.92E-06	GCCGACGGCA
chromosome	4577240	4577249	PSPPH_3779_pwm_target_site_597	17.2041	+	1.42E-06	GCCGTCGGCT
chromosome	4597490	4597499	PSPPH_3779_pwm_target_site_598	16.5714	-	2.34E-06	GCCGTCGGCC
chromosome	4597491	4597500	PSPPH_3779_pwm_target_site_599	16.449	+	2.75E-06	GCCGACGGCG
chromosome	4616945	4616954	PSPPH_3779_pwm_target_site_600	17.2347	-	9.16E-07	GCCGACGGCC
chromosome	4616946	4616955	PSPPH_3779_pwm_target_site_601	15.7857	+	3.66E-06	GCCGTCGGCG
chromosome	4625977	4625986	PSPPH_3779_pwm_target_site_602	15.7857	-	3.66E-06	GCCGTCGGCG
chromosome	4625978	4625987	PSPPH_3779_pwm_target_site_603	17.0816	+	1.92E-06	GCCGACGGCA
chromosome	4626082	4626091	PSPPH_3779_pwm_target_site_604	17.0816	-	1.92E-06	GCCGACGGCA
chromosome	4626083	4626092	PSPPH_3779_pwm_target_site_605	15.7857	+	3.66E-06	GCCGTCGGCG
chromosome	4638406	4638415	PSPPH_3779_pwm_target_site_606	17.2347	-	9.16E-07	GCCGACGGCC
chromosome	4638407	4638416	PSPPH_3779_pwm_target_site_607	15.7857	+	3.66E-06	GCCGTCGGCG
chromosome	4641426	4641435	PSPPH_3779_pwm_target_site_608	15.6939	-	4.08E-06	GCCGGCGGCT
chromosome	4641427	4641436	PSPPH_3779_pwm_target_site_609	14.4388	+	8.34E-06	GCCGCCGGCA
chromosome	4643147	4643156	PSPPH_3779_pwm_target_site_610	14.0306	-	9.79E-06	TCCGTCGGCC
chromosome	4695378	4695387	PSPPH_3779_pwm_target_site_611	15.3265	+	4.69E-06	TCCGACGGCT
chromosome	4698382	4698391	PSPPH_3779_pwm_target_site_612	16.5714	-	2.34E-06	GCCGTCGGCC
chromosome	4698383	4698392	PSPPH_3779_pwm_target_site_613	17.0816	+	1.92E-06	GCCGACGGCA
chromosome	4714909	4714918	PSPPH_3779_pwm_target_site_614	17.0816	-	1.92E-06	GCCGACGGCA
chromosome	4714910	4714919	PSPPH_3779_pwm_target_site_615	16.4184	+	3.25E-06	GCCGTCGGCA
chromosome	4774808	4774817	PSPPH_3779_pwm_target_site_616	16.449	-	2.75E-06	GCCGACGGCG
chromosome	4774809	4774818	PSPPH_3779_pwm_target_site_617	16.4184	+	3.25E-06	GCCGTCGGCA
chromosome	4778174	4778183	PSPPH_3779_pwm_target_site_618	14.5918	-	7.31E-06	GCCGCCGGCC
chromosome	4778175	4778184	PSPPH_3779_pwm_target_site_619	14.9082	+	5.86E-06	GCCGGCGGCA
chromosome	4817570	4817579	PSPPH_3779_pwm_target_site_620	15.2245	-	5.10E-06	GCCGCCGGCT
chromosome	4817571	4817580	PSPPH_3779_pwm_target_site_621	14.2755	+	8.68E-06	GCCGGCGGCG
chromosome	4919871	4919880	PSPPH_3779_pwm_target_site_622	17.2041	-	1.42E-06	GCCGTCGGCT
chromosome	4919872	4919881	PSPPH_3779_pwm_target_site_623	17.0816	+	1.92E-06	GCCGACGGCA
chromosome	4940121	4940130	PSPPH_3779_pwm_target_site_624	17.2041	-	1.42E-06	GCCGTCGGCT
chromosome	4940122	4940131	PSPPH_3779_pwm_target_site_625	17.0816	+	1.92E-06	GCCGACGGCA
chromosome	4965418	4965427	PSPPH_3779_pwm_target_site_626	16.449	-	2.75E-06	GCCGACGGCG
chromosome	4965419	4965428	PSPPH_3779_pwm_target_site_627	16.4184	+	3.25E-06	GCCGTCGGCA
chromosome	4969456	4969465	PSPPH_3779_pwm_target_site_628	17.0816	-	1.92E-06	GCCGACGGCA
chromosome	4969457	4969466	PSPPH_3779_pwm_target_site_629	16.5714	+	2.34E-06	GCCGTCGGCC
chromosome	4983080	4983089	PSPPH_3779_pwm_target_site_630	16.5714	-	2.34E-06	GCCGTCGGCC
chromosome	4983081	4983090	PSPPH_3779_pwm_target_site_631	17.0816	+	1.92E-06	GCCGACGGCA
chromosome	5001483	5001492	PSPPH_3779_pwm_target_site_632	17.2347	-	9.16E-07	GCCGACGGCC
chromosome	5001484	5001493	PSPPH_3779_pwm_target_site_633	16.4184	+	3.25E-06	GCCGTCGGCA
chromosome	5013881	5013890	PSPPH_3779_pwm_target_site_634	17.2041	-	1.42E-06	GCCGTCGGCT
chromosome	5013882	5013891	PSPPH_3779_pwm_target_site_635	16.449	+	2.75E-06	GCCGACGGCG
chromosome	5050969	5050978	PSPPH_3779_pwm_target_site_636	14.5408	+	7.92E-06	TCCGACGGCA
chromosome	5066546	5066555	PSPPH_3779_pwm_target_site_637	17.0816	-	1.92E-06	GCCGACGGCA
chromosome	5066547	5066556	PSPPH_3779_pwm_target_site_638	15.7857	+	3.66E-06	GCCGTCGGCG
chromosome	5076285	5076294	PSPPH_3779_pwm_target_site_639	14.6939	+	6.36E-06	TCCGACGGCC
chromosome	5076531	5076540	PSPPH_3779_pwm_target_site_640	14.6939	+	6.36E-06	TCCGACGGCC
chromosome	5076830	5076839	PSPPH_3779_pwm_target_site_641	14.2755	-	8.68E-06	GCCGGCGGCG
chromosome	5076831	5076840	PSPPH_3779_pwm_target_site_642	14.4388	+	8.34E-06	GCCGCCGGCA
chromosome	5083463	5083472	PSPPH_3779_pwm_target_site_643	16.5714	-	2.34E-06	GCCGTCGGCC
chromosome	5083464	5083473	PSPPH_3779_pwm_target_site_644	17.2347	+	9.16E-07	GCCGACGGCC
chromosome	5088007	5088016	PSPPH_3779_pwm_target_site_645	17.8673	-	5.03E-07	GCCGACGGCT
chromosome	5088008	5088017	PSPPH_3779_pwm_target_site_646	17.2041	+	1.42E-06	GCCGTCGGCT
chromosome	5103927	5103936	PSPPH_3779_pwm_target_site_647	14.5408	+	7.92E-06	TCCGACGGCA
chromosome	5116422	5116431	PSPPH_3779_pwm_target_site_648	16.5714	-	2.34E-06	GCCGTCGGCC
chromosome	5116423	5116432	PSPPH_3779_pwm_target_site_649	16.449	+	2.75E-06	GCCGACGGCG
chromosome	5134769	5134778	PSPPH_3779_pwm_target_site_650	17.0816	-	1.92E-06	GCCGACGGCA
chromosome	5134770	5134779	PSPPH_3779_pwm_target_site_651	17.2041	+	1.42E-06	GCCGTCGGCT
chromosome	5143832	5143841	PSPPH_3779_pwm_target_site_652	14.0306	+	9.79E-06	TCCGTCGGCC
chromosome	5149409	5149418	PSPPH_3779_pwm_target_site_653	17.2347	-	9.16E-07	GCCGACGGCC
chromosome	5149410	5149419	PSPPH_3779_pwm_target_site_654	16.4184	+	3.25E-06	GCCGTCGGCA
chromosome	5165800	5165809	PSPPH_3779_pwm_target_site_655	17.8673	-	5.03E-07	GCCGACGGCT
chromosome	5165801	5165810	PSPPH_3779_pwm_target_site_656	16.5714	+	2.34E-06	GCCGTCGGCC
chromosome	5168618	5168627	PSPPH_3779_pwm_target_site_657	14.0306	-	9.79E-06	TCCGTCGGCC
chromosome	5199662	5199671	PSPPH_3779_pwm_target_site_658	17.2347	-	9.16E-07	GCCGACGGCC
chromosome	5199663	5199672	PSPPH_3779_pwm_target_site_659	16.4184	+	3.25E-06	GCCGTCGGCA
chromosome	5209262	5209271	PSPPH_3779_pwm_target_site_660	16.5714	-	2.34E-06	GCCGTCGGCC
chromosome	5209263	5209272	PSPPH_3779_pwm_target_site_661	17.0816	+	1.92E-06	GCCGACGGCA
chromosome	5214203	5214212	PSPPH_3779_pwm_target_site_662	14.4388	-	8.34E-06	GCCGCCGGCA
chromosome	5214204	5214213	PSPPH_3779_pwm_target_site_663	15.0612	+	5.44E-06	GCCGGCGGCC
chromosome	5215571	5215580	PSPPH_3779_pwm_target_site_664	14.4388	-	8.34E-06	GCCGCCGGCA
chromosome	5215572	5215581	PSPPH_3779_pwm_target_site_665	15.6939	+	4.08E-06	GCCGGCGGCT
chromosome	5219556	5219565	PSPPH_3779_pwm_target_site_666	17.0816	-	1.92E-06	GCCGACGGCA
chromosome	5219557	5219566	PSPPH_3779_pwm_target_site_667	16.5714	+	2.34E-06	GCCGTCGGCC
chromosome	5254448	5254457	PSPPH_3779_pwm_target_site_668	15.7857	-	3.66E-06	GCCGTCGGCG
chromosome	5254449	5254458	PSPPH_3779_pwm_target_site_669	17.0816	+	1.92E-06	GCCGACGGCA
chromosome	5265426	5265435	PSPPH_3779_pwm_target_site_670	14.6633	-	6.97E-06	TCCGTCGGCT
chromosome	5272405	5272414	PSPPH_3779_pwm_target_site_671	17.0816	-	1.92E-06	GCCGACGGCA
chromosome	5272406	5272415	PSPPH_3779_pwm_target_site_672	17.2041	+	1.42E-06	GCCGTCGGCT
chromosome	5282461	5282470	PSPPH_3779_pwm_target_site_673	14.4388	-	8.34E-06	GCCGCCGGCA
chromosome	5282462	5282471	PSPPH_3779_pwm_target_site_674	14.2755	+	8.68E-06	GCCGGCGGCG
chromosome	5297618	5297627	PSPPH_3779_pwm_target_site_675	16.5714	-	2.34E-06	GCCGTCGGCC
chromosome	5297619	5297628	PSPPH_3779_pwm_target_site_676	17.0816	+	1.92E-06	GCCGACGGCA
chromosome	5330839	5330848	PSPPH_3779_pwm_target_site_677	17.2347	-	9.16E-07	GCCGACGGCC
chromosome	5330840	5330849	PSPPH_3779_pwm_target_site_678	16.5714	+	2.34E-06	GCCGTCGGCC
chromosome	5345146	5345155	PSPPH_3779_pwm_target_site_679	15.7857	-	3.66E-06	GCCGTCGGCG
chromosome	5345147	5345156	PSPPH_3779_pwm_target_site_680	17.0816	+	1.92E-06	GCCGACGGCA
chromosome	5364931	5364940	PSPPH_3779_pwm_target_site_681	17.0816	-	1.92E-06	GCCGACGGCA
chromosome	5364932	5364941	PSPPH_3779_pwm_target_site_682	16.4184	+	3.25E-06	GCCGTCGGCA
chromosome	5389519	5389528	PSPPH_3779_pwm_target_site_683	16.5714	-	2.34E-06	GCCGTCGGCC
chromosome	5389520	5389529	PSPPH_3779_pwm_target_site_684	17.0816	+	1.92E-06	GCCGACGGCA
chromosome	5398990	5398999	PSPPH_3779_pwm_target_site_685	17.2347	-	9.16E-07	GCCGACGGCC
chromosome	5398991	5399000	PSPPH_3779_pwm_target_site_686	16.4184	+	3.25E-06	GCCGTCGGCA
chromosome	5411122	5411131	PSPPH_3779_pwm_target_site_687	15.7857	-	3.66E-06	GCCGTCGGCG
chromosome	5411123	5411132	PSPPH_3779_pwm_target_site_688	17.0816	+	1.92E-06	GCCGACGGCA
chromosome	5432273	5432282	PSPPH_3779_pwm_target_site_689	17.2347	-	9.16E-07	GCCGACGGCC
chromosome	5432274	5432283	PSPPH_3779_pwm_target_site_690	16.4184	+	3.25E-06	GCCGTCGGCA
chromosome	5443213	5443222	PSPPH_3779_pwm_target_site_691	15.0612	-	5.44E-06	GCCGGCGGCC
chromosome	5444664	5444673	PSPPH_3779_pwm_target_site_692	14.4388	-	8.34E-06	GCCGCCGGCA
chromosome	5444665	5444674	PSPPH_3779_pwm_target_site_693	15.6939	+	4.08E-06	GCCGGCGGCT
chromosome	5474467	5474476	PSPPH_3779_pwm_target_site_694	14.5918	-	7.31E-06	GCCGCCGGCC
chromosome	5474468	5474477	PSPPH_3779_pwm_target_site_695	14.2755	+	8.68E-06	GCCGGCGGCG
chromosome	5489277	5489286	PSPPH_3779_pwm_target_site_696	14.5918	-	7.31E-06	GCCGCCGGCC
chromosome	5489278	5489287	PSPPH_3779_pwm_target_site_697	14.2755	+	8.68E-06	GCCGGCGGCG
chromosome	5512270	5512279	PSPPH_3779_pwm_target_site_698	17.0816	-	1.92E-06	GCCGACGGCA
chromosome	5512271	5512280	PSPPH_3779_pwm_target_site_699	15.7857	+	3.66E-06	GCCGTCGGCG
chromosome	5514589	5514598	PSPPH_3779_pwm_target_site_700	16.5714	-	2.34E-06	GCCGTCGGCC
chromosome	5514590	5514599	PSPPH_3779_pwm_target_site_701	16.449	+	2.75E-06	GCCGACGGCG
chromosome	5550311	5550320	PSPPH_3779_pwm_target_site_702	15.7857	-	3.66E-06	GCCGTCGGCG
chromosome	5550312	5550321	PSPPH_3779_pwm_target_site_703	17.0816	+	1.92E-06	GCCGACGGCA
chromosome	5555346	5555355	PSPPH_3779_pwm_target_site_704	17.0816	-	1.92E-06	GCCGACGGCA
chromosome	5555347	5555356	PSPPH_3779_pwm_target_site_705	17.2041	+	1.42E-06	GCCGTCGGCT
chromosome	5562927	5562936	PSPPH_3779_pwm_target_site_706	14.9082	-	5.86E-06	GCCGGCGGCA
chromosome	5562928	5562937	PSPPH_3779_pwm_target_site_707	15.2245	+	5.10E-06	GCCGCCGGCT
chromosome	5576791	5576800	PSPPH_3779_pwm_target_site_708	16.5714	-	2.34E-06	GCCGTCGGCC
chromosome	5576792	5576801	PSPPH_3779_pwm_target_site_709	17.2347	+	9.16E-07	GCCGACGGCC
chromosome	5595149	5595158	PSPPH_3779_pwm_target_site_710	15.0612	+	5.44E-06	GCCGGCGGCC
chromosome	5626707	5626716	PSPPH_3779_pwm_target_site_711	14.2755	-	8.68E-06	GCCGGCGGCG
chromosome	5630471	5630480	PSPPH_3779_pwm_target_site_712	15.7857	-	3.66E-06	GCCGTCGGCG
chromosome	5630472	5630481	PSPPH_3779_pwm_target_site_713	17.0816	+	1.92E-06	GCCGACGGCA
chromosome	5631694	5631703	PSPPH_3779_pwm_target_site_714	16.4184	-	3.25E-06	GCCGTCGGCA
chromosome	5631695	5631704	PSPPH_3779_pwm_target_site_715	16.449	+	2.75E-06	GCCGACGGCG
chromosome	5633491	5633500	PSPPH_3779_pwm_target_site_716	17.2347	-	9.16E-07	GCCGACGGCC
chromosome	5633492	5633501	PSPPH_3779_pwm_target_site_717	16.4184	+	3.25E-06	GCCGTCGGCA
chromosome	5633560	5633569	PSPPH_3779_pwm_target_site_718	17.8673	-	5.03E-07	GCCGACGGCT
chromosome	5633561	5633570	PSPPH_3779_pwm_target_site_719	16.4184	+	3.25E-06	GCCGTCGGCA
chromosome	5639733	5639742	PSPPH_3779_pwm_target_site_720	15.6939	+	4.08E-06	GCCGGCGGCT
chromosome	5663837	5663846	PSPPH_3779_pwm_target_site_721	14.0306	-	9.79E-06	TCCGTCGGCC
chromosome	5664119	5664128	PSPPH_3779_pwm_target_site_722	17.2347	-	9.16E-07	GCCGACGGCC
chromosome	5664120	5664129	PSPPH_3779_pwm_target_site_723	15.7857	+	3.66E-06	GCCGTCGGCG
chromosome	5682632	5682641	PSPPH_3779_pwm_target_site_724	17.8673	-	5.03E-07	GCCGACGGCT
chromosome	5682633	5682642	PSPPH_3779_pwm_target_site_725	17.2041	+	1.42E-06	GCCGTCGGCT
chromosome	5730168	5730177	PSPPH_3779_pwm_target_site_726	17.0816	-	1.92E-06	GCCGACGGCA
chromosome	5730169	5730178	PSPPH_3779_pwm_target_site_727	15.7857	+	3.66E-06	GCCGTCGGCG
chromosome	5743719	5743728	PSPPH_3779_pwm_target_site_728	14.6633	+	6.97E-06	TCCGTCGGCT
chromosome	5759274	5759283	PSPPH_3779_pwm_target_site_729	14.6633	-	6.97E-06	TCCGTCGGCT
chromosome	5770446	5770455	PSPPH_3779_pwm_target_site_730	17.2041	-	1.42E-06	GCCGTCGGCT
chromosome	5770447	5770456	PSPPH_3779_pwm_target_site_731	17.2347	+	9.16E-07	GCCGACGGCC
chromosome	5797589	5797598	PSPPH_3779_pwm_target_site_732	17.8673	-	5.03E-07	GCCGACGGCT
chromosome	5797590	5797599	PSPPH_3779_pwm_target_site_733	17.2041	+	1.42E-06	GCCGTCGGCT
chromosome	5802611	5802620	PSPPH_3779_pwm_target_site_734	17.2041	-	1.42E-06	GCCGTCGGCT
chromosome	5802612	5802621	PSPPH_3779_pwm_target_site_735	17.0816	+	1.92E-06	GCCGACGGCA
chromosome	5803774	5803783	PSPPH_3779_pwm_target_site_736	15.7857	-	3.66E-06	GCCGTCGGCG
chromosome	5803775	5803784	PSPPH_3779_pwm_target_site_737	16.449	+	2.75E-06	GCCGACGGCG
chromosome	5814880	5814889	PSPPH_3779_pwm_target_site_738	14.5918	-	7.31E-06	GCCGCCGGCC
chromosome	5814881	5814890	PSPPH_3779_pwm_target_site_739	15.0612	+	5.44E-06	GCCGGCGGCC
chromosome	5819370	5819379	PSPPH_3779_pwm_target_site_740	15.7857	-	3.66E-06	GCCGTCGGCG
chromosome	5819371	5819380	PSPPH_3779_pwm_target_site_741	17.2347	+	9.16E-07	GCCGACGGCC
chromosome	5843956	5843965	PSPPH_3779_pwm_target_site_742	17.8673	-	5.03E-07	GCCGACGGCT
chromosome	5843957	5843966	PSPPH_3779_pwm_target_site_743	16.4184	+	3.25E-06	GCCGTCGGCA
chromosome	5888253	5888262	PSPPH_3779_pwm_target_site_744	16.449	-	2.75E-06	GCCGACGGCG
chromosome	5888254	5888263	PSPPH_3779_pwm_target_site_745	15.7857	+	3.66E-06	GCCGTCGGCG
chromosome	5889071	5889080	PSPPH_3779_pwm_target_site_746	17.2347	-	9.16E-07	GCCGACGGCC
chromosome	5889072	5889081	PSPPH_3779_pwm_target_site_747	15.7857	+	3.66E-06	GCCGTCGGCG
chromosome	5896145	5896154	PSPPH_3779_pwm_target_site_748	14.5408	-	7.92E-06	TCCGACGGCA
chromosome	5896774	5896783	PSPPH_3779_pwm_target_site_749	14.5408	-	7.92E-06	TCCGACGGCA
chromosome	5896999	5897008	PSPPH_3779_pwm_target_site_750	17.8673	-	5.03E-07	GCCGACGGCT
chromosome	5897000	5897009	PSPPH_3779_pwm_target_site_751	16.4184	+	3.25E-06	GCCGTCGGCA
chromosome	5897475	5897484	PSPPH_3779_pwm_target_site_752	16.4184	-	3.25E-06	GCCGTCGGCA
chromosome	5897476	5897485	PSPPH_3779_pwm_target_site_753	16.449	+	2.75E-06	GCCGACGGCG
chromosome	5898738	5898747	PSPPH_3779_pwm_target_site_754	17.2347	-	9.16E-07	GCCGACGGCC
chromosome	5898739	5898748	PSPPH_3779_pwm_target_site_755	16.5714	+	2.34E-06	GCCGTCGGCC
chromosome	5898945	5898954	PSPPH_3779_pwm_target_site_756	15.0612	-	5.44E-06	GCCGGCGGCC
chromosome	5898946	5898955	PSPPH_3779_pwm_target_site_757	14.5918	+	7.31E-06	GCCGCCGGCC
chromosome	5902095	5902104	PSPPH_3779_pwm_target_site_758	14.5918	-	7.31E-06	GCCGCCGGCC
chromosome	5902096	5902105	PSPPH_3779_pwm_target_site_759	15.6939	+	4.08E-06	GCCGGCGGCT
chromosome	5908600	5908609	PSPPH_3779_pwm_target_site_760	17.0816	-	1.92E-06	GCCGACGGCA
chromosome	5908601	5908610	PSPPH_3779_pwm_target_site_761	16.4184	+	3.25E-06	GCCGTCGGCA
chromosome	5918575	5918584	PSPPH_3779_pwm_target_site_762	16.4184	-	3.25E-06	GCCGTCGGCA
chromosome	5918576	5918585	PSPPH_3779_pwm_target_site_763	17.0816	+	1.92E-06	GCCGACGGCA
chromosome	5920582	5920591	PSPPH_3779_pwm_target_site_764	15.6939	-	4.08E-06	GCCGGCGGCT
chromosome	5928112	5928121	PSPPH_3779_pwm_target_site_765	15.6939	-	4.08E-06	GCCGGCGGCT
chromosome	5928113	5928122	PSPPH_3779_pwm_target_site_766	14.5918	+	7.31E-06	GCCGCCGGCC
large_plasmid	2354	2363	PSPPH_3779_pwm_target_site_767	15.6939	-	4.08E-06	GCCGGCGGCT
large_plasmid	2355	2364	PSPPH_3779_pwm_target_site_768	14.5918	+	7.31E-06	GCCGCCGGCC
large_plasmid	21330	21339	PSPPH_3779_pwm_target_site_769	15.7857	-	3.66E-06	GCCGTCGGCG
large_plasmid	21331	21340	PSPPH_3779_pwm_target_site_770	17.2347	+	9.16E-07	GCCGACGGCC
large_plasmid	21613	21622	PSPPH_3779_pwm_target_site_771	14.0306	+	9.79E-06	TCCGTCGGCC
large_plasmid	27032	27041	PSPPH_3779_pwm_target_site_772	14.5918	-	7.31E-06	GCCGCCGGCC
large_plasmid	27033	27042	PSPPH_3779_pwm_target_site_773	14.9082	+	5.86E-06	GCCGGCGGCA
large_plasmid	31943	31952	PSPPH_3779_pwm_target_site_774	15.6939	-	4.08E-06	GCCGGCGGCT
large_plasmid	31944	31953	PSPPH_3779_pwm_target_site_775	14.5918	+	7.31E-06	GCCGCCGGCC
large_plasmid	38518	38527	PSPPH_3779_pwm_target_site_776	15.6939	-	4.08E-06	GCCGGCGGCT
large_plasmid	38519	38528	PSPPH_3779_pwm_target_site_777	14.5918	+	7.31E-06	GCCGCCGGCC
large_plasmid	44532	44541	PSPPH_3779_pwm_target_site_778	15.6939	-	4.08E-06	GCCGGCGGCT
large_plasmid	44533	44542	PSPPH_3779_pwm_target_site_779	14.5918	+	7.31E-06	GCCGCCGGCC
large_plasmid	46041	46050	PSPPH_3779_pwm_target_site_780	15.6939	-	4.08E-06	GCCGGCGGCT
large_plasmid	46042	46051	PSPPH_3779_pwm_target_site_781	14.4388	+	8.34E-06	GCCGCCGGCA
large_plasmid	53652	53661	PSPPH_3779_pwm_target_site_782	16.5714	-	2.34E-06	GCCGTCGGCC
large_plasmid	53653	53662	PSPPH_3779_pwm_target_site_783	17.0816	+	1.92E-06	GCCGACGGCA
large_plasmid	66011	66020	PSPPH_3779_pwm_target_site_784	15.6939	-	4.08E-06	GCCGGCGGCT
large_plasmid	66012	66021	PSPPH_3779_pwm_target_site_785	14.5918	+	7.31E-06	GCCGCCGGCC
large_plasmid	72133	72142	PSPPH_3779_pwm_target_site_786	14.5918	-	7.31E-06	GCCGCCGGCC
large_plasmid	72134	72143	PSPPH_3779_pwm_target_site_787	15.6939	+	4.08E-06	GCCGGCGGCT
large_plasmid	81118	81127	PSPPH_3779_pwm_target_site_788	14.2755	-	8.68E-06	GCCGGCGGCG
large_plasmid	81119	81128	PSPPH_3779_pwm_target_site_789	14.5918	+	7.31E-06	GCCGCCGGCC
large_plasmid	101352	101361	PSPPH_3779_pwm_target_site_790	14.5918	-	7.31E-06	GCCGCCGGCC
large_plasmid	101353	101362	PSPPH_3779_pwm_target_site_791	15.6939	+	4.08E-06	GCCGGCGGCT
large_plasmid	116300	116309	PSPPH_3779_pwm_target_site_792	14.5408	+	7.92E-06	TCCGACGGCA
small_plasmid	4605	4614	PSPPH_3779_pwm_target_site_793	14.9082	-	5.86E-06	GCCGGCGGCA
small_plasmid	14403	14412	PSPPH_3779_pwm_target_site_794	14.9082	-	5.86E-06	GCCGGCGGCA
small_plasmid	25991	26000	PSPPH_3779_pwm_target_site_795	14.2755	-	8.68E-06	GCCGGCGGCG
small_plasmid	25992	26001	PSPPH_3779_pwm_target_site_796	14.4388	+	8.34E-06	GCCGCCGGCA
small_plasmid	35596	35605	PSPPH_3779_pwm_target_site_797	14.9082	-	5.86E-06	GCCGGCGGCA
small_plasmid	35597	35606	PSPPH_3779_pwm_target_site_798	14.4388	+	8.34E-06	GCCGCCGGCA
small_plasmid	45545	45554	PSPPH_3779_pwm_target_site_799	15.0612	-	5.44E-06	GCCGGCGGCC
small_plasmid	45546	45555	PSPPH_3779_pwm_target_site_800	14.4388	+	8.34E-06	GCCGCCGGCA
small_plasmid	48322	48331	PSPPH_3779_pwm_target_site_801	14.2755	-	8.68E-06	GCCGGCGGCG
