# Supplementary material for: A compendium of DNA-binding specificities of transcription factors in Pseudomonas syringae
Source: Nat Commun. 2020 Oct 2;11:4947. doi: 10.1038/s41467-020-18744-7 (PMC7532196; doi:10.1038/s41467-020-18744-7)
Supplement: Supplementary file 5 — Supplementary Data 2 [file 41467_2020_18744_MOESM5_ESM.zip › all_TF_pwm_target_sites_bed/PSPPH_3800_pwm_target_site_info_bed6_plus.bed]

chrom	start	end	name	score	strand	p_value	matched_sequence
chromosome	1696841	1696854	PSPPH_3800_pwm_target_site_1	10.2439	+	7.28E-06	AATGCTATAGCATA
chromosome	1696841	1696854	PSPPH_3800_pwm_target_site_2	10.2439	-	7.28E-06	TATGCTATAGCATT
chromosome	1729215	1729228	PSPPH_3800_pwm_target_site_3	10.5488	+	6.63E-06	AATGATAAAACATT
chromosome	1729215	1729228	PSPPH_3800_pwm_target_site_4	10.5488	-	6.63E-06	AATGTTTTATCATT
chromosome	5757650	5757663	PSPPH_3800_pwm_target_site_5	10.2439	-	7.28E-06	AATGCTATAGCATA
chromosome	5757650	5757663	PSPPH_3800_pwm_target_site_6	10.2439	+	7.28E-06	TATGCTATAGCATT
chromosome	5882154	5882167	PSPPH_3800_pwm_target_site_7	14.9878	-	1.28E-06	AGTGTTATAACATA
chromosome	5882154	5882167	PSPPH_3800_pwm_target_site_8	14.9878	+	1.28E-06	TATGTTATAACACT
