# Supplementary material for: A compendium of DNA-binding specificities of transcription factors in Pseudomonas syringae
Source: Nat Commun. 2020 Oct 2;11:4947. doi: 10.1038/s41467-020-18744-7 (PMC7532196; doi:10.1038/s41467-020-18744-7)
Supplement: Supplementary file 5 — Supplementary Data 2 [file 41467_2020_18744_MOESM5_ESM.zip › all_TF_pwm_target_sites_bed/PSPPH_3907_pwm_target_site_info_bed6_plus.bed]

chrom	start	end	name	score	strand	p_value	matched_sequence
chromosome	69955	69969	PSPPH_3907_pwm_target_site_1	11.4211	-	5.74E-06	GTCAATGAGATTGAA
chromosome	69955	69969	PSPPH_3907_pwm_target_site_2	11.4211	+	5.74E-06	TTCAATCTCATTGAC
chromosome	108576	108590	PSPPH_3907_pwm_target_site_3	11.3289	-	5.94E-06	GGCAACAGCATTGCC
chromosome	108576	108590	PSPPH_3907_pwm_target_site_4	11.3289	+	5.94E-06	GGCAATGCTGTTGCC
chromosome	271490	271504	PSPPH_3907_pwm_target_site_5	10.3684	-	8.28E-06	GGCAAGATCCTTGAC
chromosome	271490	271504	PSPPH_3907_pwm_target_site_6	10.3684	+	8.28E-06	GTCAAGGATCTTGCC
chromosome	331409	331423	PSPPH_3907_pwm_target_site_7	15.8947	-	1.01E-06	GTCAAGCAGGATGAC
chromosome	331409	331423	PSPPH_3907_pwm_target_site_8	15.8947	+	1.01E-06	GTCATCCTGCTTGAC
chromosome	446554	446568	PSPPH_3907_pwm_target_site_9	12.9079	-	3.19E-06	GGCAAGCTGATTGCC
chromosome	446554	446568	PSPPH_3907_pwm_target_site_10	12.9079	+	3.19E-06	GGCAATCAGCTTGCC
chromosome	448687	448701	PSPPH_3907_pwm_target_site_11	11.1579	-	6.24E-06	GGCAATGGCCTTGAC
chromosome	448687	448701	PSPPH_3907_pwm_target_site_12	11.1579	+	6.24E-06	GTCAAGGCCATTGCC
chromosome	458135	458149	PSPPH_3907_pwm_target_site_13	10.8026	+	7.27E-06	GTCAAAACGCTTGAC
chromosome	458135	458149	PSPPH_3907_pwm_target_site_14	10.8026	-	7.27E-06	GTCAAGCGTTTTGAC
chromosome	491533	491547	PSPPH_3907_pwm_target_site_15	11.3421	-	5.90E-06	GGCAAGAAGATTGCC
chromosome	491533	491547	PSPPH_3907_pwm_target_site_16	11.3421	+	5.90E-06	GGCAATCTTCTTGCC
chromosome	573884	573898	PSPPH_3907_pwm_target_site_17	19.6711	+	1.92E-07	GGCAATCCGGTTGAC
chromosome	573884	573898	PSPPH_3907_pwm_target_site_18	19.6711	-	1.92E-07	GTCAACCGGATTGCC
chromosome	576828	576842	PSPPH_3907_pwm_target_site_19	13.0921	-	3.00E-06	GGCAATCGACTTGAC
chromosome	576828	576842	PSPPH_3907_pwm_target_site_20	13.0921	+	3.00E-06	GTCAAGTCGATTGCC
chromosome	610973	610987	PSPPH_3907_pwm_target_site_21	16.3289	+	8.08E-07	GGCAACCCGGTTGCC
chromosome	610973	610987	PSPPH_3907_pwm_target_site_22	16.3289	-	8.08E-07	GGCAACCGGGTTGCC
chromosome	650841	650855	PSPPH_3907_pwm_target_site_23	11.0132	+	6.71E-06	GGCCATCTGATTGAC
chromosome	650841	650855	PSPPH_3907_pwm_target_site_24	11.0132	-	6.71E-06	GTCAATCAGATGGCC
chromosome	702029	702043	PSPPH_3907_pwm_target_site_25	13.4079	+	2.68E-06	GGCAACGTGATTGCC
chromosome	702029	702043	PSPPH_3907_pwm_target_site_26	13.4079	-	2.68E-06	GGCAATCACGTTGCC
chromosome	706043	706057	PSPPH_3907_pwm_target_site_27	10.1053	+	9.16E-06	GTCAACAGCATTGAA
chromosome	706043	706057	PSPPH_3907_pwm_target_site_28	10.1053	-	9.16E-06	TTCAATGCTGTTGAC
chromosome	733676	733690	PSPPH_3907_pwm_target_site_29	14.8684	-	1.53E-06	GGCAACGAAGTTGAC
chromosome	733676	733690	PSPPH_3907_pwm_target_site_30	14.8684	+	1.53E-06	GTCAACTTCGTTGCC
chromosome	763135	763149	PSPPH_3907_pwm_target_site_31	10.3026	+	8.49E-06	GTCAAGCTGCTGGAC
chromosome	763135	763149	PSPPH_3907_pwm_target_site_32	10.3026	-	8.49E-06	GTCCAGCAGCTTGAC
chromosome	776453	776467	PSPPH_3907_pwm_target_site_33	15.1184	+	1.38E-06	GTCAATCAGATGGAC
chromosome	776453	776467	PSPPH_3907_pwm_target_site_34	15.1184	-	1.38E-06	GTCCATCTGATTGAC
chromosome	789408	789422	PSPPH_3907_pwm_target_site_35	13.4737	+	2.61E-06	GTCAACCAGCTGGAC
chromosome	789408	789422	PSPPH_3907_pwm_target_site_36	13.4737	-	2.61E-06	GTCCAGCTGGTTGAC
chromosome	833095	833109	PSPPH_3907_pwm_target_site_37	12.5395	+	3.75E-06	GGCAACCAGGTGGAC
chromosome	833095	833109	PSPPH_3907_pwm_target_site_38	12.5395	-	3.75E-06	GTCCACCTGGTTGCC
chromosome	870269	870283	PSPPH_3907_pwm_target_site_39	13.9474	-	2.18E-06	GTCAATCCGGTTCAC
chromosome	870269	870283	PSPPH_3907_pwm_target_site_40	13.9474	+	2.18E-06	GTGAACCGGATTGAC
chromosome	881061	881075	PSPPH_3907_pwm_target_site_41	10.9868	-	6.76E-06	GACAACAACGTTGAC
chromosome	881061	881075	PSPPH_3907_pwm_target_site_42	10.9868	+	6.76E-06	GTCAACGTTGTTGTC
chromosome	934211	934225	PSPPH_3907_pwm_target_site_43	14.6711	+	1.62E-06	GGCAATACCATTGAC
chromosome	934211	934225	PSPPH_3907_pwm_target_site_44	14.6711	-	1.62E-06	GTCAATGGTATTGCC
chromosome	942473	942487	PSPPH_3907_pwm_target_site_45	14.7368	+	1.57E-06	GTCAATCTGGGTGAC
chromosome	942473	942487	PSPPH_3907_pwm_target_site_46	14.7368	-	1.57E-06	GTCACCCAGATTGAC
chromosome	946393	946407	PSPPH_3907_pwm_target_site_47	14.8684	-	1.53E-06	GTCAATCTCAATGAC
chromosome	946393	946407	PSPPH_3907_pwm_target_site_48	14.8684	+	1.53E-06	GTCATTGAGATTGAC
chromosome	972393	972407	PSPPH_3907_pwm_target_site_49	13.5526	+	2.57E-06	GTCAATGGTGATGAC
chromosome	972393	972407	PSPPH_3907_pwm_target_site_50	13.5526	-	2.57E-06	GTCATCACCATTGAC
chromosome	973749	973763	PSPPH_3907_pwm_target_site_51	13.7105	-	2.34E-06	GCCAACCAGCTTGAC
chromosome	973749	973763	PSPPH_3907_pwm_target_site_52	13.7105	+	2.34E-06	GTCAAGCTGGTTGGC
chromosome	979679	979693	PSPPH_3907_pwm_target_site_53	10.2763	-	8.64E-06	GGCAATCCAGATGAC
chromosome	979679	979693	PSPPH_3907_pwm_target_site_54	10.2763	+	8.64E-06	GTCATCTGGATTGCC
chromosome	1019191	1019205	PSPPH_3907_pwm_target_site_55	11	+	6.72E-06	GGCAACCGGGTTGAA
chromosome	1019191	1019205	PSPPH_3907_pwm_target_site_56	11	-	6.72E-06	TTCAACCCGGTTGCC
chromosome	1044185	1044199	PSPPH_3907_pwm_target_site_57	10.0395	+	9.40E-06	GTCAAGCTGGTCGAC
chromosome	1044185	1044199	PSPPH_3907_pwm_target_site_58	10.0395	-	9.40E-06	GTCGACCAGCTTGAC
chromosome	1172231	1172245	PSPPH_3907_pwm_target_site_59	11.0789	+	6.49E-06	GGCAATGCGGTTTAC
chromosome	1172231	1172245	PSPPH_3907_pwm_target_site_60	11.0789	-	6.49E-06	GTAAACCGCATTGCC
chromosome	1322402	1322416	PSPPH_3907_pwm_target_site_61	11.6447	+	5.33E-06	GTCAACAAGGTCGAC
chromosome	1322402	1322416	PSPPH_3907_pwm_target_site_62	11.6447	-	5.33E-06	GTCGACCTTGTTGAC
chromosome	1336944	1336958	PSPPH_3907_pwm_target_site_63	10.8947	-	6.99E-06	CTCAATATCGTTGAC
chromosome	1336944	1336958	PSPPH_3907_pwm_target_site_64	10.8947	+	6.99E-06	GTCAACGATATTGAG
chromosome	1353917	1353931	PSPPH_3907_pwm_target_site_65	15.1053	-	1.40E-06	GGCAACGTGCTTGAC
chromosome	1353917	1353931	PSPPH_3907_pwm_target_site_66	15.1053	+	1.40E-06	GTCAAGCACGTTGCC
chromosome	1363151	1363165	PSPPH_3907_pwm_target_site_67	10.3026	-	8.49E-06	GTCAAGCTGCTGGAC
chromosome	1363151	1363165	PSPPH_3907_pwm_target_site_68	10.3026	+	8.49E-06	GTCCAGCAGCTTGAC
chromosome	1375941	1375955	PSPPH_3907_pwm_target_site_69	16.6316	-	7.60E-07	GTCAAGACGCTTGAC
chromosome	1375941	1375955	PSPPH_3907_pwm_target_site_70	16.6316	+	7.60E-07	GTCAAGCGTCTTGAC
chromosome	1406863	1406877	PSPPH_3907_pwm_target_site_71	12.6842	-	3.56E-06	GTCAACCCGGCTGAC
chromosome	1406863	1406877	PSPPH_3907_pwm_target_site_72	12.6842	+	3.56E-06	GTCAGCCGGGTTGAC
chromosome	1424715	1424729	PSPPH_3907_pwm_target_site_73	14.8289	-	1.55E-06	GTCAACGATGATGAC
chromosome	1424715	1424729	PSPPH_3907_pwm_target_site_74	14.8289	+	1.55E-06	GTCATCATCGTTGAC
chromosome	1428765	1428779	PSPPH_3907_pwm_target_site_75	11.6842	-	5.24E-06	GTCAATGCCAATGAC
chromosome	1428765	1428779	PSPPH_3907_pwm_target_site_76	11.6842	+	5.24E-06	GTCATTGGCATTGAC
chromosome	1435512	1435526	PSPPH_3907_pwm_target_site_77	11.2763	-	6.06E-06	CGCAACCGGGTTGAC
chromosome	1435512	1435526	PSPPH_3907_pwm_target_site_78	11.2763	+	6.06E-06	GTCAACCCGGTTGCG
chromosome	1446665	1446679	PSPPH_3907_pwm_target_site_79	10.0921	+	9.20E-06	GGCAACCAGAATGCC
chromosome	1446665	1446679	PSPPH_3907_pwm_target_site_80	10.0921	-	9.20E-06	GGCATTCTGGTTGCC
chromosome	1493759	1493773	PSPPH_3907_pwm_target_site_81	11.2763	+	6.06E-06	GGCAACCCGCATGAC
chromosome	1493759	1493773	PSPPH_3907_pwm_target_site_82	11.2763	-	6.06E-06	GTCATGCGGGTTGCC
chromosome	1503707	1503721	PSPPH_3907_pwm_target_site_83	10.2105	+	8.90E-06	GGCATCACCGTTGAC
chromosome	1503707	1503721	PSPPH_3907_pwm_target_site_84	10.2105	-	8.90E-06	GTCAACGGTGATGCC
chromosome	1519812	1519826	PSPPH_3907_pwm_target_site_85	10.1579	-	9.00E-06	GGAAACCAGATTGCC
chromosome	1519812	1519826	PSPPH_3907_pwm_target_site_86	10.1579	+	9.00E-06	GGCAATCTGGTTTCC
chromosome	1527971	1527985	PSPPH_3907_pwm_target_site_87	10.5395	+	7.85E-06	GCCAAGCTGCTTGAC
chromosome	1527971	1527985	PSPPH_3907_pwm_target_site_88	10.5395	-	7.85E-06	GTCAAGCAGCTTGGC
chromosome	1560322	1560336	PSPPH_3907_pwm_target_site_89	10.9079	-	6.94E-06	GTCAATCGCATTGAA
chromosome	1560322	1560336	PSPPH_3907_pwm_target_site_90	10.9079	+	6.94E-06	TTCAATGCGATTGAC
chromosome	1571801	1571815	PSPPH_3907_pwm_target_site_91	11	-	6.72E-06	GGCAACCGGGTTGAA
chromosome	1571801	1571815	PSPPH_3907_pwm_target_site_92	11	+	6.72E-06	TTCAACCCGGTTGCC
chromosome	1619542	1619556	PSPPH_3907_pwm_target_site_93	19.0658	+	2.59E-07	GTCAACCAGGATGAC
chromosome	1619542	1619556	PSPPH_3907_pwm_target_site_94	19.0658	-	2.59E-07	GTCATCCTGGTTGAC
chromosome	1639692	1639706	PSPPH_3907_pwm_target_site_95	14.3289	+	1.91E-06	GGCAACGCCATTGAC
chromosome	1639692	1639706	PSPPH_3907_pwm_target_site_96	14.3289	-	1.91E-06	GTCAATGGCGTTGCC
chromosome	1642821	1642835	PSPPH_3907_pwm_target_site_97	10	-	9.54E-06	GGCAACTACATTGCC
chromosome	1642821	1642835	PSPPH_3907_pwm_target_site_98	10	+	9.54E-06	GGCAATGTAGTTGCC
chromosome	1675865	1675879	PSPPH_3907_pwm_target_site_99	11.5263	-	5.60E-06	GGCAATCTCGATGAC
chromosome	1675865	1675879	PSPPH_3907_pwm_target_site_100	11.5263	+	5.60E-06	GTCATCGAGATTGCC
chromosome	1721066	1721080	PSPPH_3907_pwm_target_site_101	10.8816	-	7.05E-06	GGCAACCGGGGTGAC
chromosome	1721066	1721080	PSPPH_3907_pwm_target_site_102	10.8816	+	7.05E-06	GTCACCCCGGTTGCC
chromosome	1726945	1726959	PSPPH_3907_pwm_target_site_103	11.7895	+	5.04E-06	GGCATGCTGGTTGAC
chromosome	1726945	1726959	PSPPH_3907_pwm_target_site_104	11.7895	-	5.04E-06	GTCAACCAGCATGCC
chromosome	1728741	1728755	PSPPH_3907_pwm_target_site_105	11.1842	-	6.19E-06	GGCAATCAGTTTGAC
chromosome	1728741	1728755	PSPPH_3907_pwm_target_site_106	11.1842	+	6.19E-06	GTCAAACTGATTGCC
chromosome	1836664	1836678	PSPPH_3907_pwm_target_site_107	11.1842	+	6.19E-06	GGCAAACTGATTGAC
chromosome	1836664	1836678	PSPPH_3907_pwm_target_site_108	11.1842	-	6.19E-06	GTCAATCAGTTTGCC
chromosome	1843892	1843906	PSPPH_3907_pwm_target_site_109	11.7763	+	5.08E-06	GGCATCGGGGTTGAC
chromosome	1843892	1843906	PSPPH_3907_pwm_target_site_110	11.7763	-	5.08E-06	GTCAACCCCGATGCC
chromosome	1866184	1866198	PSPPH_3907_pwm_target_site_111	10.4079	-	8.12E-06	GTCATCCTCGATGAC
chromosome	1866184	1866198	PSPPH_3907_pwm_target_site_112	10.4079	+	8.12E-06	GTCATCGAGGATGAC
chromosome	1945808	1945822	PSPPH_3907_pwm_target_site_113	10.4737	-	8.01E-06	GTAATCGAGGTTGAC
chromosome	1945808	1945822	PSPPH_3907_pwm_target_site_114	10.4737	+	8.01E-06	GTCAACCTCGATTAC
chromosome	1946776	1946790	PSPPH_3907_pwm_target_site_115	13.3421	-	2.77E-06	GGCAATTTCATTGAC
chromosome	1946776	1946790	PSPPH_3907_pwm_target_site_116	13.3421	+	2.77E-06	GTCAATGAAATTGCC
chromosome	1970979	1970993	PSPPH_3907_pwm_target_site_117	10.2895	-	8.57E-06	GTCAAGGCGGTGGAC
chromosome	1970979	1970993	PSPPH_3907_pwm_target_site_118	10.2895	+	8.57E-06	GTCCACCGCCTTGAC
chromosome	2106273	2106287	PSPPH_3907_pwm_target_site_119	20.3158	-	1.47E-07	GTCAACATGCTTGAC
chromosome	2106273	2106287	PSPPH_3907_pwm_target_site_120	20.3158	+	1.47E-07	GTCAAGCATGTTGAC
chromosome	2106315	2106329	PSPPH_3907_pwm_target_site_121	14.4868	-	1.72E-06	GTCAAACTTGTTGAC
chromosome	2106315	2106329	PSPPH_3907_pwm_target_site_122	14.4868	+	1.72E-06	GTCAACAAGTTTGAC
chromosome	2147743	2147757	PSPPH_3907_pwm_target_site_123	13.4737	-	2.61E-06	GTCAACCAGCTGGAC
chromosome	2147743	2147757	PSPPH_3907_pwm_target_site_124	13.4737	+	2.61E-06	GTCCAGCTGGTTGAC
chromosome	2169029	2169043	PSPPH_3907_pwm_target_site_125	11.3816	-	5.81E-06	GTCAACGATGTTGAA
chromosome	2169029	2169043	PSPPH_3907_pwm_target_site_126	11.3816	+	5.81E-06	TTCAACATCGTTGAC
chromosome	2217139	2217153	PSPPH_3907_pwm_target_site_127	16.8421	-	6.80E-07	GGCAACCAGGTTGCC
chromosome	2217139	2217153	PSPPH_3907_pwm_target_site_128	16.8421	+	6.80E-07	GGCAACCTGGTTGCC
chromosome	2233088	2233102	PSPPH_3907_pwm_target_site_129	12.4474	-	3.91E-06	GTCAACGGCAATGAC
chromosome	2233088	2233102	PSPPH_3907_pwm_target_site_130	12.4474	+	3.91E-06	GTCATTGCCGTTGAC
chromosome	2256915	2256929	PSPPH_3907_pwm_target_site_131	13.7237	-	2.34E-06	GTCAACGTCGATGAC
chromosome	2256915	2256929	PSPPH_3907_pwm_target_site_132	13.7237	+	2.34E-06	GTCATCGACGTTGAC
chromosome	2259919	2259933	PSPPH_3907_pwm_target_site_133	11.2763	+	6.06E-06	CTCAACCCGGTTGCC
chromosome	2259919	2259933	PSPPH_3907_pwm_target_site_134	11.2763	-	6.06E-06	GGCAACCGGGTTGAG
chromosome	2307455	2307469	PSPPH_3907_pwm_target_site_135	10.8026	+	7.27E-06	GCCAACTTCGTTGAC
chromosome	2307455	2307469	PSPPH_3907_pwm_target_site_136	10.8026	-	7.27E-06	GTCAACGAAGTTGGC
chromosome	2312232	2312246	PSPPH_3907_pwm_target_site_137	13.8158	-	2.27E-06	GTCAAGCGTGATGAC
chromosome	2312232	2312246	PSPPH_3907_pwm_target_site_138	13.8158	+	2.27E-06	GTCATCACGCTTGAC
chromosome	2330920	2330934	PSPPH_3907_pwm_target_site_139	12.7763	-	3.42E-06	GGCAATGATCTTGAC
chromosome	2330920	2330934	PSPPH_3907_pwm_target_site_140	12.7763	+	3.42E-06	GTCAAGATCATTGCC
chromosome	2366044	2366058	PSPPH_3907_pwm_target_site_141	10.1053	-	9.16E-06	GGCAACCTGGTTAAC
chromosome	2366044	2366058	PSPPH_3907_pwm_target_site_142	10.1053	+	9.16E-06	GTTAACCAGGTTGCC
chromosome	2398455	2398469	PSPPH_3907_pwm_target_site_143	11.2763	-	6.06E-06	CGCAACCCGGTTGAC
chromosome	2398455	2398469	PSPPH_3907_pwm_target_site_144	11.2763	+	6.06E-06	GTCAACCGGGTTGCG
chromosome	2406998	2407012	PSPPH_3907_pwm_target_site_145	10.0132	-	9.51E-06	GTCAACCGCGCTGAC
chromosome	2406998	2407012	PSPPH_3907_pwm_target_site_146	10.0132	+	9.51E-06	GTCAGCGCGGTTGAC
chromosome	2441624	2441638	PSPPH_3907_pwm_target_site_147	10.7632	-	7.40E-06	GTCAAGCATGGTGAC
chromosome	2441624	2441638	PSPPH_3907_pwm_target_site_148	10.7632	+	7.40E-06	GTCACCATGCTTGAC
chromosome	2484195	2484209	PSPPH_3907_pwm_target_site_149	14.3158	+	1.94E-06	GTCAACACCGATGAC
chromosome	2484195	2484209	PSPPH_3907_pwm_target_site_150	14.3158	-	1.94E-06	GTCATCGGTGTTGAC
chromosome	2629149	2629163	PSPPH_3907_pwm_target_site_151	10.4868	-	7.96E-06	GGCAACGCGCTTGCC
chromosome	2629149	2629163	PSPPH_3907_pwm_target_site_152	10.4868	+	7.96E-06	GGCAAGCGCGTTGCC
chromosome	2667068	2667082	PSPPH_3907_pwm_target_site_153	15.8816	-	1.02E-06	GTCAATCAGGTGGAC
chromosome	2667068	2667082	PSPPH_3907_pwm_target_site_154	15.8816	+	1.02E-06	GTCCACCTGATTGAC
chromosome	2696059	2696073	PSPPH_3907_pwm_target_site_155	12.8947	-	3.23E-06	GGCAACCGCATTGCC
chromosome	2696059	2696073	PSPPH_3907_pwm_target_site_156	12.8947	+	3.23E-06	GGCAATGCGGTTGCC
chromosome	2751059	2751073	PSPPH_3907_pwm_target_site_157	10.6447	-	7.54E-06	CTCAACACGCTTGAC
chromosome	2751059	2751073	PSPPH_3907_pwm_target_site_158	10.6447	+	7.54E-06	GTCAAGCGTGTTGAG
chromosome	2773511	2773525	PSPPH_3907_pwm_target_site_159	10.8289	-	7.16E-06	GGCAAGCGTATTGCC
chromosome	2773511	2773525	PSPPH_3907_pwm_target_site_160	10.8289	+	7.16E-06	GGCAATACGCTTGCC
chromosome	2778196	2778210	PSPPH_3907_pwm_target_site_161	9.90789	-	9.76E-06	GTCATCCTGCATGAC
chromosome	2778196	2778210	PSPPH_3907_pwm_target_site_162	9.90789	+	9.76E-06	GTCATGCAGGATGAC
chromosome	2791972	2791986	PSPPH_3907_pwm_target_site_163	11.5526	-	5.53E-06	GTCAATCCCGGTGAC
chromosome	2791972	2791986	PSPPH_3907_pwm_target_site_164	11.5526	+	5.53E-06	GTCACCGGGATTGAC
chromosome	2816175	2816189	PSPPH_3907_pwm_target_site_165	14.4474	+	1.78E-06	GGCAACCCGGATGAC
chromosome	2816175	2816189	PSPPH_3907_pwm_target_site_166	14.4474	-	1.78E-06	GTCATCCGGGTTGCC
chromosome	2845335	2845349	PSPPH_3907_pwm_target_site_167	10.3684	+	8.28E-06	GTCAACCGTCTTGAA
chromosome	2845335	2845349	PSPPH_3907_pwm_target_site_168	10.3684	-	8.28E-06	TTCAAGACGGTTGAC
chromosome	2890156	2890170	PSPPH_3907_pwm_target_site_169	17.0132	-	6.32E-07	GGCAATCTGCTTGAC
chromosome	2890156	2890170	PSPPH_3907_pwm_target_site_170	17.0132	+	6.32E-07	GTCAAGCAGATTGCC
chromosome	2939522	2939536	PSPPH_3907_pwm_target_site_171	13.3684	+	2.76E-06	GTCAAGGACCTTGAC
chromosome	2939522	2939536	PSPPH_3907_pwm_target_site_172	13.3684	-	2.76E-06	GTCAAGGTCCTTGAC
chromosome	2947864	2947878	PSPPH_3907_pwm_target_site_173	10	+	9.54E-06	GGCAACGAAATTGCC
chromosome	2947864	2947878	PSPPH_3907_pwm_target_site_174	10	-	9.54E-06	GGCAATTTCGTTGCC
chromosome	2949589	2949603	PSPPH_3907_pwm_target_site_175	10.2105	+	8.90E-06	GGCAACAGCGATGAC
chromosome	2949589	2949603	PSPPH_3907_pwm_target_site_176	10.2105	-	8.90E-06	GTCATCGCTGTTGCC
chromosome	2992724	2992738	PSPPH_3907_pwm_target_site_177	10.5	-	7.93E-06	GTCAACAACAGTGAC
chromosome	2992724	2992738	PSPPH_3907_pwm_target_site_178	10.5	+	7.93E-06	GTCACTGTTGTTGAC
chromosome	3049472	3049486	PSPPH_3907_pwm_target_site_179	16.8421	-	6.80E-07	GGCAACCAGGTTGCC
chromosome	3049472	3049486	PSPPH_3907_pwm_target_site_180	16.8421	+	6.80E-07	GGCAACCTGGTTGCC
chromosome	3063086	3063100	PSPPH_3907_pwm_target_site_181	11.8421	+	4.93E-06	GGCAACATCATTGCC
chromosome	3063086	3063100	PSPPH_3907_pwm_target_site_182	11.8421	-	4.93E-06	GGCAATGATGTTGCC
chromosome	3073497	3073511	PSPPH_3907_pwm_target_site_183	10.5	-	7.93E-06	GGCCATCGGATTGAC
chromosome	3073497	3073511	PSPPH_3907_pwm_target_site_184	10.5	+	7.93E-06	GTCAATCCGATGGCC
chromosome	3165953	3165967	PSPPH_3907_pwm_target_site_185	13.5395	-	2.59E-06	GGCAACATCCTTGAC
chromosome	3165953	3165967	PSPPH_3907_pwm_target_site_186	13.5395	+	2.59E-06	GTCAAGGATGTTGCC
chromosome	3182261	3182275	PSPPH_3907_pwm_target_site_187	11.6579	+	5.30E-06	GTCAAGGTTGATGAC
chromosome	3182261	3182275	PSPPH_3907_pwm_target_site_188	11.6579	-	5.30E-06	GTCATCAACCTTGAC
chromosome	3224433	3224447	PSPPH_3907_pwm_target_site_189	20.1842	+	1.57E-07	GGCAATCAGGTTGAC
chromosome	3224433	3224447	PSPPH_3907_pwm_target_site_190	20.1842	-	1.57E-07	GTCAACCTGATTGCC
chromosome	3230021	3230035	PSPPH_3907_pwm_target_site_191	10.2105	-	8.90E-06	GGCAACGCTGATGAC
chromosome	3230021	3230035	PSPPH_3907_pwm_target_site_192	10.2105	+	8.90E-06	GTCATCAGCGTTGCC
chromosome	3262463	3262477	PSPPH_3907_pwm_target_site_193	10.9605	+	6.84E-06	GCAAACCAGGTTGAC
chromosome	3262463	3262477	PSPPH_3907_pwm_target_site_194	10.9605	-	6.84E-06	GTCAACCTGGTTTGC
chromosome	3273079	3273093	PSPPH_3907_pwm_target_site_195	12.7763	-	3.42E-06	GTAAAGGCGGTTGAC
chromosome	3273079	3273093	PSPPH_3907_pwm_target_site_196	12.7763	+	3.42E-06	GTCAACCGCCTTTAC
chromosome	3297762	3297776	PSPPH_3907_pwm_target_site_197	12.1974	+	4.23E-06	GCCAATCGAGTTGAC
chromosome	3297762	3297776	PSPPH_3907_pwm_target_site_198	12.1974	-	4.23E-06	GTCAACTCGATTGGC
chromosome	3298790	3298804	PSPPH_3907_pwm_target_site_199	13.7237	-	2.34E-06	GTCAACGTCGATGAC
chromosome	3298790	3298804	PSPPH_3907_pwm_target_site_200	13.7237	+	2.34E-06	GTCATCGACGTTGAC
chromosome	3309337	3309351	PSPPH_3907_pwm_target_site_201	11.3421	+	5.90E-06	GGCAAGATGATTGCC
chromosome	3309337	3309351	PSPPH_3907_pwm_target_site_202	11.3421	-	5.90E-06	GGCAATCATCTTGCC
chromosome	3318510	3318524	PSPPH_3907_pwm_target_site_203	12.0132	+	4.58E-06	GCCAACCAGATTGCC
chromosome	3318510	3318524	PSPPH_3907_pwm_target_site_204	12.0132	-	4.58E-06	GGCAATCTGGTTGGC
chromosome	3319076	3319090	PSPPH_3907_pwm_target_site_205	14.5132	-	1.71E-06	GGCAACATGATTGCC
chromosome	3319076	3319090	PSPPH_3907_pwm_target_site_206	14.5132	+	1.71E-06	GGCAATCATGTTGCC
chromosome	3340084	3340098	PSPPH_3907_pwm_target_site_207	21.1316	+	8.43E-08	GTCAACCGAGTTGAC
chromosome	3340084	3340098	PSPPH_3907_pwm_target_site_208	21.1316	-	8.43E-08	GTCAACTCGGTTGAC
chromosome	3458284	3458298	PSPPH_3907_pwm_target_site_209	10.5132	+	7.91E-06	GGCAATCGGCATGAC
chromosome	3458284	3458298	PSPPH_3907_pwm_target_site_210	10.5132	-	7.91E-06	GTCATGCCGATTGCC
chromosome	3563804	3563818	PSPPH_3907_pwm_target_site_211	12.1316	+	4.37E-06	GGCAATCGCATTGCC
chromosome	3563804	3563818	PSPPH_3907_pwm_target_site_212	12.1316	-	4.37E-06	GGCAATGCGATTGCC
chromosome	3596441	3596455	PSPPH_3907_pwm_target_site_213	11.2763	+	6.06E-06	GGCAAGCCGGATGAC
chromosome	3596441	3596455	PSPPH_3907_pwm_target_site_214	11.2763	-	6.06E-06	GTCATCCGGCTTGCC
chromosome	3601004	3601018	PSPPH_3907_pwm_target_site_215	11.3684	-	5.86E-06	ATCAATCGGGTTGAC
chromosome	3601004	3601018	PSPPH_3907_pwm_target_site_216	11.3684	+	5.86E-06	GTCAACCCGATTGAT
chromosome	3602895	3602909	PSPPH_3907_pwm_target_site_217	11.9342	+	4.74E-06	GTCAACCCGATCGAC
chromosome	3602895	3602909	PSPPH_3907_pwm_target_site_218	11.9342	-	4.74E-06	GTCGATCGGGTTGAC
chromosome	3708536	3708550	PSPPH_3907_pwm_target_site_219	14.4737	-	1.73E-06	GTCAAGAACCTTGAC
chromosome	3708536	3708550	PSPPH_3907_pwm_target_site_220	14.4737	+	1.73E-06	GTCAAGGTTCTTGAC
chromosome	3737238	3737252	PSPPH_3907_pwm_target_site_221	19.3816	+	2.28E-07	GGCAACAAGGTTGAC
chromosome	3737238	3737252	PSPPH_3907_pwm_target_site_222	19.3816	-	2.28E-07	GTCAACCTTGTTGCC
chromosome	3763807	3763821	PSPPH_3907_pwm_target_site_223	14.1316	-	2.06E-06	GGCAACAGTCTTGAC
chromosome	3763807	3763821	PSPPH_3907_pwm_target_site_224	14.1316	+	2.06E-06	GTCAAGACTGTTGCC
chromosome	3784409	3784423	PSPPH_3907_pwm_target_site_225	16.5	+	7.76E-07	GGCAAGCGGATTGAC
chromosome	3784409	3784423	PSPPH_3907_pwm_target_site_226	16.5	-	7.76E-07	GTCAATCCGCTTGCC
chromosome	3847958	3847972	PSPPH_3907_pwm_target_site_227	17.7763	-	4.67E-07	GGCAAGCTGGTTGAC
chromosome	3847958	3847972	PSPPH_3907_pwm_target_site_228	17.7763	+	4.67E-07	GTCAACCAGCTTGCC
chromosome	3878071	3878085	PSPPH_3907_pwm_target_site_229	11.5263	+	5.60E-06	GGCATCGAGATTGAC
chromosome	3878071	3878085	PSPPH_3907_pwm_target_site_230	11.5263	-	5.60E-06	GTCAATCTCGATGCC
chromosome	3919500	3919514	PSPPH_3907_pwm_target_site_231	11.6711	+	5.27E-06	GGCAATGACCTTGAC
chromosome	3919500	3919514	PSPPH_3907_pwm_target_site_232	11.6711	-	5.27E-06	GTCAAGGTCATTGCC
chromosome	3929249	3929263	PSPPH_3907_pwm_target_site_233	16.0789	+	9.09E-07	GGCAACCAGATTGCC
chromosome	3929249	3929263	PSPPH_3907_pwm_target_site_234	16.0789	-	9.09E-07	GGCAATCTGGTTGCC
chromosome	3941068	3941082	PSPPH_3907_pwm_target_site_235	11.8421	-	4.93E-06	GGCAACAACATTGCC
chromosome	3941068	3941082	PSPPH_3907_pwm_target_site_236	11.8421	+	4.93E-06	GGCAATGTTGTTGCC
chromosome	3973575	3973589	PSPPH_3907_pwm_target_site_237	20.1842	-	1.57E-07	GGCAATCAGGTTGAC
chromosome	3973575	3973589	PSPPH_3907_pwm_target_site_238	20.1842	+	1.57E-07	GTCAACCTGATTGCC
chromosome	3994447	3994461	PSPPH_3907_pwm_target_site_239	11.5	-	5.62E-06	GCCAATCGGGTTGCC
chromosome	3994447	3994461	PSPPH_3907_pwm_target_site_240	11.5	+	5.62E-06	GGCAACCCGATTGGC
chromosome	4005232	4005246	PSPPH_3907_pwm_target_site_241	17.5132	+	5.39E-07	GGCAATCACGTTGAC
chromosome	4005232	4005246	PSPPH_3907_pwm_target_site_242	17.5132	-	5.39E-07	GTCAACGTGATTGCC
chromosome	4006627	4006641	PSPPH_3907_pwm_target_site_243	17.2632	+	5.77E-07	GGCAACCGGCTTGAC
chromosome	4006627	4006641	PSPPH_3907_pwm_target_site_244	17.2632	-	5.77E-07	GTCAAGCCGGTTGCC
chromosome	4013728	4013742	PSPPH_3907_pwm_target_site_245	10.0263	+	9.48E-06	GTCAACCTGCCTGAC
chromosome	4013728	4013742	PSPPH_3907_pwm_target_site_246	10.0263	-	9.48E-06	GTCAGGCAGGTTGAC
chromosome	4057114	4057128	PSPPH_3907_pwm_target_site_247	18.6184	+	3.27E-07	GGCAATCTTGTTGAC
chromosome	4057114	4057128	PSPPH_3907_pwm_target_site_248	18.6184	-	3.27E-07	GTCAACAAGATTGCC
chromosome	4083170	4083184	PSPPH_3907_pwm_target_site_249	11.25	+	6.07E-06	GCCAATCAGATTGCC
chromosome	4083170	4083184	PSPPH_3907_pwm_target_site_250	11.25	-	6.07E-06	GGCAATCTGATTGGC
chromosome	4090308	4090322	PSPPH_3907_pwm_target_site_251	15.1316	-	1.37E-06	GTCAATCTGCATGAC
chromosome	4090308	4090322	PSPPH_3907_pwm_target_site_252	15.1316	+	1.37E-06	GTCATGCAGATTGAC
chromosome	4142790	4142804	PSPPH_3907_pwm_target_site_253	14.8026	-	1.56E-06	GGCAATCCGATTGCC
chromosome	4142790	4142804	PSPPH_3907_pwm_target_site_254	14.8026	+	1.56E-06	GGCAATCGGATTGCC
chromosome	4281506	4281520	PSPPH_3907_pwm_target_site_255	12.7237	+	3.46E-06	CTCAAGCTGGTTGAC
chromosome	4281506	4281520	PSPPH_3907_pwm_target_site_256	12.7237	-	3.46E-06	GTCAACCAGCTTGAG
chromosome	4315046	4315060	PSPPH_3907_pwm_target_site_257	10.0263	-	9.48E-06	GTCAATGCCGTGGAC
chromosome	4315046	4315060	PSPPH_3907_pwm_target_site_258	10.0263	+	9.48E-06	GTCCACGGCATTGAC
chromosome	4318294	4318308	PSPPH_3907_pwm_target_site_259	10.8289	-	7.16E-06	GGCAAGCGTATTGCC
chromosome	4318294	4318308	PSPPH_3907_pwm_target_site_260	10.8289	+	7.16E-06	GGCAATACGCTTGCC
chromosome	4333258	4333272	PSPPH_3907_pwm_target_site_261	12.9079	+	3.19E-06	GGCAAGCTGATTGCC
chromosome	4333258	4333272	PSPPH_3907_pwm_target_site_262	12.9079	-	3.19E-06	GGCAATCAGCTTGCC
chromosome	4400676	4400690	PSPPH_3907_pwm_target_site_263	10.8816	-	7.05E-06	GGCACCCGGGTTGAC
chromosome	4400676	4400690	PSPPH_3907_pwm_target_site_264	10.8816	+	7.05E-06	GTCAACCCGGGTGCC
chromosome	4422324	4422338	PSPPH_3907_pwm_target_site_265	16.9079	-	6.67E-07	GTCAACTTTCTTGAC
chromosome	4422324	4422338	PSPPH_3907_pwm_target_site_266	16.9079	+	6.67E-07	GTCAAGAAAGTTGAC
chromosome	4540975	4540989	PSPPH_3907_pwm_target_site_267	10.0395	+	9.40E-06	GTCAACCTGCTCGAC
chromosome	4540975	4540989	PSPPH_3907_pwm_target_site_268	10.0395	-	9.40E-06	GTCGAGCAGGTTGAC
chromosome	4545171	4545185	PSPPH_3907_pwm_target_site_269	12.6316	-	3.67E-06	GGCATTCTTGTTGAC
chromosome	4545171	4545185	PSPPH_3907_pwm_target_site_270	12.6316	+	3.67E-06	GTCAACAAGAATGCC
chromosome	4574694	4574708	PSPPH_3907_pwm_target_site_271	12.9474	-	3.15E-06	GGCAACCGTGTTTAC
chromosome	4574694	4574708	PSPPH_3907_pwm_target_site_272	12.9474	+	3.15E-06	GTAAACACGGTTGCC
chromosome	4593455	4593469	PSPPH_3907_pwm_target_site_273	11.9079	-	4.78E-06	GTCAACAAGCTGGAC
chromosome	4593455	4593469	PSPPH_3907_pwm_target_site_274	11.9079	+	4.78E-06	GTCCAGCTTGTTGAC
chromosome	4599065	4599079	PSPPH_3907_pwm_target_site_275	12.9474	+	3.15E-06	GCCAATCAGCTTGAC
chromosome	4599065	4599079	PSPPH_3907_pwm_target_site_276	12.9474	-	3.15E-06	GTCAAGCTGATTGGC
chromosome	4623481	4623495	PSPPH_3907_pwm_target_site_277	11.4211	-	5.74E-06	GGCAAGCGCCTTGAC
chromosome	4623481	4623495	PSPPH_3907_pwm_target_site_278	11.4211	+	5.74E-06	GTCAAGGCGCTTGCC
chromosome	4697610	4697624	PSPPH_3907_pwm_target_site_279	12.4342	-	3.94E-06	GTCAACCTGACTGAC
chromosome	4697610	4697624	PSPPH_3907_pwm_target_site_280	12.4342	+	3.94E-06	GTCAGTCAGGTTGAC
chromosome	4731680	4731694	PSPPH_3907_pwm_target_site_281	14.5132	+	1.71E-06	GGCAACAAGATTGCC
chromosome	4731680	4731694	PSPPH_3907_pwm_target_site_282	14.5132	-	1.71E-06	GGCAATCTTGTTGCC
chromosome	4743393	4743407	PSPPH_3907_pwm_target_site_283	15.1184	-	1.38E-06	GTCAACCCCAATGAC
chromosome	4743393	4743407	PSPPH_3907_pwm_target_site_284	15.1184	+	1.38E-06	GTCATTGGGGTTGAC
chromosome	4769278	4769292	PSPPH_3907_pwm_target_site_285	11.2895	+	6.00E-06	GTCAATCAGCTTCAC
chromosome	4769278	4769292	PSPPH_3907_pwm_target_site_286	11.2895	-	6.00E-06	GTGAAGCTGATTGAC
chromosome	4796508	4796522	PSPPH_3907_pwm_target_site_287	11.5263	+	5.60E-06	GGCAATCTCGATGAC
chromosome	4796508	4796522	PSPPH_3907_pwm_target_site_288	11.5263	-	5.60E-06	GTCATCGAGATTGCC
chromosome	5117908	5117922	PSPPH_3907_pwm_target_site_289	12.3947	+	3.97E-06	GGCAAGCCGATTGCC
chromosome	5117908	5117922	PSPPH_3907_pwm_target_site_290	12.3947	-	3.97E-06	GGCAATCGGCTTGCC
chromosome	5124016	5124030	PSPPH_3907_pwm_target_site_291	12.7237	-	3.46E-06	CTCAACCTGCTTGAC
chromosome	5124016	5124030	PSPPH_3907_pwm_target_site_292	12.7237	+	3.46E-06	GTCAAGCAGGTTGAG
chromosome	5130216	5130230	PSPPH_3907_pwm_target_site_293	12.1579	-	4.31E-06	GGCAACTCGATTGCC
chromosome	5130216	5130230	PSPPH_3907_pwm_target_site_294	12.1579	+	4.31E-06	GGCAATCGAGTTGCC
chromosome	5178322	5178336	PSPPH_3907_pwm_target_site_295	19.5395	-	2.18E-07	GTCAACGCTATTGAC
chromosome	5178322	5178336	PSPPH_3907_pwm_target_site_296	19.5395	+	2.18E-07	GTCAATAGCGTTGAC
chromosome	5204451	5204465	PSPPH_3907_pwm_target_site_297	9.96053	+	9.71E-06	GGCAATGTTGATGAC
chromosome	5204451	5204465	PSPPH_3907_pwm_target_site_298	9.96053	-	9.71E-06	GTCATCAACATTGCC
chromosome	5230666	5230680	PSPPH_3907_pwm_target_site_299	10.6184	+	7.63E-06	GTCAATAACGTTGAA
chromosome	5230666	5230680	PSPPH_3907_pwm_target_site_300	10.6184	-	7.63E-06	TTCAACGTTATTGAC
chromosome	5264794	5264808	PSPPH_3907_pwm_target_site_301	10.8289	+	7.16E-06	GGCAAGACGATTGCC
chromosome	5264794	5264808	PSPPH_3907_pwm_target_site_302	10.8289	-	7.16E-06	GGCAATCGTCTTGCC
chromosome	5277410	5277424	PSPPH_3907_pwm_target_site_303	16.1316	+	9.00E-07	GTCAACCCGGTGGAC
chromosome	5277410	5277424	PSPPH_3907_pwm_target_site_304	16.1316	-	9.00E-07	GTCCACCGGGTTGAC
chromosome	5287341	5287355	PSPPH_3907_pwm_target_site_305	16.1184	+	9.07E-07	GCCAATCAGGTTGAC
chromosome	5287341	5287355	PSPPH_3907_pwm_target_site_306	16.1184	-	9.07E-07	GTCAACCTGATTGGC
chromosome	5307889	5307903	PSPPH_3907_pwm_target_site_307	11.9342	-	4.74E-06	GTCAAGCGGGTTGAA
chromosome	5307889	5307903	PSPPH_3907_pwm_target_site_308	11.9342	+	4.74E-06	TTCAACCCGCTTGAC
chromosome	5405978	5405992	PSPPH_3907_pwm_target_site_309	12.4474	+	3.91E-06	GTCAATCTGGTCGAC
chromosome	5405978	5405992	PSPPH_3907_pwm_target_site_310	12.4474	-	3.91E-06	GTCGACCAGATTGAC
chromosome	5435250	5435264	PSPPH_3907_pwm_target_site_311	11.0132	-	6.71E-06	GGCAACCGCAATGAC
chromosome	5435250	5435264	PSPPH_3907_pwm_target_site_312	11.0132	+	6.71E-06	GTCATTGCGGTTGCC
chromosome	5456319	5456333	PSPPH_3907_pwm_target_site_313	11.0395	-	6.62E-06	GGCATCCCAGTTGAC
chromosome	5456319	5456333	PSPPH_3907_pwm_target_site_314	11.0395	+	6.62E-06	GTCAACTGGGATGCC
chromosome	5490532	5490546	PSPPH_3907_pwm_target_site_315	16.0789	-	9.09E-07	GGCAACCAGATTGCC
chromosome	5490532	5490546	PSPPH_3907_pwm_target_site_316	16.0789	+	9.09E-07	GGCAATCTGGTTGCC
chromosome	5506292	5506306	PSPPH_3907_pwm_target_site_317	11.0789	-	6.49E-06	ATCAACAAGGTTGAC
chromosome	5506292	5506306	PSPPH_3907_pwm_target_site_318	11.0789	+	6.49E-06	GTCAACCTTGTTGAT
chromosome	5510235	5510249	PSPPH_3907_pwm_target_site_319	10.9868	+	6.76E-06	GGCAACGCCGTTGCC
chromosome	5510235	5510249	PSPPH_3907_pwm_target_site_320	10.9868	-	6.76E-06	GGCAACGGCGTTGCC
chromosome	5663340	5663354	PSPPH_3907_pwm_target_site_321	11.4605	+	5.67E-06	GTCAATGAAAATGAC
chromosome	5663340	5663354	PSPPH_3907_pwm_target_site_322	11.4605	-	5.67E-06	GTCATTTTCATTGAC
chromosome	5666792	5666806	PSPPH_3907_pwm_target_site_323	12.9474	+	3.15E-06	GGCAACACGGTTTAC
chromosome	5666792	5666806	PSPPH_3907_pwm_target_site_324	12.9474	-	3.15E-06	GTAAACCGTGTTGCC
chromosome	5714539	5714553	PSPPH_3907_pwm_target_site_325	10.6842	+	7.50E-06	GGCAAGCGACTTGAC
chromosome	5714539	5714553	PSPPH_3907_pwm_target_site_326	10.6842	-	7.50E-06	GTCAAGTCGCTTGCC
chromosome	5735369	5735383	PSPPH_3907_pwm_target_site_327	12.7105	-	3.50E-06	GTCAATCTGCTGGAC
chromosome	5735369	5735383	PSPPH_3907_pwm_target_site_328	12.7105	+	3.50E-06	GTCCAGCAGATTGAC
chromosome	5747795	5747809	PSPPH_3907_pwm_target_site_329	17	-	6.42E-07	GGCAACCGCATTGAC
chromosome	5747795	5747809	PSPPH_3907_pwm_target_site_330	17	+	6.42E-07	GTCAATGCGGTTGCC
chromosome	5752278	5752292	PSPPH_3907_pwm_target_site_331	17.7632	+	4.72E-07	GGCAACCCCGTTGAC
chromosome	5752278	5752292	PSPPH_3907_pwm_target_site_332	17.7632	-	4.72E-07	GTCAACGGGGTTGCC
chromosome	5867653	5867667	PSPPH_3907_pwm_target_site_333	11.0132	+	6.71E-06	GGCAATCGCGATGAC
chromosome	5867653	5867667	PSPPH_3907_pwm_target_site_334	11.0132	-	6.71E-06	GTCATCGCGATTGCC
chromosome	5894665	5894679	PSPPH_3907_pwm_target_site_335	15.4474	-	1.19E-06	GGCAATAAGCTTGAC
chromosome	5894665	5894679	PSPPH_3907_pwm_target_site_336	15.4474	+	1.19E-06	GTCAAGCTTATTGCC
chromosome	5905037	5905051	PSPPH_3907_pwm_target_site_337	9.85526	-	9.92E-06	GTAAATGTCCTTGAC
chromosome	5905037	5905051	PSPPH_3907_pwm_target_site_338	9.85526	+	9.92E-06	GTCAAGGACATTTAC
chromosome	5911099	5911113	PSPPH_3907_pwm_target_site_339	11.9342	+	4.74E-06	GGCAAGCACCTTGAC
chromosome	5911099	5911113	PSPPH_3907_pwm_target_site_340	11.9342	-	4.74E-06	GTCAAGGTGCTTGCC
chromosome	5922217	5922231	PSPPH_3907_pwm_target_site_341	15.0395	-	1.42E-06	GTCAAGGAAATTGAC
chromosome	5922217	5922231	PSPPH_3907_pwm_target_site_342	15.0395	+	1.42E-06	GTCAATTTCCTTGAC
large_plasmid	22105	22119	PSPPH_3907_pwm_target_site_343	11.4605	-	5.67E-06	GTCAATGAAAATGAC
large_plasmid	22105	22119	PSPPH_3907_pwm_target_site_344	11.4605	+	5.67E-06	GTCATTTTCATTGAC
small_plasmid	4748	4762	PSPPH_3907_pwm_target_site_345	10.2763	+	8.64E-06	GGCATCCGAATTGAC
small_plasmid	4748	4762	PSPPH_3907_pwm_target_site_346	10.2763	-	8.64E-06	GTCAATTCGGATGCC
small_plasmid	15616	15630	PSPPH_3907_pwm_target_site_347	10.2368	+	8.74E-06	GGCAATCCGGTTGAA
small_plasmid	15616	15630	PSPPH_3907_pwm_target_site_348	10.2368	-	8.74E-06	TTCAACCGGATTGCC
