# Supplementary material for: A compendium of DNA-binding specificities of transcription factors in Pseudomonas syringae
Source: Nat Commun. 2020 Oct 2;11:4947. doi: 10.1038/s41467-020-18744-7 (PMC7532196; doi:10.1038/s41467-020-18744-7)
Supplement: Supplementary file 5 — Supplementary Data 2 [file 41467_2020_18744_MOESM5_ESM.zip › all_TF_pwm_target_sites_bed/PSPPH_3911_pwm_target_site_info_bed6_plus.bed]

chrom	start	end	name	score	strand	p_value	matched_sequence
chromosome	1038640	1038654	PSPPH_3911_pwm_target_site_1	11.3846	-	1.00E-05	TTGCGAAGTATTCAC
chromosome	1038640	1038654	PSPPH_3911_pwm_target_site_2	11.4712	+	8.87E-06	GTGAATACTTCGCAA
chromosome	1150533	1150547	PSPPH_3911_pwm_target_site_3	12.1346	+	2.88E-06	GTGCAAGCTTTTCAA
chromosome	1150533	1150547	PSPPH_3911_pwm_target_site_4	12.1923	-	2.65E-06	TTGAAAAGCTTGCAC
chromosome	1172073	1172087	PSPPH_3911_pwm_target_site_5	11.9519	+	3.78E-06	GTGAAAGGAATTCAT
chromosome	1172073	1172087	PSPPH_3911_pwm_target_site_6	11.9615	-	3.72E-06	ATGAATTCCTTTCAC
chromosome	1213533	1213547	PSPPH_3911_pwm_target_site_7	11.5673	+	7.44E-06	ATGAGTTTTTTTCAT
chromosome	1213533	1213547	PSPPH_3911_pwm_target_site_8	11.5769	-	7.27E-06	ATGAAAAAAACTCAT
chromosome	1251347	1251361	PSPPH_3911_pwm_target_site_9	11.9615	+	3.72E-06	ATGAGTGCTTTTCAC
chromosome	1251347	1251361	PSPPH_3911_pwm_target_site_10	11.9615	-	3.72E-06	GTGAAAAGCACTCAT
chromosome	1540454	1540468	PSPPH_3911_pwm_target_site_11	12.6346	+	1.25E-06	TTGAGAGGTTTTCAT
chromosome	1540454	1540468	PSPPH_3911_pwm_target_site_12	12.6635	-	1.16E-06	ATGAAAACCTCTCAA
chromosome	1745419	1745433	PSPPH_3911_pwm_target_site_13	12.25	-	2.44E-06	TTGAAAACGTTTCAC
chromosome	1745419	1745433	PSPPH_3911_pwm_target_site_14	12.2596	+	2.41E-06	GTGAAACGTTTTCAA
chromosome	2058481	2058495	PSPPH_3911_pwm_target_site_15	11.4327	+	9.31E-06	TTGAATTGCTTTCAC
chromosome	2058481	2058495	PSPPH_3911_pwm_target_site_16	11.4423	-	9.22E-06	GTGAAAGCAATTCAA
chromosome	3023764	3023778	PSPPH_3911_pwm_target_site_17	12.3173	+	2.17E-06	ATGAAAATCATTCAT
chromosome	3023764	3023778	PSPPH_3911_pwm_target_site_18	12.3173	-	2.17E-06	ATGAATGATTTTCAT
chromosome	3237618	3237632	PSPPH_3911_pwm_target_site_19	11.8365	-	5.26E-06	ATGCAATTTTTTCAC
chromosome	3237618	3237632	PSPPH_3911_pwm_target_site_20	11.8942	+	4.54E-06	GTGAAAAAATTGCAT
chromosome	3808446	3808460	PSPPH_3911_pwm_target_site_21	12.4423	-	1.51E-06	ATGAGCAGTTTTCAT
chromosome	3808446	3808460	PSPPH_3911_pwm_target_site_22	12.4519	+	1.49E-06	ATGAAAACTGCTCAT
chromosome	4167101	4167115	PSPPH_3911_pwm_target_site_23	12.6346	+	1.25E-06	TTGAAATCCTTTCAT
chromosome	4167101	4167115	PSPPH_3911_pwm_target_site_24	12.6538	-	1.18E-06	ATGAAAGGATTTCAA
chromosome	4381346	4381360	PSPPH_3911_pwm_target_site_25	11.3846	-	1.00E-05	TTGAATATTTTGCAC
chromosome	4844313	4844327	PSPPH_3911_pwm_target_site_26	11.8269	+	5.40E-06	TTGAATTTTTTTCAT
chromosome	4844313	4844327	PSPPH_3911_pwm_target_site_27	11.8462	-	5.12E-06	ATGAAAAAAATTCAA
chromosome	4848083	4848097	PSPPH_3911_pwm_target_site_28	12.5962	-	1.37E-06	TTGCAAACTTCTCAT
chromosome	4848083	4848097	PSPPH_3911_pwm_target_site_29	12.6731	+	1.11E-06	ATGAGAAGTTTGCAA
chromosome	5046651	5046665	PSPPH_3911_pwm_target_site_30	11.4904	-	8.57E-06	TTGAACACATTTCAC
chromosome	5046651	5046665	PSPPH_3911_pwm_target_site_31	11.5	+	8.43E-06	GTGAAATGTGTTCAA
chromosome	5410065	5410079	PSPPH_3911_pwm_target_site_32	11.5288	+	8.12E-06	GTGAAATGCATTCAC
chromosome	5410065	5410079	PSPPH_3911_pwm_target_site_33	11.5288	-	8.12E-06	GTGAATGCATTTCAC
chromosome	5607844	5607858	PSPPH_3911_pwm_target_site_34	11.7788	-	5.82E-06	GTGAAGAGTATTCAC
chromosome	5607844	5607858	PSPPH_3911_pwm_target_site_35	11.7788	+	5.82E-06	GTGAATACTCTTCAC
chromosome	5612833	5612847	PSPPH_3911_pwm_target_site_36	11.9038	+	4.37E-06	GTGCAAACAATTCAT
chromosome	5612833	5612847	PSPPH_3911_pwm_target_site_37	11.9808	-	3.57E-06	ATGAATTGTTTGCAC
chromosome	5643480	5643494	PSPPH_3911_pwm_target_site_38	11.8846	-	4.67E-06	TTGAGACCTTTTCAT
chromosome	5643480	5643494	PSPPH_3911_pwm_target_site_39	11.9135	+	4.22E-06	ATGAAAAGGTCTCAA
chromosome	5668008	5668022	PSPPH_3911_pwm_target_site_40	11.7788	-	5.82E-06	ATGCGAGCTTTTCAA
chromosome	5668008	5668022	PSPPH_3911_pwm_target_site_41	11.8365	+	5.26E-06	TTGAAAAGCTCGCAT
chromosome	5815205	5815219	PSPPH_3911_pwm_target_site_42	12.7019	-	9.61E-07	ATGCAAAGTTCTCAC
chromosome	5815205	5815219	PSPPH_3911_pwm_target_site_43	12.75	+	7.99E-07	GTGAGAACTTTGCAT
large_plasmid	83689	83703	PSPPH_3911_pwm_target_site_44	11.5673	+	7.44E-06	ATGAAAATTGTGCAT
large_plasmid	83689	83703	PSPPH_3911_pwm_target_site_45	11.5	-	8.43E-06	ATGCACAATTTTCAT
small_plasmid	18480	18494	PSPPH_3911_pwm_target_site_46	11.4808	-	8.73E-06	ATGCGTATTTTTCAT
small_plasmid	18480	18494	PSPPH_3911_pwm_target_site_47	11.5577	+	7.61E-06	ATGAAAAATACGCAT
