# Supplementary material for: A compendium of DNA-binding specificities of transcription factors in Pseudomonas syringae
Source: Nat Commun. 2020 Oct 2;11:4947. doi: 10.1038/s41467-020-18744-7 (PMC7532196; doi:10.1038/s41467-020-18744-7)
Supplement: Supplementary file 5 — Supplementary Data 2 [file 41467_2020_18744_MOESM5_ESM.zip › all_TF_pwm_target_sites_bed/PSPPH_3962_pwm_target_site_info_bed6_plus.bed]

chrom	start	end	name	score	strand	p_value	matched_sequence
chromosome	262985	263002	PSPPH_3962_pwm_target_site_1	5.85393	+	8.11E-06	ATGAACTGAACAGTGGAT
chromosome	341563	341580	PSPPH_3962_pwm_target_site_2	12.2472	-	1.04E-06	ATTAAGTAAATCGTTAGT
chromosome	341563	341580	PSPPH_3962_pwm_target_site_3	13.6067	+	6.45E-07	ACTAACGATTTACTTAAT
chromosome	1712355	1712372	PSPPH_3962_pwm_target_site_4	5.73034	+	8.40E-06	ACGACCTGTCCAGTCAAT
chromosome	2033425	2033442	PSPPH_3962_pwm_target_site_5	6.30337	-	7.10E-06	CCGAACGATTCAGGTAGC
chromosome	2080384	2080401	PSPPH_3962_pwm_target_site_6	15.6629	-	3.09E-07	ATGAACTGAACAGTTTGT
chromosome	2121347	2121364	PSPPH_3962_pwm_target_site_7	5.8427	+	8.13E-06	ATTACCTGATCAGTCAGG
chromosome	3252208	3252225	PSPPH_3962_pwm_target_site_8	11.1461	-	1.50E-06	GTTAACTATTCCGTTAAC
chromosome	3252208	3252225	PSPPH_3962_pwm_target_site_9	15.3371	+	3.47E-07	GTTAACGGAATAGTTAAC
chromosome	3311021	3311038	PSPPH_3962_pwm_target_site_10	13.809	-	6.00E-07	GTTAAATAAACAGGTAAT
chromosome	3311021	3311038	PSPPH_3962_pwm_target_site_11	5.41573	+	9.18E-06	ATTACCTGTTTATTTAAC
chromosome	4479338	4479355	PSPPH_3962_pwm_target_site_12	9.70787	-	2.44E-06	ATGCCCTGATTAGTTAAT
chromosome	4607447	4607464	PSPPH_3962_pwm_target_site_13	5.1573	+	9.87E-06	GTGAACTGATCAAGTAAT
chromosome	4711656	4711673	PSPPH_3962_pwm_target_site_14	8.20225	+	3.98E-06	ATGAACTATTCCGTTAAA
chromosome	4711656	4711673	PSPPH_3962_pwm_target_site_15	9.30337	-	2.78E-06	TTTAACGGAATAGTTCAT
chromosome	4807667	4807684	PSPPH_3962_pwm_target_site_16	5.20225	+	9.74E-06	CCGAACTAATCAGTCAAC
chromosome	5074807	5074824	PSPPH_3962_pwm_target_site_17	8.1573	-	4.04E-06	ATGGACTGTCCAGTTAAC
large_plasmid	15361	15378	PSPPH_3962_pwm_target_site_18	5.95506	+	7.88E-06	ACTAAAGGTATACTTAAT
