# Supplementary material for: A compendium of DNA-binding specificities of transcription factors in Pseudomonas syringae
Source: Nat Commun. 2020 Oct 2;11:4947. doi: 10.1038/s41467-020-18744-7 (PMC7532196; doi:10.1038/s41467-020-18744-7)
Supplement: Supplementary file 5 — Supplementary Data 2 [file 41467_2020_18744_MOESM5_ESM.zip › all_TF_pwm_target_sites_bed/PSPPH_3990_pwm_target_site_info_bed6_plus.bed]

chrom	start	end	name	score	strand	p_value	matched_sequence
chromosome	15188	15206	PSPPH_3990_pwm_target_site_1	11.764	-	3.67E-06	GGAAATGCAGGGCATTGCC
chromosome	15188	15206	PSPPH_3990_pwm_target_site_2	11.764	+	3.67E-06	GGCAATGCCCTGCATTTCC
chromosome	58134	58152	PSPPH_3990_pwm_target_site_3	11.4494	-	4.12E-06	AGCAATGGCGCGCATTGCC
chromosome	58134	58152	PSPPH_3990_pwm_target_site_4	11.4494	+	4.12E-06	GGCAATGCGCGCCATTGCT
chromosome	296910	296928	PSPPH_3990_pwm_target_site_5	12.7865	+	2.48E-06	GACAATTTCGCGCATTTCC
chromosome	296910	296928	PSPPH_3990_pwm_target_site_6	12.7865	-	2.48E-06	GGAAATGCGCGAAATTGTC
chromosome	544887	544905	PSPPH_3990_pwm_target_site_7	10.4157	-	5.99E-06	GACAATATCGCCGATTTCC
chromosome	544887	544905	PSPPH_3990_pwm_target_site_8	10.4157	+	5.99E-06	GGAAATCGGCGATATTGTC
chromosome	641184	641202	PSPPH_3990_pwm_target_site_9	9.92135	+	7.16E-06	GACAAGGTCGAGCATCGTC
chromosome	641184	641202	PSPPH_3990_pwm_target_site_10	9.92135	-	7.16E-06	GACGATGCTCGACCTTGTC
chromosome	705577	705595	PSPPH_3990_pwm_target_site_11	9.16854	-	9.33E-06	CACAATGTATTTCATTGTA
chromosome	705577	705595	PSPPH_3990_pwm_target_site_12	9.16854	+	9.33E-06	TACAATGAAATACATTGTG
chromosome	861395	861413	PSPPH_3990_pwm_target_site_13	16.7978	-	4.71E-07	AACAATGTCACTTATTGTC
chromosome	861395	861413	PSPPH_3990_pwm_target_site_14	16.7978	+	4.71E-07	GACAATAAGTGACATTGTT
chromosome	1133695	1133713	PSPPH_3990_pwm_target_site_15	10.2135	-	6.45E-06	GACAATCACCGGCAATGTA
chromosome	1133695	1133713	PSPPH_3990_pwm_target_site_16	10.2135	+	6.45E-06	TACATTGCCGGTGATTGTC
chromosome	1196617	1196635	PSPPH_3990_pwm_target_site_17	9.88764	-	7.24E-06	GAAGATGCTGGACATTGTC
chromosome	1196617	1196635	PSPPH_3990_pwm_target_site_18	9.88764	+	7.24E-06	GACAATGTCCAGCATCTTC
chromosome	1389105	1389123	PSPPH_3990_pwm_target_site_19	11.9101	-	3.47E-06	GACAATCATCGACAGTGCC
chromosome	1389105	1389123	PSPPH_3990_pwm_target_site_20	11.9101	+	3.47E-06	GGCACTGTCGATGATTGTC
chromosome	1397819	1397837	PSPPH_3990_pwm_target_site_21	10	+	6.96E-06	GCCAATGAGCTCCATTGCC
chromosome	1397819	1397837	PSPPH_3990_pwm_target_site_22	10	-	6.96E-06	GGCAATGGAGCTCATTGGC
chromosome	1414679	1414697	PSPPH_3990_pwm_target_site_23	11.8202	+	3.59E-06	AGCAATATCGAAAATTGTC
chromosome	1414679	1414697	PSPPH_3990_pwm_target_site_24	11.8202	-	3.59E-06	GACAATTTTCGATATTGCT
chromosome	1422465	1422483	PSPPH_3990_pwm_target_site_25	9.50562	+	8.30E-06	AACAATGTCAAATATTGCA
chromosome	1422465	1422483	PSPPH_3990_pwm_target_site_26	9.50562	-	8.30E-06	TGCAATATTTGACATTGTT
chromosome	1542301	1542319	PSPPH_3990_pwm_target_site_27	10.1236	+	6.66E-06	GACAATCTGGTTGATCGCC
chromosome	1542301	1542319	PSPPH_3990_pwm_target_site_28	10.1236	-	6.66E-06	GGCGATCAACCAGATTGTC
chromosome	1717764	1717782	PSPPH_3990_pwm_target_site_29	14.6067	+	1.20E-06	GACAATGTTGGGCATTACC
chromosome	1717764	1717782	PSPPH_3990_pwm_target_site_30	14.6067	-	1.20E-06	GGTAATGCCCAACATTGTC
chromosome	1797752	1797770	PSPPH_3990_pwm_target_site_31	12.0449	+	3.30E-06	GACAATCTGCTCGATTTCC
chromosome	1797752	1797770	PSPPH_3990_pwm_target_site_32	12.0449	-	3.30E-06	GGAAATCGAGCAGATTGTC
chromosome	1821763	1821781	PSPPH_3990_pwm_target_site_33	11.1573	-	4.58E-06	GACTATCGGGCAGATTGCC
chromosome	1821763	1821781	PSPPH_3990_pwm_target_site_34	11.1573	+	4.58E-06	GGCAATCTGCCCGATAGTC
chromosome	1822237	1822255	PSPPH_3990_pwm_target_site_35	9.34831	+	8.77E-06	GACAATCGCCATCATCGCC
chromosome	1822237	1822255	PSPPH_3990_pwm_target_site_36	9.34831	-	8.77E-06	GGCGATGATGGCGATTGTC
chromosome	1923337	1923355	PSPPH_3990_pwm_target_site_37	16.4382	-	5.52E-07	GACAATTCCCAGAATTGCC
chromosome	1923337	1923355	PSPPH_3990_pwm_target_site_38	16.4382	+	5.52E-07	GGCAATTCTGGGAATTGTC
chromosome	2074236	2074254	PSPPH_3990_pwm_target_site_39	9.4382	+	8.49E-06	GATAATCGCCGCCATTGCC
chromosome	2074236	2074254	PSPPH_3990_pwm_target_site_40	9.4382	-	8.49E-06	GGCAATGGCGGCGATTATC
chromosome	2276343	2276361	PSPPH_3990_pwm_target_site_41	12.5843	-	2.68E-06	GACAATGCCCCGCATCGCC
chromosome	2276343	2276361	PSPPH_3990_pwm_target_site_42	12.5843	+	2.68E-06	GGCGATGCGGGGCATTGTC
chromosome	2582067	2582085	PSPPH_3990_pwm_target_site_43	12.5056	-	2.76E-06	GTCAATCGTTCAGATTGAC
chromosome	2582067	2582085	PSPPH_3990_pwm_target_site_44	12.5056	+	2.76E-06	GTCAATCTGAACGATTGAC
chromosome	2662514	2662532	PSPPH_3990_pwm_target_site_45	9.02247	+	9.82E-06	GACGATGCGACCCATTGCC
chromosome	2662514	2662532	PSPPH_3990_pwm_target_site_46	9.02247	-	9.82E-06	GGCAATGGGTCGCATCGTC
chromosome	2729537	2729555	PSPPH_3990_pwm_target_site_47	9.14607	-	9.41E-06	GGAAATTCTCGGCATTGCC
chromosome	2729537	2729555	PSPPH_3990_pwm_target_site_48	9.14607	+	9.41E-06	GGCAATGCCGAGAATTTCC
chromosome	2819205	2819223	PSPPH_3990_pwm_target_site_49	9.51685	-	8.27E-06	AGCAATCATGTCCATTGCC
chromosome	2819205	2819223	PSPPH_3990_pwm_target_site_50	9.51685	+	8.27E-06	GGCAATGGACATGATTGCT
chromosome	2925208	2925226	PSPPH_3990_pwm_target_site_51	14.0112	+	1.53E-06	GGCAATGTGCTGTATTGAC
chromosome	2925208	2925226	PSPPH_3990_pwm_target_site_52	14.0112	-	1.53E-06	GTCAATACAGCACATTGCC
chromosome	2994014	2994032	PSPPH_3990_pwm_target_site_53	9.1573	-	9.37E-06	GAAAATCAGGCACATTATC
chromosome	2994014	2994032	PSPPH_3990_pwm_target_site_54	9.1573	+	9.37E-06	GATAATGTGCCTGATTTTC
chromosome	3076299	3076317	PSPPH_3990_pwm_target_site_55	13.7079	-	1.73E-06	GACAATGCGCGCCAATGTC
chromosome	3076299	3076317	PSPPH_3990_pwm_target_site_56	13.7079	+	1.73E-06	GACATTGGCGCGCATTGTC
chromosome	3147449	3147467	PSPPH_3990_pwm_target_site_57	9.32584	-	8.83E-06	GACGATCTGCGGTATTGCC
chromosome	3147449	3147467	PSPPH_3990_pwm_target_site_58	9.32584	+	8.83E-06	GGCAATACCGCAGATCGTC
chromosome	3546914	3546932	PSPPH_3990_pwm_target_site_59	14.8202	-	1.10E-06	GACAATGATGATCAGTGTC
chromosome	3546914	3546932	PSPPH_3990_pwm_target_site_60	14.8202	+	1.10E-06	GACACTGATCATCATTGTC
chromosome	3675657	3675675	PSPPH_3990_pwm_target_site_61	9.47191	+	8.40E-06	ATCAATGCCGGGCATTTTC
chromosome	3675657	3675675	PSPPH_3990_pwm_target_site_62	9.47191	-	8.40E-06	GAAAATGCCCGGCATTGAT
chromosome	3758641	3758659	PSPPH_3990_pwm_target_site_63	9.96629	+	7.05E-06	GAAAATGCTCGGTCTTGTC
chromosome	3758641	3758659	PSPPH_3990_pwm_target_site_64	9.96629	-	7.05E-06	GACAAGACCGAGCATTTTC
chromosome	3784003	3784021	PSPPH_3990_pwm_target_site_65	10.9551	+	4.94E-06	CGCAATGAACTGCATTGTC
chromosome	3784003	3784021	PSPPH_3990_pwm_target_site_66	10.9551	-	4.94E-06	GACAATGCAGTTCATTGCG
chromosome	4036252	4036270	PSPPH_3990_pwm_target_site_67	9.68539	-	7.78E-06	GGCAATCGACCTCATTGCA
chromosome	4036252	4036270	PSPPH_3990_pwm_target_site_68	9.68539	+	7.78E-06	TGCAATGAGGTCGATTGCC
chromosome	4194103	4194121	PSPPH_3990_pwm_target_site_69	9.58427	-	8.07E-06	GACAATCAACGTTTTTGCC
chromosome	4194103	4194121	PSPPH_3990_pwm_target_site_70	9.58427	+	8.07E-06	GGCAAAAACGTTGATTGTC
chromosome	4236958	4236976	PSPPH_3990_pwm_target_site_71	8.98876	+	9.95E-06	GAAAATGTTGGTAATTTTC
chromosome	4236958	4236976	PSPPH_3990_pwm_target_site_72	8.98876	-	9.95E-06	GAAAATTACCAACATTTTC
chromosome	4452439	4452457	PSPPH_3990_pwm_target_site_73	16.5618	-	5.23E-07	GGCAATCAACCGGATTGCC
chromosome	4452439	4452457	PSPPH_3990_pwm_target_site_74	16.5618	+	5.23E-07	GGCAATCCGGTTGATTGCC
chromosome	4581437	4581455	PSPPH_3990_pwm_target_site_75	10.1236	-	6.66E-06	GACAATCAGGGAAATAGCC
chromosome	4581437	4581455	PSPPH_3990_pwm_target_site_76	10.1236	+	6.66E-06	GGCTATTTCCCTGATTGTC
chromosome	4782020	4782038	PSPPH_3990_pwm_target_site_77	14.3483	+	1.33E-06	GACAATGATCGACGTTGCC
chromosome	4782020	4782038	PSPPH_3990_pwm_target_site_78	14.3483	-	1.33E-06	GGCAACGTCGATCATTGTC
chromosome	4830810	4830828	PSPPH_3990_pwm_target_site_79	14.3483	+	1.33E-06	GGCAATGAACAGAATTGCC
chromosome	4830810	4830828	PSPPH_3990_pwm_target_site_80	14.3483	-	1.33E-06	GGCAATTCTGTTCATTGCC
chromosome	4973190	4973208	PSPPH_3990_pwm_target_site_81	10.9326	+	4.98E-06	GACAATCTGCGGCATCGAC
chromosome	4973190	4973208	PSPPH_3990_pwm_target_site_82	10.9326	-	4.98E-06	GTCGATGCCGCAGATTGTC
chromosome	5309553	5309571	PSPPH_3990_pwm_target_site_83	9.93258	+	7.13E-06	GACAAAGAAACCGATTGCC
chromosome	5309553	5309571	PSPPH_3990_pwm_target_site_84	9.93258	-	7.13E-06	GGCAATCGGTTTCTTTGTC
chromosome	5313335	5313353	PSPPH_3990_pwm_target_site_85	18.5056	+	2.09E-07	GACAAGCACCGGGATTGTC
chromosome	5313335	5313353	PSPPH_3990_pwm_target_site_86	18.5056	-	2.09E-07	GACAATCCCGGTGCTTGTC
chromosome	5493308	5493326	PSPPH_3990_pwm_target_site_87	12.2584	+	3.04E-06	GACAAACCTACAGATTGAC
chromosome	5493308	5493326	PSPPH_3990_pwm_target_site_88	12.2584	-	3.04E-06	GTCAATCTGTAGGTTTGTC
chromosome	5609033	5609051	PSPPH_3990_pwm_target_site_89	11.573	+	3.94E-06	GGAAATGCGCCAGATTGCC
chromosome	5609033	5609051	PSPPH_3990_pwm_target_site_90	11.573	-	3.94E-06	GGCAATCTGGCGCATTTCC
chromosome	5830487	5830505	PSPPH_3990_pwm_target_site_91	10.8427	+	5.14E-06	GGCAAGCCGCTGCATTGCC
chromosome	5830487	5830505	PSPPH_3990_pwm_target_site_92	10.8427	-	5.14E-06	GGCAATGCAGCGGCTTGCC
chromosome	5918726	5918744	PSPPH_3990_pwm_target_site_93	13.6067	-	1.79E-06	GACAATCCCGGCGATGGTC
chromosome	5918726	5918744	PSPPH_3990_pwm_target_site_94	13.6067	+	1.79E-06	GACCATCGCCGGGATTGTC
large_plasmid	55603	55621	PSPPH_3990_pwm_target_site_95	9.93258	+	7.13E-06	AGCAATTAACGCGATTGTC
large_plasmid	55603	55621	PSPPH_3990_pwm_target_site_96	9.93258	-	7.13E-06	GACAATCGCGTTAATTGCT
large_plasmid	111374	111392	PSPPH_3990_pwm_target_site_97	10.5169	+	5.78E-06	GGCAATCGACCGCATTGCA
large_plasmid	111374	111392	PSPPH_3990_pwm_target_site_98	10.5169	-	5.78E-06	TGCAATGCGGTCGATTGCC
