# Supplementary material for: A compendium of DNA-binding specificities of transcription factors in Pseudomonas syringae
Source: Nat Commun. 2020 Oct 2;11:4947. doi: 10.1038/s41467-020-18744-7 (PMC7532196; doi:10.1038/s41467-020-18744-7)
Supplement: Supplementary file 5 — Supplementary Data 2 [file 41467_2020_18744_MOESM5_ESM.zip › all_TF_pwm_target_sites_bed/PSPPH_4020_pwm_target_site_info_bed6_plus.bed]

chrom	start	end	name	score	strand	p_value	matched_sequence
chromosome	73018	73030	PSPPH_4020_pwm_target_site_1	14.2959	+	7.38E-06	CGTACGGCTTCCG
chromosome	80951	80963	PSPPH_4020_pwm_target_site_2	14.2143	-	7.86E-06	CGTCCACTGTCCG
chromosome	92477	92489	PSPPH_4020_pwm_target_site_3	14.4592	-	6.77E-06	GGTACATAGTCCG
chromosome	146291	146303	PSPPH_4020_pwm_target_site_4	14.2245	+	7.81E-06	CGTACCTTGCCCG
chromosome	167633	167645	PSPPH_4020_pwm_target_site_5	14.7449	+	5.39E-06	CGTGCAGAGTCCG
chromosome	206879	206891	PSPPH_4020_pwm_target_site_6	13.9898	-	9.00E-06	CGTGCCAGGTCCG
chromosome	215451	215463	PSPPH_4020_pwm_target_site_7	14.0714	+	8.63E-06	CGCACGCGGTCCG
chromosome	221618	221630	PSPPH_4020_pwm_target_site_8	16.5408	-	8.16E-07	CGTACGGTGTCCA
chromosome	253176	253188	PSPPH_4020_pwm_target_site_9	14.7551	+	5.36E-06	CGTTCGGCGTCCG
chromosome	290074	290086	PSPPH_4020_pwm_target_site_10	14.4082	+	6.93E-06	CGTCCAGCGTCCG
chromosome	339534	339546	PSPPH_4020_pwm_target_site_11	15.0102	+	4.36E-06	CGTACGGCCTCCG
chromosome	398642	398654	PSPPH_4020_pwm_target_site_12	16.4184	-	8.93E-07	CGTACAAGGTGCG
chromosome	455928	455940	PSPPH_4020_pwm_target_site_13	13.9184	-	9.30E-06	CGTGCGGCGTCCG
chromosome	600817	600829	PSPPH_4020_pwm_target_site_14	15.1327	-	3.77E-06	CGTGCATGGTCCG
chromosome	615490	615502	PSPPH_4020_pwm_target_site_15	18.3163	+	4.54E-07	CGTACCAAGTCCG
chromosome	622924	622936	PSPPH_4020_pwm_target_site_16	16.2449	+	1.08E-06	CGTTCGGTGTCCG
chromosome	690667	690679	PSPPH_4020_pwm_target_site_17	13.8061	+	9.97E-06	CGTACCGATTCCG
chromosome	779282	779294	PSPPH_4020_pwm_target_site_18	13.8061	-	9.97E-06	CGTACCGCGTCCA
chromosome	795345	795357	PSPPH_4020_pwm_target_site_19	16.4388	+	8.82E-07	CGTTCAGGGTCCG
chromosome	800941	800953	PSPPH_4020_pwm_target_site_20	15.102	+	3.95E-06	CGTACAGCGTGCG
chromosome	856679	856691	PSPPH_4020_pwm_target_site_21	14.8061	-	5.19E-06	CGTACAACGTGCG
chromosome	869535	869547	PSPPH_4020_pwm_target_site_22	14.8265	-	5.09E-06	CGTTCCAGGTCCG
chromosome	869764	869776	PSPPH_4020_pwm_target_site_23	14.0918	+	8.50E-06	CGTACGTCGTTCG
chromosome	890260	890272	PSPPH_4020_pwm_target_site_24	16.9286	+	6.29E-07	CGTACCCAGTCCG
chromosome	936353	936365	PSPPH_4020_pwm_target_site_25	15.7449	-	1.96E-06	CGGACATTGTCCG
chromosome	936353	936365	PSPPH_4020_pwm_target_site_26	15.9184	+	1.51E-06	CGGACAATGTCCG
chromosome	1003501	1003513	PSPPH_4020_pwm_target_site_27	13.9898	+	9.00E-06	CGTGCAGCGTCCG
chromosome	1044922	1044934	PSPPH_4020_pwm_target_site_28	14.0714	+	8.63E-06	CGTACCGAGTTCG
chromosome	1220610	1220622	PSPPH_4020_pwm_target_site_29	14.2143	-	7.86E-06	CGTATCATGTCCG
chromosome	1276017	1276029	PSPPH_4020_pwm_target_site_30	14.7551	-	5.36E-06	CGTACTGGGGCCG
chromosome	1279826	1279838	PSPPH_4020_pwm_target_site_31	14.4286	-	6.89E-06	CGTACTGAGCCCG
chromosome	1316695	1316707	PSPPH_4020_pwm_target_site_32	15.5102	+	2.54E-06	CGTACGAAGTCCA
chromosome	1316977	1316989	PSPPH_4020_pwm_target_site_33	15.4898	+	2.60E-06	CGTACGAAGTGCG
chromosome	1328505	1328517	PSPPH_4020_pwm_target_site_34	17.4898	+	5.63E-07	CGTACACCGTCCG
chromosome	1444072	1444084	PSPPH_4020_pwm_target_site_35	16.1429	-	1.23E-06	CGTTCAAGGTCCG
chromosome	1459793	1459805	PSPPH_4020_pwm_target_site_36	14.4286	+	6.89E-06	CGCACGTAGTCCG
chromosome	1473810	1473822	PSPPH_4020_pwm_target_site_37	13.9592	+	9.15E-06	CGTACCGAGCCCG
chromosome	1489915	1489927	PSPPH_4020_pwm_target_site_38	14.0204	-	8.82E-06	CGCACACTGTCCG
chromosome	1501584	1501596	PSPPH_4020_pwm_target_site_39	14.1837	+	8.02E-06	CGTACCGCATCCG
chromosome	1581892	1581904	PSPPH_4020_pwm_target_site_40	14.1122	-	8.39E-06	CGTACCCGATCCG
chromosome	1714476	1714488	PSPPH_4020_pwm_target_site_41	13.9592	-	9.15E-06	CGTACCGAGCCCG
chromosome	1734746	1734758	PSPPH_4020_pwm_target_site_42	15.2755	+	3.40E-06	CGTACAGAGCCCG
chromosome	1741371	1741383	PSPPH_4020_pwm_target_site_43	13.9184	+	9.30E-06	CGCACCTTGTCCG
chromosome	1782305	1782317	PSPPH_4020_pwm_target_site_44	18.3163	-	4.54E-07	CGTACCAAGTCCG
chromosome	1906105	1906117	PSPPH_4020_pwm_target_site_45	15.2755	-	3.40E-06	CGTACCGTGTGCG
chromosome	1933417	1933429	PSPPH_4020_pwm_target_site_46	14.4286	-	6.89E-06	CGGACAACGTCCG
chromosome	1933417	1933429	PSPPH_4020_pwm_target_site_47	15.6735	+	2.11E-06	CGGACGTTGTCCG
chromosome	1937315	1937327	PSPPH_4020_pwm_target_site_48	14.5204	-	6.48E-06	CGTACCAGGCCCG
chromosome	2012098	2012110	PSPPH_4020_pwm_target_site_49	14.2755	-	7.53E-06	CGTACTGCGTCCA
chromosome	2015324	2015336	PSPPH_4020_pwm_target_site_50	15.1122	+	3.91E-06	CGGACGAAGTCCG
chromosome	2098862	2098874	PSPPH_4020_pwm_target_site_51	15.4796	+	2.66E-06	CGTATATGGTCCG
chromosome	2107490	2107502	PSPPH_4020_pwm_target_site_52	15.4796	+	2.66E-06	CGTCCGTGGTCCG
chromosome	2141281	2141293	PSPPH_4020_pwm_target_site_53	14.0714	+	8.63E-06	CGTACCTTTTCCG
chromosome	2152374	2152386	PSPPH_4020_pwm_target_site_54	15.3163	+	3.21E-06	GGTACATGGTCCG
chromosome	2213551	2213563	PSPPH_4020_pwm_target_site_55	14.0918	-	8.50E-06	CGCACCATGTCCG
chromosome	2338177	2338189	PSPPH_4020_pwm_target_site_56	14.2857	+	7.46E-06	CGTACCGGGGCCG
chromosome	2441391	2441403	PSPPH_4020_pwm_target_site_57	15.3776	-	3.01E-06	CGTACCGGCTCCG
chromosome	2460542	2460554	PSPPH_4020_pwm_target_site_58	14.0306	+	8.78E-06	CGTACAGGGTCAG
chromosome	2476660	2476672	PSPPH_4020_pwm_target_site_59	14.3878	+	7.05E-06	CGTACCTGGTCCT
chromosome	2497116	2497128	PSPPH_4020_pwm_target_site_60	14.4184	-	6.90E-06	CGTACGCGGTCCT
chromosome	2537625	2537637	PSPPH_4020_pwm_target_site_61	15.7245	+	1.98E-06	CGTCCAAGGTCCG
chromosome	2585221	2585233	PSPPH_4020_pwm_target_site_62	14.0306	-	8.78E-06	AGTACGGCGTCCG
chromosome	2595177	2595189	PSPPH_4020_pwm_target_site_63	13.9694	+	9.09E-06	CGTTCCAAGTCCG
chromosome	2689134	2689146	PSPPH_4020_pwm_target_site_64	20.5918	-	3.45E-08	CGTACGGTGTCCG
chromosome	2700564	2700576	PSPPH_4020_pwm_target_site_65	16.4388	-	8.82E-07	CGTTCAGGGTCCG
chromosome	2718721	2718733	PSPPH_4020_pwm_target_site_66	14.8265	+	5.09E-06	CGTACCTTGTCCA
chromosome	2754327	2754339	PSPPH_4020_pwm_target_site_67	13.9796	+	9.07E-06	CGTTCTGCGTCCG
chromosome	2789949	2789961	PSPPH_4020_pwm_target_site_68	13.949	-	9.18E-06	TGTACGAGGTCCG
chromosome	2953338	2953350	PSPPH_4020_pwm_target_site_69	14.2551	+	7.66E-06	CGTACTGCGTGCG
chromosome	2997362	2997374	PSPPH_4020_pwm_target_site_70	14.1837	-	8.02E-06	CGTACTCGGTGCG
chromosome	3025106	3025118	PSPPH_4020_pwm_target_site_71	14	+	8.93E-06	CGTACCGGGACCG
chromosome	3063359	3063371	PSPPH_4020_pwm_target_site_72	15.1224	-	3.86E-06	CGTACCAGGTCCA
chromosome	3142631	3142643	PSPPH_4020_pwm_target_site_73	14.7857	+	5.25E-06	CGTACAACCTCCG
chromosome	3159360	3159372	PSPPH_4020_pwm_target_site_74	15.5408	-	2.44E-06	CGTACATTGCCCG
chromosome	3162744	3162756	PSPPH_4020_pwm_target_site_75	15.8469	+	1.69E-06	CGTTCATTGTCCG
chromosome	3238560	3238572	PSPPH_4020_pwm_target_site_76	14.0714	+	8.63E-06	CGTACCTTTTCCG
chromosome	3295078	3295090	PSPPH_4020_pwm_target_site_77	14.6224	+	6.01E-06	CGTCCGTAGTCCG
chromosome	3345096	3345108	PSPPH_4020_pwm_target_site_78	14.8265	-	5.09E-06	CGTTCCAGGTCCG
chromosome	3403932	3403944	PSPPH_4020_pwm_target_site_79	15.5612	+	2.39E-06	CGTACAAAGTGCG
chromosome	3452450	3452462	PSPPH_4020_pwm_target_site_80	15.0306	-	4.19E-06	CGTACGGCGTGCG
chromosome	3454685	3454697	PSPPH_4020_pwm_target_site_81	15.5918	-	2.29E-06	GGTACGGTGTCCG
chromosome	3493326	3493338	PSPPH_4020_pwm_target_site_82	13.9898	-	9.00E-06	CGTGCCAGGTCCG
chromosome	3559675	3559687	PSPPH_4020_pwm_target_site_83	13.9184	+	9.30E-06	CGTACGGCGGCCG
chromosome	3606287	3606299	PSPPH_4020_pwm_target_site_84	14.5204	+	6.48E-06	CGTACTTACTCCG
chromosome	3629228	3629240	PSPPH_4020_pwm_target_site_85	14.1429	-	8.27E-06	CGTCCGCTGTCCG
chromosome	3667459	3667471	PSPPH_4020_pwm_target_site_86	15.1224	+	3.86E-06	CGTACAGCGTCCA
chromosome	3721234	3721246	PSPPH_4020_pwm_target_site_87	15.0102	-	4.36E-06	CGTACTGTTTCCG
chromosome	3737636	3737648	PSPPH_4020_pwm_target_site_88	14.1633	+	8.20E-06	CGTGCCGTGTCCG
chromosome	3758580	3758592	PSPPH_4020_pwm_target_site_89	15.5306	-	2.48E-06	CGCACAAGGTCCG
chromosome	3760125	3760137	PSPPH_4020_pwm_target_site_90	13.9082	-	9.39E-06	GGTACGCTGTCCG
chromosome	3789523	3789535	PSPPH_4020_pwm_target_site_91	17.8571	-	5.30E-07	CGTACTTCGTCCG
chromosome	3832896	3832908	PSPPH_4020_pwm_target_site_92	14.2857	+	7.46E-06	CGTGCCGGGTCCG
chromosome	3853489	3853501	PSPPH_4020_pwm_target_site_93	14.1837	-	8.02E-06	CGTACTTCATCCG
chromosome	3986259	3986271	PSPPH_4020_pwm_target_site_94	14.1837	-	8.02E-06	CGTACTTCATCCG
chromosome	4040867	4040879	PSPPH_4020_pwm_target_site_95	14.0714	+	8.63E-06	CGTACCTTTTCCG
chromosome	4101139	4101151	PSPPH_4020_pwm_target_site_96	17.4898	-	5.63E-07	CGTACACCGTCCG
chromosome	4136841	4136853	PSPPH_4020_pwm_target_site_97	14.6327	+	5.98E-06	GGTACAAAGTCCG
chromosome	4251863	4251875	PSPPH_4020_pwm_target_site_98	14.8265	-	5.09E-06	CGTTCAGCGTCCG
chromosome	4288328	4288340	PSPPH_4020_pwm_target_site_99	13.9388	-	9.22E-06	CGTACCAGGTACG
chromosome	4290347	4290359	PSPPH_4020_pwm_target_site_100	14.0714	-	8.63E-06	CGTACCTTTTCCG
chromosome	4404339	4404351	PSPPH_4020_pwm_target_site_101	15.2347	-	3.50E-06	CGTACGAGGGCCG
chromosome	4466238	4466250	PSPPH_4020_pwm_target_site_102	13.9184	+	9.30E-06	CGCACCTTGTCCG
chromosome	4474878	4474890	PSPPH_4020_pwm_target_site_103	14.8878	+	4.83E-06	CGTACACTCTCCG
chromosome	4494662	4494674	PSPPH_4020_pwm_target_site_104	15.3776	+	3.01E-06	CGTACTTGCTCCG
chromosome	4538927	4538939	PSPPH_4020_pwm_target_site_105	16.051	+	1.34E-06	CGTACGGTGTTCG
chromosome	4565647	4565659	PSPPH_4020_pwm_target_site_106	14.8265	-	5.09E-06	CGTACGATGACCG
chromosome	4570712	4570724	PSPPH_4020_pwm_target_site_107	14.8265	-	5.09E-06	CGTTCAGCGTCCG
chromosome	4597718	4597730	PSPPH_4020_pwm_target_site_108	15.7755	+	1.87E-06	CGTACATGGTTCG
chromosome	4689433	4689445	PSPPH_4020_pwm_target_site_109	14.2041	+	7.92E-06	CGTACTGGGTCGG
chromosome	4772685	4772697	PSPPH_4020_pwm_target_site_110	13.8163	-	9.88E-06	CGTACACCATCCG
chromosome	4802938	4802950	PSPPH_4020_pwm_target_site_111	14.5816	-	6.14E-06	CGTACATGGTCGG
chromosome	4848885	4848897	PSPPH_4020_pwm_target_site_112	17.8571	+	5.30E-07	CGTACCGCGTCCG
chromosome	4960721	4960733	PSPPH_4020_pwm_target_site_113	14.2347	+	7.76E-06	CGTACTTGGTACG
chromosome	5106758	5106770	PSPPH_4020_pwm_target_site_114	14.8265	-	5.09E-06	CGTACCTTGTCCA
chromosome	5114204	5114216	PSPPH_4020_pwm_target_site_115	14.102	-	8.44E-06	GGTACGGCGTCCG
chromosome	5233800	5233812	PSPPH_4020_pwm_target_site_116	14.2041	-	7.92E-06	CGTACTGGGTCGG
chromosome	5271930	5271942	PSPPH_4020_pwm_target_site_117	14.7551	-	5.36E-06	CGTTCGGCGTCCG
chromosome	5315038	5315050	PSPPH_4020_pwm_target_site_118	14.1429	-	8.27E-06	CGCACGGCGTCCG
chromosome	5410488	5410500	PSPPH_4020_pwm_target_site_119	14.1633	-	8.20E-06	CGTACCGTGGCCG
chromosome	5445417	5445429	PSPPH_4020_pwm_target_site_120	15.0816	-	4.02E-06	CGTACCAGCTCCG
chromosome	5481996	5482008	PSPPH_4020_pwm_target_site_121	14.0816	+	8.55E-06	CGTACGCACTCCG
chromosome	5484410	5484422	PSPPH_4020_pwm_target_site_122	14.0918	-	8.50E-06	CGTACGAAGACCG
chromosome	5522214	5522226	PSPPH_4020_pwm_target_site_123	14.3367	-	7.27E-06	CGTCCGGCGTCCG
chromosome	5535005	5535017	PSPPH_4020_pwm_target_site_124	15.1224	-	3.86E-06	CGTACGGTGACCG
chromosome	5626929	5626941	PSPPH_4020_pwm_target_site_125	15.7959	-	1.80E-06	CGTACCGGATCCG
chromosome	5662098	5662110	PSPPH_4020_pwm_target_site_126	15.5	+	2.56E-06	CGTACAGCATCCG
chromosome	5681308	5681320	PSPPH_4020_pwm_target_site_127	13.9082	-	9.39E-06	CTTACAAGGTCCG
chromosome	5794954	5794966	PSPPH_4020_pwm_target_site_128	14.7449	-	5.39E-06	CGTACAGAGGCCG
chromosome	5877237	5877249	PSPPH_4020_pwm_target_site_129	14.3776	+	7.07E-06	CGTACGCGGCCCG
large_plasmid	97964	97976	PSPPH_4020_pwm_target_site_130	14.0714	+	8.63E-06	CGTACCTTTTCCG
large_plasmid	105158	105170	PSPPH_4020_pwm_target_site_131	14.6224	+	6.01E-06	CGTACGGAGTACG
large_plasmid	120219	120231	PSPPH_4020_pwm_target_site_132	18.3163	-	4.54E-07	CGTACCAAGTCCG
small_plasmid	6900	6912	PSPPH_4020_pwm_target_site_133	15.9694	-	1.44E-06	CGTACTAGATCCG
small_plasmid	29652	29664	PSPPH_4020_pwm_target_site_134	15.8469	+	1.69E-06	CGTACTGGCTCCG
