# Supplementary material for: A compendium of DNA-binding specificities of transcription factors in Pseudomonas syringae
Source: Nat Commun. 2020 Oct 2;11:4947. doi: 10.1038/s41467-020-18744-7 (PMC7532196; doi:10.1038/s41467-020-18744-7)
Supplement: Supplementary file 5 — Supplementary Data 2 [file 41467_2020_18744_MOESM5_ESM.zip › all_TF_pwm_target_sites_bed/PSPPH_4062_pwm1_target_site_info_bed6_plus.bed]

chrom	start	end	name	score	strand	p_value	matched_sequence
chromosome	37330	37346	PSPPH_4062_pwm1_target_site_1	16.4068	+	1.12E-06	GATAAGCACCGCTTATG
chromosome	37330	37346	PSPPH_4062_pwm1_target_site_2	17.7458	-	2.45E-07	CATAAGCGGTGCTTATC
chromosome	306800	306816	PSPPH_4062_pwm1_target_site_3	14.1695	-	7.96E-06	GATCAGCCGGGCTGATG
chromosome	306800	306816	PSPPH_4062_pwm1_target_site_4	15.678	+	2.26E-06	CATCAGCCCGGCTGATC
chromosome	401533	401549	PSPPH_4062_pwm1_target_site_5	14.9153	+	4.41E-06	TATCAGACTGGCTTATG
chromosome	401533	401549	PSPPH_4062_pwm1_target_site_6	16.4237	-	1.11E-06	CATAAGCCAGTCTGATA
chromosome	463311	463327	PSPPH_4062_pwm1_target_site_7	14.8136	-	4.79E-06	AATCAGCCTGGCTGATA
chromosome	1363786	1363802	PSPPH_4062_pwm1_target_site_8	13.9153	+	9.62E-06	TATCAGGCTTCCTGATA
chromosome	1363786	1363802	PSPPH_4062_pwm1_target_site_9	14.2881	-	7.27E-06	TATCAGGAAGCCTGATA
chromosome	1838127	1838143	PSPPH_4062_pwm1_target_site_10	14.4237	+	6.54E-06	CATCAGTCCGTCTTATC
chromosome	2076149	2076165	PSPPH_4062_pwm1_target_site_11	15.3051	+	3.17E-06	TATCAGCTCTGCTTATT
chromosome	2076149	2076165	PSPPH_4062_pwm1_target_site_12	16.8305	-	7.19E-07	AATAAGCAGAGCTGATA
chromosome	2204449	2204465	PSPPH_4062_pwm1_target_site_13	13.8983	-	9.75E-06	GATCAGGCCGCTTTATC
chromosome	2837956	2837972	PSPPH_4062_pwm1_target_site_14	13.8814	-	9.87E-06	GATAAGCGCCCCTTATG
chromosome	2837956	2837972	PSPPH_4062_pwm1_target_site_15	14.6949	+	5.28E-06	CATAAGGGGCGCTTATC
chromosome	2842723	2842739	PSPPH_4062_pwm1_target_site_16	14.1186	-	8.27E-06	AATAAGCTGCGCTTATG
chromosome	2842723	2842739	PSPPH_4062_pwm1_target_site_17	14.6441	+	5.50E-06	CATAAGCGCAGCTTATT
chromosome	3229540	3229556	PSPPH_4062_pwm1_target_site_18	14.2712	-	7.36E-06	AATAAGGCGGGTTAATA
chromosome	3465366	3465382	PSPPH_4062_pwm1_target_site_19	14.2712	-	7.36E-06	GATCAGCACTATTTATA
chromosome	3826884	3826900	PSPPH_4062_pwm1_target_site_20	15.2881	-	3.21E-06	CATCAGGGCTGCTTATA
chromosome	4217706	4217722	PSPPH_4062_pwm1_target_site_21	14.8814	-	4.53E-06	CATCAGTCAGGCTTATA
chromosome	5561319	5561335	PSPPH_4062_pwm1_target_site_22	14.0847	+	8.48E-06	GATAAGCTCGGCTTTTA
chromosome	5561319	5561335	PSPPH_4062_pwm1_target_site_23	14.0847	-	8.48E-06	TAAAAGCCGAGCTTATC
chromosome	5618348	5618364	PSPPH_4062_pwm1_target_site_24	14.2712	+	7.36E-06	GATAAGCCTTCTTGATC
