# Supplementary material for: A compendium of DNA-binding specificities of transcription factors in Pseudomonas syringae
Source: Nat Commun. 2020 Oct 2;11:4947. doi: 10.1038/s41467-020-18744-7 (PMC7532196; doi:10.1038/s41467-020-18744-7)
Supplement: Supplementary file 5 — Supplementary Data 2 [file 41467_2020_18744_MOESM5_ESM.zip › all_TF_pwm_target_sites_bed/PSPPH_4062_pwm2_target_site_info_bed6_plus.bed]

chrom	start	end	name	score	strand	p_value	matched_sequence
chromosome	37331	37345	PSPPH_4062_pwm2_target_site_1	16.4457	+	1.36E-08	ATAAGCACCGCTTAT
chromosome	37331	37345	PSPPH_4062_pwm2_target_site_2	16.3804	-	2.11E-08	ATAAGCGGTGCTTAT
chromosome	202931	202945	PSPPH_4062_pwm2_target_site_3	13.3261	-	9.63E-06	ATCAGGTCTGCTGAT
chromosome	1007224	1007238	PSPPH_4062_pwm2_target_site_4	14.3152	-	3.29E-06	ATAAGTGGCGCTGAT
chromosome	1007224	1007238	PSPPH_4062_pwm2_target_site_5	14.4457	+	2.75E-06	ATCAGCGCCACTTAT
chromosome	2076150	2076164	PSPPH_4062_pwm2_target_site_6	15.0978	-	9.49E-07	ATAAGCAGAGCTGAT
chromosome	2076150	2076164	PSPPH_4062_pwm2_target_site_7	15.2283	+	7.28E-07	ATCAGCTCTGCTTAT
chromosome	2837957	2837971	PSPPH_4062_pwm2_target_site_8	15.837	+	1.45E-07	ATAAGGGGCGCTTAT
chromosome	2837957	2837971	PSPPH_4062_pwm2_target_site_9	15.587	-	2.92E-07	ATAAGCGCCCCTTAT
chromosome	2842724	2842738	PSPPH_4062_pwm2_target_site_10	16.5217	+	3.75E-09	ATAAGCGCAGCTTAT
chromosome	2842724	2842738	PSPPH_4062_pwm2_target_site_11	16.4565	-	1.13E-08	ATAAGCTGCGCTTAT
chromosome	3302017	3302031	PSPPH_4062_pwm2_target_site_12	13.4891	+	8.25E-06	ATCAGGTCATCTAAT
chromosome	3826885	3826899	PSPPH_4062_pwm2_target_site_13	14.163	+	3.97E-06	ATAAGCAGCCCTGAT
chromosome	3826885	3826899	PSPPH_4062_pwm2_target_site_14	14.6087	-	2.18E-06	ATCAGGGCTGCTTAT
chromosome	4531232	4531246	PSPPH_4062_pwm2_target_site_15	13.413	+	8.85E-06	ATCAGCGACGCTGAT
chromosome	4531232	4531246	PSPPH_4062_pwm2_target_site_16	13.4565	-	8.50E-06	ATCAGCGTCGCTGAT
chromosome	4677332	4677346	PSPPH_4062_pwm2_target_site_17	13.8804	-	5.50E-06	ATAAGCCGCGCTGAT
chromosome	4677332	4677346	PSPPH_4062_pwm2_target_site_18	13.8913	+	5.44E-06	ATCAGCGCGGCTTAT
chromosome	5173893	5173907	PSPPH_4062_pwm2_target_site_19	13.4239	-	8.76E-06	ATAAGCTTTTGTTAT
chromosome	5593558	5593572	PSPPH_4062_pwm2_target_site_20	15.1957	+	7.89E-07	ATAAGCAACACTTAT
chromosome	5593558	5593572	PSPPH_4062_pwm2_target_site_21	15.2391	-	7.11E-07	ATAAGTGTTGCTTAT
