# Supplementary material for: A compendium of DNA-binding specificities of transcription factors in Pseudomonas syringae
Source: Nat Commun. 2020 Oct 2;11:4947. doi: 10.1038/s41467-020-18744-7 (PMC7532196; doi:10.1038/s41467-020-18744-7)
Supplement: Supplementary file 5 — Supplementary Data 2 [file 41467_2020_18744_MOESM5_ESM.zip › all_TF_pwm_target_sites_bed/PSPPH_4209_pwm_target_site_info_bed6_plus.bed]

chrom	start	end	name	score	strand	p_value	matched_sequence
chromosome	281440	281457	PSPPH_4209_pwm_target_site_1	3.67241	+	6.88E-06	CACGAATGTGTCGAAATC
chromosome	521479	521496	PSPPH_4209_pwm_target_site_2	7.17241	+	2.70E-06	AAATAATGTGAAGTATTT
chromosome	758666	758683	PSPPH_4209_pwm_target_site_3	5	+	4.85E-06	TGCAATTGTTACTCAGTC
chromosome	914248	914265	PSPPH_4209_pwm_target_site_4	2.91379	-	8.39E-06	CGATTATGAGAAGCATTC
chromosome	1173613	1173630	PSPPH_4209_pwm_target_site_5	5.94828	+	3.76E-06	AGCGAGCGTGACGCGTTT
chromosome	1456470	1456487	PSPPH_4209_pwm_target_site_6	8.37931	-	1.92E-06	TGCGAACGTGAGTTGTTC
chromosome	1754343	1754360	PSPPH_4209_pwm_target_site_7	3.34483	+	7.50E-06	AAAAAACGTGACTCATGC
chromosome	1902827	1902844	PSPPH_4209_pwm_target_site_8	10.7241	+	9.66E-07	TGAAAATGTGACGCATCA
chromosome	1945038	1945055	PSPPH_4209_pwm_target_site_9	2.65517	+	8.96E-06	TGCGAATATGACGTGTTG
chromosome	2146645	2146662	PSPPH_4209_pwm_target_site_10	5.41379	-	4.35E-06	AACGAACGAGACTGGTTC
chromosome	2317418	2317435	PSPPH_4209_pwm_target_site_11	6.94828	+	2.87E-06	AGCGAAAGTGACGCGTTT
chromosome	2881754	2881771	PSPPH_4209_pwm_target_site_12	6.10345	+	3.61E-06	CACGATCCTGACGCAATC
chromosome	3123461	3123478	PSPPH_4209_pwm_target_site_13	3.43103	-	7.33E-06	AGCGAATTTGACGAATTC
chromosome	3134785	3134802	PSPPH_4209_pwm_target_site_14	3.06897	+	8.06E-06	CGCGAGCATGACGCGTTC
chromosome	3137336	3137353	PSPPH_4209_pwm_target_site_15	2.25862	-	9.91E-06	CGATAACGTGACGTGCTC
chromosome	3719400	3719417	PSPPH_4209_pwm_target_site_16	2.53448	+	9.23E-06	CAGGAATCAGACGCGTTC
chromosome	3720569	3720586	PSPPH_4209_pwm_target_site_17	8.7931	-	1.71E-06	AACGAATGAGCCTTAATC
chromosome	3730674	3730691	PSPPH_4209_pwm_target_site_18	2.37931	+	9.61E-06	CACTATTGTGACGCCATT
chromosome	3809729	3809746	PSPPH_4209_pwm_target_site_19	7.51724	+	2.45E-06	CAAGAATGAGTATCATTA
chromosome	3880788	3880805	PSPPH_4209_pwm_target_site_20	13.2931	+	4.35E-07	TGCGAAGGTGACTCAGTC
chromosome	4388112	4388129	PSPPH_4209_pwm_target_site_21	8.84483	-	1.68E-06	TGCGAATCTGCCGCATTT
chromosome	4475351	4475368	PSPPH_4209_pwm_target_site_22	4.63793	-	5.34E-06	TGCAAACGTGACGCTGTT
chromosome	4766136	4766153	PSPPH_4209_pwm_target_site_23	2.98276	+	8.24E-06	CTCGAACGAGACGCGGTA
chromosome	4875186	4875203	PSPPH_4209_pwm_target_site_24	3.24138	-	7.71E-06	TGAGAATGTGTCGCGGTT
chromosome	5037077	5037094	PSPPH_4209_pwm_target_site_25	8.10345	-	2.08E-06	GACGATCGCGACGCATTC
chromosome	5113634	5113651	PSPPH_4209_pwm_target_site_26	3.12069	+	7.95E-06	CACAACTGCGACGTGTTA
chromosome	5151556	5151573	PSPPH_4209_pwm_target_site_27	2.62069	-	9.04E-06	TGCGAATGCGCCTTATGC
chromosome	5197147	5197164	PSPPH_4209_pwm_target_site_28	9.7069	+	1.31E-06	CAATATCGTGACTTATTT
chromosome	5219652	5219669	PSPPH_4209_pwm_target_site_29	4.2931	+	5.86E-06	TGCGAGCGCGACGCAGTC
chromosome	5744447	5744464	PSPPH_4209_pwm_target_site_30	3.27586	-	7.63E-06	CAAAATCAAGACGTATTC
