# Supplementary material for: A compendium of DNA-binding specificities of transcription factors in Pseudomonas syringae
Source: Nat Commun. 2020 Oct 2;11:4947. doi: 10.1038/s41467-020-18744-7 (PMC7532196; doi:10.1038/s41467-020-18744-7)
Supplement: Supplementary file 5 — Supplementary Data 2 [file 41467_2020_18744_MOESM5_ESM.zip › all_TF_pwm_target_sites_bed/PSPPH_4419_pwm_target_site_info_bed6_plus.bed]

chrom	start	end	name	score	strand	p_value	matched_sequence
chromosome	444039	444057	PSPPH_4419_pwm_target_site_1	8.8	+	6.83E-06	GGGATTAACGGGATAGTGG
chromosome	905699	905717	PSPPH_4419_pwm_target_site_2	7.74545	-	9.53E-06	GGCTTTAATGAGAAAGTTG
chromosome	935675	935693	PSPPH_4419_pwm_target_site_3	8.69091	+	7.08E-06	TGGGTTAATCAGTTAGTCA
chromosome	2814218	2814236	PSPPH_4419_pwm_target_site_4	12.5091	-	1.95E-06	GTTATTAATCAAAAAGTCG
chromosome	3084794	3084812	PSPPH_4419_pwm_target_site_5	9.52727	-	5.40E-06	GTAATTAATGAGAAAGAAC
chromosome	4836414	4836432	PSPPH_4419_pwm_target_site_6	10.2727	+	4.22E-06	AGAGTTAATACTTTAGAAA
chromosome	4912481	4912499	PSPPH_4419_pwm_target_site_7	10.1273	+	4.43E-06	GTGATTAATGCATAGGTCG
chromosome	5585250	5585268	PSPPH_4419_pwm_target_site_8	12.3636	-	2.05E-06	AGAATTAATCCGAAAGAAC
chromosome	5746723	5746741	PSPPH_4419_pwm_target_site_9	11.4545	-	2.83E-06	GGAATTAACCCTAATGCAT
