# Supplementary material for: A compendium of DNA-binding specificities of transcription factors in Pseudomonas syringae
Source: Nat Commun. 2020 Oct 2;11:4947. doi: 10.1038/s41467-020-18744-7 (PMC7532196; doi:10.1038/s41467-020-18744-7)
Supplement: Supplementary file 5 — Supplementary Data 2 [file 41467_2020_18744_MOESM5_ESM.zip › all_TF_pwm_target_sites_bed/PSPPH_4448_pwm_target_site_info_bed6_plus.bed]

chrom	start	end	name	score	strand	p_value	matched_sequence
chromosome	25829	25845	PSPPH_4448_pwm_target_site_1	12.383	+	1.06E-06	TGTTCAATTTATGAGCG
chromosome	25829	25845	PSPPH_4448_pwm_target_site_2	11.766	-	4.36E-06	CGCTCATAAATTGAACA
chromosome	38300	38316	PSPPH_4448_pwm_target_site_3	11.4965	+	7.50E-06	CGTTCATTTTTTGGTCA
chromosome	43569	43585	PSPPH_4448_pwm_target_site_4	11.3759	-	9.44E-06	AGCTCATTTTTTAACCA
chromosome	43603	43619	PSPPH_4448_pwm_target_site_5	12.0071	-	2.59E-06	TGATCAGTTTTTGATCG
chromosome	45367	45383	PSPPH_4448_pwm_target_site_6	12.0284	+	2.47E-06	CGATCACTTTTTGATCA
chromosome	45367	45383	PSPPH_4448_pwm_target_site_7	11.766	-	4.36E-06	TGATCAAAAAGTGATCG
chromosome	67936	67952	PSPPH_4448_pwm_target_site_8	12.4113	+	9.90E-07	TGCACAATAATTGAGCA
chromosome	67936	67952	PSPPH_4448_pwm_target_site_9	12.1844	-	1.71E-06	TGCTCAATTATTGTGCA
chromosome	83600	83616	PSPPH_4448_pwm_target_site_10	12.2837	+	1.35E-06	TGCTCAATTTCTGATCA
chromosome	83600	83616	PSPPH_4448_pwm_target_site_11	12.1064	-	2.06E-06	TGATCAGAAATTGAGCA
chromosome	88509	88525	PSPPH_4448_pwm_target_site_12	11.5177	-	7.19E-06	TGCGCAATAAATGATCA
chromosome	88509	88525	PSPPH_4448_pwm_target_site_13	11.5248	+	7.09E-06	TGATCATTTATTGCGCA
chromosome	104674	104690	PSPPH_4448_pwm_target_site_14	12.773	-	3.73E-07	TGATTAATTTATGACCA
chromosome	104674	104690	PSPPH_4448_pwm_target_site_15	12.617	+	5.78E-07	TGGTCATAAATTAATCA
chromosome	235683	235699	PSPPH_4448_pwm_target_site_16	12.5248	-	7.36E-07	TGTACATAATTTGTACA
chromosome	235683	235699	PSPPH_4448_pwm_target_site_17	12.3688	+	1.10E-06	TGTACAAATTATGTACA
chromosome	274422	274438	PSPPH_4448_pwm_target_site_18	11.7447	+	4.55E-06	TGCTCATTTTTTGCTCA
chromosome	274422	274438	PSPPH_4448_pwm_target_site_19	11.5674	-	6.53E-06	TGAGCAAAAAATGAGCA
chromosome	284729	284745	PSPPH_4448_pwm_target_site_20	12.2482	+	1.48E-06	TGGGTATTTTTTGATCA
chromosome	314546	314562	PSPPH_4448_pwm_target_site_21	11.8085	-	3.99E-06	TGCTCAGTTTCTGACCA
chromosome	314546	314562	PSPPH_4448_pwm_target_site_22	11.4752	+	7.81E-06	TGGTCAGAAACTGAGCA
chromosome	495303	495319	PSPPH_4448_pwm_target_site_23	13.1348	-	1.23E-07	TGATCATTTTTTGATCA
chromosome	495303	495319	PSPPH_4448_pwm_target_site_24	12.5248	+	7.36E-07	TGATCAAAAAATGATCA
chromosome	539234	539250	PSPPH_4448_pwm_target_site_25	12.9787	+	2.05E-07	TGATCACATTTTGATCA
chromosome	539234	539250	PSPPH_4448_pwm_target_site_26	12.7021	-	4.59E-07	TGATCAAAATGTGATCA
chromosome	582641	582657	PSPPH_4448_pwm_target_site_27	11.4681	-	7.92E-06	TGGCCAATTTTTGTGCG
chromosome	628706	628722	PSPPH_4448_pwm_target_site_28	13.7021	-	1.69E-08	TGTTCATTTTTTGAACA
chromosome	628706	628722	PSPPH_4448_pwm_target_site_29	13.0922	+	1.45E-07	TGTTCAAAAAATGAACA
chromosome	705996	706012	PSPPH_4448_pwm_target_site_30	13.0355	+	1.71E-07	TGATTAAATTTTGATCA
chromosome	705996	706012	PSPPH_4448_pwm_target_site_31	12.922	-	2.41E-07	TGATCAAAATTTAATCA
chromosome	706359	706375	PSPPH_4448_pwm_target_site_32	11.8085	+	3.99E-06	TGGTTGTTTTTTGTACA
chromosome	706359	706375	PSPPH_4448_pwm_target_site_33	11.5887	-	6.26E-06	TGTACAAAAAACAACCA
chromosome	802146	802162	PSPPH_4448_pwm_target_site_34	12.0638	+	2.28E-06	TGTATAAAATATAACCA
chromosome	802146	802162	PSPPH_4448_pwm_target_site_35	11.8936	-	3.32E-06	TGGTTATATTTTATACA
chromosome	825544	825560	PSPPH_4448_pwm_target_site_36	12.5177	-	7.49E-07	TGCTCACTTTTTGAGCA
chromosome	825544	825560	PSPPH_4448_pwm_target_site_37	11.9716	+	2.80E-06	TGCTCAAAAAGTGAGCA
chromosome	916621	916637	PSPPH_4448_pwm_target_site_38	11.4468	-	8.26E-06	TGGGTAATATTTAGCCA
chromosome	1179786	1179802	PSPPH_4448_pwm_target_site_39	12.5177	+	7.49E-07	TGCTCACTTTTTGAGCA
chromosome	1179786	1179802	PSPPH_4448_pwm_target_site_40	11.9716	-	2.80E-06	TGCTCAAAAAGTGAGCA
chromosome	1338241	1338257	PSPPH_4448_pwm_target_site_41	12.5177	+	7.49E-07	TGCTCACTTTTTGAGCA
chromosome	1338241	1338257	PSPPH_4448_pwm_target_site_42	11.9716	-	2.80E-06	TGCTCAAAAAGTGAGCA
chromosome	1911438	1911454	PSPPH_4448_pwm_target_site_43	12.0426	+	2.39E-06	TGATCGTTTTTTAAACA
chromosome	1911438	1911454	PSPPH_4448_pwm_target_site_44	11.5248	-	7.09E-06	TGTTTAAAAAACGATCA
chromosome	2396045	2396061	PSPPH_4448_pwm_target_site_45	11.6525	-	5.51E-06	TGGATAGTTTTTGTACA
chromosome	2464672	2464688	PSPPH_4448_pwm_target_site_46	11.6809	+	5.20E-06	TGTTCGATAATCGAACG
chromosome	2464672	2464688	PSPPH_4448_pwm_target_site_47	11.4894	-	7.60E-06	CGTTCGATTATCGAACA
chromosome	2608234	2608250	PSPPH_4448_pwm_target_site_48	11.3475	+	9.96E-06	TGGTCAGATGTTGACCG
chromosome	2857078	2857094	PSPPH_4448_pwm_target_site_49	11.4113	+	8.83E-06	TGATCAGATATCGAGCA
chromosome	2857078	2857094	PSPPH_4448_pwm_target_site_50	11.5035	-	7.39E-06	TGCTCGATATCTGATCA
chromosome	2873839	2873855	PSPPH_4448_pwm_target_site_51	11.9007	+	3.27E-06	TGGCCACTTTTTGTACA
chromosome	2873839	2873855	PSPPH_4448_pwm_target_site_52	11.8298	-	3.80E-06	TGTACAAAAAGTGGCCA
chromosome	3567473	3567489	PSPPH_4448_pwm_target_site_53	12.4681	-	8.51E-07	TGGTTATTTTATGAACA
chromosome	3567473	3567489	PSPPH_4448_pwm_target_site_54	12.2766	+	1.38E-06	TGTTCATAAAATAACCA
chromosome	3820756	3820772	PSPPH_4448_pwm_target_site_55	11.5674	+	6.53E-06	CGTTTATTTTTTAAACA
chromosome	4146645	4146661	PSPPH_4448_pwm_target_site_56	11.3688	+	9.57E-06	TGCACACAAACTGACCA
chromosome	4146645	4146661	PSPPH_4448_pwm_target_site_57	11.3901	-	9.19E-06	TGGTCAGTTTGTGTGCA
chromosome	4259872	4259888	PSPPH_4448_pwm_target_site_58	11.461	+	8.03E-06	CGATCAGTTTATGACCA
chromosome	4259872	4259888	PSPPH_4448_pwm_target_site_59	11.4752	-	7.81E-06	TGGTCATAAACTGATCG
chromosome	4344921	4344937	PSPPH_4448_pwm_target_site_60	11.9716	+	2.80E-06	TGCGCACTTTTTGATCA
chromosome	4459795	4459811	PSPPH_4448_pwm_target_site_61	11.5319	-	7.00E-06	TGGACAATTCGTGAGCA
chromosome	4515608	4515624	PSPPH_4448_pwm_target_site_62	12.234	-	1.53E-06	TGGTTACATTCTGACCA
chromosome	4515608	4515624	PSPPH_4448_pwm_target_site_63	12.0709	+	2.24E-06	TGGTCAGAATGTAACCA
chromosome	4595905	4595921	PSPPH_4448_pwm_target_site_64	11.6879	+	5.13E-06	TGTGCGATTATCGAACA
chromosome	5079713	5079729	PSPPH_4448_pwm_target_site_65	12.2057	+	1.63E-06	TGTTCAGATTTTATCCA
chromosome	5079713	5079729	PSPPH_4448_pwm_target_site_66	12.1277	-	1.96E-06	TGGATAAAATCTGAACA
chromosome	5259871	5259887	PSPPH_4448_pwm_target_site_67	12.2411	+	1.50E-06	TGATCGTTTTTTGAGCA
chromosome	5259871	5259887	PSPPH_4448_pwm_target_site_68	11.4823	-	7.71E-06	TGCTCAAAAAACGATCA
chromosome	5290995	5291011	PSPPH_4448_pwm_target_site_69	11.3617	+	9.70E-06	TGGTCAAAACGTGATCG
chromosome	5290995	5291011	PSPPH_4448_pwm_target_site_70	11.5745	-	6.43E-06	CGATCACGTTTTGACCA
chromosome	5354398	5354414	PSPPH_4448_pwm_target_site_71	11.8511	-	3.63E-06	TGTTCGTTTTTTGAACT
chromosome	5359219	5359235	PSPPH_4448_pwm_target_site_72	12.0993	-	2.10E-06	TGTTTGTTTTTTAACCA
chromosome	5370928	5370944	PSPPH_4448_pwm_target_site_73	11.4823	-	7.71E-06	TGTGTGTTTTTTGATCA
chromosome	5457904	5457920	PSPPH_4448_pwm_target_site_74	11.9858	+	2.71E-06	TGTACATTTTTTGCTCA
chromosome	5458097	5458113	PSPPH_4448_pwm_target_site_75	11.844	+	3.69E-06	TGATCATTTTTCGTACA
chromosome	5458097	5458113	PSPPH_4448_pwm_target_site_76	11.8227	-	3.86E-06	TGTACGAAAAATGATCA
chromosome	5458266	5458282	PSPPH_4448_pwm_target_site_77	13.3333	+	6.48E-08	TGATCATTTTTTGAACA
chromosome	5458266	5458282	PSPPH_4448_pwm_target_site_78	12.8936	-	2.63E-07	TGTTCAAAAAATGATCA
chromosome	5536699	5536715	PSPPH_4448_pwm_target_site_79	13.1418	+	1.21E-07	TGTTCACTTTTTGAGCA
chromosome	5536699	5536715	PSPPH_4448_pwm_target_site_80	12.3759	-	1.08E-06	TGCTCAAAAAGTGAACA
chromosome	5707078	5707094	PSPPH_4448_pwm_target_site_81	12.5887	-	6.20E-07	TGATCAATAATTGATCG
chromosome	5707078	5707094	PSPPH_4448_pwm_target_site_82	12.3972	+	1.03E-06	CGATCAATTATTGATCA
chromosome	5739602	5739618	PSPPH_4448_pwm_target_site_83	11.4043	+	8.95E-06	CGTTCGGATTTTGATCA
chromosome	5774593	5774609	PSPPH_4448_pwm_target_site_84	11.844	+	3.69E-06	CGCTCAGTATTTGACCA
chromosome	5774593	5774609	PSPPH_4448_pwm_target_site_85	11.844	-	3.69E-06	TGGTCAAATACTGAGCG
chromosome	5811784	5811800	PSPPH_4448_pwm_target_site_86	11.5957	-	6.17E-06	TGCATACAAATTGAACA
chromosome	5811784	5811800	PSPPH_4448_pwm_target_site_87	11.6525	+	5.51E-06	TGTTCAATTTGTATGCA
chromosome	5816127	5816143	PSPPH_4448_pwm_target_site_88	12.4043	+	1.01E-06	TGATCAGTTATTGATCA
chromosome	5816127	5816143	PSPPH_4448_pwm_target_site_89	12.1773	-	1.75E-06	TGATCAATAACTGATCA
chromosome	5819006	5819022	PSPPH_4448_pwm_target_site_90	11.6241	+	5.83E-06	TGTACGAATAGTGACCG
chromosome	5828603	5828619	PSPPH_4448_pwm_target_site_91	12.0426	-	2.39E-06	TGAGCAAATTGTGATCA
chromosome	5828603	5828619	PSPPH_4448_pwm_target_site_92	11.7518	+	4.49E-06	TGATCACAATTTGCTCA
chromosome	5900407	5900423	PSPPH_4448_pwm_target_site_93	11.3475	-	9.96E-06	CGTACAAATTTTATTCA
chromosome	5900407	5900423	PSPPH_4448_pwm_target_site_94	11.3901	+	9.19E-06	TGAATAAAATTTGTACG
chromosome	5922490	5922506	PSPPH_4448_pwm_target_site_95	13.2482	-	8.37E-08	TGGTTAAATTTTGTCCA
chromosome	5922490	5922506	PSPPH_4448_pwm_target_site_96	13.4539	+	4.20E-08	TGGACAAAATTTAACCA
large_plasmid	45937	45953	PSPPH_4448_pwm_target_site_97	11.5177	-	7.19E-06	TGATCGGATTTTGAACG
large_plasmid	50705	50721	PSPPH_4448_pwm_target_site_98	11.5106	+	7.29E-06	TGGTTAATTTTTATTCG
