# Supplementary material for: A compendium of DNA-binding specificities of transcription factors in Pseudomonas syringae
Source: Nat Commun. 2020 Oct 2;11:4947. doi: 10.1038/s41467-020-18744-7 (PMC7532196; doi:10.1038/s41467-020-18744-7)
Supplement: Supplementary file 5 — Supplementary Data 2 [file 41467_2020_18744_MOESM5_ESM.zip › all_TF_pwm_target_sites_bed/PSPPH_4612_pwm_target_site_info_bed6_plus.bed]

chrom	start	end	name	score	strand	p_value	matched_sequence
chromosome	2994	3006	PSPPH_4612_pwm_target_site_1	11.693	-	4.81E-06	CGGGGAGGGGGAG
chromosome	101908	101920	PSPPH_4612_pwm_target_site_2	11.5088	-	6.53E-06	CGGGTAGGGAGGT
chromosome	192921	192933	PSPPH_4612_pwm_target_site_3	11.3421	+	8.55E-06	GGGGGAGGGGATG
chromosome	229283	229295	PSPPH_4612_pwm_target_site_4	11.5965	+	5.61E-06	AGGGTAGGGCAGG
chromosome	232089	232101	PSPPH_4612_pwm_target_site_5	12.1579	+	2.35E-06	CGGGTAGGCGAAG
chromosome	248675	248687	PSPPH_4612_pwm_target_site_6	11.4035	+	7.89E-06	CGGGTGGGCGAGG
chromosome	299584	299596	PSPPH_4612_pwm_target_site_7	11.8772	+	3.67E-06	GGGGAGGGGGAAG
chromosome	472118	472130	PSPPH_4612_pwm_target_site_8	12.114	+	2.55E-06	GGGGGGGGGGAGG
chromosome	492922	492934	PSPPH_4612_pwm_target_site_9	11.4035	+	7.89E-06	CGCGTAGGGAAAG
chromosome	558600	558612	PSPPH_4612_pwm_target_site_10	11.2544	+	9.81E-06	CGGGCAGGGCAGG
chromosome	585009	585021	PSPPH_4612_pwm_target_site_11	13.7193	+	1.00E-07	GGGGTAGGGGAAG
chromosome	593857	593869	PSPPH_4612_pwm_target_site_12	12.5965	-	1.14E-06	CGGGTAGGCAAAG
chromosome	597490	597502	PSPPH_4612_pwm_target_site_13	11.3684	+	8.28E-06	TGGGTAGTGGAAG
chromosome	618332	618344	PSPPH_4612_pwm_target_site_14	11.2456	+	9.92E-06	CGGGCAGGGAATG
chromosome	632636	632648	PSPPH_4612_pwm_target_site_15	11.2544	-	9.81E-06	CGGGCAAGGAAAG
chromosome	813845	813857	PSPPH_4612_pwm_target_site_16	11.9912	-	3.05E-06	CGGGGAGTGAAGG
chromosome	863049	863061	PSPPH_4612_pwm_target_site_17	11.6316	+	5.31E-06	CGGGTGGGCGAAG
chromosome	897327	897339	PSPPH_4612_pwm_target_site_18	13.614	+	1.15E-07	CGGGTGGGGGAGG
chromosome	1033804	1033816	PSPPH_4612_pwm_target_site_19	11.4035	+	7.89E-06	CGGGCAGGAAAAG
chromosome	1240063	1240075	PSPPH_4612_pwm_target_site_20	11.4211	+	7.66E-06	CGGGTATGGAAGA
chromosome	1244869	1244881	PSPPH_4612_pwm_target_site_21	12.9474	-	5.68E-07	CGAGTAGGGAAAG
chromosome	1263875	1263887	PSPPH_4612_pwm_target_site_22	11.5088	+	6.53E-06	CGGGTAGGGAGGT
chromosome	1405564	1405576	PSPPH_4612_pwm_target_site_23	11.9123	+	3.50E-06	CGGGTAGGAAATG
chromosome	1463661	1463673	PSPPH_4612_pwm_target_site_24	12.5789	+	1.19E-06	CAGGTAGGGAAGG
chromosome	1470458	1470470	PSPPH_4612_pwm_target_site_25	11.9298	+	3.41E-06	CGGGTAGGGCAGA
chromosome	1554370	1554382	PSPPH_4612_pwm_target_site_26	11.5175	+	6.40E-06	CGGGTGAGGAAAT
chromosome	1561693	1561705	PSPPH_4612_pwm_target_site_27	11.9123	+	3.50E-06	CGGGTAGGAAATG
chromosome	1567197	1567209	PSPPH_4612_pwm_target_site_28	11.4912	-	6.74E-06	TGGGTGGGGAATG
chromosome	1578359	1578371	PSPPH_4612_pwm_target_site_29	11.4737	+	6.98E-06	GGTGTAGGAAAAG
chromosome	1783474	1783486	PSPPH_4612_pwm_target_site_30	11.4298	-	7.55E-06	CGGGGGGGGGCGG
chromosome	1797094	1797106	PSPPH_4612_pwm_target_site_31	11.2632	-	9.66E-06	GGGGTAGGAAATG
chromosome	1808026	1808038	PSPPH_4612_pwm_target_site_32	11.4649	+	7.09E-06	CGGGTAGGGCGGG
chromosome	1857341	1857353	PSPPH_4612_pwm_target_site_33	11.8246	+	3.89E-06	GGGGTGGGAGAAG
chromosome	1877082	1877094	PSPPH_4612_pwm_target_site_34	11.8333	-	3.85E-06	GGGGTGTGGAAAG
chromosome	1891457	1891469	PSPPH_4612_pwm_target_site_35	12.3684	-	1.57E-06	CGGGTAGGCAAGG
chromosome	1905333	1905345	PSPPH_4612_pwm_target_site_36	12.3158	-	1.72E-06	CGGGTGGTGAAGG
chromosome	1927342	1927354	PSPPH_4612_pwm_target_site_37	11.5526	+	6.02E-06	AGGGTAGGGACGG
chromosome	1992917	1992929	PSPPH_4612_pwm_target_site_38	13.2895	+	2.88E-07	CGGGTAGGGCAGG
chromosome	2043517	2043529	PSPPH_4612_pwm_target_site_39	11.5526	+	6.02E-06	CGGGTAGTGCAGG
chromosome	2066965	2066977	PSPPH_4612_pwm_target_site_40	11.5263	+	6.30E-06	CGTGTAGGGGATG
chromosome	2080236	2080248	PSPPH_4612_pwm_target_site_41	12.9211	+	5.89E-07	CGGGTGGGGAAAA
chromosome	2142986	2142998	PSPPH_4612_pwm_target_site_42	12.8684	+	6.55E-07	GGGGGAGGGGAAG
chromosome	2186585	2186597	PSPPH_4612_pwm_target_site_43	11.3947	+	8.00E-06	GGGGGAGGGGAGT
chromosome	2194100	2194112	PSPPH_4612_pwm_target_site_44	11.5702	+	5.85E-06	CGGGTAGGGATAA
chromosome	2194588	2194600	PSPPH_4612_pwm_target_site_45	12.2632	-	1.89E-06	GGGGTGGGAAAAG
chromosome	2214213	2214225	PSPPH_4612_pwm_target_site_46	11.307	+	9.01E-06	CGGGGAGGGCAAA
chromosome	2280870	2280882	PSPPH_4612_pwm_target_site_47	11.4211	+	7.66E-06	CGAGTAGGGAATG
chromosome	2283451	2283463	PSPPH_4612_pwm_target_site_48	12.2719	+	1.86E-06	GGGGTGGGGAAAA
chromosome	2326521	2326533	PSPPH_4612_pwm_target_site_49	11.3947	-	8.00E-06	CGTGGAGGGAAAT
chromosome	2400507	2400519	PSPPH_4612_pwm_target_site_50	13.114	+	3.81E-07	AGGGTAGGGAAAG
chromosome	2404241	2404253	PSPPH_4612_pwm_target_site_51	11.9298	+	3.41E-06	CGTGTAGGGACGG
chromosome	2515468	2515480	PSPPH_4612_pwm_target_site_52	11.9737	+	3.15E-06	CGGGAAGGGCAGG
chromosome	2653519	2653531	PSPPH_4612_pwm_target_site_53	12.0526	+	2.78E-06	CGGTTAGGGAAGG
chromosome	2705504	2705516	PSPPH_4612_pwm_target_site_54	12.6667	+	1.00E-06	CGGGGAGGGCAAG
chromosome	2712845	2712857	PSPPH_4612_pwm_target_site_55	11.6316	+	5.31E-06	CGGGTGGGCGAAG
chromosome	2725870	2725882	PSPPH_4612_pwm_target_site_56	11.8947	-	3.60E-06	CGGGAAGGAAAGG
chromosome	2764349	2764361	PSPPH_4612_pwm_target_site_57	11.6316	-	5.31E-06	CGGGTACGGGAAG
chromosome	2863899	2863911	PSPPH_4612_pwm_target_site_58	11.4912	-	6.74E-06	TGGGTGGGGAATG
chromosome	2933559	2933571	PSPPH_4612_pwm_target_site_59	11.5	-	6.61E-06	CGGGAAGAGAAAG
chromosome	3000781	3000793	PSPPH_4612_pwm_target_site_60	11.2895	+	9.21E-06	CGGGTGAGGAAGT
chromosome	3099301	3099313	PSPPH_4612_pwm_target_site_61	11.7632	-	4.21E-06	CGGGTAAGGAATG
chromosome	3130935	3130947	PSPPH_4612_pwm_target_site_62	12.5088	+	1.30E-06	CGAGTAGGGGAAG
chromosome	3139792	3139804	PSPPH_4612_pwm_target_site_63	11.9386	+	3.34E-06	GGGGTAGAGAAGG
chromosome	3218211	3218223	PSPPH_4612_pwm_target_site_64	12.4035	+	1.50E-06	CGGGTAGTGGAGG
chromosome	3246130	3246142	PSPPH_4612_pwm_target_site_65	11.6491	-	5.13E-06	GGGGAGGGGGAGG
chromosome	3271594	3271606	PSPPH_4612_pwm_target_site_66	11.2982	+	9.14E-06	GGTGAAGGGAAGG
chromosome	3337396	3337408	PSPPH_4612_pwm_target_site_67	11.4825	-	6.85E-06	CGGGCAGGGCAAG
chromosome	3480254	3480266	PSPPH_4612_pwm_target_site_68	11.9474	-	3.31E-06	CGTGAAGGGAAGG
chromosome	3493108	3493120	PSPPH_4612_pwm_target_site_69	11.9737	-	3.15E-06	CGTGTAGGGCAGG
chromosome	3518638	3518650	PSPPH_4612_pwm_target_site_70	13.2018	+	3.51E-07	CGGGGGGGGAAGG
chromosome	3572908	3572920	PSPPH_4612_pwm_target_site_71	11.2719	-	9.52E-06	AGTGTGGGGAAAG
chromosome	3576793	3576805	PSPPH_4612_pwm_target_site_72	11.2719	-	9.52E-06	GGGGGAGGAGAGG
chromosome	3609667	3609679	PSPPH_4612_pwm_target_site_73	11.2982	-	9.14E-06	CGGGCAGGGAAGT
chromosome	3620140	3620152	PSPPH_4612_pwm_target_site_74	11.2982	-	9.14E-06	CGGGTGGTGAAAT
chromosome	3653928	3653940	PSPPH_4612_pwm_target_site_75	12.7632	-	8.69E-07	CGGGTGGGGCAGG
chromosome	3670349	3670361	PSPPH_4612_pwm_target_site_76	13.4474	-	2.07E-07	CGGGTAGGGAAAA
chromosome	3689029	3689041	PSPPH_4612_pwm_target_site_77	11.4649	+	7.09E-06	CGGGTGGGTGAGG
chromosome	3736829	3736841	PSPPH_4612_pwm_target_site_78	11.7456	-	4.40E-06	AGGGTAGGAAAAG
chromosome	3759978	3759990	PSPPH_4612_pwm_target_site_79	11.9737	-	3.15E-06	CGGGAAGGGCAGG
chromosome	3807959	3807971	PSPPH_4612_pwm_target_site_80	11.4912	-	6.74E-06	CGGGTATGGCAGG
chromosome	3813478	3813490	PSPPH_4612_pwm_target_site_81	11.7895	-	4.06E-06	CGGGTAGGGGCAT
chromosome	3818520	3818532	PSPPH_4612_pwm_target_site_82	13.2895	-	2.88E-07	CGGGTAGGGCAGG
chromosome	3838463	3838475	PSPPH_4612_pwm_target_site_83	12.2281	-	2.02E-06	CGGGTAGGGACAT
chromosome	3859230	3859242	PSPPH_4612_pwm_target_site_84	11.4561	+	7.20E-06	CGTGCAGGGAAAG
chromosome	3861720	3861732	PSPPH_4612_pwm_target_site_85	13.9298	-	7.76E-08	GGGGTAGGGAAGG
chromosome	4073334	4073346	PSPPH_4612_pwm_target_site_86	11.4123	-	7.75E-06	CGGGCAGGGAAAA
chromosome	4232532	4232544	PSPPH_4612_pwm_target_site_87	13.8421	-	8.46E-08	CGGGTGGGGGAAG
chromosome	4329706	4329718	PSPPH_4612_pwm_target_site_88	11.6754	-	4.94E-06	CGTGTGGGGCAAG
chromosome	4437790	4437802	PSPPH_4612_pwm_target_site_89	12.114	-	2.55E-06	CGTGGGGGGAAAG
chromosome	4451265	4451277	PSPPH_4612_pwm_target_site_90	11.3246	-	8.76E-06	GGGGAAGGGCAGG
chromosome	4452841	4452853	PSPPH_4612_pwm_target_site_91	12.1053	-	2.59E-06	GGGGTGGGGAATG
chromosome	4538461	4538473	PSPPH_4612_pwm_target_site_92	11.307	-	9.01E-06	CGGGGAGGGCAAA
chromosome	4556736	4556748	PSPPH_4612_pwm_target_site_93	11.5439	-	6.11E-06	GGAGTGGGGAAGG
chromosome	4664455	4664467	PSPPH_4612_pwm_target_site_94	11.5263	-	6.30E-06	AGGGTAGGGAAGA
chromosome	4669269	4669281	PSPPH_4612_pwm_target_site_95	11.9825	-	3.08E-06	GGGGTAGTGGAAG
chromosome	4705045	4705057	PSPPH_4612_pwm_target_site_96	11.2632	-	9.66E-06	GGGGGGAGGAAAG
chromosome	4794374	4794386	PSPPH_4612_pwm_target_site_97	11.2895	+	9.21E-06	CAGGTAGGGCAGG
chromosome	4889400	4889412	PSPPH_4612_pwm_target_site_98	11.4474	-	7.34E-06	CGGGTAGGGGCGA
chromosome	4923236	4923248	PSPPH_4612_pwm_target_site_99	11.8246	-	3.89E-06	CGGGTAGTGAAAT
chromosome	5174549	5174561	PSPPH_4612_pwm_target_site_100	12.2018	+	2.10E-06	CGTGGAGGGGAAG
chromosome	5262787	5262799	PSPPH_4612_pwm_target_site_101	11.2807	+	9.38E-06	TGGGTGGTGAAAG
chromosome	5334570	5334582	PSPPH_4612_pwm_target_site_102	11.5263	-	6.30E-06	AGGGTAGGGAAGA
chromosome	5436004	5436016	PSPPH_4612_pwm_target_site_103	11.7193	-	4.61E-06	CGGGTATGGCAAG
chromosome	5477247	5477259	PSPPH_4612_pwm_target_site_104	11.6316	-	5.31E-06	CGGGGGGGGGAAA
chromosome	5607508	5607520	PSPPH_4612_pwm_target_site_105	11.3333	-	8.63E-06	TGGGGAGGGAAAA
chromosome	5616470	5616482	PSPPH_4612_pwm_target_site_106	11.4211	-	7.66E-06	GGGGTACGGAAAG
chromosome	5641288	5641300	PSPPH_4612_pwm_target_site_107	11.3421	-	8.55E-06	GGGGGAGGGGATG
chromosome	5653115	5653127	PSPPH_4612_pwm_target_site_108	12.2632	+	1.89E-06	GGGGTGGGAAAAG
chromosome	5654702	5654714	PSPPH_4612_pwm_target_site_109	11.3421	-	8.55E-06	GGGGGAGGGGATG
chromosome	5655337	5655349	PSPPH_4612_pwm_target_site_110	11.6842	-	4.89E-06	CGGGTAGGGATAT
chromosome	5728348	5728360	PSPPH_4612_pwm_target_site_111	11.9035	+	3.55E-06	CGGGAAGGGAAGA
chromosome	5731380	5731392	PSPPH_4612_pwm_target_site_112	11.5	-	6.61E-06	CGGGAAGAGAAAG
chromosome	5741778	5741790	PSPPH_4612_pwm_target_site_113	13.0614	+	4.22E-07	CGGGTAAGGAAGG
chromosome	5752901	5752913	PSPPH_4612_pwm_target_site_114	11.4737	-	6.98E-06	GGTGTAGGAAAAG
chromosome	5755354	5755366	PSPPH_4612_pwm_target_site_115	11.6579	+	5.07E-06	TGGGTGGGGAAAA
chromosome	5761295	5761307	PSPPH_4612_pwm_target_site_116	12.7895	-	8.05E-07	TGGGTGGGGAAGG
chromosome	5766638	5766650	PSPPH_4612_pwm_target_site_117	11.4035	+	7.89E-06	CGGGTGGGCGAGG
chromosome	5841771	5841783	PSPPH_4612_pwm_target_site_118	12.8158	+	7.44E-07	CGGGTAGAGAAAG
chromosome	5906145	5906157	PSPPH_4612_pwm_target_site_119	11.3596	-	8.35E-06	CGAGTAGGGAAGA
chromosome	5922392	5922404	PSPPH_4612_pwm_target_site_120	12.2456	+	1.97E-06	CGGGAAGGGAAAT
large_plasmid	52619	52631	PSPPH_4612_pwm_target_site_121	12.5877	+	1.17E-06	AGGGTGGGGAAAG
large_plasmid	130460	130472	PSPPH_4612_pwm_target_site_122	11.5702	-	5.85E-06	GGGGTAGGTGAAG
small_plasmid	27620	27632	PSPPH_4612_pwm_target_site_123	11.5702	-	5.85E-06	GGGGTAGGTGAAG
