# Supplementary material for: A compendium of DNA-binding specificities of transcription factors in Pseudomonas syringae
Source: Nat Commun. 2020 Oct 2;11:4947. doi: 10.1038/s41467-020-18744-7 (PMC7532196; doi:10.1038/s41467-020-18744-7)
Supplement: Supplementary file 5 — Supplementary Data 2 [file 41467_2020_18744_MOESM5_ESM.zip › all_TF_pwm_target_sites_bed/PSPPH_4730_pwm_target_site_info_bed6_plus.bed]

chrom	start	end	name	score	strand	p_value	matched_sequence
chromosome	15133	15146	PSPPH_4730_pwm_target_site_1	14.2752	+	7.38E-06	TGAGCGCCAGCGCA
chromosome	15133	15146	PSPPH_4730_pwm_target_site_2	14.2844	-	7.31E-06	TGCGCTGGCGCTCA
chromosome	33004	33017	PSPPH_4730_pwm_target_site_3	14.7156	+	5.14E-06	TGAGTTATGGCTCA
chromosome	33004	33017	PSPPH_4730_pwm_target_site_4	14.7431	-	5.01E-06	TGAGCCATAACTCA
chromosome	65003	65016	PSPPH_4730_pwm_target_site_5	13.8899	-	9.89E-06	TGAGACGGATCGCA
chromosome	240943	240956	PSPPH_4730_pwm_target_site_6	15.0826	+	3.72E-06	TGAGTTCACTCTCA
chromosome	240943	240956	PSPPH_4730_pwm_target_site_7	15.1193	-	3.58E-06	TGAGAGTGAACTCA
chromosome	324781	324794	PSPPH_4730_pwm_target_site_8	16.6881	+	3.84E-07	TGAGCGTGCGCTCA
chromosome	324781	324794	PSPPH_4730_pwm_target_site_9	16.6972	-	3.79E-07	TGAGCGCACGCTCA
chromosome	356423	356436	PSPPH_4730_pwm_target_site_10	14.9266	-	4.34E-06	TGAGCGACCGCGCA
chromosome	356423	356436	PSPPH_4730_pwm_target_site_11	14.9633	+	4.17E-06	TGCGCGGTCGCTCA
chromosome	504840	504853	PSPPH_4730_pwm_target_site_12	13.8716	+	1.00E-05	TGAGACGCACCTCA
chromosome	504840	504853	PSPPH_4730_pwm_target_site_13	13.8991	-	9.84E-06	TGAGGTGCGTCTCA
chromosome	654705	654718	PSPPH_4730_pwm_target_site_14	14.6514	+	5.45E-06	TGAGCGCGGGCGCA
chromosome	654705	654718	PSPPH_4730_pwm_target_site_15	14.6606	-	5.39E-06	TGCGCCCGCGCTCA
chromosome	720865	720878	PSPPH_4730_pwm_target_site_16	14.5321	-	5.97E-06	TGAGCAACATCTCA
chromosome	720865	720878	PSPPH_4730_pwm_target_site_17	14.5872	+	5.64E-06	TGAGATGTTGCTCA
chromosome	736113	736126	PSPPH_4730_pwm_target_site_18	15.0183	-	3.95E-06	TGAGCAGCGACTCA
chromosome	736113	736126	PSPPH_4730_pwm_target_site_19	15.0367	+	3.92E-06	TGAGTCGCTGCTCA
chromosome	819064	819077	PSPPH_4730_pwm_target_site_20	13.9358	-	9.57E-06	TGAGCCACCTCACA
chromosome	819064	819077	PSPPH_4730_pwm_target_site_21	14.055	+	8.58E-06	TGTGAGGTGGCTCA
chromosome	879652	879665	PSPPH_4730_pwm_target_site_22	14.2202	+	7.66E-06	TGAGTAGGGACTCA
chromosome	879652	879665	PSPPH_4730_pwm_target_site_23	14.2294	-	7.62E-06	TGAGTCCCTACTCA
chromosome	915201	915214	PSPPH_4730_pwm_target_site_24	14.156	-	7.94E-06	TGAGCGTGCCCTCA
chromosome	915201	915214	PSPPH_4730_pwm_target_site_25	14.2294	+	7.62E-06	TGAGGGCACGCTCA
chromosome	993659	993672	PSPPH_4730_pwm_target_site_26	16.0826	+	1.18E-06	TGAGCGTGCACTCA
chromosome	993659	993672	PSPPH_4730_pwm_target_site_27	16.0826	-	1.18E-06	TGAGTGCACGCTCA
chromosome	1345552	1345565	PSPPH_4730_pwm_target_site_28	13.8899	-	9.89E-06	TGAGCGCGACCTCA
chromosome	1345552	1345565	PSPPH_4730_pwm_target_site_29	13.9358	+	9.57E-06	TGAGGTCGCGCTCA
chromosome	1347430	1347443	PSPPH_4730_pwm_target_site_30	14.3578	-	6.82E-06	TGAGCGTGCTCGCA
chromosome	1347430	1347443	PSPPH_4730_pwm_target_site_31	14.3945	+	6.52E-06	TGCGAGCACGCTCA
chromosome	1530932	1530945	PSPPH_4730_pwm_target_site_32	14.2844	+	7.31E-06	TGCGCTGGCTCTCA
chromosome	1530932	1530945	PSPPH_4730_pwm_target_site_33	14.2936	-	7.25E-06	TGAGAGCCAGCGCA
chromosome	1578653	1578666	PSPPH_4730_pwm_target_site_34	15.4679	-	2.58E-06	TGCGCGGCCTCTCA
chromosome	1578653	1578666	PSPPH_4730_pwm_target_site_35	15.4771	+	2.53E-06	TGAGAGGCCGCGCA
chromosome	1645970	1645983	PSPPH_4730_pwm_target_site_36	15.8899	+	1.55E-06	TGAGCGTCAGCTCA
chromosome	1645970	1645983	PSPPH_4730_pwm_target_site_37	15.8991	-	1.52E-06	TGAGCTGACGCTCA
chromosome	1702554	1702567	PSPPH_4730_pwm_target_site_38	14.4679	-	6.23E-06	TGCGCTGCCGCTCA
chromosome	1702554	1702567	PSPPH_4730_pwm_target_site_39	14.4771	+	6.20E-06	TGAGCGGCAGCGCA
chromosome	1747530	1747543	PSPPH_4730_pwm_target_site_40	14.0367	-	8.73E-06	TGCGACGCGACTCA
chromosome	1747530	1747543	PSPPH_4730_pwm_target_site_41	14	+	8.95E-06	TGAGTCGCGTCGCA
chromosome	1769188	1769201	PSPPH_4730_pwm_target_site_42	13.8991	+	9.84E-06	TGAGCGACGACGCA
chromosome	1769188	1769201	PSPPH_4730_pwm_target_site_43	13.9266	-	9.67E-06	TGCGTCGTCGCTCA
chromosome	1877428	1877441	PSPPH_4730_pwm_target_site_44	14.2018	-	7.70E-06	TGAGTACCGACTCA
chromosome	1877428	1877441	PSPPH_4730_pwm_target_site_45	14.2477	+	7.54E-06	TGAGTCGGTACTCA
chromosome	1887325	1887338	PSPPH_4730_pwm_target_site_46	14.3303	+	7.06E-06	TGAGCGCTGGCGCA
chromosome	1887325	1887338	PSPPH_4730_pwm_target_site_47	14.3303	-	7.06E-06	TGCGCCAGCGCTCA
chromosome	1975861	1975874	PSPPH_4730_pwm_target_site_48	13.8991	+	9.84E-06	TGAGCCACCACGCA
chromosome	1975861	1975874	PSPPH_4730_pwm_target_site_49	13.9266	-	9.67E-06	TGCGTGGTGGCTCA
chromosome	2085148	2085161	PSPPH_4730_pwm_target_site_50	14.3303	+	7.06E-06	TGAGCGCTGGCGCA
chromosome	2085148	2085161	PSPPH_4730_pwm_target_site_51	14.3303	-	7.06E-06	TGCGCCAGCGCTCA
chromosome	2101517	2101530	PSPPH_4730_pwm_target_site_52	16.2661	-	9.08E-07	TGAGCGTGGTCTCA
chromosome	2101517	2101530	PSPPH_4730_pwm_target_site_53	16.2936	+	8.35E-07	TGAGACCACGCTCA
chromosome	2127093	2127106	PSPPH_4730_pwm_target_site_54	15.6239	-	2.23E-06	TGAGATCCAGCTCA
chromosome	2127093	2127106	PSPPH_4730_pwm_target_site_55	15.6239	+	2.23E-06	TGAGCTGGATCTCA
chromosome	2142470	2142483	PSPPH_4730_pwm_target_site_56	15.7706	-	1.82E-06	TGAGATATCGCTCA
chromosome	2142470	2142483	PSPPH_4730_pwm_target_site_57	15.7706	+	1.82E-06	TGAGCGATATCTCA
chromosome	2458182	2458195	PSPPH_4730_pwm_target_site_58	15.7064	+	1.96E-06	TGAGCGTGATCTCA
chromosome	2458182	2458195	PSPPH_4730_pwm_target_site_59	15.7156	-	1.94E-06	TGAGATCACGCTCA
chromosome	2477661	2477674	PSPPH_4730_pwm_target_site_60	14.3303	-	7.06E-06	TGAGCGCTGGCGCA
chromosome	2477661	2477674	PSPPH_4730_pwm_target_site_61	14.3303	+	7.06E-06	TGCGCCAGCGCTCA
chromosome	2630779	2630792	PSPPH_4730_pwm_target_site_62	17.1835	+	1.15E-07	TGAGAGCCGGCTCA
chromosome	2630779	2630792	PSPPH_4730_pwm_target_site_63	17.1835	-	1.15E-07	TGAGCCGGCTCTCA
chromosome	3032733	3032746	PSPPH_4730_pwm_target_site_64	13.8807	+	9.93E-06	TGCGCCGGATCTCA
chromosome	3121813	3121826	PSPPH_4730_pwm_target_site_65	14.4312	+	6.40E-06	TGAGCCGGGTCGCA
chromosome	3121813	3121826	PSPPH_4730_pwm_target_site_66	14.4404	-	6.35E-06	TGCGACCCGGCTCA
chromosome	3124895	3124908	PSPPH_4730_pwm_target_site_67	13.8991	+	9.84E-06	TGAGCCAGGGCGCA
chromosome	3124895	3124908	PSPPH_4730_pwm_target_site_68	13.9174	-	9.74E-06	TGCGCCCTGGCTCA
chromosome	3254711	3254724	PSPPH_4730_pwm_target_site_69	14.6514	-	5.45E-06	TGAGAACGGACTCA
chromosome	3254711	3254724	PSPPH_4730_pwm_target_site_70	14.6514	+	5.45E-06	TGAGTCCGTTCTCA
chromosome	3454262	3454275	PSPPH_4730_pwm_target_site_71	14.6422	-	5.49E-06	TGAGAAAACGCTCA
chromosome	3454262	3454275	PSPPH_4730_pwm_target_site_72	14.6514	+	5.45E-06	TGAGCGTTTTCTCA
chromosome	3522870	3522883	PSPPH_4730_pwm_target_site_73	13.8991	-	9.84E-06	TGCGTCACCGCTCA
chromosome	3522870	3522883	PSPPH_4730_pwm_target_site_74	13.9266	+	9.67E-06	TGAGCGGTGACGCA
chromosome	3607532	3607545	PSPPH_4730_pwm_target_site_75	14.5229	+	6.01E-06	TGAGACACCGCGCA
chromosome	3607532	3607545	PSPPH_4730_pwm_target_site_76	14.5413	-	5.91E-06	TGCGCGGTGTCTCA
chromosome	3781669	3781682	PSPPH_4730_pwm_target_site_77	13.8716	-	1.00E-05	TGAGTTAGAACTCA
chromosome	3781669	3781682	PSPPH_4730_pwm_target_site_78	13.8807	+	9.93E-06	TGAGTTCTAACTCA
chromosome	3800601	3800614	PSPPH_4730_pwm_target_site_79	15.2569	-	3.27E-06	TGAGCGCCCGCGCA
chromosome	3800601	3800614	PSPPH_4730_pwm_target_site_80	15.2844	+	3.14E-06	TGCGCGGGCGCTCA
chromosome	3806003	3806016	PSPPH_4730_pwm_target_site_81	15.2936	-	3.09E-06	TGAGTCATGGCTCA
chromosome	3806003	3806016	PSPPH_4730_pwm_target_site_82	15.3028	+	3.05E-06	TGAGCCATGACTCA
chromosome	3809097	3809110	PSPPH_4730_pwm_target_site_83	14.1468	+	8.03E-06	TGAGCATCATCTCA
chromosome	3809097	3809110	PSPPH_4730_pwm_target_site_84	14.2018	-	7.70E-06	TGAGATGATGCTCA
chromosome	3836362	3836375	PSPPH_4730_pwm_target_site_85	14.2294	+	7.62E-06	TGAGCGCCGACGCA
chromosome	3836362	3836375	PSPPH_4730_pwm_target_site_86	14.2477	-	7.54E-06	TGCGTCGGCGCTCA
chromosome	3966868	3966881	PSPPH_4730_pwm_target_site_87	16.5505	+	5.52E-07	TGAGTGCCGTCTCA
chromosome	3966868	3966881	PSPPH_4730_pwm_target_site_88	16.5963	-	4.99E-07	TGAGACGGCACTCA
chromosome	4020359	4020372	PSPPH_4730_pwm_target_site_89	14.5596	-	5.79E-06	TGAGAGTCCTCGCA
chromosome	4020359	4020372	PSPPH_4730_pwm_target_site_90	14.5963	+	5.61E-06	TGCGAGGACTCTCA
chromosome	4049298	4049311	PSPPH_4730_pwm_target_site_91	14.1193	-	8.21E-06	TGAGCGTCGGCGCA
chromosome	4049298	4049311	PSPPH_4730_pwm_target_site_92	14.156	+	7.94E-06	TGCGCCGACGCTCA
chromosome	4058402	4058415	PSPPH_4730_pwm_target_site_93	14.2752	-	7.38E-06	TGAGCTGGCGCGCA
chromosome	4058402	4058415	PSPPH_4730_pwm_target_site_94	14.2844	+	7.31E-06	TGCGCGCCAGCTCA
chromosome	4183309	4183322	PSPPH_4730_pwm_target_site_95	13.9083	-	9.78E-06	TGAGCGGCAGCACA
chromosome	4183309	4183322	PSPPH_4730_pwm_target_site_96	13.9633	+	9.27E-06	TGTGCTGCCGCTCA
chromosome	4210477	4210490	PSPPH_4730_pwm_target_site_97	16.0459	-	1.27E-06	TGAGCAGCCGCTCA
chromosome	4210477	4210490	PSPPH_4730_pwm_target_site_98	16.0734	+	1.21E-06	TGAGCGGCTGCTCA
chromosome	4310011	4310024	PSPPH_4730_pwm_target_site_99	15.0459	-	3.88E-06	TGAGTACGCGCTCA
chromosome	4310011	4310024	PSPPH_4730_pwm_target_site_100	15.0826	+	3.72E-06	TGAGCGCGTACTCA
chromosome	4336266	4336279	PSPPH_4730_pwm_target_site_101	14.5596	-	5.79E-06	TGAGATACTGCTCA
chromosome	4336266	4336279	PSPPH_4730_pwm_target_site_102	14.5596	+	5.79E-06	TGAGCAGTATCTCA
chromosome	4355104	4355117	PSPPH_4730_pwm_target_site_103	15.8624	-	1.65E-06	TGAGCAGGCGCTCA
chromosome	4355104	4355117	PSPPH_4730_pwm_target_site_104	15.8716	+	1.60E-06	TGAGCGCCTGCTCA
chromosome	4388904	4388917	PSPPH_4730_pwm_target_site_105	14.8624	+	4.60E-06	TGAGCACCAGCTCA
chromosome	4388904	4388917	PSPPH_4730_pwm_target_site_106	14.8899	-	4.48E-06	TGAGCTGGTGCTCA
chromosome	4399483	4399496	PSPPH_4730_pwm_target_site_107	15.2844	+	3.14E-06	TGAGCGTCAACTCA
chromosome	4399483	4399496	PSPPH_4730_pwm_target_site_108	15.2844	-	3.14E-06	TGAGTTGACGCTCA
chromosome	4654981	4654994	PSPPH_4730_pwm_target_site_109	14.6789	+	5.29E-06	TGAGCACGAGCTCA
chromosome	4654981	4654994	PSPPH_4730_pwm_target_site_110	14.6881	-	5.25E-06	TGAGCTCGTGCTCA
chromosome	4677934	4677947	PSPPH_4730_pwm_target_site_111	13.9266	+	9.67E-06	TGAGCAACAACTCA
chromosome	4677934	4677947	PSPPH_4730_pwm_target_site_112	13.9541	-	9.37E-06	TGAGTTGTTGCTCA
chromosome	4720780	4720793	PSPPH_4730_pwm_target_site_113	14.5872	+	5.64E-06	TGAGCAATGGCTCA
chromosome	4720780	4720793	PSPPH_4730_pwm_target_site_114	14.6147	-	5.57E-06	TGAGCCATTGCTCA
chromosome	4730971	4730984	PSPPH_4730_pwm_target_site_115	13.9541	-	9.37E-06	TGAGCTGTCGCGCA
chromosome	4730971	4730984	PSPPH_4730_pwm_target_site_116	13.9541	+	9.37E-06	TGCGCGACAGCTCA
chromosome	4736672	4736685	PSPPH_4730_pwm_target_site_117	14.7064	-	5.17E-06	TGAGCTTGAGCTCA
chromosome	4736672	4736685	PSPPH_4730_pwm_target_site_118	14.7156	+	5.14E-06	TGAGCTCAAGCTCA
chromosome	4766976	4766989	PSPPH_4730_pwm_target_site_119	16.5596	-	5.42E-07	TGAGCCCCCACTCA
chromosome	4766976	4766989	PSPPH_4730_pwm_target_site_120	16.5688	+	5.33E-07	TGAGTGGGGGCTCA
chromosome	4785559	4785572	PSPPH_4730_pwm_target_site_121	15.156	-	3.47E-06	TGAGCAGACTCTCA
chromosome	4785559	4785572	PSPPH_4730_pwm_target_site_122	15.1743	+	3.42E-06	TGAGAGTCTGCTCA
chromosome	4936994	4937007	PSPPH_4730_pwm_target_site_123	13.9358	+	9.57E-06	TGCGTGTCCGCTCA
chromosome	4936994	4937007	PSPPH_4730_pwm_target_site_124	13.9633	-	9.27E-06	TGAGCGGACACGCA
chromosome	4973721	4973734	PSPPH_4730_pwm_target_site_125	15.1193	-	3.58E-06	TGAGCAGTGGCTCA
chromosome	4973721	4973734	PSPPH_4730_pwm_target_site_126	15.1193	+	3.58E-06	TGAGCCACTGCTCA
chromosome	4975885	4975898	PSPPH_4730_pwm_target_site_127	16.6055	-	4.93E-07	TGAGCGCCAGCTCA
chromosome	4975885	4975898	PSPPH_4730_pwm_target_site_128	16.6055	+	4.93E-07	TGAGCTGGCGCTCA
chromosome	5015819	5015832	PSPPH_4730_pwm_target_site_129	14.2752	-	7.38E-06	TGAGCGCCAGCGCA
chromosome	5015819	5015832	PSPPH_4730_pwm_target_site_130	14.2844	+	7.31E-06	TGCGCTGGCGCTCA
chromosome	5140805	5140818	PSPPH_4730_pwm_target_site_131	15.5688	-	2.33E-06	TGAGTTGGGTCTCA
chromosome	5140805	5140818	PSPPH_4730_pwm_target_site_132	15.5963	+	2.26E-06	TGAGACCCAACTCA
chromosome	5154022	5154035	PSPPH_4730_pwm_target_site_133	14.4312	-	6.40E-06	TGCGTGGCGTCTCA
chromosome	5154022	5154035	PSPPH_4730_pwm_target_site_134	14.4495	+	6.32E-06	TGAGACGCCACGCA
chromosome	5368664	5368677	PSPPH_4730_pwm_target_site_135	15.4404	-	2.66E-06	TGAGATCGATCTCA
chromosome	5368664	5368677	PSPPH_4730_pwm_target_site_136	15.4404	+	2.66E-06	TGAGATCGATCTCA
chromosome	5638792	5638805	PSPPH_4730_pwm_target_site_137	14.1468	+	8.03E-06	TGAGAACCTGCTCA
chromosome	5638792	5638805	PSPPH_4730_pwm_target_site_138	14.1468	-	8.03E-06	TGAGCAGGTTCTCA
chromosome	5726105	5726118	PSPPH_4730_pwm_target_site_139	14.422	-	6.43E-06	TGAGTCGCCGCGCA
chromosome	5726105	5726118	PSPPH_4730_pwm_target_site_140	14.4404	+	6.35E-06	TGCGCGGCGACTCA
chromosome	5916732	5916745	PSPPH_4730_pwm_target_site_141	15.4679	-	2.58E-06	TGAGATTCGTCTCA
chromosome	5916732	5916745	PSPPH_4730_pwm_target_site_142	15.5138	+	2.44E-06	TGAGACGAATCTCA
