# Supplementary material for: A compendium of DNA-binding specificities of transcription factors in Pseudomonas syringae
Source: Nat Commun. 2020 Oct 2;11:4947. doi: 10.1038/s41467-020-18744-7 (PMC7532196; doi:10.1038/s41467-020-18744-7)
Supplement: Supplementary file 5 — Supplementary Data 2 [file 41467_2020_18744_MOESM5_ESM.zip › all_TF_pwm_target_sites_bed/PSPPH_4828_pwm_target_site_info_bed6_plus.bed]

chrom	start	end	name	score	strand	p_value	matched_sequence
chromosome	305127	305144	PSPPH_4828_pwm_target_site_1	10.5	+	3.76E-06	GTAACATAATAACGTCTC
chromosome	305127	305144	PSPPH_4828_pwm_target_site_2	11.0962	-	3.08E-06	GAGACGTTATTATGTTAC
chromosome	3432354	3432371	PSPPH_4828_pwm_target_site_3	13.9231	-	1.12E-06	GATACAATATAACATCTC
chromosome	3432354	3432371	PSPPH_4828_pwm_target_site_4	14.3077	+	9.93E-07	GAGATGTTATATTGTATC
chromosome	5882152	5882169	PSPPH_4828_pwm_target_site_5	13.5962	-	1.24E-06	CTAGTGTTATAACATAAC
chromosome	5882152	5882169	PSPPH_4828_pwm_target_site_6	13.8654	+	1.14E-06	GTTATGTTATAACACTAG
