# Supplementary material for: A compendium of DNA-binding specificities of transcription factors in Pseudomonas syringae
Source: Nat Commun. 2020 Oct 2;11:4947. doi: 10.1038/s41467-020-18744-7 (PMC7532196; doi:10.1038/s41467-020-18744-7)
Supplement: Supplementary file 5 — Supplementary Data 2 [file 41467_2020_18744_MOESM5_ESM.zip › all_TF_pwm_target_sites_bed/PSPPH_4853_pwm_target_site_info_bed6_plus.bed]

chrom	start	end	name	score	strand	p_value	matched_sequence
chromosome	37330	37346	PSPPH_4853_pwm_target_site_1	14.5833	+	2.08E-06	GATAAGCACCGCTTATG
chromosome	37330	37346	PSPPH_4853_pwm_target_site_2	14.6111	-	2.00E-06	CATAAGCGGTGCTTATC
chromosome	705482	705498	PSPPH_4853_pwm_target_site_3	14.0139	-	4.37E-06	CATAGGATTTGATTATG
chromosome	705482	705498	PSPPH_4853_pwm_target_site_4	14.1111	+	3.88E-06	CATAATCAAATCCTATG
chromosome	1148482	1148498	PSPPH_4853_pwm_target_site_5	13.6944	+	6.34E-06	TATAATGTATTGCTATA
chromosome	1148482	1148498	PSPPH_4853_pwm_target_site_6	13.7083	-	6.24E-06	TATAGCAATACATTATA
chromosome	2836844	2836860	PSPPH_4853_pwm_target_site_7	14.0833	-	4.01E-06	CATAAGCGCTGCCTATC
chromosome	2836844	2836860	PSPPH_4853_pwm_target_site_8	14.0833	+	4.01E-06	GATAGGCAGCGCTTATG
chromosome	2836950	2836966	PSPPH_4853_pwm_target_site_9	14.3889	+	2.71E-06	CATAGCAATTGCTTATG
chromosome	2836950	2836966	PSPPH_4853_pwm_target_site_10	14.4167	-	2.61E-06	CATAAGCAATTGCTATG
chromosome	2837956	2837972	PSPPH_4853_pwm_target_site_11	14.0556	+	4.16E-06	CATAAGGGGCGCTTATC
chromosome	2837956	2837972	PSPPH_4853_pwm_target_site_12	14.1111	-	3.88E-06	GATAAGCGCCCCTTATG
chromosome	2842723	2842739	PSPPH_4853_pwm_target_site_13	13.3056	-	9.68E-06	AATAAGCTGCGCTTATG
chromosome	2842723	2842739	PSPPH_4853_pwm_target_site_14	13.3056	+	9.68E-06	CATAAGCGCAGCTTATT
chromosome	3237226	3237242	PSPPH_4853_pwm_target_site_15	13.9167	-	4.91E-06	CATAACGTTTAGTTATG
chromosome	3237226	3237242	PSPPH_4853_pwm_target_site_16	13.9861	+	4.52E-06	CATAACTAAACGTTATG
chromosome	3869514	3869530	PSPPH_4853_pwm_target_site_17	13.2778	-	9.97E-06	CATAGCCGCAGCCTATG
chromosome	5896477	5896493	PSPPH_4853_pwm_target_site_18	14.2778	+	3.13E-06	CATAAGGTTTTCTTTTG
chromosome	5896477	5896493	PSPPH_4853_pwm_target_site_19	14.3056	-	3.02E-06	CAAAAGAAAACCTTATG
