# Supplementary material for: A compendium of DNA-binding specificities of transcription factors in Pseudomonas syringae
Source: Nat Commun. 2020 Oct 2;11:4947. doi: 10.1038/s41467-020-18744-7 (PMC7532196; doi:10.1038/s41467-020-18744-7)
Supplement: Supplementary file 5 — Supplementary Data 2 [file 41467_2020_18744_MOESM5_ESM.zip › all_TF_pwm_target_sites_bed/PSPPH_4858_pwm_target_site_info_bed6_plus.bed]

chrom	start	end	name	score	strand	p_value	matched_sequence
chromosome	282811	282825	PSPPH_4858_pwm_target_site_1	15.0656	+	2.68E-06	GGTCGTGACCTGACC
chromosome	282811	282825	PSPPH_4858_pwm_target_site_2	15.1475	-	2.45E-06	GGTCAGGTCACGACC
chromosome	450008	450022	PSPPH_4858_pwm_target_site_3	13.8361	+	9.20E-06	AGTCAGTTGGCGACC
chromosome	450008	450022	PSPPH_4858_pwm_target_site_4	13.7541	-	9.92E-06	GGTCGCCAACTGACT
chromosome	567973	567987	PSPPH_4858_pwm_target_site_5	14.1311	+	7.12E-06	CGTCAGGTCATGACC
chromosome	567973	567987	PSPPH_4858_pwm_target_site_6	14.1475	-	7.01E-06	GGTCATGACCTGACG
chromosome	667463	667477	PSPPH_4858_pwm_target_site_7	14.1311	+	7.12E-06	GGTCGTTTGCTGACC
chromosome	667463	667477	PSPPH_4858_pwm_target_site_8	14.2131	-	6.58E-06	GGTCAGCAAACGACC
chromosome	733175	733189	PSPPH_4858_pwm_target_site_9	14.5246	+	4.82E-06	GGTCGGTTCGCGACC
chromosome	733175	733189	PSPPH_4858_pwm_target_site_10	14.5738	-	4.61E-06	GGTCGCGAACCGACC
chromosome	985254	985268	PSPPH_4858_pwm_target_site_11	13.9344	+	8.44E-06	CGTCGAAACATGACC
chromosome	985254	985268	PSPPH_4858_pwm_target_site_12	14.0492	-	7.66E-06	GGTCATGTTTCGACG
chromosome	1013862	1013876	PSPPH_4858_pwm_target_site_13	15.7049	-	1.07E-06	GGTCAGGTCGTGACC
chromosome	1013862	1013876	PSPPH_4858_pwm_target_site_14	15.7541	+	1.01E-06	GGTCACGACCTGACC
chromosome	1027559	1027573	PSPPH_4858_pwm_target_site_15	14.1148	-	7.22E-06	GGTCGGTTCGCGACT
chromosome	1027559	1027573	PSPPH_4858_pwm_target_site_16	14.2459	+	6.38E-06	AGTCGCGAACCGACC
chromosome	1031501	1031515	PSPPH_4858_pwm_target_site_17	15.1803	-	2.33E-06	GGTCGGTAAGTGACC
chromosome	1031501	1031515	PSPPH_4858_pwm_target_site_18	15.3443	+	1.88E-06	GGTCACTTACCGACC
chromosome	1572895	1572909	PSPPH_4858_pwm_target_site_19	13.9016	-	8.69E-06	AGTCACCAATCGACC
chromosome	1702966	1702980	PSPPH_4858_pwm_target_site_20	14.6885	-	4.13E-06	GGTCAGGTACTGACT
chromosome	1702966	1702980	PSPPH_4858_pwm_target_site_21	14.7541	+	3.84E-06	AGTCAGTACCTGACC
chromosome	1977823	1977837	PSPPH_4858_pwm_target_site_22	13.9344	+	8.44E-06	GGTCAGGGTCTGACC
chromosome	1977823	1977837	PSPPH_4858_pwm_target_site_23	13.9508	-	8.33E-06	GGTCAGACCCTGACC
chromosome	2056404	2056418	PSPPH_4858_pwm_target_site_24	14.7869	-	3.69E-06	GGTCGCCTCGTGACC
chromosome	2056404	2056418	PSPPH_4858_pwm_target_site_25	14.8197	+	3.56E-06	GGTCACGAGGCGACC
chromosome	2095578	2095592	PSPPH_4858_pwm_target_site_26	15.8197	-	9.21E-07	GGTCAGGTTATGACT
chromosome	2095578	2095592	PSPPH_4858_pwm_target_site_27	15.9344	+	7.29E-07	AGTCATAACCTGACC
chromosome	2182223	2182237	PSPPH_4858_pwm_target_site_28	14.4918	+	4.99E-06	GGTCAGAAGCTGACC
chromosome	2182223	2182237	PSPPH_4858_pwm_target_site_29	14.5082	-	4.90E-06	GGTCAGCTTCTGACC
chromosome	2213963	2213977	PSPPH_4858_pwm_target_site_30	13.9672	-	8.22E-06	GGTCAGGAGCTGACC
chromosome	2213963	2213977	PSPPH_4858_pwm_target_site_31	14.0164	+	7.88E-06	GGTCAGCTCCTGACC
chromosome	2382154	2382168	PSPPH_4858_pwm_target_site_32	14.7049	+	4.07E-06	GGTCAGGTGATGACC
chromosome	2382154	2382168	PSPPH_4858_pwm_target_site_33	14.7377	-	3.93E-06	GGTCATCACCTGACC
chromosome	2537134	2537148	PSPPH_4858_pwm_target_site_34	13.9508	+	8.33E-06	GGTCATGGAGCGACT
chromosome	2537134	2537148	PSPPH_4858_pwm_target_site_35	13.9836	-	8.10E-06	AGTCGCTCCATGACC
chromosome	2608235	2608249	PSPPH_4858_pwm_target_site_36	14.459	-	5.16E-06	GGTCAACATCTGACC
chromosome	2608235	2608249	PSPPH_4858_pwm_target_site_37	14.4918	+	4.99E-06	GGTCAGATGTTGACC
chromosome	2687406	2687420	PSPPH_4858_pwm_target_site_38	15.0656	-	2.68E-06	AGTCGCGACATGACT
chromosome	2687406	2687420	PSPPH_4858_pwm_target_site_39	15.1148	+	2.53E-06	AGTCATGTCGCGACT
chromosome	2697670	2697684	PSPPH_4858_pwm_target_site_40	14.2459	-	6.38E-06	CGTCAGTATGTGACT
chromosome	2697670	2697684	PSPPH_4858_pwm_target_site_41	14.459	+	5.16E-06	AGTCACATACTGACG
chromosome	2730095	2730109	PSPPH_4858_pwm_target_site_42	14.2131	+	6.58E-06	CGTCAGTTCATGACC
chromosome	2730095	2730109	PSPPH_4858_pwm_target_site_43	14.2295	-	6.49E-06	GGTCATGAACTGACG
chromosome	2972619	2972633	PSPPH_4858_pwm_target_site_44	13.8361	+	9.20E-06	GGTCCTTTTCTGACC
chromosome	2972619	2972633	PSPPH_4858_pwm_target_site_45	13.8852	-	8.81E-06	GGTCAGAAAAGGACC
chromosome	3073278	3073292	PSPPH_4858_pwm_target_site_46	13.9836	+	8.10E-06	GGTCATAGGATGACT
chromosome	3073278	3073292	PSPPH_4858_pwm_target_site_47	14.0492	-	7.66E-06	AGTCATCCTATGACC
chromosome	3134110	3134124	PSPPH_4858_pwm_target_site_48	16.0492	-	5.54E-07	GGTCATGACATGACT
chromosome	3134110	3134124	PSPPH_4858_pwm_target_site_49	16.1475	+	4.69E-07	AGTCATGTCATGACC
chromosome	3218008	3218022	PSPPH_4858_pwm_target_site_50	14.3443	-	5.79E-06	GGTCATCCTGTGACC
chromosome	3218008	3218022	PSPPH_4858_pwm_target_site_51	14.4098	+	5.42E-06	GGTCACAGGATGACC
chromosome	3376480	3376494	PSPPH_4858_pwm_target_site_52	14.5082	-	4.90E-06	GGTCGGTACGCGACC
chromosome	3376480	3376494	PSPPH_4858_pwm_target_site_53	14.5902	+	4.53E-06	GGTCGCGTACCGACC
chromosome	3480111	3480125	PSPPH_4858_pwm_target_site_54	13.9508	+	8.33E-06	AGTCGTCATACGACT
chromosome	3480111	3480125	PSPPH_4858_pwm_target_site_55	13.9672	-	8.22E-06	AGTCGTATGACGACT
chromosome	3542305	3542319	PSPPH_4858_pwm_target_site_56	14.0492	+	7.66E-06	AGTCGTTCAATGACC
chromosome	3542305	3542319	PSPPH_4858_pwm_target_site_57	14.0656	-	7.54E-06	GGTCATTGAACGACT
chromosome	3901612	3901626	PSPPH_4858_pwm_target_site_58	14.082	+	7.42E-06	GGTCGCTTTCTGACG
chromosome	3901612	3901626	PSPPH_4858_pwm_target_site_59	14.0984	-	7.32E-06	CGTCAGAAAGCGACC
chromosome	4153421	4153435	PSPPH_4858_pwm_target_site_60	13.8689	+	8.93E-06	GGTCATGGGATGACC
chromosome	4153421	4153435	PSPPH_4858_pwm_target_site_61	13.8852	-	8.81E-06	GGTCATCCCATGACC
chromosome	4161861	4161875	PSPPH_4858_pwm_target_site_62	13.8525	+	9.06E-06	AGTCATGGCCTGACC
chromosome	4178911	4178925	PSPPH_4858_pwm_target_site_63	13.918	-	8.57E-06	GGTCAGGCTCTGACC
chromosome	4178911	4178925	PSPPH_4858_pwm_target_site_64	13.9672	+	8.22E-06	GGTCAGAGCCTGACC
chromosome	4188107	4188121	PSPPH_4858_pwm_target_site_65	13.8525	-	9.06E-06	GGTCAATGAGTGACT
chromosome	4188107	4188121	PSPPH_4858_pwm_target_site_66	14	+	7.99E-06	AGTCACTCATTGACC
chromosome	4403613	4403627	PSPPH_4858_pwm_target_site_67	13.7869	-	9.62E-06	GGTCACATACAGACC
chromosome	4414907	4414921	PSPPH_4858_pwm_target_site_68	13.7705	-	9.77E-06	AGTCAGCACGCGACC
chromosome	4605287	4605301	PSPPH_4858_pwm_target_site_69	15.3279	-	1.92E-06	GGTCAGGTCATGACT
chromosome	4605287	4605301	PSPPH_4858_pwm_target_site_70	15.4098	+	1.73E-06	AGTCATGACCTGACC
chromosome	4626200	4626214	PSPPH_4858_pwm_target_site_71	14.623	+	4.40E-06	CGTCAAATCATGACC
chromosome	4626200	4626214	PSPPH_4858_pwm_target_site_72	14.623	-	4.40E-06	GGTCATGATTTGACG
chromosome	4721951	4721965	PSPPH_4858_pwm_target_site_73	14.6393	+	4.34E-06	GGTCAGACCGTGACC
chromosome	4721951	4721965	PSPPH_4858_pwm_target_site_74	14.6885	-	4.13E-06	GGTCACGGTCTGACC
chromosome	4730468	4730482	PSPPH_4858_pwm_target_site_75	14.1803	-	6.77E-06	CGTCAATTCATGACC
chromosome	4730468	4730482	PSPPH_4858_pwm_target_site_76	14.2131	+	6.58E-06	GGTCATGAATTGACG
chromosome	4941088	4941102	PSPPH_4858_pwm_target_site_77	15.1148	-	2.53E-06	AGTCGCTACGTGACT
chromosome	4941088	4941102	PSPPH_4858_pwm_target_site_78	15.2131	+	2.22E-06	AGTCACGTAGCGACT
chromosome	4994402	4994416	PSPPH_4858_pwm_target_site_79	15.5082	-	1.48E-06	GGTCATGAAGCGACT
chromosome	4994402	4994416	PSPPH_4858_pwm_target_site_80	15.5738	+	1.32E-06	AGTCGCTTCATGACC
chromosome	5011289	5011303	PSPPH_4858_pwm_target_site_81	13.8525	-	9.06E-06	GGTCGGAACCCGACT
chromosome	5011289	5011303	PSPPH_4858_pwm_target_site_82	13.918	+	8.57E-06	AGTCGGGTTCCGACC
chromosome	5046850	5046864	PSPPH_4858_pwm_target_site_83	14.4426	-	5.25E-06	AGTCTCAATATGACC
chromosome	5046850	5046864	PSPPH_4858_pwm_target_site_84	14.459	+	5.16E-06	GGTCATATTGAGACT
chromosome	5164043	5164057	PSPPH_4858_pwm_target_site_85	13.918	-	8.57E-06	GGTCATTGATTGACT
chromosome	5164043	5164057	PSPPH_4858_pwm_target_site_86	13.9508	+	8.33E-06	AGTCAATCAATGACC
chromosome	5349020	5349034	PSPPH_4858_pwm_target_site_87	15.3934	+	1.76E-06	GGTCGTGTCATGACT
chromosome	5349020	5349034	PSPPH_4858_pwm_target_site_88	15.541	-	1.40E-06	AGTCATGACACGACC
chromosome	5359830	5359844	PSPPH_4858_pwm_target_site_89	13.9508	+	8.33E-06	GGTCATTGCGCGACT
chromosome	5359830	5359844	PSPPH_4858_pwm_target_site_90	13.9836	-	8.10E-06	AGTCGCGCAATGACC
chromosome	5373020	5373034	PSPPH_4858_pwm_target_site_91	15.5082	-	1.48E-06	GGTCATCAAGTGACC
chromosome	5373020	5373034	PSPPH_4858_pwm_target_site_92	15.541	+	1.40E-06	GGTCACTTGATGACC
chromosome	5441044	5441058	PSPPH_4858_pwm_target_site_93	14.2951	-	6.09E-06	GGTCATGTGTTGACT
chromosome	5441044	5441058	PSPPH_4858_pwm_target_site_94	14.3607	+	5.69E-06	AGTCAACACATGACC
chromosome	5774863	5774877	PSPPH_4858_pwm_target_site_95	14.6066	-	4.46E-06	GGTCAGGCTGTGACC
chromosome	5774863	5774877	PSPPH_4858_pwm_target_site_96	14.7213	+	4.00E-06	GGTCACAGCCTGACC
chromosome	5785935	5785949	PSPPH_4858_pwm_target_site_97	15.4918	+	1.53E-06	GGTCACAGTGTGACT
chromosome	5785935	5785949	PSPPH_4858_pwm_target_site_98	15.5574	-	1.37E-06	AGTCACACTGTGACC
chromosome	5820783	5820797	PSPPH_4858_pwm_target_site_99	13.8361	-	9.20E-06	CGTCGTTTCGTGACT
chromosome	5820783	5820797	PSPPH_4858_pwm_target_site_100	14.0492	+	7.66E-06	AGTCACGAAACGACG
