# Supplementary material for: A compendium of DNA-binding specificities of transcription factors in Pseudomonas syringae
Source: Nat Commun. 2020 Oct 2;11:4947. doi: 10.1038/s41467-020-18744-7 (PMC7532196; doi:10.1038/s41467-020-18744-7)
Supplement: Supplementary file 5 — Supplementary Data 2 [file 41467_2020_18744_MOESM5_ESM.zip › all_TF_pwm_target_sites_bed/PSPPH_4870_pwm_target_site_info_bed6_plus.bed]

chrom	start	end	name	score	strand	p_value	matched_sequence
chromosome	182355	182372	PSPPH_4870_pwm_target_site_1	7.80303	-	6.83E-06	AGAAAACGAACGTTTACC
chromosome	182355	182372	PSPPH_4870_pwm_target_site_2	7.80303	+	6.83E-06	GGTAAACGTTCGTTTTCT
chromosome	884891	884908	PSPPH_4870_pwm_target_site_3	11.1515	-	2.49E-06	AGAGTACGCTCGTCTACT
chromosome	884891	884908	PSPPH_4870_pwm_target_site_4	11.1515	+	2.49E-06	AGTAGACGAGCGTACTCT
chromosome	993653	993670	PSPPH_4870_pwm_target_site_5	8.93939	-	4.87E-06	AGTGCACGCTCATACAAC
chromosome	993653	993670	PSPPH_4870_pwm_target_site_6	8.93939	+	4.87E-06	GTTGTATGAGCGTGCACT
chromosome	1417610	1417627	PSPPH_4870_pwm_target_site_7	7.40909	+	7.66E-06	AGTGCACAATCTTGCTCA
chromosome	1417610	1417627	PSPPH_4870_pwm_target_site_8	7.40909	-	7.66E-06	TGAGCAAGATTGTGCACT
chromosome	1434484	1434501	PSPPH_4870_pwm_target_site_9	8.81818	+	5.05E-06	AGAGCACGATCATTCTCA
chromosome	1434484	1434501	PSPPH_4870_pwm_target_site_10	8.81818	-	5.05E-06	TGAGAATGATCGTGCTCT
chromosome	1549331	1549348	PSPPH_4870_pwm_target_site_11	8.39394	+	5.75E-06	AGAGTACGAGCGATCACT
chromosome	1549331	1549348	PSPPH_4870_pwm_target_site_12	8.39394	-	5.75E-06	AGTGATCGCTCGTACTCT
chromosome	1625897	1625914	PSPPH_4870_pwm_target_site_13	14.4394	+	8.24E-07	GGTGTACAGGCGTTCAAC
chromosome	1625897	1625914	PSPPH_4870_pwm_target_site_14	14.4394	-	8.24E-07	GTTGAACGCCTGTACACC
chromosome	1863891	1863908	PSPPH_4870_pwm_target_site_15	8.74242	-	5.17E-06	GGAGTACATCCTTACACC
chromosome	1863891	1863908	PSPPH_4870_pwm_target_site_16	8.74242	+	5.17E-06	GGTGTAAGGATGTACTCC
chromosome	1994200	1994217	PSPPH_4870_pwm_target_site_17	8.72727	-	5.20E-06	GGTGAACGCGCGCAAACC
chromosome	1994200	1994217	PSPPH_4870_pwm_target_site_18	8.72727	+	5.20E-06	GGTTTGCGCGCGTTCACC
chromosome	2182943	2182960	PSPPH_4870_pwm_target_site_19	6.66667	-	9.42E-06	GGTAAACACCTGTTCAAC
chromosome	2182943	2182960	PSPPH_4870_pwm_target_site_20	6.66667	+	9.42E-06	GTTGAACAGGTGTTTACC
chromosome	2227446	2227463	PSPPH_4870_pwm_target_site_21	6.66667	+	9.42E-06	GGTGCTCGACCGTGCACA
chromosome	2227446	2227463	PSPPH_4870_pwm_target_site_22	6.66667	-	9.42E-06	TGTGCACGGTCGAGCACC
chromosome	2305697	2305714	PSPPH_4870_pwm_target_site_23	16.2727	+	4.20E-07	GGTGAACGGCTGTTCTCA
chromosome	2305697	2305714	PSPPH_4870_pwm_target_site_24	16.2727	-	4.20E-07	TGAGAACAGCCGTTCACC
chromosome	2344206	2344223	PSPPH_4870_pwm_target_site_25	12.7879	-	1.46E-06	GGTTAACATGCGTGCACA
chromosome	2344206	2344223	PSPPH_4870_pwm_target_site_26	12.7879	+	1.46E-06	TGTGCACGCATGTTAACC
chromosome	2388510	2388527	PSPPH_4870_pwm_target_site_27	12.4848	-	1.61E-06	AGATAACGCTCGTTCTCC
chromosome	2388510	2388527	PSPPH_4870_pwm_target_site_28	12.4848	+	1.61E-06	GGAGAACGAGCGTTATCT
chromosome	2612117	2612134	PSPPH_4870_pwm_target_site_29	13.303	-	1.22E-06	AGTGCACGTATGTGTACC
chromosome	2612117	2612134	PSPPH_4870_pwm_target_site_30	13.303	+	1.22E-06	GGTACACATACGTGCACT
chromosome	2821542	2821559	PSPPH_4870_pwm_target_site_31	9.65152	-	3.92E-06	GGTGAACAGGCGTGCCCA
chromosome	2821542	2821559	PSPPH_4870_pwm_target_site_32	9.65152	+	3.92E-06	TGGGCACGCCTGTTCACC
chromosome	2890544	2890561	PSPPH_4870_pwm_target_site_33	6.89394	-	8.84E-06	GGCGTACAGCTGTATACC
chromosome	2890544	2890561	PSPPH_4870_pwm_target_site_34	6.89394	+	8.84E-06	GGTATACAGCTGTACGCC
chromosome	3098412	3098429	PSPPH_4870_pwm_target_site_35	17.0758	+	3.10E-07	GGAGTACAAATGTACTCC
chromosome	3098412	3098429	PSPPH_4870_pwm_target_site_36	17.0758	-	3.10E-07	GGAGTACATTTGTACTCC
chromosome	4461179	4461196	PSPPH_4870_pwm_target_site_37	7.01515	-	8.56E-06	AGTGTACAGACCTGCACC
chromosome	4461179	4461196	PSPPH_4870_pwm_target_site_38	7.01515	+	8.56E-06	GGTGCAGGTCTGTACACT
chromosome	4583338	4583355	PSPPH_4870_pwm_target_site_39	10.4394	-	3.09E-06	AGTGTACGAGCGTGGACA
chromosome	4583338	4583355	PSPPH_4870_pwm_target_site_40	10.4394	+	3.09E-06	TGTCCACGCTCGTACACT
chromosome	4736340	4736357	PSPPH_4870_pwm_target_site_41	7	-	8.59E-06	CGTGGACGAGCATTCACC
chromosome	4736340	4736357	PSPPH_4870_pwm_target_site_42	7	+	8.59E-06	GGTGAATGCTCGTCCACG
chromosome	5285271	5285288	PSPPH_4870_pwm_target_site_43	6.98485	-	8.63E-06	GTAGAACGTTTGTACACA
chromosome	5285271	5285288	PSPPH_4870_pwm_target_site_44	6.98485	+	8.63E-06	TGTGTACAAACGTTCTAC
chromosome	5503922	5503939	PSPPH_4870_pwm_target_site_45	12.8333	-	1.44E-06	AGTGGACATTCGTGCTCC
chromosome	5503922	5503939	PSPPH_4870_pwm_target_site_46	12.8333	+	1.44E-06	GGAGCACGAATGTCCACT
chromosome	5744924	5744941	PSPPH_4870_pwm_target_site_47	8.04545	-	6.37E-06	GGTGCACAAGCATGAACA
chromosome	5744924	5744941	PSPPH_4870_pwm_target_site_48	8.04545	+	6.37E-06	TGTTCATGCTTGTGCACC
chromosome	5761076	5761093	PSPPH_4870_pwm_target_site_49	12.7879	-	1.46E-06	GGTGAACAGGAGTTCACC
chromosome	5761076	5761093	PSPPH_4870_pwm_target_site_50	12.7879	+	1.46E-06	GGTGAACTCCTGTTCACC
large_plasmid	17310	17327	PSPPH_4870_pwm_target_site_51	12.5606	-	1.57E-06	AGTGCATGCGCGTAAACC
large_plasmid	17310	17327	PSPPH_4870_pwm_target_site_52	12.5606	+	1.57E-06	GGTTTACGCGCATGCACT
