# Supplementary material for: A compendium of DNA-binding specificities of transcription factors in Pseudomonas syringae
Source: Nat Commun. 2020 Oct 2;11:4947. doi: 10.1038/s41467-020-18744-7 (PMC7532196; doi:10.1038/s41467-020-18744-7)
Supplement: Supplementary file 5 — Supplementary Data 2 [file 41467_2020_18744_MOESM5_ESM.zip › all_TF_pwm_target_sites_bed/PSPPH_5057_pwm_target_site_info_bed6_plus.bed]

chrom	start	end	name	score	strand	p_value	matched_sequence
chromosome	40333	40349	PSPPH_5057_pwm_target_site_1	18.0562	-	4.96E-07	AAGCGGCGCCGCCTGAC
chromosome	40497	40513	PSPPH_5057_pwm_target_site_2	13.4382	-	7.91E-06	AAGCGCTATCAGCGGTT
chromosome	41064	41080	PSPPH_5057_pwm_target_site_3	15.0674	+	3.24E-06	AATCGGCGTGGTCTGAT
chromosome	62957	62973	PSPPH_5057_pwm_target_site_4	17.3483	-	8.03E-07	CAGCGGCTTGCCCTGAT
chromosome	80256	80272	PSPPH_5057_pwm_target_site_5	15.4382	+	2.62E-06	CAGCGTATTGCCCTGTT
chromosome	80953	80969	PSPPH_5057_pwm_target_site_6	14.1236	-	5.49E-06	AAGCTGCGTCCACTGTC
chromosome	81162	81178	PSPPH_5057_pwm_target_site_7	13.4382	+	7.91E-06	CTGCGCCTTGCCCTGTT
chromosome	89922	89938	PSPPH_5057_pwm_target_site_8	15.1798	-	3.05E-06	AAGCTGTTGCGGCTGAT
chromosome	93864	93880	PSPPH_5057_pwm_target_site_9	15.191	-	3.03E-06	CAGCGCGAACAGCTGTT
chromosome	107335	107351	PSPPH_5057_pwm_target_site_10	13.4831	+	7.72E-06	CAGCGGCTTGCCCTGCT
chromosome	107405	107421	PSPPH_5057_pwm_target_site_11	15.0112	+	3.35E-06	CAGCGGCGCAGCTTGTT
chromosome	141280	141296	PSPPH_5057_pwm_target_site_12	14.8876	-	3.60E-06	AAGCGAAGATGCCTGAT
chromosome	144410	144426	PSPPH_5057_pwm_target_site_13	18.0787	+	4.89E-07	AAGCGGCTCCAGCTGGT
chromosome	144766	144782	PSPPH_5057_pwm_target_site_14	16.6067	+	1.29E-06	ATGCGCCATGACCTGTT
chromosome	149926	149942	PSPPH_5057_pwm_target_site_15	16	-	1.88E-06	AAGCGCCTGAAGCTGGT
chromosome	172106	172122	PSPPH_5057_pwm_target_site_16	13.5056	+	7.63E-06	CAGCGGGATCTGCTGAT
chromosome	172155	172171	PSPPH_5057_pwm_target_site_17	14.618	-	4.19E-06	AAGCTGCTGCGCCTGCT
chromosome	180160	180176	PSPPH_5057_pwm_target_site_18	14.4045	+	4.71E-06	AATCGTCATCGCCTGTC
chromosome	202124	202140	PSPPH_5057_pwm_target_site_19	16.0112	-	1.86E-06	AAGCTGGAAGCGCTGTT
chromosome	216211	216227	PSPPH_5057_pwm_target_site_20	14.5506	+	4.35E-06	AAGCACCCCAACCTGTT
chromosome	220865	220881	PSPPH_5057_pwm_target_site_21	16.1236	-	1.74E-06	AAGCGGTCAGGCCTGTC
chromosome	248621	248637	PSPPH_5057_pwm_target_site_22	13.191	+	8.99E-06	AAACGGGCTGACCTGAT
chromosome	253911	253927	PSPPH_5057_pwm_target_site_23	13.5618	+	7.40E-06	AAGCTGATGCGCCTGTG
chromosome	263156	263172	PSPPH_5057_pwm_target_site_24	13.1348	-	9.26E-06	CAGCGGGTGCGCCTGAC
chromosome	271145	271161	PSPPH_5057_pwm_target_site_25	13.6067	+	7.23E-06	CAGCGTACCCCCCTGTT
chromosome	294687	294703	PSPPH_5057_pwm_target_site_26	14.2022	-	5.26E-06	AAGCGCCCGCGCCTGGC
chromosome	305886	305902	PSPPH_5057_pwm_target_site_27	14.3034	-	4.98E-06	CAGCGGCAGCGTCTGAT
chromosome	306661	306677	PSPPH_5057_pwm_target_site_28	16.8989	-	1.07E-06	CAGCGGCTGGCGCTGTT
chromosome	324438	324454	PSPPH_5057_pwm_target_site_29	14.5393	-	4.37E-06	AAGCTGATTCGCCTGTG
chromosome	391574	391590	PSPPH_5057_pwm_target_site_30	13.0449	-	9.69E-06	AAGCTTGAGCGCCTGTC
chromosome	431630	431646	PSPPH_5057_pwm_target_site_31	14.4382	+	4.62E-06	ATGCGCTAAGCCCTGTT
chromosome	434896	434912	PSPPH_5057_pwm_target_site_32	15.2921	-	2.85E-06	CAGCTGCAGAGCCTGTT
chromosome	440457	440473	PSPPH_5057_pwm_target_site_33	14.1461	+	5.42E-06	CAGCACCAGCGCCTGTT
chromosome	503763	503779	PSPPH_5057_pwm_target_site_34	14.7865	-	3.81E-06	AATCGCAACACCCTGTT
chromosome	511913	511929	PSPPH_5057_pwm_target_site_35	14.382	-	4.77E-06	AAGCGCCAGAACCTGCT
chromosome	566508	566524	PSPPH_5057_pwm_target_site_36	18.1124	+	4.78E-07	AAGCGATTTAACCTGTT
chromosome	583104	583120	PSPPH_5057_pwm_target_site_37	17.0899	-	9.48E-07	AAGCTCCGGAGGCTGTT
chromosome	585289	585305	PSPPH_5057_pwm_target_site_38	15.618	+	2.35E-06	AAGCTGACGGCCCTGTT
chromosome	595308	595324	PSPPH_5057_pwm_target_site_39	14.5955	-	4.24E-06	CAGCGCCAGCACCTGGT
chromosome	596721	596737	PSPPH_5057_pwm_target_site_40	15.0449	-	3.29E-06	CAGCGGATAGCGCTGTT
chromosome	596723	596739	PSPPH_5057_pwm_target_site_41	13.4382	+	7.91E-06	CAGCGCTATCCGCTGAT
chromosome	605293	605309	PSPPH_5057_pwm_target_site_42	13.3371	-	8.33E-06	AAGCGTCTGCTCCTGCT
chromosome	620113	620129	PSPPH_5057_pwm_target_site_43	17.8427	+	5.76E-07	AAGCGGCCGCCGCTGAT
chromosome	620762	620778	PSPPH_5057_pwm_target_site_44	13.9326	+	6.09E-06	AAGCGCCGGTGCCTGTA
chromosome	622327	622343	PSPPH_5057_pwm_target_site_45	13.8315	-	6.42E-06	AAGCGCGACAAACTGAT
chromosome	641196	641212	PSPPH_5057_pwm_target_site_46	13.1236	+	9.31E-06	CATCGTCTGCACCTGTT
chromosome	641451	641467	PSPPH_5057_pwm_target_site_47	13.8202	+	6.46E-06	AAGCTGCGCAAGCTGGT
chromosome	642574	642590	PSPPH_5057_pwm_target_site_48	14.5393	-	4.37E-06	AAGCGCGGTCGGCTGGC
chromosome	644991	645007	PSPPH_5057_pwm_target_site_49	16.1236	+	1.74E-06	CAGCGCATCGGCCTGTT
chromosome	672071	672087	PSPPH_5057_pwm_target_site_50	14.7753	+	3.83E-06	AAGCTGCATCTGCTGAT
chromosome	677951	677967	PSPPH_5057_pwm_target_site_51	15.1011	-	3.18E-06	AAGCGGGCACGCTTGAT
chromosome	690965	690981	PSPPH_5057_pwm_target_site_52	13.5618	-	7.40E-06	AAGCGCGTTGCGCTGCT
chromosome	697081	697097	PSPPH_5057_pwm_target_site_53	18.8876	+	2.70E-07	AAGCTGCGCAACCTGTT
chromosome	713876	713892	PSPPH_5057_pwm_target_site_54	13.3483	-	8.28E-06	ACGCGTCGAAACCTGTT
chromosome	741253	741269	PSPPH_5057_pwm_target_site_55	13.3371	-	8.33E-06	AAGCGGCGTGGGCTATG
chromosome	746999	747015	PSPPH_5057_pwm_target_site_56	17.236	+	8.66E-07	CAGCGCCTGTGCCTGTT
chromosome	794807	794823	PSPPH_5057_pwm_target_site_57	16.236	+	1.62E-06	CAGCGCCTGCCCCTGAT
chromosome	817931	817947	PSPPH_5057_pwm_target_site_58	15.7416	-	2.19E-06	CAGCGCGCGGGCCTGTT
chromosome	820989	821005	PSPPH_5057_pwm_target_site_59	13.1236	-	9.31E-06	AAGCGGAACCTGTTGTT
chromosome	840628	840644	PSPPH_5057_pwm_target_site_60	15.0337	+	3.31E-06	AAGCGCAATGCGCTGGT
chromosome	861068	861084	PSPPH_5057_pwm_target_site_61	14.3596	-	4.83E-06	AAGCTGCGACGCATGTT
chromosome	887297	887313	PSPPH_5057_pwm_target_site_62	13.0899	-	9.47E-06	AAGCGGGTGTATCTATT
chromosome	893973	893989	PSPPH_5057_pwm_target_site_63	14.1685	+	5.35E-06	AAGCTGGCGCGGCTGAT
chromosome	925462	925478	PSPPH_5057_pwm_target_site_64	14.4607	+	4.56E-06	ATGCGGCGTGAGCTGAT
chromosome	925854	925870	PSPPH_5057_pwm_target_site_65	13.8652	-	6.31E-06	ATTCGCCTCCGCCTGTT
chromosome	937300	937316	PSPPH_5057_pwm_target_site_66	14.9326	-	3.51E-06	AAGCGCCGCGACCTGAC
chromosome	937564	937580	PSPPH_5057_pwm_target_site_67	13.573	-	7.36E-06	AAGCTGCTTGCTCTGGT
chromosome	986542	986558	PSPPH_5057_pwm_target_site_68	16.0449	-	1.83E-06	ATGCGCCTGTGCCTGTT
chromosome	1006087	1006103	PSPPH_5057_pwm_target_site_69	13.764	-	6.66E-06	AAGCGAGTCGCGCTGAT
chromosome	1030402	1030418	PSPPH_5057_pwm_target_site_70	15	+	3.37E-06	AAACGGCTCGAGCTGTT
chromosome	1043478	1043494	PSPPH_5057_pwm_target_site_71	13.2697	-	8.62E-06	CAGCGGTTCGGCTTGTT
chromosome	1044188	1044204	PSPPH_5057_pwm_target_site_72	13.6966	+	6.91E-06	AAGCTGGTCGACCTGTC
chromosome	1058647	1058663	PSPPH_5057_pwm_target_site_73	14.5169	-	4.42E-06	CAGCGTCTGGCGCTGTT
chromosome	1068173	1068189	PSPPH_5057_pwm_target_site_74	15.8427	+	2.07E-06	CAGCGTCGCCGCCTGAT
chromosome	1071875	1071891	PSPPH_5057_pwm_target_site_75	14.8539	-	3.67E-06	AAGCGCCTGAACCTGCT
chromosome	1082467	1082483	PSPPH_5057_pwm_target_site_76	16.764	-	1.17E-06	CAGCGCCAGTGCCTGTT
chromosome	1089050	1089066	PSPPH_5057_pwm_target_site_77	15.1236	-	3.14E-06	CAGCGTCATGTCCTGTT
chromosome	1099316	1099332	PSPPH_5057_pwm_target_site_78	13.1573	+	9.15E-06	CGGCGGTGTCACCTGTT
chromosome	1175044	1175060	PSPPH_5057_pwm_target_site_79	14.5506	+	4.35E-06	AGGCGGCATCGCCTGTC
chromosome	1178049	1178065	PSPPH_5057_pwm_target_site_80	15.0899	+	3.20E-06	AAGCGTTGGGTCCTGAT
chromosome	1185118	1185134	PSPPH_5057_pwm_target_site_81	13.1685	-	9.09E-06	AAGCGCCCCGCCCTGAC
chromosome	1198362	1198378	PSPPH_5057_pwm_target_site_82	13.4045	+	8.05E-06	AATCGCCGGTGGCTGAT
chromosome	1202841	1202857	PSPPH_5057_pwm_target_site_83	14.9663	+	3.44E-06	CAGCGACATCGCCTGAT
chromosome	1236184	1236200	PSPPH_5057_pwm_target_site_84	15.0562	+	3.27E-06	AAGCGTGACAGGCTGAT
chromosome	1268630	1268646	PSPPH_5057_pwm_target_site_85	14.4157	+	4.68E-06	AAGCACCGCCAACTGTT
chromosome	1296304	1296320	PSPPH_5057_pwm_target_site_86	13.0899	-	9.47E-06	ATGCGCCACGGCCTGGT
chromosome	1299297	1299313	PSPPH_5057_pwm_target_site_87	13.9551	-	6.02E-06	CAACGCCTGCGCCTGTT
chromosome	1307798	1307814	PSPPH_5057_pwm_target_site_88	14.3146	-	4.95E-06	AATCGACAGGACCTGTT
chromosome	1309885	1309901	PSPPH_5057_pwm_target_site_89	14.1124	-	5.53E-06	AAGCTGTTGAGCCTGTC
chromosome	1331788	1331804	PSPPH_5057_pwm_target_site_90	16.4045	+	1.47E-06	AAGCGCATTGCGCTGAT
chromosome	1331891	1331907	PSPPH_5057_pwm_target_site_91	16.6517	+	1.26E-06	ATGCGGCAGAACCTGTT
chromosome	1333456	1333472	PSPPH_5057_pwm_target_site_92	13.1461	-	9.20E-06	AAGCGCCGAAGTCGGTT
chromosome	1333923	1333939	PSPPH_5057_pwm_target_site_93	17.4494	+	7.49E-07	AAGCGCCCCTGGCTGTT
chromosome	1369048	1369064	PSPPH_5057_pwm_target_site_94	14.4045	+	4.71E-06	AATCTCGAACGCCTGTT
chromosome	1375793	1375809	PSPPH_5057_pwm_target_site_95	16.2921	-	1.57E-06	AAGCGCCCGGTGCTGTT
chromosome	1395938	1395954	PSPPH_5057_pwm_target_site_96	13.809	-	6.50E-06	AAGCGGCGCAGCCTATG
chromosome	1403081	1403097	PSPPH_5057_pwm_target_site_97	16.1348	+	1.73E-06	CAGCGCCGGGCGCTGTT
chromosome	1409659	1409675	PSPPH_5057_pwm_target_site_98	14.9213	+	3.53E-06	AAACGGCTACGCCTATT
chromosome	1413332	1413348	PSPPH_5057_pwm_target_site_99	16.8989	-	1.07E-06	CAGCGCCCTGCCCTGTT
chromosome	1439320	1439336	PSPPH_5057_pwm_target_site_100	16.5955	+	1.30E-06	AAGCGCCAGGCCTTGTT
chromosome	1477823	1477839	PSPPH_5057_pwm_target_site_101	13.191	+	8.99E-06	AATCGGTTTGTCCTGGT
chromosome	1493684	1493700	PSPPH_5057_pwm_target_site_102	14.6629	+	4.08E-06	CAGCGCGAACGTCTGTT
chromosome	1502396	1502412	PSPPH_5057_pwm_target_site_103	13.5843	+	7.32E-06	CAGCAGTACCGCCTGTT
chromosome	1590293	1590309	PSPPH_5057_pwm_target_site_104	14.9213	-	3.53E-06	CAGCGGCTCGATCTGTT
chromosome	1660550	1660566	PSPPH_5057_pwm_target_site_105	15.8202	-	2.09E-06	CAGCGGGGTCAGCTGAT
chromosome	1665120	1665136	PSPPH_5057_pwm_target_site_106	18.8427	+	2.80E-07	AAGCGGTTGCCACTGTT
chromosome	1668482	1668498	PSPPH_5057_pwm_target_site_107	16.6742	-	1.24E-06	AAGCGGTTATGGCTGAT
chromosome	1703575	1703591	PSPPH_5057_pwm_target_site_108	13.2022	+	8.93E-06	AATCTGGGCTACCTGTT
chromosome	1712873	1712889	PSPPH_5057_pwm_target_site_109	16.3596	+	1.51E-06	AAGCGCCTCCCGCTGTC
chromosome	1737218	1737234	PSPPH_5057_pwm_target_site_110	13.1124	+	9.36E-06	CATCGGAATGACCTGTT
chromosome	1746945	1746961	PSPPH_5057_pwm_target_site_111	13.5169	-	7.58E-06	CAGCGTTGTCGCTTGTT
chromosome	1749623	1749639	PSPPH_5057_pwm_target_site_112	16.8652	+	1.10E-06	CAGCGCCTTGGCCTGAT
chromosome	1751277	1751293	PSPPH_5057_pwm_target_site_113	13.618	-	7.19E-06	ATGCTGGTCGGCCTGTT
chromosome	1751643	1751659	PSPPH_5057_pwm_target_site_114	13.2022	+	8.93E-06	AAGCGCAGGCGCTTGTC
chromosome	1756139	1756155	PSPPH_5057_pwm_target_site_115	14.382	-	4.77E-06	AAGCGGGTTCGCCGGTC
chromosome	1757876	1757892	PSPPH_5057_pwm_target_site_116	17.7865	-	5.98E-07	CAGCGCCGTGGGCTGTT
chromosome	1759153	1759169	PSPPH_5057_pwm_target_site_117	13.7191	-	6.82E-06	CAGCGTCTGGACCTGAT
chromosome	1764629	1764645	PSPPH_5057_pwm_target_site_118	13.0225	-	9.79E-06	CAGCGTGGCGACCTGAT
chromosome	1775227	1775243	PSPPH_5057_pwm_target_site_119	16.1461	-	1.72E-06	AAGCTGAACAACCTGTT
chromosome	1805049	1805065	PSPPH_5057_pwm_target_site_120	14.3034	+	4.98E-06	CAGCGGGATGTCCTGAT
chromosome	1814392	1814408	PSPPH_5057_pwm_target_site_121	13.3933	-	8.10E-06	ATGCTGCTCAACCTGTT
chromosome	1826528	1826544	PSPPH_5057_pwm_target_site_122	13.0787	-	9.53E-06	AAGCGTCAGGACCTGAC
chromosome	1833788	1833804	PSPPH_5057_pwm_target_site_123	14.4045	-	4.71E-06	CAGCGGGACAACCTGAT
chromosome	1834320	1834336	PSPPH_5057_pwm_target_site_124	15.1236	-	3.14E-06	AATCGTTTTCGCCTGAT
chromosome	1844998	1845014	PSPPH_5057_pwm_target_site_125	14.2809	+	5.05E-06	CAGCGCCTCCTCCTGAT
chromosome	1847182	1847198	PSPPH_5057_pwm_target_site_126	14.7416	-	3.91E-06	AAGTGGCTGGGGCTGTT
chromosome	1848531	1848547	PSPPH_5057_pwm_target_site_127	13.2809	-	8.57E-06	AAGCAGAAACGCCTGTC
chromosome	1887317	1887333	PSPPH_5057_pwm_target_site_128	13.6629	-	7.02E-06	CAGCGCTCACCGCTGTT
chromosome	1912707	1912723	PSPPH_5057_pwm_target_site_129	18.2809	+	4.24E-07	CAGCGCTATCGCCTGTT
chromosome	1931317	1931333	PSPPH_5057_pwm_target_site_130	17.3708	-	7.90E-07	AAGCGCATGAAGCTGTT
chromosome	1960484	1960500	PSPPH_5057_pwm_target_site_131	13.191	+	8.99E-06	AAGCGGCTTTTTTTGTT
chromosome	1969882	1969898	PSPPH_5057_pwm_target_site_132	13.0112	+	9.85E-06	AAGCTGTAGGCGCTGAT
chromosome	1975480	1975496	PSPPH_5057_pwm_target_site_133	15.427	+	2.64E-06	AAGCGTACCCAGCTGTT
chromosome	1989208	1989224	PSPPH_5057_pwm_target_site_134	15.4494	+	2.60E-06	AAGCGACGCAAACTGTT
chromosome	1997932	1997948	PSPPH_5057_pwm_target_site_135	14.191	-	5.29E-06	CAGCGGCGTGGACTGGT
chromosome	2079339	2079355	PSPPH_5057_pwm_target_site_136	13.2921	-	8.52E-06	AAGCACTTCGCGCTGTT
chromosome	2105928	2105944	PSPPH_5057_pwm_target_site_137	14.7865	+	3.81E-06	CAGCAGCTTGACCTGTT
chromosome	2112547	2112563	PSPPH_5057_pwm_target_site_138	13.2247	+	8.83E-06	CAGCGCTTCGACCTGAT
chromosome	2117112	2117128	PSPPH_5057_pwm_target_site_139	14.5056	-	4.45E-06	CAGCGCCTGCCCCTGTC
chromosome	2132945	2132961	PSPPH_5057_pwm_target_site_140	16.4831	-	1.39E-06	CAGCGCGGTCACCTGAT
chromosome	2145317	2145333	PSPPH_5057_pwm_target_site_141	13.5843	-	7.32E-06	AAGCTCAACAGCCTGAT
chromosome	2149368	2149384	PSPPH_5057_pwm_target_site_142	16.4494	+	1.43E-06	CAGCGCCTTGAGCTGTT
chromosome	2151484	2151500	PSPPH_5057_pwm_target_site_143	13.4045	-	8.05E-06	AAGCGCTTCACCCTGCT
chromosome	2160175	2160191	PSPPH_5057_pwm_target_site_144	14.0899	-	5.60E-06	AAGCGCATTGACCTGCT
chromosome	2181715	2181731	PSPPH_5057_pwm_target_site_145	15.7079	-	2.24E-06	CAGCGTAAACGCCTGTT
chromosome	2186129	2186145	PSPPH_5057_pwm_target_site_146	13.1798	+	9.04E-06	AAGCGAACCGAGCTGTT
chromosome	2192437	2192453	PSPPH_5057_pwm_target_site_147	14.7079	-	3.98E-06	AAGCGCTGTCAACTGTC
chromosome	2195638	2195654	PSPPH_5057_pwm_target_site_148	13.4045	-	8.05E-06	AAGCGTATTGAACTGAT
chromosome	2251558	2251574	PSPPH_5057_pwm_target_site_149	13.9663	-	5.98E-06	CAGCGTGGCGGCCTGAT
chromosome	2254813	2254829	PSPPH_5057_pwm_target_site_150	15.2809	-	2.87E-06	CAGCTGCCGCGCCTGTT
chromosome	2256331	2256347	PSPPH_5057_pwm_target_site_151	15.0899	-	3.20E-06	CAGCGTCGTGACCTGAT
chromosome	2264123	2264139	PSPPH_5057_pwm_target_site_152	15.0899	-	3.20E-06	CAGCGTCGTGACCTGAT
chromosome	2269350	2269366	PSPPH_5057_pwm_target_site_153	15.1124	-	3.16E-06	AAGCGCATGAACCTGTC
chromosome	2271601	2271617	PSPPH_5057_pwm_target_site_154	14.573	-	4.29E-06	AAGCGTCTGGCACTGAT
chromosome	2282802	2282818	PSPPH_5057_pwm_target_site_155	17.573	+	6.91E-07	CAGCGGCGTCTGCTGTT
chromosome	2286137	2286153	PSPPH_5057_pwm_target_site_156	14.7191	+	3.95E-06	AAGCGCTGTCGCCGGAT
chromosome	2288339	2288355	PSPPH_5057_pwm_target_site_157	14.6292	+	4.16E-06	AAGCGCCCGACGCTGGT
chromosome	2289290	2289306	PSPPH_5057_pwm_target_site_158	14.2809	-	5.05E-06	AAGCGCATGGGCCGGTT
chromosome	2310586	2310602	PSPPH_5057_pwm_target_site_159	14.3146	+	4.95E-06	AAACGCAGCACCCTGTT
chromosome	2314249	2314265	PSPPH_5057_pwm_target_site_160	14.2809	+	5.05E-06	AAGCGGTTTCGACTGCT
chromosome	2319781	2319797	PSPPH_5057_pwm_target_site_161	13.8427	-	6.38E-06	CAGCGCAATGCCCTGAT
chromosome	2331375	2331391	PSPPH_5057_pwm_target_site_162	13.7191	-	6.82E-06	CAGCTGCTTACCCTGAT
chromosome	2333423	2333439	PSPPH_5057_pwm_target_site_163	13.8876	-	6.23E-06	AAGCGAGCTTACCTGAT
chromosome	2333430	2333446	PSPPH_5057_pwm_target_site_164	13.7865	+	6.58E-06	AAGCTCGCTTGCCTGAT
chromosome	2344125	2344141	PSPPH_5057_pwm_target_site_165	13.2022	+	8.93E-06	ATGCGTCCATGCCTGTT
chromosome	2344476	2344492	PSPPH_5057_pwm_target_site_166	12.9888	-	9.96E-06	AATCGCCTGCGCCTGCT
chromosome	2347920	2347936	PSPPH_5057_pwm_target_site_167	17.0562	+	9.71E-07	CAGCGCTTTGCCCTGTT
chromosome	2383845	2383861	PSPPH_5057_pwm_target_site_168	13.191	+	8.99E-06	ATGCGCGGCACCCTGAT
chromosome	2390488	2390504	PSPPH_5057_pwm_target_site_169	15.3034	+	2.83E-06	AGGCGGCGCAGGCTGTT
chromosome	2450081	2450097	PSPPH_5057_pwm_target_site_170	15.573	+	2.42E-06	AAGCAGGGCGTCCTGTT
chromosome	2471860	2471876	PSPPH_5057_pwm_target_site_171	13.0787	+	9.53E-06	AAGCGGATTTCCTTGGT
chromosome	2474221	2474237	PSPPH_5057_pwm_target_site_172	13.8202	-	6.46E-06	AAGCTGCCGATGCTGTT
chromosome	2491903	2491919	PSPPH_5057_pwm_target_site_173	21.9101	+	1.88E-08	AAGCGCCTCGGCCTGTT
chromosome	2500934	2500950	PSPPH_5057_pwm_target_site_174	17.3258	+	8.16E-07	CAGCGCCTCGCCCTGTT
chromosome	2521397	2521413	PSPPH_5057_pwm_target_site_175	14.9663	+	3.44E-06	AAGCGCCCGCTGCTGAT
chromosome	2544309	2544325	PSPPH_5057_pwm_target_site_176	13.0674	-	9.58E-06	CAGCGCATGGACCTGAT
chromosome	2552194	2552210	PSPPH_5057_pwm_target_site_177	16.4045	+	1.47E-06	CAGCGCGGTGGCCTGAT
chromosome	2613864	2613880	PSPPH_5057_pwm_target_site_178	15.2921	-	2.85E-06	AAGCGGCGTGCGATGTT
chromosome	2618668	2618684	PSPPH_5057_pwm_target_site_179	13.2135	+	8.88E-06	ATGCAGGATGGCCTGTT
chromosome	2631707	2631723	PSPPH_5057_pwm_target_site_180	14.8876	-	3.60E-06	AAGCTCCAGGACCTGAT
chromosome	2750010	2750026	PSPPH_5057_pwm_target_site_181	13.7191	+	6.82E-06	CAGCGCTGGAACCTGAT
chromosome	2764876	2764892	PSPPH_5057_pwm_target_site_182	14.0337	+	5.77E-06	AAGCGGCTTTCGTTGAT
chromosome	2776302	2776318	PSPPH_5057_pwm_target_site_183	17.1348	-	9.21E-07	AAGCGCAGCGGTCTGTT
chromosome	2792443	2792459	PSPPH_5057_pwm_target_site_184	13.4607	+	7.82E-06	AAGCTGTTTTCGCTGAT
chromosome	2826469	2826485	PSPPH_5057_pwm_target_site_185	15.2584	-	2.91E-06	CAGCTGTTTAGCCTGTT
chromosome	2838747	2838763	PSPPH_5057_pwm_target_site_186	14.3258	-	4.92E-06	AAGCACGGCAGCCTGAT
chromosome	2865788	2865804	PSPPH_5057_pwm_target_site_187	13.6854	+	6.95E-06	ATGCGCTGGCACCTGAT
chromosome	2885988	2886004	PSPPH_5057_pwm_target_site_188	17.0112	-	1.00E-06	CAGCGCTGGAGCCTGTT
chromosome	2890061	2890077	PSPPH_5057_pwm_target_site_189	17.2247	+	8.71E-07	AAGCGTCGGCAGCTGAT
chromosome	2895114	2895130	PSPPH_5057_pwm_target_site_190	13.618	-	7.19E-06	AATCGCCTTCTGCTGAT
chromosome	2901197	2901213	PSPPH_5057_pwm_target_site_191	14.6854	+	4.03E-06	AAGCGGAACAGGCTGTC
chromosome	2923460	2923476	PSPPH_5057_pwm_target_site_192	19.3371	-	1.94E-07	AAGCGCTTTCGACTGTT
chromosome	2927593	2927609	PSPPH_5057_pwm_target_site_193	15.5955	-	2.39E-06	AAGCGCTGTCTGCTGGT
chromosome	2935531	2935547	PSPPH_5057_pwm_target_site_194	18.764	-	2.98E-07	AAGCGCGTGATCCTGTT
chromosome	2938278	2938294	PSPPH_5057_pwm_target_site_195	14.6067	-	4.21E-06	CAGCGACTCGACCTGTT
chromosome	2952478	2952494	PSPPH_5057_pwm_target_site_196	15.6629	+	2.29E-06	AAGCGTTTTGCCCTGTC
chromosome	3036103	3036119	PSPPH_5057_pwm_target_site_197	14.0674	+	5.67E-06	AAGCTCGATGATCTGTT
chromosome	3069707	3069723	PSPPH_5057_pwm_target_site_198	15.3258	-	2.79E-06	CAGCGCGTCGGGCTGTT
chromosome	3070228	3070244	PSPPH_5057_pwm_target_site_199	14.6629	-	4.08E-06	CAGCGCCGCCCCCTGTC
chromosome	3075495	3075511	PSPPH_5057_pwm_target_site_200	13.1685	-	9.09E-06	CAGCGCAACAGCCTGAT
chromosome	3095300	3095316	PSPPH_5057_pwm_target_site_201	13.191	+	8.99E-06	AAGCGCTCAATACTGTT
chromosome	3113241	3113257	PSPPH_5057_pwm_target_site_202	14.8989	-	3.58E-06	AAGCGCATTCACCTGAC
chromosome	3124017	3124033	PSPPH_5057_pwm_target_site_203	13.3483	+	8.28E-06	CAGCGGCTATACCTATT
chromosome	3140113	3140129	PSPPH_5057_pwm_target_site_204	13.5056	+	7.63E-06	AAGCGCCGCCCGCTGGC
chromosome	3172171	3172187	PSPPH_5057_pwm_target_site_205	14.382	+	4.77E-06	AAGCAGGTCCTGCTGTT
chromosome	3221733	3221749	PSPPH_5057_pwm_target_site_206	16.4157	+	1.46E-06	AATCGGCGTTACCTGAT
chromosome	3224266	3224282	PSPPH_5057_pwm_target_site_207	14.3258	-	4.92E-06	AAGCTCGACGAGCTGTT
chromosome	3225606	3225622	PSPPH_5057_pwm_target_site_208	13.8652	-	6.31E-06	CAGCGCCTGAATCTGTT
chromosome	3228354	3228370	PSPPH_5057_pwm_target_site_209	15.3258	-	2.79E-06	AAGCTCCGGCTCCTGAT
chromosome	3255734	3255750	PSPPH_5057_pwm_target_site_210	16.6742	+	1.24E-06	AAGCGTCCAACGCTGTT
chromosome	3264378	3264394	PSPPH_5057_pwm_target_site_211	14.764	+	3.86E-06	AATCGTCAACAGCTGTT
chromosome	3315252	3315268	PSPPH_5057_pwm_target_site_212	16.4494	-	1.43E-06	CAGCGGCTTGCCCTGGT
chromosome	3341124	3341140	PSPPH_5057_pwm_target_site_213	14.9326	-	3.51E-06	AAGCTGCCTGTGCTGTT
chromosome	3342698	3342714	PSPPH_5057_pwm_target_site_214	13.0899	-	9.47E-06	CAGCGGGTTGGCCTGAC
chromosome	3354546	3354562	PSPPH_5057_pwm_target_site_215	13.2584	-	8.67E-06	CAGCGCCGAGGCCTGTG
chromosome	3393171	3393187	PSPPH_5057_pwm_target_site_216	14	+	5.88E-06	CAGCGACTTGAGCTGTT
chromosome	3414557	3414573	PSPPH_5057_pwm_target_site_217	15.9326	-	1.95E-06	CAGCGGTGTTGCCTGAT
chromosome	3457882	3457898	PSPPH_5057_pwm_target_site_218	18.5955	-	3.35E-07	AAGCGCTGAAGCCTGAT
chromosome	3470826	3470842	PSPPH_5057_pwm_target_site_219	16.7753	+	1.16E-06	AAGCGTCGCAGGCTGAT
chromosome	3470890	3470906	PSPPH_5057_pwm_target_site_220	17.5843	-	6.86E-07	CAGCGTCAACGCCTGTT
chromosome	3495592	3495608	PSPPH_5057_pwm_target_site_221	15.9213	-	1.97E-06	AGGCGCCTTTGCCTGTT
chromosome	3497495	3497511	PSPPH_5057_pwm_target_site_222	15.1798	+	3.05E-06	CAGCGCATCGACCTGTT
chromosome	3523553	3523569	PSPPH_5057_pwm_target_site_223	13.7528	+	6.70E-06	AAGCAGCCTTGCCTGGT
chromosome	3525142	3525158	PSPPH_5057_pwm_target_site_224	13.0449	-	9.69E-06	AAGCAGCGCAGTCTGAT
chromosome	3543427	3543443	PSPPH_5057_pwm_target_site_225	13.5281	+	7.54E-06	AAGCGGCAAAAGCTGAC
chromosome	3556332	3556348	PSPPH_5057_pwm_target_site_226	13.9213	+	6.12E-06	AAGCGGCGAAAACTGTG
chromosome	3565725	3565741	PSPPH_5057_pwm_target_site_227	13.0787	-	9.53E-06	CATCGGTATCTCCTGTT
chromosome	3570793	3570809	PSPPH_5057_pwm_target_site_228	13.5393	+	7.49E-06	AAGCGCCTTGACCTGGG
chromosome	3582701	3582717	PSPPH_5057_pwm_target_site_229	16.1461	+	1.72E-06	AAGCGGGGCCATCTGGT
chromosome	3587296	3587312	PSPPH_5057_pwm_target_site_230	16.191	+	1.67E-06	AAGCGACGTCGGCTGTC
chromosome	3588451	3588467	PSPPH_5057_pwm_target_site_231	15.3933	-	2.69E-06	CAGCGTCCAGGCCTGTT
chromosome	3602008	3602024	PSPPH_5057_pwm_target_site_232	14.1348	+	5.46E-06	CTGCGGTTTCCCCTGTT
chromosome	3604336	3604352	PSPPH_5057_pwm_target_site_233	13.0787	-	9.53E-06	CAGCACCGCGCCCTGTT
chromosome	3608273	3608289	PSPPH_5057_pwm_target_site_234	14.0225	+	5.81E-06	AAGCGGCTGGACCGGAT
chromosome	3628884	3628900	PSPPH_5057_pwm_target_site_235	14.2697	+	5.08E-06	AAGCTGGAAGATCTGTT
chromosome	3650074	3650090	PSPPH_5057_pwm_target_site_236	14.0337	-	5.77E-06	AAGCGCGCAGGTCTGAT
chromosome	3657728	3657744	PSPPH_5057_pwm_target_site_237	13.2697	+	8.62E-06	CAGCGGCTTGCCCTGAC
chromosome	3660608	3660624	PSPPH_5057_pwm_target_site_238	14.4831	-	4.51E-06	AAGCGCCGAGCACTGTC
chromosome	3663644	3663660	PSPPH_5057_pwm_target_site_239	15.6742	+	2.28E-06	CAGCGGAATGGCCTGAT
chromosome	3664120	3664136	PSPPH_5057_pwm_target_site_240	13.9551	-	6.02E-06	AAGCGCTGGGCCCTGAC
chromosome	3669649	3669665	PSPPH_5057_pwm_target_site_241	16.7753	-	1.16E-06	AAGCGTCGCAGGCTGAT
chromosome	3677697	3677713	PSPPH_5057_pwm_target_site_242	13.7528	-	6.70E-06	CAGCGCCGGATCCTGAT
chromosome	3685248	3685264	PSPPH_5057_pwm_target_site_243	13.1348	+	9.26E-06	ATGCTGATTGCCCTGTT
chromosome	3707296	3707312	PSPPH_5057_pwm_target_site_244	13.3483	+	8.28E-06	AAGCGTATTCACTTGAT
chromosome	3707438	3707454	PSPPH_5057_pwm_target_site_245	15.6404	-	2.32E-06	CAGCGTCTTGGCCTGAT
chromosome	3756989	3757005	PSPPH_5057_pwm_target_site_246	13.1798	-	9.04E-06	CAGCGGCTGGGCCTGCT
chromosome	3765900	3765916	PSPPH_5057_pwm_target_site_247	13.9101	-	6.16E-06	AAGCGGGCGTGGCTGTC
chromosome	3776424	3776440	PSPPH_5057_pwm_target_site_248	13.236	-	8.77E-06	AAGCATTGGAGGCTGTT
chromosome	3791140	3791156	PSPPH_5057_pwm_target_site_249	14.5618	+	4.32E-06	ACGCGTCAGCGCCTGTT
chromosome	3792001	3792017	PSPPH_5057_pwm_target_site_250	15.4944	+	2.54E-06	AAGCAGGTTGGTCTGTT
chromosome	3809330	3809346	PSPPH_5057_pwm_target_site_251	13.0899	-	9.47E-06	AGGCTGCGCGCCCTGTT
chromosome	3830908	3830924	PSPPH_5057_pwm_target_site_252	15.3933	+	2.69E-06	AAGCACATCGGCCTGTT
chromosome	3835513	3835529	PSPPH_5057_pwm_target_site_253	21.4494	-	3.12E-08	AAGCGCGGCGGCCTGTT
chromosome	3841016	3841032	PSPPH_5057_pwm_target_site_254	15.8652	-	2.04E-06	AAACGCCGTGGCCTGAT
chromosome	3841181	3841197	PSPPH_5057_pwm_target_site_255	17.5281	+	7.13E-07	AAGCGCTTCAAGCTGTT
chromosome	3850964	3850980	PSPPH_5057_pwm_target_site_256	14.0112	+	5.84E-06	AAGCGTACTAATCTGTT
chromosome	3892820	3892836	PSPPH_5057_pwm_target_site_257	13.4831	-	7.72E-06	AAGCGTTGTGGCCTGGC
chromosome	3924074	3924090	PSPPH_5057_pwm_target_site_258	13.1685	-	9.09E-06	AAGCAGGCCGAGCTGTT
chromosome	3932109	3932125	PSPPH_5057_pwm_target_site_259	13.9213	+	6.12E-06	CAGCTCGTTGACCTGTT
chromosome	3955695	3955711	PSPPH_5057_pwm_target_site_260	17.573	-	6.91E-07	CAGCGGCGTCTGCTGTT
chromosome	3979452	3979468	PSPPH_5057_pwm_target_site_261	19.4382	-	1.78E-07	CAGCGGTATCGCCTGTT
chromosome	3987015	3987031	PSPPH_5057_pwm_target_site_262	15.3596	-	2.74E-06	AATCGCCTGTGGCTGTT
chromosome	4028151	4028167	PSPPH_5057_pwm_target_site_263	19.2584	-	2.05E-07	CAGCGCCTGCGCCTGTT
chromosome	4029380	4029396	PSPPH_5057_pwm_target_site_264	14.7416	-	3.91E-06	CAGCGTCTGCACCTGAT
chromosome	4035025	4035041	PSPPH_5057_pwm_target_site_265	15.0449	+	3.29E-06	AAGCTCCGATCCCTGAT
chromosome	4055251	4055267	PSPPH_5057_pwm_target_site_266	17.4494	-	7.49E-07	AAGCGTCACGAGCTGTT
chromosome	4070921	4070937	PSPPH_5057_pwm_target_site_267	16.8876	-	1.08E-06	AAGCGCGTCGGGCTGAT
chromosome	4105703	4105719	PSPPH_5057_pwm_target_site_268	14.0449	-	5.74E-06	CAGCGGCTCGAGCTGAT
chromosome	4107595	4107611	PSPPH_5057_pwm_target_site_269	13.5618	+	7.40E-06	AAACTGCTGGACCTGTT
chromosome	4143708	4143724	PSPPH_5057_pwm_target_site_270	13.4831	+	7.72E-06	AATCGGCAACGCCTGAC
chromosome	4201873	4201889	PSPPH_5057_pwm_target_site_271	13.9888	-	5.91E-06	AATCGTCGAAGCCTGGT
chromosome	4204586	4204602	PSPPH_5057_pwm_target_site_272	13.382	+	8.14E-06	CTGCGGCGACGCCTGAT
chromosome	4213340	4213356	PSPPH_5057_pwm_target_site_273	13.573	+	7.36E-06	AGGCGCGTTGCGCTGTT
chromosome	4216200	4216216	PSPPH_5057_pwm_target_site_274	14.3933	-	4.74E-06	ATGCGCGATCGACTGTT
chromosome	4218786	4218802	PSPPH_5057_pwm_target_site_275	13.9888	-	5.91E-06	AAGCGCACCGGCTTGTT
chromosome	4221661	4221677	PSPPH_5057_pwm_target_site_276	13.2584	-	8.67E-06	ATGCGCCATTACCTGAT
chromosome	4242395	4242411	PSPPH_5057_pwm_target_site_277	14.4157	-	4.68E-06	CAGCGCCGTCGCCTGCT
chromosome	4312767	4312783	PSPPH_5057_pwm_target_site_278	14.5393	-	4.37E-06	AAGCGTATCGAACTGTT
chromosome	4333261	4333277	PSPPH_5057_pwm_target_site_279	15.8876	+	2.01E-06	AAGCTGATTGCCCTGAT
chromosome	4390183	4390199	PSPPH_5057_pwm_target_site_280	14.573	+	4.29E-06	ATGCGCGCAGGCCTGTT
chromosome	4390696	4390712	PSPPH_5057_pwm_target_site_281	18.573	+	3.41E-07	AAGCGCGAACACCTGAT
chromosome	4424600	4424616	PSPPH_5057_pwm_target_site_282	15.2247	+	2.97E-06	CAGCAGCGGCACCTGTT
chromosome	4426854	4426870	PSPPH_5057_pwm_target_site_283	14.6292	-	4.16E-06	AATCGCCAACGCCTATT
chromosome	4444475	4444491	PSPPH_5057_pwm_target_site_284	13.8876	-	6.23E-06	AAGCGTCAACGCCTGTA
chromosome	4469457	4469473	PSPPH_5057_pwm_target_site_285	16.4157	+	1.46E-06	AAGCAGATCAGCCTGTT
chromosome	4473259	4473275	PSPPH_5057_pwm_target_site_286	13.6854	-	6.95E-06	AAGCAGTTGTCGCTGTT
chromosome	4473491	4473507	PSPPH_5057_pwm_target_site_287	20.4719	+	7.59E-08	AAGCGGTTACTCCTGTT
chromosome	4479713	4479729	PSPPH_5057_pwm_target_site_288	13.8652	+	6.31E-06	AAGCGCTGTCAGCTGAC
chromosome	4483241	4483257	PSPPH_5057_pwm_target_site_289	15.1798	-	3.05E-06	CAGCGCCACGGCCTGAT
chromosome	4486349	4486365	PSPPH_5057_pwm_target_site_290	14.5506	-	4.35E-06	AAGCGCGATCACCTGGC
chromosome	4506883	4506899	PSPPH_5057_pwm_target_site_291	14.9888	-	3.40E-06	CAGCGCATGCTCCTGTT
chromosome	4525633	4525649	PSPPH_5057_pwm_target_site_292	13.4607	-	7.82E-06	CAGCGGTGGGCGCTGAT
chromosome	4544991	4545007	PSPPH_5057_pwm_target_site_293	14.1461	+	5.42E-06	AAGCTGGGCCGCCGGTT
chromosome	4560817	4560833	PSPPH_5057_pwm_target_site_294	15.5955	-	2.39E-06	AAGCGGTGGGCGCTATT
chromosome	4566893	4566909	PSPPH_5057_pwm_target_site_295	16.7416	+	1.19E-06	AAGCAGCGTGACCTGAT
chromosome	4576545	4576561	PSPPH_5057_pwm_target_site_296	16.4382	-	1.44E-06	CAGCGCCAGCGCCTGAT
chromosome	4584687	4584703	PSPPH_5057_pwm_target_site_297	17.427	-	7.60E-07	AGGCGGGGCCGCCTGTT
chromosome	4589188	4589204	PSPPH_5057_pwm_target_site_298	14.1685	+	5.35E-06	CAGCGCTCGGACCTGTT
chromosome	4600184	4600200	PSPPH_5057_pwm_target_site_299	16.2022	+	1.66E-06	AAGCTGCGTACGCTGAT
chromosome	4616325	4616341	PSPPH_5057_pwm_target_site_300	13.0562	+	9.63E-06	ATGCGTCTGGAGCTGTT
chromosome	4621646	4621662	PSPPH_5057_pwm_target_site_301	14.3596	+	4.83E-06	AAGCGCTTCGCCCTGTG
chromosome	4647388	4647404	PSPPH_5057_pwm_target_site_302	14.2247	-	5.20E-06	CAGCGTCATGGTCTGTT
chromosome	4651607	4651623	PSPPH_5057_pwm_target_site_303	18.2584	-	4.31E-07	AAGCGGCGCAGGCTGGT
chromosome	4652136	4652152	PSPPH_5057_pwm_target_site_304	13.8876	-	6.23E-06	CAGCGCTTCACGCTGTT
chromosome	4652138	4652154	PSPPH_5057_pwm_target_site_305	13.2135	+	8.88E-06	CAGCGTGAAGCGCTGTT
chromosome	4690783	4690799	PSPPH_5057_pwm_target_site_306	13.1011	+	9.42E-06	AGGCGCAATCCGCTGTT
chromosome	4704105	4704121	PSPPH_5057_pwm_target_site_307	13.7191	-	6.82E-06	AAGCGCGTAATGCTGGT
chromosome	4714023	4714039	PSPPH_5057_pwm_target_site_308	12.9888	+	9.96E-06	AAACAGCTCAGCCTGTT
chromosome	4726481	4726497	PSPPH_5057_pwm_target_site_309	15.7528	-	2.18E-06	CATCGGGGCCGCCTGTT
chromosome	4733640	4733656	PSPPH_5057_pwm_target_site_310	18.5955	+	3.35E-07	AAGCGCGAGCGCCTGGT
chromosome	4746152	4746168	PSPPH_5057_pwm_target_site_311	14.6629	+	4.08E-06	AATCTGCTCGACCTGTT
chromosome	4746520	4746536	PSPPH_5057_pwm_target_site_312	17.9888	+	5.19E-07	AAGCGGCATATTCTGTT
chromosome	4749112	4749128	PSPPH_5057_pwm_target_site_313	14.7978	+	3.78E-06	AAGCGGCGAGCGCTGAC
chromosome	4749313	4749329	PSPPH_5057_pwm_target_site_314	15.9438	+	1.94E-06	AAGCGGGCAACCCTGTC
chromosome	4754902	4754918	PSPPH_5057_pwm_target_site_315	13.0787	+	9.53E-06	AAGCGCACGCGACTGGT
chromosome	4773272	4773288	PSPPH_5057_pwm_target_site_316	13.6966	-	6.91E-06	AAGCCGCCAAGCCTGTT
chromosome	4782707	4782723	PSPPH_5057_pwm_target_site_317	13.6854	+	6.95E-06	AAACGGGATGCTCTGTT
chromosome	4784835	4784851	PSPPH_5057_pwm_target_site_318	14.1348	-	5.46E-06	AAGCTCGGCCCGCTGAT
chromosome	4790341	4790357	PSPPH_5057_pwm_target_site_319	13.6629	+	7.02E-06	AAGCGCGGCAGCTTGGT
chromosome	4817873	4817889	PSPPH_5057_pwm_target_site_320	17.0562	-	9.71E-07	CAGCGCTTTGCCCTGTT
chromosome	4828892	4828908	PSPPH_5057_pwm_target_site_321	19.0112	-	2.48E-07	AAGCGGGCAGGGCTGTT
chromosome	4845116	4845132	PSPPH_5057_pwm_target_site_322	14.2247	-	5.20E-06	AAGCGGGTAGGGCTGAC
chromosome	4867605	4867621	PSPPH_5057_pwm_target_site_323	17.5618	+	6.97E-07	AAGCGAGGGTCCCTGTT
chromosome	4884515	4884531	PSPPH_5057_pwm_target_site_324	15.7079	-	2.24E-06	AAGCGCCTGCTGCTGGT
chromosome	4920399	4920415	PSPPH_5057_pwm_target_site_325	14.0337	+	5.77E-06	CGGCGCCTTCGCCTGTT
chromosome	4921162	4921178	PSPPH_5057_pwm_target_site_326	14.7191	-	3.95E-06	AAGCGCCGTCCGCTGGC
chromosome	4924003	4924019	PSPPH_5057_pwm_target_site_327	14	+	5.88E-06	CAGCGCCGACGACTGAT
chromosome	4932049	4932065	PSPPH_5057_pwm_target_site_328	14.6629	-	4.08E-06	AAGCGCCTCGCACTGGT
chromosome	4936514	4936530	PSPPH_5057_pwm_target_site_329	14.0112	-	5.84E-06	AAGCGCCCGCAACTGGT
chromosome	4946361	4946377	PSPPH_5057_pwm_target_site_330	14.5393	+	4.37E-06	CAGCGCCGGCAGCTGAT
chromosome	4958773	4958789	PSPPH_5057_pwm_target_site_331	17.7079	+	6.28E-07	AAGCTGTCGCGCCTGTT
chromosome	4961320	4961336	PSPPH_5057_pwm_target_site_332	13.6742	+	6.98E-06	AAGCGGCTCCAGTTGGT
chromosome	4979246	4979262	PSPPH_5057_pwm_target_site_333	14.0899	+	5.60E-06	AAGCAGACAAACCTGTT
chromosome	4988942	4988958	PSPPH_5057_pwm_target_site_334	15.4607	+	2.59E-06	AAGCGTCAGCAGCTGGT
chromosome	5016170	5016186	PSPPH_5057_pwm_target_site_335	13.8315	-	6.42E-06	AAGCGCGTGGTGCTGGT
chromosome	5024125	5024141	PSPPH_5057_pwm_target_site_336	13.427	+	7.96E-06	ATGCGGGACCATCTGTT
chromosome	5036495	5036511	PSPPH_5057_pwm_target_site_337	17.3258	+	8.16E-07	AAGCGCAAAGCGCTGTT
chromosome	5045842	5045858	PSPPH_5057_pwm_target_site_338	15.1461	+	3.10E-06	AAGCTGCTTGTCCTGGT
chromosome	5059284	5059300	PSPPH_5057_pwm_target_site_339	14.4944	+	4.48E-06	AAGCGTCTGGGCCTGAC
chromosome	5064081	5064097	PSPPH_5057_pwm_target_site_340	19.4494	-	1.76E-07	AAGCGGCGGTGCCTGGT
chromosome	5066432	5066448	PSPPH_5057_pwm_target_site_341	17.1236	-	9.28E-07	AAGCGGCCCAGGCTGAT
chromosome	5072384	5072400	PSPPH_5057_pwm_target_site_342	13.9551	-	6.02E-06	CAGCGGATCGGACTGTT
chromosome	5081823	5081839	PSPPH_5057_pwm_target_site_343	13.2247	+	8.83E-06	CAGCGCTTCGACCTGAT
chromosome	5105731	5105747	PSPPH_5057_pwm_target_site_344	14.5169	+	4.42E-06	AAGCGTCGCAGCCTGAC
chromosome	5107340	5107356	PSPPH_5057_pwm_target_site_345	14.5169	-	4.42E-06	CAGCAGCTCGGCCTGTT
chromosome	5130298	5130314	PSPPH_5057_pwm_target_site_346	14.5618	-	4.32E-06	AAGCTCAAGCAGCTGTT
chromosome	5151552	5151568	PSPPH_5057_pwm_target_site_347	13.6742	-	6.98E-06	ATGCGCCTTATGCTGTT
chromosome	5156402	5156418	PSPPH_5057_pwm_target_site_348	14.3483	+	4.86E-06	AAGCGCGGCGCCCTGAC
chromosome	5179264	5179280	PSPPH_5057_pwm_target_site_349	15.2472	-	2.93E-06	AAGCGTAAATGCCTGAT
chromosome	5185260	5185276	PSPPH_5057_pwm_target_site_350	13.5955	+	7.27E-06	AAGCGGTATTGATTGTT
chromosome	5190580	5190596	PSPPH_5057_pwm_target_site_351	14.7191	+	3.95E-06	AAGCGCAAGGCCTTGTT
chromosome	5211003	5211019	PSPPH_5057_pwm_target_site_352	16.2022	+	1.66E-06	AAGCTGCAAACCCTGAT
chromosome	5264789	5264805	PSPPH_5057_pwm_target_site_353	14.0112	-	5.84E-06	AATCGTCTTGCCCTGGT
chromosome	5278061	5278077	PSPPH_5057_pwm_target_site_354	15.5843	+	2.40E-06	AAGCGCAAGAGCCTGTC
chromosome	5287344	5287360	PSPPH_5057_pwm_target_site_355	13.8764	+	6.27E-06	AATCAGGTTGACCTGTT
chromosome	5333885	5333901	PSPPH_5057_pwm_target_site_356	13.2584	+	8.67E-06	AAGCGCCCGGCACTGGT
chromosome	5333990	5334006	PSPPH_5057_pwm_target_site_357	13	-	9.91E-06	AAGCGCGTTCGCCTGCC
chromosome	5343659	5343675	PSPPH_5057_pwm_target_site_358	14.0674	-	5.67E-06	CAGCTCCTGGCCCTGTT
chromosome	5356387	5356403	PSPPH_5057_pwm_target_site_359	19.0674	-	2.38E-07	AAGCGTTTCAGCCTGTT
chromosome	5367923	5367939	PSPPH_5057_pwm_target_site_360	13.427	-	7.96E-06	CAGCGCGCTGGTCTGTT
chromosome	5417138	5417154	PSPPH_5057_pwm_target_site_361	15.3708	+	2.72E-06	CAGCGCGCCAGCCTGTT
chromosome	5441807	5441823	PSPPH_5057_pwm_target_site_362	17.9326	-	5.40E-07	AAGCTGCCCGGCCTGTT
chromosome	5489801	5489817	PSPPH_5057_pwm_target_site_363	14.6404	-	4.13E-06	CAGCGGCACCGGCTGGT
chromosome	5502104	5502120	PSPPH_5057_pwm_target_site_364	13.1124	+	9.36E-06	AAGCACGATCACCTATT
chromosome	5503271	5503287	PSPPH_5057_pwm_target_site_365	14.5843	+	4.27E-06	AAGCTGGATATCCTGAT
chromosome	5503985	5504001	PSPPH_5057_pwm_target_site_366	13.5169	+	7.58E-06	CAGCGCCGGGAGCTGAT
chromosome	5507272	5507288	PSPPH_5057_pwm_target_site_367	13.7416	+	6.75E-06	AATCGGCAGTGCCTATT
chromosome	5517747	5517763	PSPPH_5057_pwm_target_site_368	18.9438	-	2.60E-07	CAGCGGCGTGGGCTGTT
chromosome	5546845	5546861	PSPPH_5057_pwm_target_site_369	16.2135	-	1.65E-06	AAGCGGCCCTTGCTGTT
chromosome	5558480	5558496	PSPPH_5057_pwm_target_site_370	15.5843	+	2.40E-06	CAGCGCGAGCGCCTGAT
chromosome	5562199	5562215	PSPPH_5057_pwm_target_site_371	15.4719	-	2.57E-06	AAACGCCTTGGCCTGAT
chromosome	5578187	5578203	PSPPH_5057_pwm_target_site_372	13.1685	+	9.09E-06	CAACGGCGCAACCTGTT
chromosome	5585479	5585495	PSPPH_5057_pwm_target_site_373	13.7303	+	6.78E-06	CAGCGTGCAACCCTGTT
chromosome	5596845	5596861	PSPPH_5057_pwm_target_site_374	17.3258	-	8.16E-07	AAGCTCAAGCGCCTGTT
chromosome	5612787	5612803	PSPPH_5057_pwm_target_site_375	13.5056	-	7.63E-06	CTGCGGTGTGCCCTGTT
chromosome	5636525	5636541	PSPPH_5057_pwm_target_site_376	18.4157	-	3.86E-07	AAGCGCAGACGTCTGTT
chromosome	5667075	5667091	PSPPH_5057_pwm_target_site_377	13.5281	-	7.54E-06	AAGCGTGTCCGCCTGGC
chromosome	5669048	5669064	PSPPH_5057_pwm_target_site_378	18.0225	+	5.08E-07	AAGCGAGATCGCCTGAT
chromosome	5674748	5674764	PSPPH_5057_pwm_target_site_379	13.2697	-	8.62E-06	ATGCGTCATCGCCTGTC
chromosome	5682427	5682443	PSPPH_5057_pwm_target_site_380	15.8202	-	2.09E-06	CAGCGGCCAAGGCTGTT
chromosome	5709222	5709238	PSPPH_5057_pwm_target_site_381	13.4831	-	7.72E-06	CAGCGGCTTGCCCTGCT
chromosome	5734464	5734480	PSPPH_5057_pwm_target_site_382	13.6067	+	7.23E-06	ATGCGAGTGAGCCTGTT
chromosome	5763588	5763604	PSPPH_5057_pwm_target_site_383	15.3933	+	2.69E-06	CAGCGGCACGACCTGAT
chromosome	5771144	5771160	PSPPH_5057_pwm_target_site_384	14.0112	+	5.84E-06	ATGCGTCGACGCCTGGT
chromosome	5774256	5774272	PSPPH_5057_pwm_target_site_385	14.5955	-	4.24E-06	CAGCGCGATGGTCTGTT
chromosome	5787979	5787995	PSPPH_5057_pwm_target_site_386	15.1685	+	3.07E-06	AATCGTCTTGAGCTGTT
chromosome	5796996	5797012	PSPPH_5057_pwm_target_site_387	13.2809	-	8.57E-06	AAGCGTCGGGTTCTGAT
chromosome	5857198	5857214	PSPPH_5057_pwm_target_site_388	14.1124	-	5.53E-06	AAGCGCAATCCCGTGTT
chromosome	5867274	5867290	PSPPH_5057_pwm_target_site_389	14.4045	-	4.71E-06	CAGCGGTAACGCCTGTC
chromosome	5914390	5914406	PSPPH_5057_pwm_target_site_390	13.4719	+	7.77E-06	AAGCTTCACGGCCTGGT
chromosome	5919750	5919766	PSPPH_5057_pwm_target_site_391	14	-	5.88E-06	AAACGCCGTGTGCTGTT
large_plasmid	74422	74438	PSPPH_5057_pwm_target_site_392	16.2022	+	1.66E-06	AAGCTGCGATCCCTGAT
large_plasmid	112313	112329	PSPPH_5057_pwm_target_site_393	15.0449	-	3.29E-06	AAGCTCCGATCCCTGAT
large_plasmid	114401	114417	PSPPH_5057_pwm_target_site_394	16.1461	-	1.72E-06	AAGCTGAACAACCTGTT
large_plasmid	130745	130761	PSPPH_5057_pwm_target_site_395	15.191	+	3.03E-06	CAGCGGGAAAAGCTGTT
small_plasmid	14054	14070	PSPPH_5057_pwm_target_site_396	13.3371	-	8.33E-06	AAGCCCGGTCCGCTGTT
small_plasmid	33796	33812	PSPPH_5057_pwm_target_site_397	15.0112	-	3.35E-06	AAGCGCGGCCTGCTGGT
