# Supplementary material for: A compendium of DNA-binding specificities of transcription factors in Pseudomonas syringae
Source: Nat Commun. 2020 Oct 2;11:4947. doi: 10.1038/s41467-020-18744-7 (PMC7532196; doi:10.1038/s41467-020-18744-7)
Supplement: Supplementary file 5 — Supplementary Data 2 [file 41467_2020_18744_MOESM5_ESM.zip › all_TF_pwm_target_sites_bed/PSPPH_5087_pwm2_target_site_info_bed6_plus.bed]

chrom	start	end	name	score	strand	p_value	matched_sequence
chromosome	63457	63468	PSPPH_5087_pwm2_target_site_1	12.4726	+	3.35E-06	AATCCGGAATCC
chromosome	162103	162114	PSPPH_5087_pwm2_target_site_2	12.4041	-	3.67E-06	GATCCTGGATCA
chromosome	162104	162115	PSPPH_5087_pwm2_target_site_3	12.2397	+	4.48E-06	GATCCAGGATCA
chromosome	223690	223701	PSPPH_5087_pwm2_target_site_4	11.8562	-	7.44E-06	GATCCCGGATGC
chromosome	353306	353317	PSPPH_5087_pwm2_target_site_5	11.6644	-	9.36E-06	GATACCGGATCG
chromosome	461594	461605	PSPPH_5087_pwm2_target_site_6	12.0274	-	6.08E-06	AATCCAGAATCC
chromosome	592181	592192	PSPPH_5087_pwm2_target_site_7	11.726	-	8.87E-06	GAGCCGGAATCC
chromosome	628876	628887	PSPPH_5087_pwm2_target_site_8	12.2671	-	4.22E-06	GATCCGGAATCG
chromosome	628877	628888	PSPPH_5087_pwm2_target_site_9	12.4863	+	3.17E-06	GATTCCGGATCG
chromosome	631083	631094	PSPPH_5087_pwm2_target_site_10	12.2123	-	4.72E-06	GATTCGGGATCG
chromosome	631084	631095	PSPPH_5087_pwm2_target_site_11	12.0342	+	5.96E-06	GATCCCGAATCA
chromosome	674684	674695	PSPPH_5087_pwm2_target_site_12	12.2329	+	4.54E-06	GATGCTGAATCC
chromosome	744902	744913	PSPPH_5087_pwm2_target_site_13	13.5	+	5.56E-07	GATCCTGAATCC
chromosome	750526	750537	PSPPH_5087_pwm2_target_site_14	12.3699	+	3.77E-06	GAGCCTGGATCC
chromosome	801918	801929	PSPPH_5087_pwm2_target_site_15	11.6918	-	9.15E-06	GATGCCGGATCA
chromosome	950764	950775	PSPPH_5087_pwm2_target_site_16	11.8151	+	7.84E-06	GATTCCGGGTCC
chromosome	1096556	1096567	PSPPH_5087_pwm2_target_site_17	11.6575	+	9.55E-06	GAGGCCGGATCC
chromosome	1114082	1114093	PSPPH_5087_pwm2_target_site_18	12.0548	-	5.80E-06	GATCCCGGAACC
chromosome	1218435	1218446	PSPPH_5087_pwm2_target_site_19	11.6438	+	9.69E-06	GATGCTGGATCG
chromosome	1414342	1414353	PSPPH_5087_pwm2_target_site_20	12.2329	+	4.54E-06	GATGCTGAATCC
chromosome	1457927	1457938	PSPPH_5087_pwm2_target_site_21	13.7945	-	2.92E-07	GATCCCGGACCC
chromosome	1471279	1471290	PSPPH_5087_pwm2_target_site_22	12.3356	-	3.90E-06	GGTCCCGGATCC
chromosome	1476821	1476832	PSPPH_5087_pwm2_target_site_23	11.6438	+	9.69E-06	GATGCTGGATCG
chromosome	1795136	1795147	PSPPH_5087_pwm2_target_site_24	11.6507	-	9.61E-06	AATCCCGGATCA
chromosome	1974679	1974690	PSPPH_5087_pwm2_target_site_25	12.4863	-	3.17E-06	GATTCCGGATCG
chromosome	1988244	1988255	PSPPH_5087_pwm2_target_site_26	11.7671	-	8.52E-06	GATTCAGGATCG
chromosome	2250092	2250103	PSPPH_5087_pwm2_target_site_27	11.8836	-	7.08E-06	AATCCGGGATCG
chromosome	2301180	2301191	PSPPH_5087_pwm2_target_site_28	12.5342	+	2.82E-06	GATCCTGTATCC
chromosome	2487066	2487077	PSPPH_5087_pwm2_target_site_29	12.0548	-	5.80E-06	GATCCCGGAACC
chromosome	2527123	2527134	PSPPH_5087_pwm2_target_site_30	12.0822	+	5.57E-06	CATCCCGAATCC
chromosome	2688798	2688809	PSPPH_5087_pwm2_target_site_31	12.2055	+	4.75E-06	GAGCCAGGATCC
chromosome	2803967	2803978	PSPPH_5087_pwm2_target_site_32	12.1986	-	4.90E-06	GATGCCGGATCG
chromosome	2824667	2824678	PSPPH_5087_pwm2_target_site_33	13.0753	-	1.30E-06	GATCCAGGACCC
chromosome	2840608	2840619	PSPPH_5087_pwm2_target_site_34	11.726	-	8.87E-06	GATCCTGGACCG
chromosome	2867671	2867682	PSPPH_5087_pwm2_target_site_35	12.4041	-	3.67E-06	AATGCCGGATCC
chromosome	2966497	2966508	PSPPH_5087_pwm2_target_site_36	12.7534	+	2.16E-06	GATCCCGCATCC
chromosome	3012335	3012346	PSPPH_5087_pwm2_target_site_37	14.4247	-	1.22E-07	GATCCTGGATCC
chromosome	3012336	3012347	PSPPH_5087_pwm2_target_site_38	12.2397	+	4.48E-06	GATCCAGGATCA
chromosome	3041323	3041334	PSPPH_5087_pwm2_target_site_39	12.6918	-	2.36E-06	AATTCCGGATCC
chromosome	3244283	3244294	PSPPH_5087_pwm2_target_site_40	11.726	-	8.87E-06	GAGCCGGAATCC
chromosome	3278947	3278958	PSPPH_5087_pwm2_target_site_41	11.726	-	8.87E-06	GATCCTGGACCG
chromosome	3327303	3327314	PSPPH_5087_pwm2_target_site_42	12.1507	-	5.06E-06	GATCCAGAACCC
chromosome	3488853	3488864	PSPPH_5087_pwm2_target_site_43	11.726	+	8.87E-06	GAGCCGGAATCC
chromosome	3526947	3526958	PSPPH_5087_pwm2_target_site_44	11.9932	-	6.18E-06	GATACCGGACCC
chromosome	3598355	3598366	PSPPH_5087_pwm2_target_site_45	12.6849	-	2.41E-06	GATCCGGGATCA
chromosome	3598356	3598367	PSPPH_5087_pwm2_target_site_46	13.4658	+	5.93E-07	GATCCCGGATCG
chromosome	3811380	3811391	PSPPH_5087_pwm2_target_site_47	11.6164	-	9.93E-06	AAGCCCGGATCC
chromosome	3835309	3835320	PSPPH_5087_pwm2_target_site_48	12.0548	+	5.80E-06	GATCCCGGAACC
chromosome	3904042	3904053	PSPPH_5087_pwm2_target_site_49	11.637	-	9.73E-06	GATCCCCGATCC
chromosome	4058753	4058764	PSPPH_5087_pwm2_target_site_50	12.1986	-	4.90E-06	TATCCGGAATCC
chromosome	4140141	4140152	PSPPH_5087_pwm2_target_site_51	12.137	-	5.29E-06	AATTCTGGATCC
chromosome	4142973	4142984	PSPPH_5087_pwm2_target_site_52	11.8082	-	7.93E-06	CATCCGGAATCC
chromosome	4349414	4349425	PSPPH_5087_pwm2_target_site_53	12.0959	-	5.53E-06	GATTCAGGACCC
chromosome	4384903	4384914	PSPPH_5087_pwm2_target_site_54	12.3356	-	3.90E-06	GGTCCCGGATCC
chromosome	4412331	4412342	PSPPH_5087_pwm2_target_site_55	11.9041	+	6.94E-06	GATCCCGTACCC
chromosome	4520960	4520971	PSPPH_5087_pwm2_target_site_56	11.9315	-	6.80E-06	GATTCTGGATCG
chromosome	4721200	4721211	PSPPH_5087_pwm2_target_site_57	12.1918	+	4.96E-06	AATCCTGAATCC
chromosome	4806980	4806991	PSPPH_5087_pwm2_target_site_58	11.6438	-	9.69E-06	GATGCTGGATCG
chromosome	4908395	4908406	PSPPH_5087_pwm2_target_site_59	11.8562	-	7.44E-06	GATCCCGGATGC
chromosome	4975262	4975273	PSPPH_5087_pwm2_target_site_60	12.9932	-	1.42E-06	GATGCAGGATCC
chromosome	5031770	5031781	PSPPH_5087_pwm2_target_site_61	12.3699	-	3.77E-06	GAGCCTGGATCC
chromosome	5442997	5443008	PSPPH_5087_pwm2_target_site_62	11.6918	+	9.15E-06	GATGCCGGATCA
chromosome	5491635	5491646	PSPPH_5087_pwm2_target_site_63	12.1507	+	5.06E-06	GATCCAGAACCC
chromosome	5572333	5572344	PSPPH_5087_pwm2_target_site_64	12.7466	-	2.27E-06	GATCCAGGATCG
chromosome	5572334	5572345	PSPPH_5087_pwm2_target_site_65	12.911	+	1.60E-06	GATCCTGGATCG
chromosome	5623292	5623303	PSPPH_5087_pwm2_target_site_66	12.5959	+	2.59E-06	GATCCGGAACCC
chromosome	5625574	5625585	PSPPH_5087_pwm2_target_site_67	11.8562	+	7.44E-06	TATGCGGGATCC
chromosome	5625580	5625591	PSPPH_5087_pwm2_target_site_68	12.3356	-	3.90E-06	GGTCCCGGATCC
chromosome	5754476	5754487	PSPPH_5087_pwm2_target_site_69	12.1507	+	5.06E-06	GATCCAGAACCC
chromosome	5925274	5925285	PSPPH_5087_pwm2_target_site_70	11.9795	-	6.35E-06	GATTCCGGATCA
chromosome	5925275	5925286	PSPPH_5087_pwm2_target_site_71	13.7808	+	3.38E-07	GATCCGGAATCC
large_plasmid	68806	68817	PSPPH_5087_pwm2_target_site_72	11.8699	+	7.29E-06	GATCCCGAGTCC
large_plasmid	82907	82918	PSPPH_5087_pwm2_target_site_73	12.8151	-	1.92E-06	GATCCGGTATCC
small_plasmid	46491	46502	PSPPH_5087_pwm2_target_site_74	12.4795	+	3.24E-06	GCTCCTGGATCC
