# Supplementary material for: A compendium of DNA-binding specificities of transcription factors in Pseudomonas syringae
Source: Nat Commun. 2020 Oct 2;11:4947. doi: 10.1038/s41467-020-18744-7 (PMC7532196; doi:10.1038/s41467-020-18744-7)
Supplement: Supplementary file 5 — Supplementary Data 2 [file 41467_2020_18744_MOESM5_ESM.zip › all_TF_pwm_target_sites_bed/PSPPH_5145_pwm_target_site_info_bed6_plus.bed]

chrom	start	end	name	score	strand	p_value	matched_sequence
chromosome	173920	173943	PSPPH_5145_pwm_target_site_1	-4.18571	+	1.32E-06	CGTGCGTACCTGGCGGTTGACAAG
chromosome	173920	173943	PSPPH_5145_pwm_target_site_2	-4.18571	-	1.32E-06	CTTGTCAACCGCCAGGTACGCACG
chromosome	733334	733357	PSPPH_5145_pwm_target_site_3	-10.3143	+	4.41E-06	CTTGTAGCCACGACGGTATTCGAA
chromosome	733334	733357	PSPPH_5145_pwm_target_site_4	-10.3143	-	4.41E-06	TTCGAATACCGTCGTGGCTACAAG
chromosome	1067678	1067701	PSPPH_5145_pwm_target_site_5	-12.4286	+	6.55E-06	TTCGCGTATCTGCGGGTCGACAAA
chromosome	1067678	1067701	PSPPH_5145_pwm_target_site_6	-12.4286	-	6.55E-06	TTTGTCGACCCGCAGATACGCGAA
chromosome	1450858	1450881	PSPPH_5145_pwm_target_site_7	2.82857	-	2.66E-07	CTTGTATACATGAATGAACACCAC
chromosome	1450858	1450881	PSPPH_5145_pwm_target_site_8	2.82857	+	2.66E-07	GTGGTGTTCATTCATGTATACAAG
chromosome	1620591	1620614	PSPPH_5145_pwm_target_site_9	-8.77143	+	3.33E-06	GGTGTCTCCATGAGTGTCTACGAA
chromosome	1620591	1620614	PSPPH_5145_pwm_target_site_10	-8.77143	-	3.33E-06	TTCGTAGACACTCATGGAGACACC
chromosome	1988975	1988998	PSPPH_5145_pwm_target_site_11	-13.3429	+	7.88E-06	AGTCGATACCGGCGGCCACACAAT
chromosome	1988975	1988998	PSPPH_5145_pwm_target_site_12	-13.3429	-	7.88E-06	ATTGTGTGGCCGCCGGTATCGACT
chromosome	2190427	2190450	PSPPH_5145_pwm_target_site_13	-3.21429	+	1.05E-06	CTCTTGTACATTCGGCTATACAAA
chromosome	2190427	2190450	PSPPH_5145_pwm_target_site_14	-3.21429	-	1.05E-06	TTTGTATAGCCGAATGTACAAGAG
chromosome	2340854	2340877	PSPPH_5145_pwm_target_site_15	-11	+	5.00E-06	CATCCATACCTGCCTGTAAACACG
chromosome	2340854	2340877	PSPPH_5145_pwm_target_site_16	-11	-	5.00E-06	CGTGTTTACAGGCAGGTATGGATG
chromosome	4011166	4011189	PSPPH_5145_pwm_target_site_17	-7.78571	+	2.75E-06	TTTGCGTACACGATCATATACAAA
chromosome	4011166	4011189	PSPPH_5145_pwm_target_site_18	-7.78571	-	2.75E-06	TTTGTATATGATCGTGTACGCAAA
chromosome	4416254	4416277	PSPPH_5145_pwm_target_site_19	-13.3714	-	7.93E-06	AATCTCTACACTCAGGTATTCAAC
chromosome	4416254	4416277	PSPPH_5145_pwm_target_site_20	-13.3714	+	7.93E-06	GTTGAATACCTGAGTGTAGAGATT
