# Supplementary material for: A compendium of DNA-binding specificities of transcription factors in Pseudomonas syringae
Source: Nat Commun. 2020 Oct 2;11:4947. doi: 10.1038/s41467-020-18744-7 (PMC7532196; doi:10.1038/s41467-020-18744-7)
Supplement: Supplementary file 5 — Supplementary Data 2 [file 41467_2020_18744_MOESM5_ESM.zip › all_TF_pwm_target_sites_bed/PSPPH_5171_pwm_target_site_info_bed6_plus.bed]

chrom	start	end	name	score	strand	p_value	matched_sequence
chromosome	343966	343982	PSPPH_5171_pwm_target_site_1	15.4222	-	3.32E-06	GTATCTGACACAGATAC
chromosome	343966	343982	PSPPH_5171_pwm_target_site_2	15.4222	+	3.32E-06	GTATCTGTGTCAGATAC
chromosome	2269167	2269183	PSPPH_5171_pwm_target_site_3	14.5333	+	5.36E-06	GTATAGCCGCCGAATAC
chromosome	2269167	2269183	PSPPH_5171_pwm_target_site_4	14.5556	-	5.29E-06	GTATTCGGCGGCTATAC
chromosome	2478921	2478937	PSPPH_5171_pwm_target_site_5	14.3556	+	6.01E-06	GTATATGTAACGTATAT
chromosome	2478921	2478937	PSPPH_5171_pwm_target_site_6	14.3889	-	5.87E-06	ATATACGTTACATATAC
chromosome	2478932	2478948	PSPPH_5171_pwm_target_site_7	13.7444	+	9.48E-06	GTATATGCTTCATATAT
chromosome	2478932	2478948	PSPPH_5171_pwm_target_site_8	13.7889	-	9.15E-06	ATATATGAAGCATATAC
chromosome	2667749	2667765	PSPPH_5171_pwm_target_site_9	17.2	-	7.92E-07	GTATCCCTGACCTATAC
chromosome	2667749	2667765	PSPPH_5171_pwm_target_site_10	17.3778	+	6.25E-07	GTATAGGTCAGGGATAC
chromosome	2774303	2774319	PSPPH_5171_pwm_target_site_11	13.8444	+	8.76E-06	GGATATGTTTGTTATAC
chromosome	4008088	4008104	PSPPH_5171_pwm_target_site_12	14.4778	-	5.55E-06	GTATCTTGCCGCGATAC
chromosome	4008088	4008104	PSPPH_5171_pwm_target_site_13	14.5	+	5.48E-06	GTATCGCGGCAAGATAC
chromosome	4134719	4134735	PSPPH_5171_pwm_target_site_14	14.2111	-	6.64E-06	GTATACATCGCAAATAC
chromosome	4134719	4134735	PSPPH_5171_pwm_target_site_15	14.2333	+	6.54E-06	GTATTTGCGATGTATAC
chromosome	4462943	4462959	PSPPH_5171_pwm_target_site_16	14.4444	-	5.67E-06	GTATACCGTGGCAATAC
chromosome	4462943	4462959	PSPPH_5171_pwm_target_site_17	14.5556	+	5.29E-06	GTATTGCCACGGTATAC
chromosome	5310162	5310178	PSPPH_5171_pwm_target_site_18	13.7778	-	9.23E-06	GTTTACCCTTGCTATAC
chromosome	5310162	5310178	PSPPH_5171_pwm_target_site_19	13.8111	+	8.99E-06	GTATAGCAAGGGTAAAC
