# Supplementary material for: A compendium of DNA-binding specificities of transcription factors in Pseudomonas syringae
Source: Nat Commun. 2020 Oct 2;11:4947. doi: 10.1038/s41467-020-18744-7 (PMC7532196; doi:10.1038/s41467-020-18744-7)
Supplement: Supplementary file 5 — Supplementary Data 2 [file 41467_2020_18744_MOESM5_ESM.zip › all_TF_pwm_target_sites_bed/PSPPH_5193_pwm_target_site_info_bed6_plus.bed]

chrom	start	end	name	score	strand	p_value	matched_sequence
chromosome	1696367	1696381	PSPPH_5193_pwm_target_site_1	17.9701	+	9.85E-07	TAACATTTGATATTA
chromosome	1696367	1696381	PSPPH_5193_pwm_target_site_2	17.9701	-	9.85E-07	TAATATCAAATGTTA
chromosome	3870849	3870863	PSPPH_5193_pwm_target_site_3	13.5522	-	7.09E-06	TAATAAGGCATATTA
chromosome	3870849	3870863	PSPPH_5193_pwm_target_site_4	13.6269	+	6.89E-06	TAATATGCCTTATTA
chromosome	4189867	4189881	PSPPH_5193_pwm_target_site_5	13.9701	-	6.21E-06	TAACACCGGGTGTTG
chromosome	4189867	4189881	PSPPH_5193_pwm_target_site_6	14.194	+	5.75E-06	CAACACCCGGTGTTA
chromosome	4615078	4615092	PSPPH_5193_pwm_target_site_7	12.6866	-	9.48E-06	CAACACCAGGTGTTG
chromosome	4615078	4615092	PSPPH_5193_pwm_target_site_8	12.6866	+	9.48E-06	CAACACCTGGTGTTG
chromosome	5493494	5493508	PSPPH_5193_pwm_target_site_9	17.2388	+	1.64E-06	TAATATTGAATATTA
chromosome	5493494	5493508	PSPPH_5193_pwm_target_site_10	17.2985	-	1.56E-06	TAATATTCAATATTA
chromosome	5758123	5758137	PSPPH_5193_pwm_target_site_11	17.9701	-	9.85E-07	TAACATTTGATATTA
chromosome	5758123	5758137	PSPPH_5193_pwm_target_site_12	17.9701	+	9.85E-07	TAATATCAAATGTTA
