# Supplementary material for: A compendium of DNA-binding specificities of transcription factors in Pseudomonas syringae
Source: Nat Commun. 2020 Oct 2;11:4947. doi: 10.1038/s41467-020-18744-7 (PMC7532196; doi:10.1038/s41467-020-18744-7)
Supplement: Supplementary file 5 — Supplementary Data 2 [file 41467_2020_18744_MOESM5_ESM.zip › all_TF_pwm_target_sites_bed/PSPPH_5204_pwm_target_site_info_bed6_plus.bed]

chrom	start	end	name	score	strand	p_value	matched_sequence
chromosome	206808	206823	PSPPH_5204_pwm_target_site_1	14.2667	+	4.69E-06	GCAACAATGGTGTAAA
chromosome	336731	336746	PSPPH_5204_pwm_target_site_2	13.1	-	8.71E-06	GTAATGAAAATGTAAT
chromosome	341388	341403	PSPPH_5204_pwm_target_site_3	20.0333	-	1.14E-07	GTAACAAAAGCGTAAA
chromosome	883627	883642	PSPPH_5204_pwm_target_site_4	13.5444	-	6.90E-06	GTTACAATTTCGTAAA
chromosome	965293	965308	PSPPH_5204_pwm_target_site_5	14.1222	+	5.06E-06	GCAACGATGTTGTAAA
chromosome	1086123	1086138	PSPPH_5204_pwm_target_site_6	14.1	+	5.13E-06	GTAACAGTCATGTAAA
chromosome	1194457	1194472	PSPPH_5204_pwm_target_site_7	16	+	1.85E-06	GTAAAAAAAACGTGAA
chromosome	1487775	1487790	PSPPH_5204_pwm_target_site_8	13.3778	+	7.53E-06	GTAAAGGTGATGCAAA
chromosome	1694151	1694166	PSPPH_5204_pwm_target_site_9	16.6778	-	1.24E-06	GTAAAAATTACATAAA
chromosome	1860109	1860124	PSPPH_5204_pwm_target_site_10	13.0667	+	8.87E-06	GGAATATAAGTGTAAA
chromosome	2368280	2368295	PSPPH_5204_pwm_target_site_11	20.8111	-	7.42E-08	GTAAAGAAGCTGTAAA
chromosome	2649097	2649112	PSPPH_5204_pwm_target_site_12	13.1	+	8.71E-06	GTAATATTAAAGTAAA
chromosome	3107673	3107688	PSPPH_5204_pwm_target_site_13	16.0778	-	1.77E-06	GTAAAAGTTGTGTAAC
chromosome	3729621	3729636	PSPPH_5204_pwm_target_site_14	14.9889	+	3.20E-06	GTAAAGACTGCGCAAA
chromosome	3857184	3857199	PSPPH_5204_pwm_target_site_15	13.1667	-	8.41E-06	GTAAATAAAGGGTAAA
chromosome	4310472	4310487	PSPPH_5204_pwm_target_site_16	12.8667	+	9.84E-06	GGAAAAGTCGTGTAAA
chromosome	5009348	5009363	PSPPH_5204_pwm_target_site_17	14	+	5.41E-06	GTAAAGACTTTGTAAG
chromosome	5055207	5055222	PSPPH_5204_pwm_target_site_18	13.0111	+	9.12E-06	GCAAGGAAGGTGTAAA
chromosome	5173771	5173786	PSPPH_5204_pwm_target_site_19	14.0667	+	5.22E-06	GTAAATTCGTCGTAAA
chromosome	5581964	5581979	PSPPH_5204_pwm_target_site_20	15.6222	+	2.28E-06	GTAAAAGCCTTGTAAA
large_plasmid	2767	2782	PSPPH_5204_pwm_target_site_21	15.1667	+	2.91E-06	GTAACAGTGATGTAAA
large_plasmid	59537	59552	PSPPH_5204_pwm_target_site_22	15.1667	+	2.91E-06	GTAACAGTGATGTAAA
large_plasmid	78638	78653	PSPPH_5204_pwm_target_site_23	14.8	+	3.53E-06	GTATCAGATGTGTAAA
small_plasmid	40919	40934	PSPPH_5204_pwm_target_site_24	13.1222	-	8.61E-06	GTACCGAATTCGTAAA
