# Supplementary material for: A compendium of DNA-binding specificities of transcription factors in Pseudomonas syringae
Source: Nat Commun. 2020 Oct 2;11:4947. doi: 10.1038/s41467-020-18744-7 (PMC7532196; doi:10.1038/s41467-020-18744-7)
Supplement: Supplementary file 7 — Supplementary Data 4 [file 41467_2020_18744_MOESM7_ESM.xlsx]

## Sheet: Supplementary Data 4
Supplementary Data 4. PWM models related to Figures 1, 2, 3d, Supplementary Figures 2, and 3.
This table contains background subtracted PWMs for all factors analyzed. First line for each factor contains information as follows:
Column A：symbol	Locus tag
Column B：TF name	gene name
Column C：family	TF structural family
Column D：clone type	Type of construct used: DBD or full-length
Column E：seed	Sequence used to identify subsequences to be included in the model
Column F：cycle	SELEX cycle used to construct the model; previous cycle was used as background
Column G：site type	number of repeats of a subsequence (momer, dimer, trimer)
Column H：comment	comment field
Models marked green are biological replicates or technical replicates in this study
symbol	TF name	family	clone type	seed	cycle	site type	comment
1	2	3	4	5	6	7	8	9	10	11	12	13	14	15	16	17	18	19	20	21	22	23	24	25	26	27	28
PSPPH_3645	MgrA	MarR	full	WWWTNGCGCGCNAWWW	4	dimeric
A	2461	2131	1524	1	1266	7	1	618	178	1703	226	3347	3605	2680	2811	1162
C	1	1	2423	1	90	189	3480	277	3073	881	3528	1481	1	88	617	1
G	1	324	88	1	1564	3460	879	2529	268	3168	203	134	1	2594	1	1
T	1846	2461	3107	3137	3512	228	1665	180	543	1	58	1236	1	2217	1338	3005
PSPPH_1800		MarR	full	GTCAANNNNNTTGAC	4	dimeric
A	3759	24787	19758	74568	72537	16270	35778	44153	30429	37569	9456	6571	949	71256	1186
C	469	1766	75327	5859	3138	44769	38101	33953	35941	37046	15322	283	1507	23467	74347
G	76186	22656	1508	283	14995	35834	35636	34349	38658	44058	3162	5781	73445	1758	468
T	1188	73541	947	6621	9359	36985	30304	44551	36305	16310	75465	74602	19866	25292	3781
PSPPH_2432		MarR_2	full	GTTAANNNNNNTAATC	4	dimeric
A	833	440	73	1053	1041	131	291	290	299	260	234	327	1041	1032	109	936	936
C	401	74	51	393	504	357	261	204	236	341	182	300	198	139	877	1044	1044
G	1043	302	108	171	521	316	196	215	216	264	260	467	15	66	401	839	839
T	98	1036	1025	333	724	261	319	349	315	197	392	1039	132	256	1044	1395	1395
PSPPH_2677	LexA1	LexA_DNA_bind	full	NGTACANNNNTGTACN	4	dimeric
A	27	52	17	99	1	99	18	51	32	66	19	31	1	99	26	59
C	35	1	52	9	99	11	28	39	61	50	1	5	42	14	99	31
G	31	99	14	42	5	1	50	61	39	28	11	99	9	52	1	35
T	59	26	99	1	31	19	66	32	51	18	99	1	99	17	52	27
PSPPH_3285		HTH_18	full	TTGGATCCAA	4	dimeric
A	195	1	9	1	7297	2	4	23	7416	7452
C	247	1	1	6	21	37	7426	7409	125	107
G	103	125	7242	7389	37	21	6	1	1	243
T	7415	7361	22	4	2	7376	1	8	1	195
PSPPH_5145		HTH_6	full	NKTGTRTACMNNNNKGTAYACAMN	3	dimeric
A	3657	1	1	2	1	5465	1	5468	1	5468	1	2	5463	3732	1	1	1	5468	1	5468	1	5468	5468	5384
C	1732	1	4	1	82	192	1	5	5468	3738	1734	1	3734	5390	2	1	4	1	1811	6	5468	1	1737	83
G	83	1737	1	5468	6	1811	1	4	1	2	5390	3734	1	1734	3738	5468	5	1	192	82	1	4	1	1732
T	5384	5468	5468	1	5468	1	5468	1	1	1	3732	5463	2	1	5468	1	5468	1	5465	1	2	1	1	3657
PSPPH_1187	HexR	HTH_6	DBD	NGTAANNTTACN	2	dimeric
A	861	131	811	2778	2789	1331	1335	1431	2035	2790	290	1209
C	2142	267	670	776	966	1525	1518	1864	1131	2086	2796	1016
G	1026	2789	2077	1145	1838	1514	1538	963	898	663	261	2112
T	1203	282	2812	2028	1415	1347	1341	2788	2801	825	127	868
PSPPH_1187	HexR	HTH_6	full	NGTAANNTTACN	4	dimeric
A	1196	287	892	2913	2969	1626	1565	1401	1829	2935	440	1687
C	1526	287	394	438	505	1041	1234	1422	537	1430	2878	940
G	944	2924	1387	525	1385	1230	1034	500	440	385	267	1534
T	1682	408	2927	1708	1407	1600	1620	2927	2866	881	287	1203
PSPPH_4853	NtrC	HTH_8	full	NATAASNNNNNSTTATN	4	dimeric
A	3748	27074	5851	25996	26910	1460	12714	16614	15258	19128	9732	10307	39	4247	25487	610	17085
C	12203	636	64	2194	48	12104	11593	546	11562	7737	14315	24756	15663	2	3948	1086	8355
G	8344	1088	3948	2	15580	24686	14306	7729	11747	546	11305	11816	50	2189	64	636	12589
T	17126	608	26305	4263	38	10401	9728	18283	14857	17162	12775	1460	27227	25097	5851	26509	3751
PSPPH_3385	FleR	HTH_8	full	NTGTATACAN	4	dimeric
A	49166	7708	3530	1	75425	2921	79547	648	100053	104986
C	81681	22482	1	555	1	49863	1	82346	9833	48092
G	30740	6450	101125	1	44105	1	135	1	11021	58807
T	70377	106937	740	93750	2888	95521	1	3523	7681	44019
PSPPH_3385	FleR	HTH_8	full	TGTATACNNNNNNGTATACA	4	dimeric
A	220	1	1	50239	1	48123	1	57629	36545	21854	33421	24584	7271	346	14339	59796	119	52405	310	55681
C	24682	1	1	1	4716	1	60540	7075	27408	32884	17577	27449	22463	7	1	674	2111	4167	48926	1
G	1	53463	4288	1303	675	1	7	22526	32734	22153	34829	27491	2410	51508	1	4145	1	1	1	22828
T	45618	311	56489	119	57790	14332	345	7269
PSPPH_3907		HTH_8	full	GTCAANNNNNTTGAC	3	dimeric
A	1	5	92	4572	4572	10	1432	2899	398	3022	72	1	3	4571	8
C	8	13	4572	11	5	4222	3479	1674	547	469	1	1	5	217	4572
G	4572	217	5	1	1	469	547	1674	3479	4222	5	11	4571	13	8
T	8	4572	3	1	72	3022	398	2899	1432	10	4572	4572	92	5	1
PSPPH_0736	PilR	HTH_8	full	CCGCCGTGRDMCTMKWYCGCCGTGG	2	Dimeric
A	1	1	1	1	1	1	1	1	310	1	311	1	1	311	1	311	1	1	1	1	1	1	1	1	1
C	695	695	1	695	695	1	1	1	1	1	383	695	2	384	1	1	384	695	1	695	695	1	1	1	1
G	1	1	695	1	1	695	1	695	384	384	1	1	1	1	384	1	1	1	695	1	1	695	1	695	695
T	1	1	1	1	1	1	695	1	1	310	1	1	695	1	311	384	310	1	1	1	1	1	695	1	1
PSPPH_4448		HTH_8	full	TGNNYRNWWWWTRNNCR	3	Dimeric
A	4443	416	3672	4324	328	8184	5399	6827	7137	6216	5095	886	6127	6254	4331	355	8190
C	4862	113	2533	2279	7623	530	2839	2105	1998	2826	3299	5417	1617	2336	4280	11453	1123
G	1394	11411	4120	2752	1608	4173	2303	2963	1960	2067	3938	623	7655	2468	2683	149	4240
T	11428	297	4741	5623	6208	539	3860	6825	7624	7493	8479	11391	223	3835	3771	660	3651
PSPPH_0857	TsiR	HTH_8	full	NACCCACGGCGN	2	momeric
A	912	2862	85	454	17	2862	23	727	11	1	540	746
C	1829	37	2862	2862	2862	1	2861	1	1	2862	1	18
G	20	158	342	223	625	6	1	2862	2862	1	2861	1553
T	101	132	186	24	40	15	1	1	10	1	9	545
PSPPH_0146		HTH_50	full	NTGTATACAN	3	Dimeric
A	11344	11060	272	388	30211	53	30183	293	31166	19714
C	12440	15470	1	4342	1593	13734	4552	30415	9278	13450
G	13472	9372	30081	4029	13639	1575	4264	1	15748	12564
T	19688	29759	288	29104	70	30692	372	244	10644	11475
PSPPH_0146		HTH_50	full	TGTATACNNNNNNGTATACA	3	Dimeric
A	2544	2	96	3192	14	3192	101	1283	2501	1273	2121	2085	711	32	197	3192	6	3192	7	3192
C	1955	2	1202	226	3745	609	3192	1630	897	766	1506	620	2606	4	364	360	2727	1877	3192	1299
G	1299	3192	1877	2727	360	364	4	2606	620	1506	766	897	1631	3192	609	3745	226	1202	2	1955
T	3192	7	3192	6	3192	197	32	711	2084	2121	1274	2501	1283	101	3192	14	3192	96	2	2544
PSPPH_0778		GerE	full	CCAGAWTCTGG	4	dimeric
A	76	2089	7921	21	7922	7926	447	61	65	566	305
C	7927	7915	57	25	6	55	447	7927	246	47	56
G	55	47	248	7926	447	55	5	25	57	7925	7919
T	308	570	65	61	447	7917	7927	20	7925	2095	76
PSPPH_4419		GerE	full	NGNATTAATNNNNNAGTAN	4	dimeric
A	116138	764	41009	296004	16	268	232580	237272	268	79912	84802	2209	116751	240781	300652	396	532	289121	46270
C	4161	330	5392	275	363	107	32	53	23732	75842	220477	20451	122	64	2885	1	13255	10149	18548
G	201753	284316	69606	37012	873	47	47	950	581	167525	76	66427	204	41	11142	256834	184	41366	122208
T	5401	32260	198740	409	245029	209805	236	223	173713	15886	1287	171724	167911	68442	1041	301	249137	11401	153945
PSPPH_5171		GerE	full	GTATANNNNNNNTATAC	4	dimeric
A	9227	2729	165194	701	161637	48946	65471	74823	98385	96475	74460	98330	11517	170061	7694	171121	1450
C	97	6016	2175	4873	48720	89331	87246	76679	81449	64224	88121	75005	13079	1047	4556	11306	167707
G	163996	11983	4554	1047	13213	77066	91857	63585	81277	76136	88838	89889	49016	4858	2175	5934	97
T	1468	166399	7683	166587	11659	97099	74363	98473	98154	74020	64640	51577	159892	701	168547	2764	9179
PSPPH_3800		GerE	full	NATGTTATAACATN	2	dimeric
A	2063	2089	4	9	432	2	2089	1	2089	2089	1	2089	10	1919
C	175	8	111	5	16	1	1	1	8	6	2089	14	4	23
G	23	4	14	2089	6	8	1	1	1	16	5	111	8	175
T	1919	10	2089	1	2089	2089	1	2089	2	432	9	4	2089	2063
PSPPH_0642		GerE	full	NGTAGGNNNNNNCCTACN	4	dimeric
A	12232	29063	27	55869	18655	1	10174	37506	34034	34461	4317	12588	11039	1	70	55329	14815	49461
C	16571	1283	1	1512	1	1	15490	37097	6609	22165	24477	53470	57790	58596	1	1	53698	20697
G	21580	56108	1	1	56349	58932	53395	24003	22367	6150	35400	15409	1	1	1444	1	1322	17462
T	49684	14730	57757	70	1	10879	12597	4328	34717	34783	37823	9992	1	20454	57585	29	29019	12846
PSPPH_3220		GerE	full	NGTGAGNNNCTCACN	2	dimeric
A	254	4	1	9	1125	29	140	714	643	158	3	1	1125	90	1028
C	126	14	1	2	1	370	607	411	471	1125	1	1125	1	1125	64
G	64	1125	1	1125	1	1071	471	411	607	370	1	2	1	14	126
T	1028	90	1125	1	3	158	643	714	140	29	1125	9	1	4	254
PSPPH_2328	GacA	GerE	full	GTTAGNNNNNNNNNNNNNCTAAC	3	dimeric
A	36	25	46	304	9	325	304	1	1	324	323	324	307	1	325	317	307	317	4	4	304	304	1
C	43	1	1	2	15	1	1	1	1	1	1	1	1	307	1	1	1	1	304	1	1	1	304
G	304	1	1	1	304	1	1	1	1	307	1	1	1	1	1	1	1	1	15	2	1	1	43
T	1	304	304	4	4	317	307	317	325	1	307	324	323	324	1	1	304	325	9	304	46	25	36
PSPPH_1460	CpxR	Trans_reg_C	full	NGTCANNNNNTGACN	4	dimeric
A	26495	772	2894	1	39521	14140	27376	29556	21085	23624	9958	149	39603	7351	1719
C	12200	1169	5037	39494	10151	26924	10845	14235	18562	13870	34032	127	1241	39503	30925
G	30424	40257	1302	136	33424	13747	18766	14252	10750	27633	9980	39901	5068	1149	12132
T	1718	7314	39542	143	9975	23569	21196	29769	27120	13968	39267	1	2861	768	26402
PSPPH_2004	RhpR	Trans_reg_C	full	GTATCNNNNNNGATAC	4	dimeric
A	1	1	25621	2271	15810	14708	41365	28586	13155	3318	238	2546	41219	1	37460	41
C	478	1	24	1	42132	28098	1	28284	14830	1312	77	1046	1	1	18	41251
G	40863	18	219	1	1046	78	1310	12248	28273	1	28090	40668	1	23	1	475
T	177	41385	1	42957	2527	237	3370	13146	28506	42065	14931	15811	6004	41111	1	1
PSPPH_2022	KdpE	Trans_reg_C	full	NTTTACRNNNNYTTTACN	2	dimeric
A	974	272	113	65	3914	12	2737	527	2216	2010	1432	699	513	202	48	3914	11	2036
C	1664	143	32	28	24	3914	48	843	142	94	302	2953	634	12	12	11	3914	42
G	532	265	28	67	78	26	1177	1366	264	432	182	234	452	25	57	337	32	1739
T	743	3914	3914	3914	57	285	366	1179	1293	1378	1999	960	3914	3914	3914	31	222	96
PSPPH_3547		Trans_reg_C	full	GTAAANNNNNNNNNNNNNNNNNTTTAC	3	dimeric
A	38	284	76193	84529	79833	5931	28490	31975	22743	34428	31291	31886	49229	47388	28426	44082	6638	40209	26153	31490	41852	42631	14297	59917	111	82958	19
C	105	363	66614	237	657	43733	42935	28996	66270	45535	47709	38190	18570	37906	50712	44658	43884	41510	20325	58921	32606	36907	89937	91	35	55	82208
G	82889	55	35	92	90319	36672	33171	54142	20324	41183	44108	47358	50110	37912	18617	38271	47383	45552	66318	28785	46138	42917	674	237	64888	363	105
T	19	83512	111	59935	14525	43122	41854	30958	23692	40330	7152	44073	28260	47611	45610	31147	31192	34734	22790	32594	28923	5842	82167	82878	83867	284	38
PSPPH_1195		Trans_reg_C	full	GGTAANNNNNNGCTCC	2	momeric
A	20721	104555	248415	318110	328	29413	7706	287	319943	401	286206	317251	73	294480	596	220483	291339	18043
C	21076	92810	1	208	230643	392	1	292	65	103	157	220	279551	4232	198	51031	59384	291329
G	333210	59756	48110	197	4237	332495	220	159	103	65	293	1	392	232014	208	1	93361	19432
T	13519	247550	220510	596	324472	73	325535	334467	400	301472	286	7878	29414	330	291942	259454	111114	19835
PSPPH_4828		Trans_reg_C	full	GNWAYGTTATAACRTWNC	3	dimeric
A	20721	104555	248415	318110	328	29413	7706	287	319943	401	286206	317251	73	294480	596	220483	291339	18043
C	21076	92810	1	208	230643	392	1	292	65	103	157	220	279551	4232	198	51031	59384	291329
G	333210	59756	48110	197	4237	332495	220	159	103	65	293	1	392	232014	208	1	93361	19432
T	13519	247550	220510	596	324472	73	325535	334467	400	301472	286	7878	29414	330	291942	259454	111114	19835
PSPPH_3962	TctD	Trans_reg_C	full	AYTAACTNNNNAGTTAGT	3	dimeric
A	879	1	1	879	879	21	1	879	722	455	1	879	1	18	1	879	699	1
C	13	181	1	1	17	879	1	1	49	163	510	4	1	1	1	1	1	29
G	34	1	152	1	1	1	129	180	1	1	1	1	879	20	1	1	879	6
T	18	699	879	1	1	1	879	1	286	442	550	4	1	879	879	1	1	879
PSPPH_3294		Trans_reg_C	full	MTGACAAWWWTGTCAK	2	dimeric
A	4	1	7	2613	1	2613	2613	2609	2610	514	1	2	12	1	2613	4
C	2611	3	4	4	2613	1	9	25	1	3	1	3	7	2613	6	48
G	47	6	2613	6	1	1	3	1	25	8	1	2613	5	5	3	2100
T	4	2613	6	10	2	1	516	2101	2100	2098	2613	2	2613	7	2	515
PSPPH_1179	GltR	Trans_reg_C	full	NWAYGTTATAACATWN	3	dimeric
A	47630	186120	186829	152	2679	55493	262	227019	144	218622	202066	77	230518	2269	136558	138684
C	56779	3025	3249	83045	169	5678	1	24	83	2	3192	213933	76068	132	17930	42719
G	61499	26615	94	74902	172381	3163	5299	55	59	7	3774	171	201937	1	2134	64679
T	152960	156814	2226	174211	1	204857	206236	66	218931	144	59450	4529	176	214598	190527	77195
PSPPH_2539		Trans_reg_C	full	CTAACNNNNNNNNGTTAG	3	dimeric
A	12	27	3663	3663	23	85	1706	1685	181	2187	2752	127	3264	10	422	37	3663	25
C	3663	8	26	926	3663	1	23	1592	3388	325	740	2700	1641	1	20	386	152	16
G	16	152	386	20	1	1641	2700	740	325	3388	1592	23	1	3663	926	26	8	3663
T	25	3663	37	422	10	3264	127	2752	2187	181	1685	1706	85	23	3663	3663	27	12
PSPPH_0676	Vfr	HTH_Crp_2	full	TGTGANNNNNNTCACA	4	dimeric
A	35	35	2116	10	59521	33754	6106	3502	53620	7252	26339	41	106	59458	72	58149
C	6034	7	232	16	408	52701	33325	36003	3217	49288	230	15	59618	20	59597	23
G	23	57136	20	59443	15	230	49327	3461	36031	32513	52180	408	16	232	7	6036
T	59328	72	59480	106	41	26348	7252	53146	3502	6106	33845	59389	10	2116	35	35
PSPPH_3170		HTH_3	full	NGCAAWCGWTTGCN	4	dimeric
A	19538	4050	4587	115810	118104	128376	272	64	43479	117	47	425	1737	64226
C	150722	9527	133747	316	270	392	132286	289	44	45	189	373	120262	47423
G	47578	115478	371	189	45	44	289	114215	387	270	316	106668	10327	131357
T	63914	1584	425	47	117	43517	64	272	108222	101924	105071	4589	3947	20469
PSPPH_5057		HTH_3	full	AAGCGNNNNNNNCTGTT	4	dimeric
A	1173	1172	36	1	57	65	167	273	262	272	296	93	12	1	81	230	6
C	64	8	1	1144	5	293	504	100	180	497	293	761	1165	1	1	13	57
G	1	13	1164	1	1165	653	277	411	212	245	469	216	9	15	1166	101	23
T	1	34	91	13	126	152	219	381	508	149	108	95	67	1164	1	1172	1174
PSPPH_2800		HTH_31	full	GTAAANNNNNNGTAAA	4	dimeric
A	45	58	3534	3534	3534	1241	1381	1235	807	252	1	1	48	3531	3533	3534
C	3	13	1	1	118	60	15	6	993	1025	1281	1	24	1	1	33
G	3535	46	20	52	56	2060	291	1	159	561	1	3534	32	1	2	1
T	6	3535	36	32	67	173	1848	2306	1577	1697	2280	11	3534	1	34	1
PSPPH_1011		MerR_1	full	TGTATATACA	4	dimeric
A	456	1	1	6251	1	6250	54	6250	62	6250
C	557	1	1	2557	12	8	35	14	6246	174
G	174	6254	14	34	8	12	2557	1	1	557
T	6249	62	6252	54	6254	1	6252	1	1	456
PSPPH_4870	CadR	MerR_1	full	RGTGWACANNTGTWCACY	4	dimeric
A	28244	18	2810	540	13545	28263	16	28263	24611	3740	24	220	1	26737	362	28260	27	4326
C	538	1	13	3	9874	11	28263	3	18530	7732	39738	1	8	172	28263	11	28260	26811
G	26816	28263	11	28263	172	8	1	39738	7732	18527	3	28260	11	9874	3	13	1	538
T	4326	27	28266	362	26737	1	220	24	3740	24611	28263	16	28263	13545	540	2810	18	28239
PSPPH_1160		CSD	full	NGTCNNNNNNNGACN	3	dimeric
A	30629	1	2787	1	38552	18844	29648	33190	21046	23977	6700	1	40628	6835	1937
C	8677	483	1403	40533	5763	24147	9451	10954	16525	13988	15740	1	1	41926	33023
G	34250	41944	1	1	15121	13704	17576	10838	10045	23627	5544	40842	1463	419	8412
T	1933	6234	41608	1	6567	23802	20580	33885	30787	18778	39145	1	2798	1	31194
PSPPH_3779		CSD	full	GCCGWCGGCT	2	dimeric
A	32	1	1	1	533	9	1	1	61	412
C	1	712	709	17	70	713	1	14	713	377
G	708	1	1	710	97	13	713	713	6	219
T	148	1	42	11	337	12	11	24	24	712
PSPPH_2338		LacI	full	ACKAMCNNNKTMGT	4	dimeric
A	2121	103	148	2101	1829	755	269	1078	170	799	415	1767	246	398
C	475	2112	258	561	622	2110	1109	119	123	166	718	694	72	89
G	122	93	596	602	37	136	123	1293	1112	662	544	165	2073	516
T	625	233	1848	425	670	194	1286	263	715	1856	2105	125	58	2071
PSPPH_3257	GntR	LacI	full	RGRYAGCGCTGTCT	4	dimeric
A	4260	1	4389	2	8767	892	1	1	3	20	1966	44	8	189
C	34	7	46	3634	8	46	8767	6	8766	6	9	92	8769	1935
G	4485	8738	4380	1	10	8767	8	8766	23	4	8765	779	7	41
T	65	4	50	5135	66	9	31	8	42	8763	3	8763	1	8742
PSPPH_2128	RbsR	LacI	full	NGCAAWCGWTTGCN	4	dimeric
A	103575	5313	5225	221934	218954	213548	473	1	77183	1	1	1	1	62064
C	190312	48818	217039	1	1	161	210611	1	1	1	1	1	224036	86003
G	90255	218852	1	1	1	1	1	205602	153	1	1	205653	47276	192110
T	68691	1	1	1	1	77813	1	470	219259	208841	214233	5716	5398	103415
PSPPH_5193		LacI	full	TAAYAYNNNRTRTTA	4	dimeric
A	101	12706	12658	1	12490	442	5198	8935	7789	9916	47	7748	36	113	12327
C	2186	27	4	12597	18	7321	2736	3897	8385	149	47	9	8	1	68
G	68	1	8	9	48	148	8430	3721	2715	7386	18	12220	4	27	1865
T	12741	114	34	7758	47	10039	7646	8951	5247	440	12753	1	12462	12115	101
PSPPH_4730		LacI	full	TGAGNNNNNNCTCA	4	dimeric
A	9	1	305	1	170	74	136	104	125	111	8	41	1	308
C	20	1	50	15	138	152	140	159	203	24	306	1	306	15
G	16	306	1	306	25	204	161	140	151	139	16	50	1	19
T	307	1	43	8	110	124	104	136	75	169	1	306	1	10
PSPPH_4858		LacI	full	NGTCRNNNNNYGACN	3	dimeric
A	36286	799	1703	1	47707	19074	34106	39957	25333	32697	7666	1	48390	5743	1745
C	12263	962	3950	49050	6912	26897	9785	11025	19619	16157	24983	337	930	46823	37385
G	37196	48482	887	359	24570	15989	19438	11156	9691	26023	6915	47878	3989	994	12480
T	1756	5732	49256	1	7225	32536	24983	40495	33868	19636	46057	1	1607	798	34458
PSPPH_4020	PcaR	HTH_IclR	full	CGTACNNNGTCCG	4	dimeric
A	29	2	6	797	11	302	253	175	77	18	26	9	59
C	800	1	21	24	800	100	79	85	47	26	803	801	16
G	25	790	30	18	16	237	254	259	805	18	48	15	799
T	11	10	798	39	34	168	223	290	35	801	42	8	40
PSPPH_1960		HTH_IclR	full	NTGGGANNNNTCCCAN	4	dimeric
A	51	18	1	10	2	128	55	71	46	61	27	1	13	2	128	21
C	60	27	10	1	9	1	77	19	77	44	5	129	128	128	39	63
G	63	39	128	129	128	5	44	77	19	77	1	8	1	10	27	60
T	21	128	2	13	1	27	61	46	71	55	128	2	10	1	18	51
PSPPH_4612		HTH_11	full	NGTGNANGGAAAN	4	momeric
A	23	47	103	1	30	154	34	47	72	151	151	153	35
C	61	1	29	36	15	1	12	1	33	51	49	13	8
G	39	154	307	152	34	88	80	153	153	92	35	107	74
T	31	1	151	32	75	1	28	56	42	29	41	53	38
PSPPH_2921		HTH_1	full	NTTGCCNNNNNGGCAAN	4	dimeric
A	223	1069	1	392	45	855	521	967	947	516	393	465	85	11	1071	1071	385
C	184	21	9	1	1071	1071	197	406	123	112	969	142	1	1071	1	505	829
G	829	780	1	1071	1	141	872	112	123	406	197	1086	1071	1	9	21	184
T	385	1071	1071	11	85	465	393	514	947	968	521	855	45	392	1	1069	223
PSPPH_3022		HTH_1	full	GCAAACGTTTGC	3	dimeric
A	8	5	38	38	38	1	1	21	7	1	4	13
C	17	38	1	1	1	38	1	1	1	1	8	38
G	38	8	1	1	1	1	38	1	1	1	38	17
T	13	4	1	7	21	1	1	38	38	38	5	8
PSPPH_4062	IciA	HTH_1	full	NATWAGNNNNNCTWATN	4	dimeric
A	19954	64870	1354	66393	61839	12226	43547	50943	31499	26821	10189	5711	2061	20222	57627	79	51438
C	20077	1	1	15100	2001	13070	55264	38557	45240	11627	24764	61077	1	4268	1	1997	29905
G	35286	1797	2689	595	1	77931	21904	15691	38591	38198	53930	15137	3874	16725	1	1	7094
T	58840	1	59201	25012	663	2466	14529	26111	26428	46144	38195	20199	69900	67781	1133	67187	6166
PSPPH_3079		HTH_1	full	ATGCRNNNNNNNYATCANT	4	momeric
A	6824	2	389	540	4766	1540	2656	1798	1863	2421	1114	1491	515	6701	1096	1214	6744	5523	813
C	298	1	93	6706	1098	1353	966	1567	975	1207	1374	492	3982	115	150	6433	453	368	1135
G	249	27	6833	28	2054	846	2150	1810	1605	1747	2430	2549	242	116	24	884	904	561	496
T	676	6754	129	1276	721	3180	1134	1678	2444	1545	1816	2251
PSPPH_3911	MetR	HTH_1	full	ATGAANNNNNTTCAT	3	dimeric
A	5463	874	604	5470	5472	4903	4507	2201	2611	2849	589	151	1747	5472	3829
C	500	1493	455	2448	912	1377	1244	3269	2089	1558	2613	10	5471	262	3341
G	3341	262	5471	10	2613	1558	2086	3268	1244	1377	912	2557	455	1494	500
T	3806	5466	1746	151	589	2849	2613	2203	4507	4902	5471	5472	604	874	5470
PSPPH_3233		HTH_1	full	TATACANNNNNNNNNNTGTATA	4	dimeric
A	21	559	36	559	9	559	453	59	72	512	24	516	36	468	439	463	96	1	8	559	80	559
C	50	5	32	6	559	81	73	36	480	477	529	21	49	17	537	86	210	1	1	107	145	14
G	14	145	107	1	1	210	86	537	17	49	21	529	477	480	36	73	81	559	6	32	5	50
T	559	80	559	8	1	96	463	439	468	36	516	24	512	72	59	453	559	9	559	36	559	21
PSPPH_3990		HTH_1	full	GACAATNNNNNNNATTGTC	4	dimeric
A	45	1718	16	1718	1718	8	189	679	592	720	1060	1464	145	1718	1	5	4	47	64
C	2	3	1718	1	1	4	966	992	967	996	682	202	1316	11	1	1	1	107	1718
G	1718	107	1	1	1	11	1316	202	684	996	967	992	966	4	1	1	1718	3	2
T	64	47	4	5	1	1718	145	1464	1060	720	592	679	189	8	1718	1718	16	1718	45
PSPPH_2095	PcaQ	HTH_1	full	NNNRGTTATGNN	3	momeric
A	33246	25785	14437	32475	3127	3043	1459	77121	18228	21495	9477	42721
C	7188	12810	17432	6769	92	1044	1	1	1066	10770	14049	14497
G	11189	6234	2735	56511	77178	1022	1153	1	1324	77297	46335	14833
T	44448	50757	59704	7050	1718	77849	77028	1798	77875	5425	27024	24787
PSPPH_0037	TrpI	HTH_1	full	GTGASTCAAT	4	dimeric
A	389	58	218	64763	10463	706	1982	62173	62402	1484
C	66	20	109	182	25922	1	64473	28	25906	6466
G	62701	942	62623	787	40197	2077	22	2	47	9816
T	11754	59018	361	554	3981	61958	126	14	95	62495
PSPPH_3611		HTH_1	full	TGTNNACA	4	dimeric
A	13342	5236	5880	23559	3770	28241	2836	28173
C	21467	1606	13216	6577	18430	11779	28315	14544
G	14577	28191	11814	18379	6618	13275	1560	21414
T	28287	2812	28302	3816	23547	5949	5166	13239
PSPPH_2469		HTH_1	full	GTCAANNNNNTTGAC	3	dimeric
A	17	554	147	7898	7898	201	2125	7117	684	5758	3534	32	15	7898	20
C	1	1	7898	27	12	6977	3831	781	4773	1375	105	8	17	122	7898
G	7898	122	17	8	105	1375	4773	781	3831	6977	12	27	7898	1	1
T	20	7898	15	32	3536	5758	684	7117	2125	201	7898	7898	147	554	17
PSPPH_2772		HTH_1	full	AATGCNNNNNNGCATT	4	dimeric
A	3104	3111	3	37	23	571	842	2074	1474	1165	2424	38	2	3134	1	1255
C	1037	1	19	37	3127	458	2242	611	1389	1581	2279	51	3139	16	5	1355
G	1364	6	16	3129	51	2284	1581	1366	611	2225	458	3131	37	19	1	1037
T	1255	1	3109	2	38	2432	1165	1473	2074	842	571	23	37	3	3134	3144
PSPPH_2693		HTH_1	full	NATNNNNNATN	4	dimeric
A	44970	72298	9369	42308	50155	72358	30262	23085	72311	11344	37214
C	54495	6041	12533	34253	51156	16083	36060	61775	8647	14944	25077
G	25059	14713	8369	61958	35663	16063	51047	33989	12600	6391	55233
T	38728	10771	72762	22671	30782	71804	50044	42605	9924	71591	45019
PSPPH_1259		HTH_1	full	TCAAYNRTTGA	3	dimeric
A	1137	7981	17817	18238	1132	14549	15160	417	535	3439	17873
C	461	18335	381	16	16159	3809	143	60	289	164	8045
G	8295	164	285	58	140	3810	16220	17	382	18318	462
T	18262	3440	534	415	15124	14561	1132	18300	18018	7965	1136
PSPPH_0190	OxyR	HTH_1	full	CTATGNNNNATAG	3	dimeric
A	193	151	1158	14	441	666	175	86	263	1163	74	1169	91
C	1164	22	24	1	1105	21	398	718	299	1	1	27	182
G	97	60	1	1	1165	646	539	16	516	5	1	45	1164
T	174	1165	1	1163	615	99	358	614	91	8	1148	119	47
PSPPH_0190	OxyR	HTH_1	full	ATAGNNNNNNNCTAT	3	dimeric
A	1975	136	1968	798	1265	586	993	941	1326	1261	1055	529	674	1992	152
C	1	46	84	420	705	1025	700	1016	542	624	683	1983	79	2	79
G	83	5	86	1964	681	624	530	1055	698	1016	704	415	79	41	1
T	156	1985	676	505	1055	1240	1331	944	991	583	1289	821	1996	132	1995
PSPPH_3278		HTH_1	full	ACTAACNNGTTAGT	4	dimeric
A	427	37	9	427	427	59	31	269	11	131	10	427	30	50
C	121	427	1	71	212	427	145	283	25	40	27	136	19	95
G	95	19	136	27	40	25	283	145	427	212	71	1	427	121
T	50	30	427	10	131	11	269	31	59	427	427	9	37	427
PSPPH_2688		HTH_1	full	ATTNNNGAAN	4	dimeric
A	67601	6636	7760	27415	15156	11337	4389	70788	68114	19772
C	1629	9581	746	19562	8043	3841	14069	5626	44536	13560
G	2026	7236	9916	19918	21176	32348	68200	5755	6697	6190
T	10813	71079	70273	12078	42411	39463	17786	2115	9998	39787
PSPPH_1737		HTH_1	full	ACKAACNNNTTMGT	4	dimeric
A	6406	514	479	6195	6426	3295	866	3462	489	3792	2311	4859	883	1851
C	2539	6286	442	2166	3380	6284	3553	750	372	1018	3846	3193	385	539
G	507	387	3056	3202	299	457	715	3769	3137	3169	1904	335	6273	2523
T	1939	816	5004	1921	3251	531	3746	909	2839	6293	6272	464	496	6287
PSPPH_0442		HTH_1	full	GTAATNATTAC	4	dimeric
A	213	109	840	843	98	730	849	1	45	849	250
C	149	9	19	1	249	103	56	3	14	212	845
G	843	212	14	3	57	108	249	1	20	9	149
T	250	840	47	1	843	734	99	849	849	109	212
PSPPH_3618		HTH_1	full	ACAATNNNNNNNATTGT	4	dimeric
A	40542	1781	40543	40803	553	11162	12449	11446	15328	26885	19186	9188	40630	47	250	452	1583
C	170	40435	139	9	197	22884	16442	12550	25615	16043	22128	3865	1544	13	137	1	604
G	601	1	137	14	1544	3885	22010	15936	25597	12539	16452	23254	196	9	139	40416	170
T	1581	453	250	47	40744	9260	18612	26944	15331	11439	12512	11148	553	40604	40240	1719	40589
PSPPH_0589		HTH_1	full	MCKAACKNNNGTTMGK	4	dimeric
A	24678	38	345	40370	40358	76	16469	25984	39653	22923	16338	528	2695	24351	190	345
C	23669	40027	2	30	2805	40370	106	94	5910	23709	15	121	967	16923	1	283
G	457	1	896	999	124	29	23780	5933	107	112	40342	2641	93	3	40339	23776
T	328	187	40366	2716	516	16339	39393	23467	9810	16456	74	40342	40351	374	21	24612
PSPPH_3241		HTH_1	full	NCTAACNNNNNNNNGTTAGN	4	dimeric
A	25649	419	4467	73410	73041	1	28618	66402	89384	10386	39505	25459	26068	82189	740	13576	1	97673	6222	26535
C	75886	93887	1	1443	80262	81436	1	4037	38182	86254	4135	8386	54455	40841	1	4670	2641	7098	1830	8978
G	9526	1830	7926	2636	4673	1	36712	48834	8226	4157	89029	36499	4037	1	84939	93760	1443	1	78583	81720
T	26952	6222	87025	1	14899	740	83994	22665	33444	36754	10507	77986	71492	23411	1	87486	91083	4472	416	27912
PSPPH_2689		HTH_1	full	ACTAANNNNTTAGT	4	dimeric
A	12643	637	364	12668	13104	6678	497	9240	678	8449	71	13002	1367	1622
C	2697	12961	706	1510	6421	12305	9941	441	474	761	498	8042	578	157
G	157	578	7989	498	761	474	441	10023	12631	6449	1514	708	12923	2700
T	1622	1367	13106	71	8484	678	9000	489	6668	12928
PSPPH_2491		HTH_1	full	GTCTGTCC	4	momeric
A	255	274	1	1	727	1	1	44
C	899	2497	20046	350	755	1044	20381	19716
G	20096	1	1	1	19836	1	1	141
T	954	20195	138	19925	4568	19930	190	506
PSPPH_2295		HTH_1	full	GTTATNNNNNNNNNNATAAC	3	dimeric
A	25	26	32	133	90	110	16	44	49	65	39	30	62	56	64	133	1	133	133	27
C	10	3	9	1	78	1	47	74	69	64	69	72	55	63	35	115	39	20	30	133
G	134	30	20	39	116	35	63	55	72	69	64	69	74	47	1	78	1	8	3	10
T	27	134	133	1	133	64	56	62	30	39	65	49	44	16	110	90	133	32	26	25
PSPPH_5204		HTH_DeoR	full	GTAAANNNNNNGTAAA	4	dimeric
A	54	32	1098	1099	1100	492	588	526	561	150	36	89	6	1105	1097	1091
C	2	57	1	13	120	33	18	71	59	228	448	1	27	4	1	30
G	1101	16	2	9	38	514	180	1	124	388	4	1107	15	23	1	17
T	28	1099	28	112	110	62	314	507	356	332	609	1	1104	13	10	26
PSPPH_0263		FUR	full	GNWAYGTTATAACRTWNC	4	dimeric
A	13107	15457	32496	33157	1532	7359	7142	667	35484	46	33839	39726	1	18361	1	19459	22016	10268
C	32278	10167	7421	3295	29281	1	255	20	1	7	1	1	27030	2706	1	29962	22369	36930
G	30741	22646	44453	1	2722	38825	1	1	7	1	20	817	1	25490	4031	7432	10876	30784
T	9223	17152	26906	1	21382	1	42428	38080	45	31112	673	10567	7154	1826	38347	32604	17977	16789
PSPPH_4209	Fur	FUR	full	TGCGAATGNNNNNCATTC	4	dimeric
A	5807	40634	5084	10850	79954	79930	8	183	38501	37	77643	999	50	33	79983	2070	38	37672
C	72763	623	79949	3	1	47	8715	55	1056	12	119	78835	25	63689	21	21	29	79966
G	161	79948	19	79856	21	25	68	79952	26	79842	23	13	40711	11	3142	474	21	14
T	80002	25	16	9960	6	3006	79971	20	40442	77	115	19	39257	18327	52	79948	79943	20687
PSPPH_3297		HTH_27	full	TARTTNNNNNNCWAAYN	2	trimeric
A	1715	50068	27728	4814	12464	26380	8683	10372	17425	30633	24102	6746	12461	50449	50236	4453	10532
C	6376	11197	2184	2391	979	6817	15516	30126	2811	5157	10819	49225	3630	2851	3680	25867	5751
G	265	6368	23393	4427	3647	4750	24983	10488	5606	3086	7228	6008	6641	680	2137	6679	16289
T	49799	19816	3727	49256	49506	14491	7296	7966	26964	13230	11224	5931	39402	4424	11056	27304	24994
PSPPH_1244		HTH_AsnC-type	full	ACTAANNNNTTAGT	4	dimeric
A	2520	238	1	2520	2520	1123	22	1534	17	1978	1	2520	231	42
C	189	2520	32	1171	478	2447	1350	150	1	108	31	1331	13	10
G	10	13	1331	31	108	1	150	1350	2447	334	1171	32	2520	189
T	42	231	2520	1	1978	17	1534	22	1123	2520	2520	1	240	2520
PSPPH_1308	IscR	Rrf2	full	TGTATACA	4	dimeric
A	2074	47	414	4928	54	4890	1	4806
C	3555	18	1498	776	3839	1394	4912	2583
G	2532	5006	1387	3907	785	1481	34	3582
T	4844	1	4808	45	4864	417	49	2085
PSPPH_2315		GntR	full	NCTGNNNNNNNNNNNNCAGN	3	dimeric
A	4851	2098	1791	1951	2893	4837	4288	3770	3785	3956	4677	4398	4073	4599	3453	6750	227	8197	3905	5550
C	2204	8114	597	1	3338	4178	3628	3375	3610	3507	3184	3616	4435	2927	2964	1592	8250	1	7778	2413
G	2429	7850	1	8213	1576	2980	2939	4449	3626	3162	3548	3616	3376	3613	4211	3333	1	655	8198	2231
T	5560	3752	8232	181	6660	3447	4596	4087	4380	4716	4026	3779	3814	4284	4871	2905	1986	1823	2107	4771
PSPPH_3577		GntR	full	GCGCANNNNNNTGCGC	4	dimeric
A	45	51	84	54	855	418	364	427	416	365	273	78	60	30	1	17
C	25	847	58	846	77	176	351	245	438	328	228	248	44	853	6	851
G	853	6	845	44	248	221	328	438	244	351	176	77	850	58	853	25
T	17	1	30	61	78	277	370	417	426	366	418	853	53	83	51	45
PSPPH_3031		GntR	full	ACAAGNNNNNNNNCTTGT	4	dimeric
A	252	1	252	252	17	88	79	103	131	134	126	120	164	1	18	7	79	24
C	53	252	34	10	31	99	112	99	100	80	103	90	73	253	7	58	13	14
G	14	13	58	7	251	73	90	103	81	100	99	112	99	31	11	35	253	53
T	24	79	7	18	1	165	120	126	134	130	104	78	88	17	253	253	1	253
PSPPH_1771		GntR	full	TGTATACA	4	dimeric
A	20346	1	4054	54907	1122	53695	730	52936
C	35432	1	15162	7634	40106	16061	53971	26430
G	26515	50882	15642	40196	7539	15317	1	34301
T	53039	746	52513	1151	51504	4063	1	20245
PSPPH_3004		GntR	full	NNATGNNNNNNCATNN	3	dimeric
A	95	1	132	1	266	141	154	110	125	120	32	219	163	326	137	114
C	14	161	434	80	123	43	1	46	66	153	72	134	53	68	63	1
G	1	57	122	76	148	71	117	44	47	1	54	70	53	390	183	29
T	148	156	276	142	132	57	90	111	83	171	186	284	1	108	1	104
PSPPH_2055		GntR	full	TGTATACNNNNNNGTATACA	4	dimeric
A	6158	19	1	46153	1	37172	1	40211	33410	16358	24728	13875	3030	1	1	35873	35	41655	159	37115
C	30930	16	4949	1	20570	1851	43602	12078	28141	22587	18208	9152	14871	1	638	941	3911	4313	39124	1
G	1	39574	4337	4379	941	1	1	16319	13908	18201	23096	25852	12078	40900	1855	20120	1	4613	16	22988
T	38839	156	43221	36	45799	1	1	7832	13955	25371	16383	33651	44376	1	34914	1	43409	1	19	6051
PSPPH_3471		GntR	full	TGTATACNNNNNNGTATACA	3	dimeric
A	4	13	1	6	1	6	1	6	6	2	6	2	2	1	1	6	1	6	1	6
C	3	1	1	1	20	1	6	2	2	2	6	2	2	1	5	1	1	53	6	9807
G	9807	6	53	1	1	5	1	2	2	6	2	2	2	6	1	20	1	1	1	3
T	6	1	6	1	6	1	1	2	2	6	2	6	6	1	6	1	6	1	13	4
PSPPH_5087		GntR	full	GGATCC	4	momeric
A	1	116	3529	37	625	634
C	898	606	1	1	3580	3475
G	3586	3571	1	80	578	872
T	620	577	61	3539	1	1
PSPPH_5087		GntR	full	GATCCNGGATCC	3	dimeric
A	29	61	11	21	17	17	16	39	61	8	3	18
C	15	13	1	60	61	23	6	13	3	22	61	60
G	59	8	12	25	6	19	61	61	11	8	7	21
T	24	2	61	37	17	19	7	20	4	61	6	4
PSPPH_2473	VanR	GntR	full	TTGTATACAA	4	dimeric
A	2765	8613	1	1	50376	1	77407	1	78226	69062
C	1	1	13	1	1	1	1	84905	1	29380
G	2063	1	68211	1	1229	1	1	13	1	29121
T	26600	60488	1	59209	1	61039	1	1	8121	6822
PSPPH_2473	VanR	GntR	full	TATACNNNNNGTATA	4	dimeric
A	650	6951	26622	11808	49	8284	9064	7454	3444	8940	1	1	18546	1	14785
C	1	1	1	1	15836	1	11291	1	33	1	1	1	30	1802	1
G	1	3382	31	1	1	1	2531	1	9812	1	15013	1	1	1	1
T	1375	1	11557	1	1	10430	3623	4623	6617	206	47	12745	26566	12948	1
PSPPH_2720		GntR	full	GTATACNNNNNGTATAC	3	dimeric
A	6590	13463	25617	36	25307	364	14090	14077	19755	13314	8655	1140	12147	26287	140	26137	1070
C	173	5418	115	16346	17439	25550	13700	9301	6358	11186	8849	93	4936	652	19214	15115	26651
G	26168	15150	18769	653	4976	93	8836	11039	6383	9301	13708	26668	17566	16709	115	5295	173
T	1100	26228	140	26269	12399	1139	8534	13292	19924	14123	14901	364	26321	36	26584	13268	6625
PSPPH_2720		GntR	full	GTATACNNNNNNGTATAC	3	dimeric
A	1574	10759	28315	81	27644	140	18877	15065	10414	13488	14080	11440	469	4600	27389	136	28258	552
C	302	4770	462	14921	7725	26756	12085	11245	10861	11137	9788	1797	50	2131	34	19437	10501	28244
G	28141	10498	19026	34	2137	50	1798	10625	11118	11232	11251	12081	27673	7363	14889	462	4766	302
T	552	27264	136	27034	4473	463	11365	14120	12801	10427	15028	18848	139	28163	81	26932	10753	1606
PSPPH_2720		GntR	full	NGTRTACAW	3	dimeric
A	60763	9271	41966	159659	1	180204	262	182730	140085
C	38580	1331	16924	569	80769	39220	185288	87823	47855
G	84174	187173	48423	63601	953	19224	508	47138	49045
T	81477	2554	190909	1	185053	38608	6180	73041	100704
PSPPH_1233		GntR	full	TTGTATACAA	4	dimeric
A	11018	1	1	1470	26843	1	32757	14	32691	32529
C	1	251	1	2350	1	8731	6286	30500	16	2218
G	1	1	29126	7658	10784	1	1476	1	866	1
T	29559	27854	14	33071	1	29785	486	1	1	2844
PSPPH_1233		GntR	full	GTATACANNNNTGTATAC	4	dimeric
A	1	2163	1	1	1	1	1	1	1	1	1	1	1	1140	1	1	1	1
C	1	1	1	4462	1	1	27	1	1	1	1	1211	1	1	1	1	2638	1
G	1	2630	1	1	466	1	1211	1	1	1	1	27	1	1	4075	1	1	1
T	1	1	1	1	1144	1	1	1	1	1	1	1	1	1	1	1	2211	1
PSPPH_2563		GntR	full	CATATNNNNNNNNATATG	4	dimeric
A	1	1383	1	1383	1	1379	1067	1375	365	1006	302	322	6	1383	158	1383	109	219
C	1383	132	1	150	66	2	358	1	682	710	5	984	705	1	97	1	51	463
G	463	51	1	97	1	705	984	5	710	682	1	358	2	66	150	1	132	1383
T	219	109	1383	158	1383	6	322	302	1006	365	1375	1067	1379	1	1383	1	1383	1
PSPPH_3048		GntR	full	NTCATNTANAT	4	dimeric
A	18186	40604	1	70223	5750	35594	1	69781	11578	62345	3681
C	9250	333	71961	21094	1	33490	16010	1	21049	1	31340
G	54703	273	3011	8376	187	18319	1	13269	37457	1	14373
T	22975	65310	24078	4699	71188	16306	70093	1	33920	14479	69856
PSPPH_2448		TetR-N	full	NNACNGTACNGTNN	4	trimeric
A	1579	1649	2615	727	486	196	1012	2642	219	1899	141	335	1706	174
C	147	465	293	2636	1778	1	177	261	2651	737	245	23	824	2327
G	2311	813	31	241	742	2643	264	174	1	1753	2638	311	470	149
T	174	1700	339	135	1913	228	2626	1003	195	494	726	2634	1663	1575
PSPPH_3066		TetR-N	full	NGTACN	4	dimeric
A	1283	1957	1048	6933	327	4009
C	5108	2775	8021	1866	7176	8322
G	8447	7662	993	7437	2420	4973
T	3915	854	6979	1769	2325	1186
PSPPH_3654		TetR-N	DBD	NGATATN	3	momeric
A	3089	6698	11987	2182	11596	2645	1372
C	7000	1900	1	1	1111	799	6019
G	13170	11483	1	2979	384	610	2423
T	4332	835	768	11717	5036	11575	6892
PSPPH_2733		TetR-N	full	NNACNGTACNGTNN	4	trimeric
A	13719	20474	27587	6263	3187	630	10284	27645	3702	21768	314	1424	20598	982
C	467	3940	377	28466	18111	216	1309	1508	25978	12756	1167	173	9179	26336
G	27064	8682	185	1171	12741	27260	1506	1308	216	16859	27785	374	3867	467
T	985	21184	1426	291	22199	3661	27150	10943	612	3193	6091	27486	20366	13047
PSPPH_3479		TetR-N	full	TAACTNNNTAGTT	4	dimeric
A	108	1423	1423	162	87	747	243	474	1	1401	42	16	382
C	17	52	42	1423	929	74	49	427	390	80	127	1	379
G	266	15	34	54	77	617	740	90	62	516	1423	63	29
T	1423	8	250	42	1423	5	844	884	1423	18	143	1423	1423
PSPPH_3244	AefR	TetR-N	full	NACTACACNGTGTAGTN	3	dimeric
A	303752	331936	1189	45	331976	255	331911	530	331240	73	85	2484	126	331938	81	112	28167
C	198986	31104	331939	363	638	331926	744	331848	701	120	182	148	355993	139	71	237	132663
G	132662	237	71	139	356027	148	182	120	700	331848	744	331956	640	363	331935	31104	199051
T	28167	112	81	331995	126	2484	85	73	331170	530	331981	255	331952	46	1189	331858	303721
PSPPH_1651		TetR-N	full	RGTCRNNNNNYGACY	4	dimeric
A	134579	1	1	1	178643	63544	153595	150283	89905	119179	11228	1	175895	1	1
C	23168	1	1	167619	99	133696	33606	33238	59805	42348	53239	1	1	177156	148262
G	147396	179552	1	1	55580	43115	60035	34556	32528	128611	256	177495	1	1	22020
T	1	1	174786	1	11529	118227	91701	162094	154766	63017	178858	1	1	1	143750
PSPPH_1580		Unknown	full	RGTCANNNNNTGACY	2	dimeric
A	73398	3959	6363	283	96032	33540	64643	70368	50157	55856	29483	1278	96047	22425	5505
C	27797	2798	9519	95436	21964	60890	24711	31571	39712	30146	67706	242	3051	96591	77211
G	77442	95677	3053	238	67575	30036	39544	31452	24760	61129	22087	96084	9469	2772	27964
T	5555	22401	96034	1260	29331	56133	50288	70441	64905	33625	96404	283	6365	3976	74292
PSPPH_3645	MgrA	MarR	full	TTTAGNNCACAA	3	dimeric	biological replicate
A	1418	3	53	13312	129	36	8477	630	13273	123	13330	13335
C	9	1	819	567	533	10438	1294	13300	107	13318	434	358
G	1241	1	843	3297	13331	97	3540	199	8750	4	593	718
T	13316	13330	13316	2338	593	2771	7	220	1707	46	5135	356
PSPPH_2004	RhpR	Trans_reg_C	full	GTATCNNNNNNGATAC	4	dimeric	technical replicate
A	431	177	14225	26690	619	12817	7551	5474	10566	4039	1581	135	12835	1	13733	624
C	103	14235	867	6600	13113	4980	342	995	4688	8795	6398	1259	5943	1508	1	13623
G	14229	1	1574	6017	1241	7258	8297	4688	996	352	5021	13283	6137	866	14340	103
T	736	12987	1	14285	136	1581	4041	10353	5482	8301	13798	618	25818	13912	177	483
PSPPH_2921		HTH_1		TGCCANNNNGGCAA	3	dimeric	biological replicate
A	1	117	617	376	19268	18304	15636	14710	1862	1502	457	1	19268	19269
C	19	38	19266	19268	637	608	354	1636	6142	592	1	15255	25	140
G	25	19271	14	594	3752	99	296	472	213	19271	19271	64	42	48
T	19269	475	232	2043	3056	610	3349	2803	11058	270	362	876	1	11850
PSPPH_3022		HTH_1		ATWANNNNNNNTTAT	4	dimeric	biological replicate
A	70044	4330	54181	69745	31560	25078	39995	48589	47944	57912	14358	5298	30405	74047	4450
C	2171	2133	24142	21609	50526	27828	15578	20383	16626	8048	20522	12192	16643	10268	3191
G	10157	4158	14406	11922	19205	8142	17200	20717	15513	28490	46430	3985	36761	2403	2029
T	4832	71317	22570	6306	12922	59268	47036	49381	40187	26161	34566	71536	69955	5803	70856
PSPPH_4062	IciA	HTH_1		ATAAGNNNNNCTTAT	4	dimeric	biological replicate
A	54552	227	50518	46049	4759	18671	31528	28206	35153	25863	8201	1144	42620	55392	524
C	40	4167	17319	5984	17284	34286	11528	32360	27881	19584	55043	1137	113	6384	999
G	996	6265	59	1138	54723	22954	26592	30801	11167	36345	17217	5986	16982	4132	37
T	640	46431	43353	1201	8935	24306	33249	28979	33324	22748	4637	53086	52037	231	49406
PSPPH_3297		HTH_27		TTAGTNNNNNNACTAA	4	trimeric	biological replicate
A	5879	56	5055	1322	551	2780	4067	97	539	3653	4338	5043	601	1265	5050	5050
C	933	1	1859	105	1017	22	753	1413	4807	329	291	1804	5055	108	1	1472
G	1458	1	108	4877	1804	291	329	4910	1413	753	22	1017	105	1859	1	933
T	4824	4875	1122	603	4881	4210	3653	539	97	4056	2817	551	1322	5050	56	5984
PSPPH_2720		GntR		GTATACNNNNNGTATAC	4	dimeric	biological replicate
A	141	345	993	1	988	6	407	481	720	501	319	34	322	990	1	988	22
C	3	182	20	454	381	988	532	362	276	387	342	11	186	9	421	398	988
G	982	395	425	9	186	11	342	387	276	362	534	990	381	454	20	182	3
T	22	993	1	990	322	34	319	501	717	486	407	6	982	1	982	345	141
PSPPH_2720		GntR		GTATACNNNNNNGTATAC	4	dimeric	biological replicate
A	57	85	640	5	640	3	264	288	247	271	291	253	12	91	637	3	640	24
C	2	83	4	142	137	635	329	265	233	345	296	84	4	60	4	263	138	640
G	640	138	263	4	60	4	84	293	345	233	265	332	640	130	145	4	83	2
T	24	640	3	640	91	12	253	291	271	247	288	264	3	637	5	640	85	57
PSPPH_2720		GntR		NGTATACN	4	dimeric	biological replicate
A	2772	967	1666	6897	566	6921	312	5694
C	2429	221	2166	26	3765	2335	7027	4349
G	4355	7024	2517	3761	1	2029	206	2424
T	5617	373	6890	534	7036	1728	686	2774
