# Supplementary material for: A compendium of DNA-binding specificities of transcription factors in Pseudomonas syringae
Source: Nat Commun. 2020 Oct 2;11:4947. doi: 10.1038/s41467-020-18744-7 (PMC7532196; doi:10.1038/s41467-020-18744-7)
Supplement: Supplementary file 9 — Source Data [file 41467_2020_18744_MOESM9_ESM.xlsx]

## Sheet: Fig.1
Fig.1a	DBD family catelogies for 301 TFs we used in the study						Fig.1b	PWMs for 100 TFs generated by HT-SELEX
	No.	TF Locus_tag	TF Name					Symbol	TF name	family	clone type	seed	cycle	site type	comment
	1	PSPPH_3155						1	2	3	4	5	6	7	8	9	10	11	12	13	14	15	16	17	18	19	20	21	22	23	24	25	26	27	28
	2	PSPPH_2921						PSPPH_3645	MgrA	MarR	full	WWWTNGCGCGCNAWWW	4	dimeric
	3	PSPPH_3817						A	2461	2131	1524	1	1266	7	1	618	178	1703	226	3347	3605	2680	2811	1162
	4	PSPPH_2301						C	1	1	2423	1	90	189	3480	277	3073	881	3528	1481	1	88	617	1
	5	PSPPH_3022						G	1	324	88	1	1564	3460	879	2529	268	3168	203	134	1	2594	1	1
	6	PSPPH_4062	IciA					T	1846	2461	3107	3137	3512	228	1665	180	543	1	58	1236	1	2217	1338	3005
	7	PSPPH_3079						PSPPH_1800		MarR	full	GTCAANNNNNTTGAC	4	dimeric
	8	PSPPH_3464						A	3759	24787	19758	74568	72537	16270	35778	44153	30429	37569	9456	6571	949	71256	1186
	9	PSPPH_3911	MetR					C	469	1766	75327	5859	3138	44769	38101	33953	35941	37046	15322	283	1507	23467	74347
	10	PSPPH_0141						G	76186	22656	1508	283	14995	35834	35636	34349	38658	44058	3162	5781	73445	1758	468
	11	PSPPH_3233						T	1188	73541	947	6621	9359	36985	30304	44551	36305	16310	75465	74602	19866	25292	3781
	12	PSPPH_3990						PSPPH_2432		MarR_2	full	GTTAANNNNNNTAATC	4	dimeric
	13	PSPPH_3460						A	833	440	73	1053	1041	131	291	290	299	260	234	327	1041	1032	109	936	936
	14	PSPPH_1100						C	401	74	51	393	504	357	261	204	236	341	182	300	198	139	877	1044	1044
	15	PSPPH_2439						G	1043	302	108	171	521	316	196	215	216	264	260	467	15	66	401	839	839
	16	PSPPH_2095	PcaQ					T	98	1036	1025	333	724	261	319	349	315	197	392	1039	132	256	1044	1395	1395
	17	PSPPH_0037	TrpI					PSPPH_2677	LexA1	LexA_DNA_bind	full	NGTACANNNNTGTACN	4	dimeric
	18	PSPPH_2555						A	27	52	17	99	1	99	18	51	32	66	19	31	1	99	26	59
	19	PSPPH_3611						C	35	1	52	9	99	11	28	39	61	50	1	5	42	14	99	31
	20	PSPPH_0711						G	31	99	14	42	5	1	50	61	39	28	11	99	9	52	1	35
	21	PSPPH_2309	MexT					T	59	26	99	1	31	19	66	32	51	18	99	1	99	17	52	27
	22	PSPPH_2469						PSPPH_3285		HTH_18	full	TTGGATCCAA	4	dimeric
	23	PSPPH_4620						A	195	1	9	1	7297	2	4	23	7416	7452
	24	PSPPH_2772						C	247	1	1	6	21	37	7426	7409	125	107
	25	PSPPH_2638						G	103	125	7242	7389	37	21	6	1	1	243
	26	PSPPH_2048	CysB					T	7415	7361	22	4	2	7376	1	8	1	195
	27	PSPPH_2693						PSPPH_5145		HTH_6	full	NKTGTRTACMNNNNKGTAYACAMN	3	dimeric
	28	PSPPH_1493						A	3657	1	1	2	1	5465	1	5468	1	5468	1	2	5463	3732	1	1	1	5468	1	5468	1	5468	5468	5384
	29	PSPPH_4998						C	1732	1	4	1	82	192	1	5	5468	3738	1734	1	3734	5390	2	1	4	1	1811	6	5468	1	1737	83
	30	PSPPH_1259						G	83	1737	1	5468	6	1811	1	4	1	2	5390	3734	1	1734	3738	5468	5	1	192	82	1	4	1	1732
	31	PSPPH_3798						T	5384	5468	5468	1	5468	1	5468	1	1	1	3732	5463	2	1	5468	1	5468	1	5465	1	2	1	1	3657
	32	PSPPH_2444						PSPPH_1187	HexR	HTH_6	DBD	NGTAANNTTACN	2	dimeric
	33	PSPPH_0190	OxyR					A	861	131	811	2778	2789	1331	1335	1431	2035	2790	290	1209
	34	PSPPH_4638						C	2142	267	670	776	966	1525	1518	1864	1131	2086	2796	1016
	35	PSPPH_0700						G	1026	2789	2077	1145	1838	1514	1538	963	898	663	261	2112
	36	PSPPH_1435						T	1203	282	2812	2028	1415	1347	1341	2788	2801	825	127	868
	37	PSPPH_2193						PSPPH_1187	HexR	HTH_6	full	NGTAANNTTACN	4	dimeric
	38	PSPPH_5144						A	1196	287	892	2913	2969	1626	1565	1401	1829	2935	440	1687
	39	PSPPH_3411						C	1526	287	394	438	505	1041	1234	1422	537	1430	2878	940
	40	PSPPH_3278						G	944	2924	1387	525	1385	1230	1034	500	440	385	267	1534
	41	PSPPH_2688						T	1682	408	2927	1708	1407	1600	1620	2927	2866	881	287	1203
	42	PSPPH_1737						PSPPH_4853	NtrC	HTH_8	full	NATAASNNNNNSTTATN	4	dimeric
	43	PSPPH_1951						A	3748	27074	5851	25996	26910	1460	12714	16614	15258	19128	9732	10307	39	4247	25487	610	17085
	44	PSPPH_1758						C	12203	636	64	2194	48	12104	11593	546	11562	7737	14315	24756	15663	2	3948	1086	8355
	45	PSPPH_0442						G	8344	1088	3948	2	15580	24686	14306	7729	11747	546	11305	11816	50	2189	64	636	12589
	46	PSPPH_3014						T	17126	608	26305	4263	38	10401	9728	18283	14857	17162	12775	1460	27227	25097	5851	26509	3751
	47	PSPPH_2580						PSPPH_3385	FleR	HTH_8	full	NTGTATACAN	4	dimeric
	48	PSPPH_3618						A	49166	7708	3530	1	75425	2921	79547	648	100053	104986
	49	PSPPH_2631						C	81681	22482	1	555	1	49863	1	82346	9833	48092
	50	PSPPH_0077						G	30740	6450	101125	1	44105	1	135	1	11021	58807
	51	PSPPH_2476						T	70377	106937	740	93750	2888	95521	1	3523	7681	44019
	52	PSPPH_2236						PSPPH_3385	FleR	HTH_8	full	TGTATACNNNNNNGTATACA	4	dimeric
	53	PSPPH_2967						A	220	1	1	50239	1	48123	1	57629	36545	21854	33421	24584	7271	346	14339	59796	119	52405	310	55681
	54	PSPPH_0589						C	24682	1	1	1	4716	1	60540	7075	27408	32884	17577	27449	22463	7	1	674	2111	4167	48926	1
	55	PSPPH_1579						G	1	53463	4288	1303	675	1	7	22526	32734	22153	34829	27491	2410	51508	1	4145	1	1	1	22828
	56	PSPPH_2454						T	45618	311	56489	119	57790	14332	345	7269
	57	PSPPH_2553						PSPPH_3907		HTH_8	full	GTCAANNNNNTTGAC	3	dimeric
	58	PSPPH_3241						A	1	5	92	4572	4572	10	1432	2899	398	3022	72	1	3	4571	8
	59	PSPPH_5132						C	8	13	4572	11	5	4222	3479	1674	547	469	1	1	5	217	4572
	60	PSPPH_2689						G	4572	217	5	1	1	469	547	1674	3479	4222	5	11	4571	13	8
	61	PSPPH_0411						T	8	4572	3	1	72	3022	398	2899	1432	10	4572	4572	92	5	1
	62	PSPPH_2300						PSPPH_0736	PilR	HTH_8	full	CCGCCGTGRDMCTMKWYCGCCGTGG	2	Dimeric
	63	PSPPH_3468						A	1	1	1	1	1	1	1	1	310	1	311	1	1	311	1	311	1	1	1	1	1	1	1	1	1
	64	PSPPH_2491						C	695	695	1	695	695	1	1	1	1	1	383	695	2	384	1	1	384	695	1	695	695	1	1	1	1
	65	PSPPH_3643						G	1	1	695	1	1	695	1	695	384	384	1	1	1	1	384	1	1	1	695	1	1	695	1	695	695
	66	PSPPH_0031						T	1	1	1	1	1	1	695	1	1	310	1	1	695	1	311	384	310	1	1	1	1	1	695	1	1
	67	PSPPH_2423						PSPPH_4448		HTH_8	full	TGNNYRNWWWWTRNNCR	3	Dimeric
	68	PSPPH_2295						A	4443	416	3672	4324	328	8184	5399	6827	7137	6216	5095	886	6127	6254	4331	355	8190
	69	PSPPH_2204						C	4862	113	2533	2279	7623	530	2839	2105	1998	2826	3299	5417	1617	2336	4280	11453	1123
	70	PSPPH_0755						G	1394	11411	4120	2752	1608	4173	2303	2963	1960	2067	3938	623	7655	2468	2683	149	4240
	71	PSPPH_1049						T	11428	297	4741	5623	6208	539	3860	6825	7624	7493	8479	11391	223	3835	3771	660	3651
	72	PSPPH_2106						PSPPH_0857	TsiR	HTH_8	full	NACCCACGGCGN	2	momeric
	73	PSPPH_4622						A	912	2862	85	454	17	2862	23	727	11	1	540	746
	74	PSPPH_2407						C	1829	37	2862	2862	2862	1	2861	1	1	2862	1	18
	75	PSPPH_1730						G	20	158	342	223	625	6	1	2862	2862	1	2861	1553
	76	PSPPH_1728						T	101	132	186	24	40	15	1	1	10	1	9	545
	77	PSPPH_3487						PSPPH_0146		HTH_50	full	NTGTATACAN	3	Dimeric
	78	PSPPH_3244	AefR					A	11344	11060	272	388	30211	53	30183	293	31166	19714
	79	PSPPH_2448						C	12440	15470	1	4342	1593	13734	4552	30415	9278	13450
	80	PSPPH_3066						G	13472	9372	30081	4029	13639	1575	4264	1	15748	12564
	81	PSPPH_3654						T	19688	29759	288	29104	70	30692	372	244	10644	11475
	82	PSPPH_2305						PSPPH_0146		HTH_50	full	TGTATACNNNNNNGTATACA	3	Dimeric
	83	PSPPH_2214						A	2544	2	96	3192	14	3192	101	1283	2501	1273	2121	2085	711	32	197	3192	6	3192	7	3192
	84	PSPPH_4495						C	1955	2	1202	226	3745	609	3192	1630	897	766	1506	620	2606	4	364	360	2727	1877	3192	1299
	85	PSPPH_3202	PsrA					G	1299	3192	1877	2727	360	364	4	2606	620	1506	766	897	1631	3192	609	3745	226	1202	2	1955
	86	PSPPH_2733						T	3192	7	3192	6	3192	197	32	711	2084	2121	1274	2501	1283	101	3192	14	3192	96	2	2544
	87	PSPPH_3479						PSPPH_0778		GerE	full	CCAGAWTCTGG	4	dimeric
	88	PSPPH_4788						A	76	2089	7921	21	7922	7926	447	61	65	566	305
	89	PSPPH_0376						C	7927	7915	57	25	6	55	447	7927	246	47	56
	90	PSPPH_0735						G	55	47	248	7926	447	55	5	25	57	7925	7919
	91	PSPPH_3268						T	308	570	65	61	447	7917	7927	20	7925	2095	76
	92	PSPPH_4899						PSPPH_4419		GerE	full	NGNATTAATNNNNNAGTAN	4	dimeric
	93	PSPPH_1651						A	116138	764	41009	296004	16	268	232580	237272	268	79912	84802	2209	116751	240781	300652	396	532	289121	46270
	94	PSPPH_3872						C	4161	330	5392	275	363	107	32	53	23732	75842	220477	20451	122	64	2885	1	13255	10149	18548
	95	PSPPH_3983						G	201753	284316	69606	37012	873	47	47	950	581	167525	76	66427	204	41	11142	256834	184	41366	122208
	96	PSPPH_4012						T	5401	32260	198740	409	245029	209805	236	223	173713	15886	1287	171724	167911	68442	1041	301	249137	11401	153945
	97	PSPPH_4768	BetI					PSPPH_5171		GerE	full	GTATANNNNNNNTATAC	4	dimeric
	98	PSPPH_0218						A	9227	2729	165194	701	161637	48946	65471	74823	98385	96475	74460	98330	11517	170061	7694	171121	1450
	99	PSPPH_1969						C	97	6016	2175	4873	48720	89331	87246	76679	81449	64224	88121	75005	13079	1047	4556	11306	167707
	100	PSPPH_2983						G	163996	11983	4554	1047	13213	77066	91857	63585	81277	76136	88838	89889	49016	4858	2175	5934	97
	101	PSPPH_2315						T	1468	166399	7683	166587	11659	97099	74363	98473	98154	74020	64640	51577	159892	701	168547	2764	9179
	102	PSPPH_5138						PSPPH_3800		GerE	full	NATGTTATAACATN	2	dimeric
	103	PSPPH_3936						A	2063	2089	4	9	432	2	2089	1	2089	2089	1	2089	10	1919
	104	PSPPH_3577						C	175	8	111	5	16	1	1	1	8	6	2089	14	4	23
	105	PSPPH_0349	HutC					G	23	4	14	2089	6	8	1	1	1	16	5	111	8	175
	106	PSPPH_0286						T	1919	10	2089	1	2089	2089	1	2089	2	432	9	4	2089	2063
	107	PSPPH_3031						PSPPH_0642		GerE	full	NGTAGGNNNNNNCCTACN	4	dimeric
	108	PSPPH_1771						A	12232	29063	27	55869	18655	1	10174	37506	34034	34461	4317	12588	11039	1	70	55329	14815	49461
	109	PSPPH_3004						C	16571	1283	1	1512	1	1	15490	37097	6609	22165	24477	53470	57790	58596	1	1	53698	20697
	110	PSPPH_0486						G	21580	56108	1	1	56349	58932	53395	24003	22367	6150	35400	15409	1	1	1444	1	1322	17462
	111	PSPPH_2055						T	49684	14730	57757	70	1	10879	12597	4328	34717	34783	37823	9992	1	20454	57585	29	29019	12846
	112	PSPPH_1776						PSPPH_3220		GerE	full	NGTGAGNNNCTCACN	2	dimeric
	113	PSPPH_3005						A	254	4	1	9	1125	29	140	714	643	158	3	1	1125	90	1028
	114	PSPPH_3471						C	126	14	1	2	1	370	607	411	471	1125	1	1125	1	1125	64
	115	PSPPH_5087						G	64	1125	1	1125	1	1071	471	411	607	370	1	2	1	14	126
	116	PSPPH_2937	PhnF					T	1028	90	1125	1	3	158	643	714	140	29	1125	9	1	4	254
	117	PSPPH_2473						PSPPH_2328	GacA	GerE	full	GTTAGNNNNNNNNNNNNNCTAAC	3	dimeric
	118	PSPPH_2720						A	36	25	46	304	9	325	304	1	1	324	323	324	307	1	325	317	307	317	4	4	304	304	1
	119	PSPPH_1595						C	43	1	1	2	15	1	1	1	1	1	1	1	1	307	1	1	1	1	304	1	1	1	304
	120	PSPPH_4253						G	304	1	1	1	304	1	1	1	1	307	1	1	1	1	1	1	1	1	15	2	1	1	43
	121	PSPPH_1233						T	1	304	304	4	4	317	307	317	325	1	307	324	323	324	1	1	304	325	9	304	46	25	36
	122	PSPPH_2563						PSPPH_1460	CpxR	Trans_reg_C	full	NGTCANNNNNTGACN	4	dimeric
	123	PSPPH_3048						A	26495	772	2894	1	39521	14140	27376	29556	21085	23624	9958	149	39603	7351	1719
	124	PSPPH_3285						C	12200	1169	5037	39494	10151	26924	10845	14235	18562	13870	34032	127	1241	39503	30925
	125	PSPPH_2357						G	30424	40257	1302	136	33424	13747	18766	14252	10750	27633	9980	39901	5068	1149	12132
	126	PSPPH_4744						T	1718	7314	39542	143	9975	23569	21196	29769	27120	13968	39267	1	2861	768	26402
	127	PSPPH_4127						PSPPH_2004	RhpR	Trans_reg_C	full	GTATCNNNNNNGATAC	4	dimeric
	128	PSPPH_2421						A	1	1	25621	2271	15810	14708	41365	28586	13155	3318	238	2546	41219	1	37460	41
	129	PSPPH_4841						C	478	1	24	1	42132	28098	1	28284	14830	1312	77	1046	1	1	18	41251
	130	PSPPH_4692						G	40863	18	219	1	1046	78	1310	12248	28273	1	28090	40668	1	23	1	475
	131	PSPPH_2862						T	177	41385	1	42957	2527	237	3370	13146	28506	42065	14931	15811	6004	41111	1	1
	132	PSPPH_3431	PobR					PSPPH_2022	KdpE	Trans_reg_C	full	NTTTACRNNNNYTTTACN	2	dimeric
	133	PSPPH_2893						A	974	272	113	65	3914	12	2737	527	2216	2010	1432	699	513	202	48	3914	11	2036
	134	PSPPH_1097						C	1664	143	32	28	24	3914	48	843	142	94	302	2953	634	12	12	11	3914	42
	135	PSPPH_3122						G	532	265	28	67	78	26	1177	1366	264	432	182	234	452	25	57	337	32	1739
	136	PSPPH_3486						T	743	3914	3914	3914	57	285	366	1179	1293	1378	1999	960	3914	3914	3914	31	222	96
	137	PSPPH_2597						PSPPH_3547		Trans_reg_C	full	GTAAANNNNNNNNNNNNNNNNNTTTAC	3	dimeric
	138	PSPPH_1962						A	38	284	76193	84529	79833	5931	28490	31975	22743	34428	31291	31886	49229	47388	28426	44082	6638	40209	26153	31490	41852	42631	14297	59917	111	82958	19
	139	PSPPH_2994						C	105	363	66614	237	657	43733	42935	28996	66270	45535	47709	38190	18570	37906	50712	44658	43884	41510	20325	58921	32606	36907	89937	91	35	55	82208
	140	PSPPH_1670						G	82889	55	35	92	90319	36672	33171	54142	20324	41183	44108	47358	50110	37912	18617	38271	47383	45552	66318	28785	46138	42917	674	237	64888	363	105
	141	PSPPH_2984						T	19	83512	111	59935	14525	43122	41854	30958	23692	40330	7152	44073	28260	47611	45610	31147	31192	34734	22790	32594	28923	5842	82167	82878	83867	284	38
	142	PSPPH_3522						PSPPH_1195		Trans_reg_C	full	GGTAANNNNNNGCTCC	2	momeric
	143	PSPPH_2774						A	20721	104555	248415	318110	328	29413	7706	287	319943	401	286206	317251	73	294480	596	220483	291339	18043
	144	PSPPH_1615						C	21076	92810	1	208	230643	392	1	292	65	103	157	220	279551	4232	198	51031	59384	291329
	145	PSPPH_0082						G	333210	59756	48110	197	4237	332495	220	159	103	65	293	1	392	232014	208	1	93361	19432
	146	PSPPH_2337						T	13519	247550	220510	596	324472	73	325535	334467	400	301472	286	7878	29414	330	291942	259454	111114	19835
	147	PSPPH_1169						PSPPH_4828		Trans_reg_C	full	GNWAYGTTATAACRTWNC	3	dimeric
	148	PSPPH_1680						A	20721	104555	248415	318110	328	29413	7706	287	319943	401	286206	317251	73	294480	596	220483	291339	18043
	149	PSPPH_1270	HrpR					C	21076	92810	1	208	230643	392	1	292	65	103	157	220	279551	4232	198	51031	59384	291329
	150	PSPPH_2426						G	333210	59756	48110	197	4237	332495	220	159	103	65	293	1	392	232014	208	1	93361	19432
	151	PSPPH_2229						T	13519	247550	220510	596	324472	73	325535	334467	400	301472	286	7878	29414	330	291942	259454	111114	19835
	152	PSPPH_1271	HrpS					PSPPH_3962	TctD	Trans_reg_C	full	AYTAACTNNNNAGTTAGT	3	dimeric
	153	PSPPH_4853	NtrC					A	879	1	1	879	879	21	1	879	722	455	1	879	1	18	1	879	699	1
	154	PSPPH_0252	AlgB					C	13	181	1	1	17	879	1	1	49	163	510	4	1	1	1	1	1	29
	155	PSPPH_0857	TsiR					G	34	1	152	1	1	1	129	180	1	1	1	1	879	20	1	1	879	6
	156	PSPPH_3385	FleR					T	18	699	879	1	1	1	879	1	286	442	550	4	1	879	879	1	1	879
	157	PSPPH_3907						PSPPH_3294		Trans_reg_C	full	MTGACAAWWWTGTCAK	2	dimeric
	158	PSPPH_4002						A	4	1	7	2613	1	2613	2613	2609	2610	514	1	2	12	1	2613	4
	159	PSPPH_4255						C	2611	3	4	4	2613	1	9	25	1	3	1	3	7	2613	6	48
	160	PSPPH_0736	PilR					G	47	6	2613	6	1	1	3	1	25	8	1	2613	5	5	3	2100
	161	PSPPH_3387	FleQ					T	4	2613	6	10	2	1	516	2101	2100	2098	2613	2	2613	7	2	515
	162	PSPPH_3168						PSPPH_1179	GltR	Trans_reg_C	full	NWAYGTTATAACATWN	3	dimeric
	163	PSPPH_4448						A	47630	186120	186829	152	2679	55493	262	227019	144	218622	202066	77	230518	2269	136558	138684
	164	PSPPH_0146						C	56779	3025	3249	83045	169	5678	1	24	83	2	3192	213933	76068	132	17930	42719
	165	PSPPH_1460	CpxR					G	61499	26615	94	74902	172381	3163	5299	55	59	7	3774	171	201937	1	2134	64679
	166	PSPPH_2004	RhpR					T	152960	156814	2226	174211	1	204857	206236	66	218931	144	59450	4529	176	214598	190527	77195
	167	PSPPH_2022	KdpE					PSPPH_2539		Trans_reg_C	full	CTAACNNNNNNNNGTTAG	3	dimeric
	168	PSPPH_3127						A	12	27	3663	3663	23	85	1706	1685	181	2187	2752	127	3264	10	422	37	3663	25
	169	PSPPH_2376	BaeS1					C	3663	8	26	926	3663	1	23	1592	3388	325	740	2700	1641	1	20	386	152	16
	170	PSPPH_3547						G	16	152	386	20	1	1641	2700	740	325	3388	1592	23	1	3663	926	26	8	3663
	171	PSPPH_3040						T	25	3663	37	422	10	3264	127	2752	2187	181	1685	1706	85	23	3663	3663	27	12
	172	PSPPH_1195						PSPPH_0676	Vfr	HTH_Crp_2	full	TGTGANNNNNNTCACA	4	dimeric
	173	PSPPH_3453						A	35	35	2116	10	59521	33754	6106	3502	53620	7252	26339	41	106	59458	72	58149
	174	PSPPH_4828						C	6034	7	232	16	408	52701	33325	36003	3217	49288	230	15	59618	20	59597	23
	175	PSPPH_0246	OmpR					G	23	57136	20	59443	15	230	49327	3461	36031	32513	52180	408	16	232	7	6036
	176	PSPPH_3962	TctD					T	59328	72	59480	106	41	26348	7252	53146	3502	6106	33845	59389	10	2116	35	35
	177	PSPPH_3294						PSPPH_3170		HTH_3	full	NGCAAWCGWTTGCN	4	dimeric
	178	PSPPH_2995						A	19538	4050	4587	115810	118104	128376	272	64	43479	117	47	425	1737	64226
	179	PSPPH_1179	GltR					C	150722	9527	133747	316	270	392	132286	289	44	45	189	373	120262	47423
	180	PSPPH_5114	PhoB					G	47578	115478	371	189	45	44	289	114215	387	270	316	106668	10327	131357
	181	PSPPH_3730	PhoP					T	63914	1584	425	47	117	43517	64	272	108222	101924	105071	4589	3947	20469
	182	PSPPH_4075	ColR					PSPPH_5057		HTH_3	full	AAGCGNNNNNNNCTGTT	4	dimeric
	183	PSPPH_3737	RstA					A	1173	1172	36	1	57	65	167	273	262	272	296	93	12	1	81	230	6
	184	PSPPH_2539						C	64	8	1	1144	5	293	504	100	180	497	293	761	1165	1	1	13	57
	185	PSPPH_2917						G	1	13	1164	1	1165	653	277	411	212	245	469	216	9	15	1166	101	23
	186	PSPPH_3170						T	1	34	91	13	126	152	219	381	508	149	108	95	67	1164	1	1172	1174
	187	PSPPH_1393						PSPPH_2800		HTH_31	full	GTAAANNNNNNGTAAA	4	dimeric
	188	PSPPH_0653						A	45	58	3534	3534	3534	1241	1381	1235	807	252	1	1	48	3531	3533	3534
	189	PSPPH_2151						C	3	13	1	1	118	60	15	6	993	1025	1281	1	24	1	1	33
	190	PSPPH_2478						G	3535	46	20	52	56	2060	291	1	159	561	1	3534	32	1	2	1
	191	PSPPH_0226						T	6	3535	36	32	67	173	1848	2306	1577	1697	2280	11	3534	1	34	1
	192	PSPPH_5057						PSPPH_1011		MerR_1	full	TGTATATACA	4	dimeric
	193	PSPPH_4324						A	456	1	1	6251	1	6250	54	6250	62	6250
	194	PSPPH_1584						C	557	1	1	2557	12	8	35	14	6246	174
	195	PSPPH_2792						G	174	6254	14	34	8	12	2557	1	1	557
	196	PSPPH_4694						T	6249	62	6252	54	6254	1	6252	1	1	456
	197	PSPPH_4674						PSPPH_4870	CadR	MerR_1	full	RGTGWACANNTGTWCACY	4	dimeric
	198	PSPPH_4673						A	28244	18	2810	540	13545	28263	16	28263	24611	3740	24	220	1	26737	362	28260	27	4326
	199	PSPPH_2194						C	538	1	13	3	9874	11	28263	3	18530	7732	39738	1	8	172	28263	11	28260	26811
	200	PSPPH_2327						G	26816	28263	11	28263	172	8	1	39738	7732	18527	3	28260	11	9874	3	13	1	538
	201	PSPPH_2800						T	4326	27	28266	362	26737	1	220	24	3740	24611	28263	16	28263	13545	540	2810	18	28239
	202	PSPPH_4238						PSPPH_1160		CSD	full	NGTCNNNNNNNGACN	3	dimeric
	203	PSPPH_1818						A	30629	1	2787	1	38552	18844	29648	33190	21046	23977	6700	1	40628	6835	1937
	204	PSPPH_5171						C	8677	483	1403	40533	5763	24147	9451	10954	16525	13988	15740	1	1	41926	33023
	205	PSPPH_3800						G	34250	41944	1	1	15121	13704	17576	10838	10045	23627	5544	40842	1463	419	8412
	206	PSPPH_4241						T	1933	6234	41608	1	6567	23802	20580	33885	30787	18778	39145	1	2798	1	31194
	207	PSPPH_0642						PSPPH_3779		CSD	full	GCCGWCGGCT	2	dimeric
	208	PSPPH_3220						A	32	1	1	1	533	9	1	1	61	412
	209	PSPPH_1364						C	1	712	709	17	70	713	1	14	713	377
	210	PSPPH_1374						G	708	1	1	710	97	13	713	713	6	219
	211	PSPPH_2328	GacA					T	148	1	42	11	337	12	11	24	24	712
	212	PSPPH_0778						PSPPH_2338		LacI	full	ACKAMCNNNKTMGT	4	dimeric
	213	PSPPH_1906						A	2121	103	148	2101	1829	755	269	1078	170	799	415	1767	246	398
	214	PSPPH_2015						C	475	2112	258	561	622	2110	1109	119	123	166	718	694	72	89
	215	PSPPH_2149						G	122	93	596	602	37	136	123	1293	1112	662	544	165	2073	516
	216	PSPPH_4419						T	625	233	1848	425	670	194	1286	263	715	1856	2105	125	58	2071
	217	PSPPH_4336						PSPPH_3257	GntR	LacI	full	RGRYAGCGCTGTCT	4	dimeric
	218	PSPPH_1762						A	4260	1	4389	2	8767	892	1	1	3	20	1966	44	8	189
	219	PSPPH_0239						C	34	7	46	3634	8	46	8767	6	8766	6	9	92	8769	1935
	220	PSPPH_5042						G	4485	8738	4380	1	10	8767	8	8766	23	4	8765	779	7	41
	221	PSPPH_4377						T	65	4	50	5135	66	9	31	8	42	8763	3	8763	1	8742
	222	PSPPH_1244						PSPPH_2128	RbsR	LacI	full	NGCAAWCGWTTGCN	4	dimeric
	223	PSPPH_4356						A	103575	5313	5225	221934	218954	213548	473	1	77183	1	1	1	1	62064
	224	PSPPH_4700						C	190312	48818	217039	1	1	161	210611	1	1	1	1	1	224036	86003
	225	PSPPH_5054						G	90255	218852	1	1	1	1	1	205602	153	1	1	205653	47276	192110
	226	PSPPH_0222	Irp					T	68691	1	1	1	1	77813	1	470	219259	208841	214233	5716	5398	103415
	227	PSPPH_2338						PSPPH_5193		LacI	full	TAAYAYNNNRTRTTA	4	dimeric
	228	PSPPH_3257	GntR					A	101	12706	12658	1	12490	442	5198	8935	7789	9916	47	7748	36	113	12327
	229	PSPPH_2128	RbsR					C	2186	27	4	12597	18	7321	2736	3897	8385	149	47	9	8	1	68
	230	PSPPH_0846	FruR					G	68	1	8	9	48	148	8430	3721	2715	7386	18	12220	4	27	1865
	231	PSPPH_5193						T	12741	114	34	7758	47	10039	7646	8951	5247	440	12753	1	12462	12115	101
	232	PSPPH_4730						PSPPH_4730		LacI	full	TGAGNNNNNNCTCA	4	dimeric
	233	PSPPH_2905						A	9	1	305	1	170	74	136	104	125	111	8	41	1	308
	234	PSPPH_4858						C	20	1	50	15	138	152	140	159	203	24	306	1	306	15
	235	PSPPH_1617						G	16	306	1	306	25	204	161	140	151	139	16	50	1	19
	236	PSPPH_1519						T	307	1	43	8	110	124	104	136	75	169	1	306	1	10
	237	PSPPH_2432						PSPPH_4858		LacI	full	NGTCRNNNNNYGACN	3	dimeric
	238	PSPPH_1800						A	36286	799	1703	1	47707	19074	34106	39957	25333	32697	7666	1	48390	5743	1745
	239	PSPPH_3555	MarR					C	12263	962	3950	49050	6912	26897	9785	11025	19619	16157	24983	337	930	46823	37385
	240	PSPPH_3297						G	37196	48482	887	359	24570	15989	19438	11156	9691	26023	6915	47878	3989	994	12480
	241	PSPPH_3645	MgrA					T	1756	5732	49256	1	7225	32536	24983	40495	33868	19636	46057	1	1607	798	34458
	242	PSPPH_1160						PSPPH_4020	PcaR	HTH_IclR	full	CGTACNNNGTCCG	4	dimeric
	243	PSPPH_3099	CspD					A	29	2	6	797	11	302	253	175	77	18	26	9	59
	244	PSPPH_1380	CapB					C	800	1	21	24	800	100	79	85	47	26	803	801	16
	245	PSPPH_2133	CapA					G	25	790	30	18	16	237	254	259	805	18	48	15	799
	246	PSPPH_3779						T	11	10	798	39	34	168	223	290	35	801	42	8	40
	247	PSPPH_4644						PSPPH_1960		HTH_IclR	full	NTGGGANNNNTCCCAN	4	dimeric
	248	PSPPH_2142						A	51	18	1	10	2	128	55	71	46	61	27	1	13	2	128	21
	249	PSPPH_1011						C	60	27	10	1	9	1	77	19	77	44	5	129	128	128	39	63
	250	PSPPH_2630						G	63	39	128	129	128	5	44	77	19	77	1	8	1	10	27	60
	251	PSPPH_4870	CadR					T	21	128	2	13	1	27	61	46	71	55	128	2	10	1	18	51
	252	PSPPH_3247	IclR					PSPPH_4612		HTH_11	full	NGTGNANGGAAAN	4	momeric
	253	PSPPH_4020	PcaR					A	23	47	103	1	30	154	34	47	72	151	151	153	35
	254	PSPPH_1960						C	61	1	29	36	15	1	12	1	33	51	49	13	8
	255	PSPPH_2665						G	39	154	307	152	34	88	80	153	153	92	35	107	74
	256	PSPPH_2832						T	31	1	151	32	75	1	28	56	42	29	41	53	38
	257	PSPPH_3900	GlpR					PSPPH_2921		HTH_1	full	NTTGCCNNNNNGGCAAN	4	dimeric
	258	PSPPH_5204						A	223	1069	1	392	45	855	521	967	947	516	393	465	85	11	1071	1071	385
	259	PSPPH_4844						C	184	21	9	1	1071	1071	197	406	123	112	969	142	1	1071	1	505	829
	260	PSPPH_2188						G	829	780	1	1071	1	141	872	112	123	406	197	1086	1071	1	9	21	184
	261	PSPPH_3439	Srl					T	385	1071	1071	11	85	465	393	514	947	968	521	855	45	392	1	1069	223
	262	PSPPH_1734						PSPPH_3022		HTH_1	full	GCAAACGTTTGC	3	dimeric
	263	PSPPH_1222						A	8	5	38	38	38	1	1	21	7	1	4	13
	264	PSPPH_4056						C	17	38	1	1	1	38	1	1	1	1	8	38
	265	PSPPH_4637						G	38	8	1	1	1	1	38	1	1	1	38	17
	266	PSPPH_4822						T	13	4	1	7	21	1	1	38	38	38	5	8
	267	PSPPH_0406						PSPPH_4062	IciA	HTH_1	full	NATWAGNNNNNCTWATN	4	dimeric
	268	PSPPH_5145						A	19954	64870	1354	66393	61839	12226	43547	50943	31499	26821	10189	5711	2061	20222	57627	79	51438
	269	PSPPH_1187	HexR					C	20077	1	1	15100	2001	13070	55264	38557	45240	11627	24764	61077	1	4268	1	1997	29905
	270	PSPPH_3195						G	35286	1797	2689	595	1	77931	21904	15691	38591	38198	53930	15137	3874	16725	1	1	7094
	271	PSPPH_4612						T	58840	1	59201	25012	663	2466	14529	26111	26428	46144	38195	20199	69900	67781	1133	67187	6166
	272	PSPPH_2219						PSPPH_3079		HTH_1	full	ATGCRNNNNNNNYATCANT	4	momeric
	273	PSPPH_1456						A	6824	2	389	540	4766	1540	2656	1798	1863	2421	1114	1491	515	6701	1096	1214	6744	5523	813
	274	PSPPH_1136						C	298	1	93	6706	1098	1353	966	1567	975	1207	1374	492	3982	115	150	6433	453	368	1135
	275	PSPPH_2859						G	249	27	6833	28	2054	846	2150	1810	1605	1747	2430	2549	242	116	24	884	904	561	496
	276	PSPPH_5194						T	676	6754	129	1276	721	3180	1134	1678	2444	1545	1816	2251
	277	PSPPH_2872						PSPPH_3911	MetR	HTH_1	full	ATGAANNNNNTTCAT	3	dimeric
	278	PSPPH_3530						A	5463	874	604	5470	5472	4903	4507	2201	2611	2849	589	151	1747	5472	3829
	279	PSPPH_3182	DksA					C	500	1493	455	2448	912	1377	1244	3269	2089	1558	2613	10	5471	262	3341
	280	PSPPH_0861	DksA2					G	3341	262	5471	10	2613	1558	2086	3268	1244	1377	912	2557	455	1494	500
	281	PSPPH_0263						T	3806	5466	1746	151	589	2849	2613	2203	4507	4902	5471	5472	604	874	5470
	282	PSPPH_4209	Fur					PSPPH_3233		HTH_1	full	TATACANNNNNNNNNNTGTATA	4	dimeric
	283	PSPPH_0101						A	21	559	36	559	9	559	453	59	72	512	24	516	36	468	439	463	96	1	8	559	80	559
	284	PSPPH_0102						C	50	5	32	6	559	81	73	36	480	477	529	21	49	17	537	86	210	1	1	107	145	14
	285	PSPPH_3203	LexA2					G	14	145	107	1	1	210	86	537	17	49	21	529	477	480	36	73	81	559	6	32	5	50
	286	PSPPH_2677	LexA1					T	559	80	559	8	1	96	463	439	468	36	516	24	512	72	59	453	559	9	559	36	559	21
	287	PSPPH_3351	Anr					PSPPH_3990		HTH_1	full	GACAATNNNNNNNATTGTC	4	dimeric
	288	PSPPH_0676	Vfr					A	45	1718	16	1718	1718	8	189	679	592	720	1060	1464	145	1718	1	5	4	47	64
	289	PSPPH_3923						C	2	3	1718	1	1	4	966	992	967	996	682	202	1316	11	1	1	1	107	1718
	290	PSPPH_3027						G	1718	107	1	1	1	11	1316	202	684	996	967	992	966	4	1	1	1718	3	2
	291	PSPPH_3504						T	64	47	4	5	1	1718	145	1464	1060	720	592	679	189	8	1718	1718	16	1718	45
	292	PSPPH_1308	IscR					PSPPH_2095	PcaQ	HTH_1	full	NNNRGTTATGNN	3	momeric
	293	PSPPH_1580						A	33246	25785	14437	32475	3127	3043	1459	77121	18228	21495	9477	42721
	294	PSPPH_4920						C	7188	12810	17432	6769	92	1044	1	1	1066	10770	14049	14497
	295	PSPPH_5139						G	11189	6234	2735	56511	77178	1022	1153	1	1324	77297	46335	14833
	296	PSPPH_4320						T	44448	50757	59704	7050	1718	77849	77028	1798	77875	5425	27024	24787
	297	PSPPH_1700	Lon					PSPPH_0037	TrpI	HTH_1	full	GTGASTCAAT	4	dimeric
	298	PSPPH_0863	SfsA					A	389	58	218	64763	10463	706	1982	62173	62402	1484
	299	PSPPH_0061	AlgQ					C	66	20	109	182	25922	1	64473	28	25906	6466
	300	PSPPH_0069	AlgR					G	62701	942	62623	787	40197	2077	22	2	47	9816
	301	PSPPH_4646						T	11754	59018	361	554	3981	61958	126	14	95	62495
								PSPPH_3611		HTH_1	full	TGTNNACA	4	dimeric
								A	13342	5236	5880	23559	3770	28241	2836	28173
								C	21467	1606	13216	6577	18430	11779	28315	14544
								G	14577	28191	11814	18379	6618	13275	1560	21414
								T	28287	2812	28302	3816	23547	5949	5166	13239
								PSPPH_2469		HTH_1	full	GTCAANNNNNTTGAC	3	dimeric
								A	17	554	147	7898	7898	201	2125	7117	684	5758	3534	32	15	7898	20
								C	1	1	7898	27	12	6977	3831	781	4773	1375	105	8	17	122	7898
								G	7898	122	17	8	105	1375	4773	781	3831	6977	12	27	7898	1	1
								T	20	7898	15	32	3536	5758	684	7117	2125	201	7898	7898	147	554	17
								PSPPH_2772		HTH_1	full	AATGCNNNNNNGCATT	4	dimeric
								A	3104	3111	3	37	23	571	842	2074	1474	1165	2424	38	2	3134	1	1255
								C	1037	1	19	37	3127	458	2242	611	1389	1581	2279	51	3139	16	5	1355
								G	1364	6	16	3129	51	2284	1581	1366	611	2225	458	3131	37	19	1	1037
								T	1255	1	3109	2	38	2432	1165	1473	2074	842	571	23	37	3	3134	3144
								PSPPH_2693		HTH_1	full	NATNNNNNATN	4	dimeric
								A	44970	72298	9369	42308	50155	72358	30262	23085	72311	11344	37214
								C	54495	6041	12533	34253	51156	16083	36060	61775	8647	14944	25077
								G	25059	14713	8369	61958	35663	16063	51047	33989	12600	6391	55233
								T	38728	10771	72762	22671	30782	71804	50044	42605	9924	71591	45019
								PSPPH_1259		HTH_1	full	TCAAYNRTTGA	3	dimeric
								A	1137	7981	17817	18238	1132	14549	15160	417	535	3439	17873
								C	461	18335	381	16	16159	3809	143	60	289	164	8045
								G	8295	164	285	58	140	3810	16220	17	382	18318	462
								T	18262	3440	534	415	15124	14561	1132	18300	18018	7965	1136
								PSPPH_0190	OxyR	HTH_1	full	CTATGNNNNATAG	3	dimeric
								A	193	151	1158	14	441	666	175	86	263	1163	74	1169	91
								C	1164	22	24	1	1105	21	398	718	299	1	1	27	182
								G	97	60	1	1	1165	646	539	16	516	5	1	45	1164
								T	174	1165	1	1163	615	99	358	614	91	8	1148	119	47
								PSPPH_0190	OxyR	HTH_1	full	ATAGNNNNNNNCTAT	3	dimeric
								A	1975	136	1968	798	1265	586	993	941	1326	1261	1055	529	674	1992	152
								C	1	46	84	420	705	1025	700	1016	542	624	683	1983	79	2	79
								G	83	5	86	1964	681	624	530	1055	698	1016	704	415	79	41	1
								T	156	1985	676	505	1055	1240	1331	944	991	583	1289	821	1996	132	1995
								PSPPH_3278		HTH_1	full	ACTAACNNGTTAGT	4	dimeric
								A	427	37	9	427	427	59	31	269	11	131	10	427	30	50
								C	121	427	1	71	212	427	145	283	25	40	27	136	19	95
								G	95	19	136	27	40	25	283	145	427	212	71	1	427	121
								T	50	30	427	10	131	11	269	31	59	427	427	9	37	427
								PSPPH_2688		HTH_1	full	ATTNNNGAAN	4	dimeric
								A	67601	6636	7760	27415	15156	11337	4389	70788	68114	19772
								C	1629	9581	746	19562	8043	3841	14069	5626	44536	13560
								G	2026	7236	9916	19918	21176	32348	68200	5755	6697	6190
								T	10813	71079	70273	12078	42411	39463	17786	2115	9998	39787
								PSPPH_1737		HTH_1	full	ACKAACNNNTTMGT	4	dimeric
								A	6406	514	479	6195	6426	3295	866	3462	489	3792	2311	4859	883	1851
								C	2539	6286	442	2166	3380	6284	3553	750	372	1018	3846	3193	385	539
								G	507	387	3056	3202	299	457	715	3769	3137	3169	1904	335	6273	2523
								T	1939	816	5004	1921	3251	531	3746	909	2839	6293	6272	464	496	6287
								PSPPH_0442		HTH_1	full	GTAATNATTAC	4	dimeric
								A	213	109	840	843	98	730	849	1	45	849	250
								C	149	9	19	1	249	103	56	3	14	212	845
								G	843	212	14	3	57	108	249	1	20	9	149
								T	250	840	47	1	843	734	99	849	849	109	212
								PSPPH_3618		HTH_1	full	ACAATNNNNNNNATTGT	4	dimeric
								A	40542	1781	40543	40803	553	11162	12449	11446	15328	26885	19186	9188	40630	47	250	452	1583
								C	170	40435	139	9	197	22884	16442	12550	25615	16043	22128	3865	1544	13	137	1	604
								G	601	1	137	14	1544	3885	22010	15936	25597	12539	16452	23254	196	9	139	40416	170
								T	1581	453	250	47	40744	9260	18612	26944	15331	11439	12512	11148	553	40604	40240	1719	40589
								PSPPH_0589		HTH_1	full	MCKAACKNNNGTTMGK	4	dimeric
								A	24678	38	345	40370	40358	76	16469	25984	39653	22923	16338	528	2695	24351	190	345
								C	23669	40027	2	30	2805	40370	106	94	5910	23709	15	121	967	16923	1	283
								G	457	1	896	999	124	29	23780	5933	107	112	40342	2641	93	3	40339	23776
								T	328	187	40366	2716	516	16339	39393	23467	9810	16456	74	40342	40351	374	21	24612
								PSPPH_3241		HTH_1	full	NCTAACNNNNNNNNGTTAGN	4	dimeric
								A	25649	419	4467	73410	73041	1	28618	66402	89384	10386	39505	25459	26068	82189	740	13576	1	97673	6222	26535
								C	75886	93887	1	1443	80262	81436	1	4037	38182	86254	4135	8386	54455	40841	1	4670	2641	7098	1830	8978
								G	9526	1830	7926	2636	4673	1	36712	48834	8226	4157	89029	36499	4037	1	84939	93760	1443	1	78583	81720
								T	26952	6222	87025	1	14899	740	83994	22665	33444	36754	10507	77986	71492	23411	1	87486	91083	4472	416	27912
								PSPPH_2689		HTH_1	full	ACTAANNNNTTAGT	4	dimeric
								A	12643	637	364	12668	13104	6678	497	9240	678	8449	71	13002	1367	1622
								C	2697	12961	706	1510	6421	12305	9941	441	474	761	498	8042	578	157
								G	157	578	7989	498	761	474	441	10023	12631	6449	1514	708	12923	2700
								T	1622	1367	13106	71	8484	678	9000	489	6668	12928
								PSPPH_2491		HTH_1	full	GTCTGTCC	4	momeric
								A	255	274	1	1	727	1	1	44
								C	899	2497	20046	350	755	1044	20381	19716
								G	20096	1	1	1	19836	1	1	141
								T	954	20195	138	19925	4568	19930	190	506
								PSPPH_2295		HTH_1	full	GTTATNNNNNNNNNNATAAC	3	dimeric
								A	25	26	32	133	90	110	16	44	49	65	39	30	62	56	64	133	1	133	133	27
								C	10	3	9	1	78	1	47	74	69	64	69	72	55	63	35	115	39	20	30	133
								G	134	30	20	39	116	35	63	55	72	69	64	69	74	47	1	78	1	8	3	10
								T	27	134	133	1	133	64	56	62	30	39	65	49	44	16	110	90	133	32	26	25
								PSPPH_5204		HTH_DeoR	full	GTAAANNNNNNGTAAA	4	dimeric
								A	54	32	1098	1099	1100	492	588	526	561	150	36	89	6	1105	1097	1091
								C	2	57	1	13	120	33	18	71	59	228	448	1	27	4	1	30
								G	1101	16	2	9	38	514	180	1	124	388	4	1107	15	23	1	17
								T	28	1099	28	112	110	62	314	507	356	332	609	1	1104	13	10	26
								PSPPH_0263		FUR	full	GNWAYGTTATAACRTWNC	4	dimeric
								A	13107	15457	32496	33157	1532	7359	7142	667	35484	46	33839	39726	1	18361	1	19459	22016	10268
								C	32278	10167	7421	3295	29281	1	255	20	1	7	1	1	27030	2706	1	29962	22369	36930
								G	30741	22646	44453	1	2722	38825	1	1	7	1	20	817	1	25490	4031	7432	10876	30784
								T	9223	17152	26906	1	21382	1	42428	38080	45	31112	673	10567	7154	1826	38347	32604	17977	16789
								PSPPH_4209	Fur	FUR	full	TGCGAATGNNNNNCATTC	4	dimeric
								A	5807	40634	5084	10850	79954	79930	8	183	38501	37	77643	999	50	33	79983	2070	38	37672
								C	72763	623	79949	3	1	47	8715	55	1056	12	119	78835	25	63689	21	21	29	79966
								G	161	79948	19	79856	21	25	68	79952	26	79842	23	13	40711	11	3142	474	21	14
								T	80002	25	16	9960	6	3006	79971	20	40442	77	115	19	39257	18327	52	79948	79943	20687
								PSPPH_3297		HTH_27	full	TARTTNNNNNNCWAAYN	2	trimeric
								A	1715	50068	27728	4814	12464	26380	8683	10372	17425	30633	24102	6746	12461	50449	50236	4453	10532
								C	6376	11197	2184	2391	979	6817	15516	30126	2811	5157	10819	49225	3630	2851	3680	25867	5751
								G	265	6368	23393	4427	3647	4750	24983	10488	5606	3086	7228	6008	6641	680	2137	6679	16289
								T	49799	19816	3727	49256	49506	14491	7296	7966	26964	13230	11224	5931	39402	4424	11056	27304	24994
								PSPPH_1244		HTH_AsnC-type	full	ACTAANNNNTTAGT	4	dimeric
								A	2520	238	1	2520	2520	1123	22	1534	17	1978	1	2520	231	42
								C	189	2520	32	1171	478	2447	1350	150	1	108	31	1331	13	10
								G	10	13	1331	31	108	1	150	1350	2447	334	1171	32	2520	189
								T	42	231	2520	1	1978	17	1534	22	1123	2520	2520	1	240	2520
								PSPPH_1308	IscR	Rrf2	full	TGTATACA	4	dimeric
								A	2074	47	414	4928	54	4890	1	4806
								C	3555	18	1498	776	3839	1394	4912	2583
								G	2532	5006	1387	3907	785	1481	34	3582
								T	4844	1	4808	45	4864	417	49	2085
								PSPPH_2315		GntR	full	NCTGNNNNNNNNNNNNCAGN	3	dimeric
								A	4851	2098	1791	1951	2893	4837	4288	3770	3785	3956	4677	4398	4073	4599	3453	6750	227	8197	3905	5550
								C	2204	8114	597	1	3338	4178	3628	3375	3610	3507	3184	3616	4435	2927	2964	1592	8250	1	7778	2413
								G	2429	7850	1	8213	1576	2980	2939	4449	3626	3162	3548	3616	3376	3613	4211	3333	1	655	8198	2231
								T	5560	3752	8232	181	6660	3447	4596	4087	4380	4716	4026	3779	3814	4284	4871	2905	1986	1823	2107	4771
								PSPPH_3577		GntR	full	GCGCANNNNNNTGCGC	4	dimeric
								A	45	51	84	54	855	418	364	427	416	365	273	78	60	30	1	17
								C	25	847	58	846	77	176	351	245	438	328	228	248	44	853	6	851
								G	853	6	845	44	248	221	328	438	244	351	176	77	850	58	853	25
								T	17	1	30	61	78	277	370	417	426	366	418	853	53	83	51	45
								PSPPH_3031		GntR	full	ACAAGNNNNNNNNCTTGT	4	dimeric
								A	252	1	252	252	17	88	79	103	131	134	126	120	164	1	18	7	79	24
								C	53	252	34	10	31	99	112	99	100	80	103	90	73	253	7	58	13	14
								G	14	13	58	7	251	73	90	103	81	100	99	112	99	31	11	35	253	53
								T	24	79	7	18	1	165	120	126	134	130	104	78	88	17	253	253	1	253
								PSPPH_1771		GntR	full	TGTATACA	4	dimeric
								A	20346	1	4054	54907	1122	53695	730	52936
								C	35432	1	15162	7634	40106	16061	53971	26430
								G	26515	50882	15642	40196	7539	15317	1	34301
								T	53039	746	52513	1151	51504	4063	1	20245
								PSPPH_3004		GntR	full	NNATGNNNNNNCATNN	3	dimeric
								A	95	1	132	1	266	141	154	110	125	120	32	219	163	326	137	114
								C	14	161	434	80	123	43	1	46	66	153	72	134	53	68	63	1
								G	1	57	122	76	148	71	117	44	47	1	54	70	53	390	183	29
								T	148	156	276	142	132	57	90	111	83	171	186	284	1	108	1	104
								PSPPH_2055		GntR	full	TGTATACNNNNNNGTATACA	4	dimeric
								A	6158	19	1	46153	1	37172	1	40211	33410	16358	24728	13875	3030	1	1	35873	35	41655	159	37115
								C	30930	16	4949	1	20570	1851	43602	12078	28141	22587	18208	9152	14871	1	638	941	3911	4313	39124	1
								G	1	39574	4337	4379	941	1	1	16319	13908	18201	23096	25852	12078	40900	1855	20120	1	4613	16	22988
								T	38839	156	43221	36	45799	1	1	7832	13955	25371	16383	33651	44376	1	34914	1	43409	1	19	6051
								PSPPH_3471		GntR	full	TGTATACNNNNNNGTATACA	3	dimeric
								A	4	13	1	6	1	6	1	6	6	2	6	2	2	1	1	6	1	6	1	6
								C	3	1	1	1	20	1	6	2	2	2	6	2	2	1	5	1	1	53	6	9807
								G	9807	6	53	1	1	5	1	2	2	6	2	2	2	6	1	20	1	1	1	3
								T	6	1	6	1	6	1	1	2	2	6	2	6	6	1	6	1	6	1	13	4
								PSPPH_5087		GntR	full	GGATCC	4	momeric
								A	1	116	3529	37	625	634
								C	898	606	1	1	3580	3475
								G	3586	3571	1	80	578	872
								T	620	577	61	3539	1	1
								PSPPH_5087		GntR	full	GATCCNGGATCC	3	dimeric
								A	29	61	11	21	17	17	16	39	61	8	3	18
								C	15	13	1	60	61	23	6	13	3	22	61	60
								G	59	8	12	25	6	19	61	61	11	8	7	21
								T	24	2	61	37	17	19	7	20	4	61	6	4
								PSPPH_2473	VanR	GntR	full	TTGTATACAA	4	dimeric
								A	2765	8613	1	1	50376	1	77407	1	78226	69062
								C	1	1	13	1	1	1	1	84905	1	29380
								G	2063	1	68211	1	1229	1	1	13	1	29121
								T	26600	60488	1	59209	1	61039	1	1	8121	6822
								PSPPH_2473	VanR	GntR	full	TATACNNNNNGTATA	4	dimeric
								A	650	6951	26622	11808	49	8284	9064	7454	3444	8940	1	1	18546	1	14785
								C	1	1	1	1	15836	1	11291	1	33	1	1	1	30	1802	1
								G	1	3382	31	1	1	1	2531	1	9812	1	15013	1	1	1	1
								T	1375	1	11557	1	1	10430	3623	4623	6617	206	47	12745	26566	12948	1
								PSPPH_2720		GntR	full	GTATACNNNNNGTATAC	3	dimeric
								A	6590	13463	25617	36	25307	364	14090	14077	19755	13314	8655	1140	12147	26287	140	26137	1070
								C	173	5418	115	16346	17439	25550	13700	9301	6358	11186	8849	93	4936	652	19214	15115	26651
								G	26168	15150	18769	653	4976	93	8836	11039	6383	9301	13708	26668	17566	16709	115	5295	173
								T	1100	26228	140	26269	12399	1139	8534	13292	19924	14123	14901	364	26321	36	26584	13268	6625
								PSPPH_2720		GntR	full	GTATACNNNNNNGTATAC	3	dimeric
								A	1574	10759	28315	81	27644	140	18877	15065	10414	13488	14080	11440	469	4600	27389	136	28258	552
								C	302	4770	462	14921	7725	26756	12085	11245	10861	11137	9788	1797	50	2131	34	19437	10501	28244
								G	28141	10498	19026	34	2137	50	1798	10625	11118	11232	11251	12081	27673	7363	14889	462	4766	302
								T	552	27264	136	27034	4473	463	11365	14120	12801	10427	15028	18848	139	28163	81	26932	10753	1606
								PSPPH_2720		GntR	full	NGTRTACAW	3	dimeric
								A	60763	9271	41966	159659	1	180204	262	182730	140085
								C	38580	1331	16924	569	80769	39220	185288	87823	47855
								G	84174	187173	48423	63601	953	19224	508	47138	49045
								T	81477	2554	190909	1	185053	38608	6180	73041	100704
								PSPPH_1233		GntR	full	TTGTATACAA	4	dimeric
								A	11018	1	1	1470	26843	1	32757	14	32691	32529
								C	1	251	1	2350	1	8731	6286	30500	16	2218
								G	1	1	29126	7658	10784	1	1476	1	866	1
								T	29559	27854	14	33071	1	29785	486	1	1	2844
								PSPPH_1233		GntR	full	GTATACANNNNTGTATAC	4	dimeric
								A	1	2163	1	1	1	1	1	1	1	1	1	1	1	1140	1	1	1	1
								C	1	1	1	4462	1	1	27	1	1	1	1	1211	1	1	1	1	2638	1
								G	1	2630	1	1	466	1	1211	1	1	1	1	27	1	1	4075	1	1	1
								T	1	1	1	1	1144	1	1	1	1	1	1	1	1	1	1	1	2211	1
								PSPPH_2563		GntR	full	CATATNNNNNNNNATATG	4	dimeric
								A	1	1383	1	1383	1	1379	1067	1375	365	1006	302	322	6	1383	158	1383	109	219
								C	1383	132	1	150	66	2	358	1	682	710	5	984	705	1	97	1	51	463
								G	463	51	1	97	1	705	984	5	710	682	1	358	2	66	150	1	132	1383
								T	219	109	1383	158	1383	6	322	302	1006	365	1375	1067	1379	1	1383	1	1383	1
								PSPPH_3048		GntR	full	NTCATNTANAT	4	dimeric
								A	18186	40604	1	70223	5750	35594	1	69781	11578	62345	3681
								C	9250	333	71961	21094	1	33490	16010	1	21049	1	31340
								G	54703	273	3011	8376	187	18319	1	13269	37457	1	14373
								T	22975	65310	24078	4699	71188	16306	70093	1	33920	14479	69856
								PSPPH_2448		TetR-N	full	NNACNGTACNGTNN	4	trimeric
								A	1579	1649	2615	727	486	196	1012	2642	219	1899	141	335	1706	174
								C	147	465	293	2636	1778	1	177	261	2651	737	245	23	824	2327
								G	2311	813	31	241	742	2643	264	174	1	1753	2638	311	470	149
								T	174	1700	339	135	1913	228	2626	1003	195	494	726	2634	1663	1575
								PSPPH_3066		TetR-N	full	NGTACN	4	dimeric
								A	1283	1957	1048	6933	327	4009
								C	5108	2775	8021	1866	7176	8322
								G	8447	7662	993	7437	2420	4973
								T	3915	854	6979	1769	2325	1186
								PSPPH_3654		TetR-N	DBD	NGATATN	3	momeric
								A	3089	6698	11987	2182	11596	2645	1372
								C	7000	1900	1	1	1111	799	6019
								G	13170	11483	1	2979	384	610	2423
								T	4332	835	768	11717	5036	11575	6892
								PSPPH_2733		TetR-N	full	NNACNGTACNGTNN	4	trimeric
								A	13719	20474	27587	6263	3187	630	10284	27645	3702	21768	314	1424	20598	982
								C	467	3940	377	28466	18111	216	1309	1508	25978	12756	1167	173	9179	26336
								G	27064	8682	185	1171	12741	27260	1506	1308	216	16859	27785	374	3867	467
								T	985	21184	1426	291	22199	3661	27150	10943	612	3193	6091	27486	20366	13047
								PSPPH_3479		TetR-N	full	TAACTNNNTAGTT	4	dimeric
								A	108	1423	1423	162	87	747	243	474	1	1401	42	16	382
								C	17	52	42	1423	929	74	49	427	390	80	127	1	379
								G	266	15	34	54	77	617	740	90	62	516	1423	63	29
								T	1423	8	250	42	1423	5	844	884	1423	18	143	1423	1423
								PSPPH_3244	AefR	TetR-N	full	NACTACACNGTGTAGTN	3	dimeric
								A	303752	331936	1189	45	331976	255	331911	530	331240	73	85	2484	126	331938	81	112	28167
								C	198986	31104	331939	363	638	331926	744	331848	701	120	182	148	355993	139	71	237	132663
								G	132662	237	71	139	356027	148	182	120	700	331848	744	331956	640	363	331935	31104	199051
								T	28167	112	81	331995	126	2484	85	73	331170	530	331981	255	331952	46	1189	331858	303721
								PSPPH_1651		TetR-N	full	RGTCRNNNNNYGACY	4	dimeric
								A	134579	1	1	1	178643	63544	153595	150283	89905	119179	11228	1	175895	1	1
								C	23168	1	1	167619	99	133696	33606	33238	59805	42348	53239	1	1	177156	148262
								G	147396	179552	1	1	55580	43115	60035	34556	32528	128611	256	177495	1	1	22020
								T	1	1	174786	1	11529	118227	91701	162094	154766	63017	178858	1	1	1	143750
								PSPPH_1580		Unknown	full	RGTCANNNNNTGACY	2	dimeric
								A	73398	3959	6363	283	96032	33540	64643	70368	50157	55856	29483	1278	96047	22425	5505
								C	27797	2798	9519	95436	21964	60890	24711	31571	39712	30146	67706	242	3051	96591	77211
								G	77442	95677	3053	238	67575	30036	39544	31452	24760	61129	22087	96084	9469	2772	27964
								T	5555	22401	96034	1260	29331	56133	50288	70441	64905	33625	96404	283	6365	3976	74292
								PSPPH_3645	MgrA	MarR	full	TTTAGNNCACAA	3	dimeric	biological replicate
								A	1418	3	53	13312	129	36	8477	630	13273	123	13330	13335
								C	9	1	819	567	533	10438	1294	13300	107	13318	434	358
								G	1241	1	843	3297	13331	97	3540	199	8750	4	593	718
								T	13316	13330	13316	2338	593	2771	7	220	1707	46	5135	356
								PSPPH_2004	RhpR	Trans_reg_C	full	GTATCNNNNNNGATAC	4	dimeric	technical replicate
								A	431	177	14225	26690	619	12817	7551	5474	10566	4039	1581	135	12835	1	13733	624
								C	103	14235	867	6600	13113	4980	342	995	4688	8795	6398	1259	5943	1508	1	13623
								G	14229	1	1574	6017	1241	7258	8297	4688	996	352	5021	13283	6137	866	14340	103
								T	736	12987	1	14285	136	1581	4041	10353	5482	8301	13798	618	25818	13912	177	483
								PSPPH_2921		HTH_1		TGCCANNNNGGCAA	3	dimeric	biological replicate
								A	1	117	617	376	19268	18304	15636	14710	1862	1502	457	1	19268	19269
								C	19	38	19266	19268	637	608	354	1636	6142	592	1	15255	25	140
								G	25	19271	14	594	3752	99	296	472	213	19271	19271	64	42	48
								T	19269	475	232	2043	3056	610	3349	2803	11058	270	362	876	1	11850
								PSPPH_3022		HTH_1		ATWANNNNNNNTTAT	4	dimeric	biological replicate
								A	70044	4330	54181	69745	31560	25078	39995	48589	47944	57912	14358	5298	30405	74047	4450
								C	2171	2133	24142	21609	50526	27828	15578	20383	16626	8048	20522	12192	16643	10268	3191
								G	10157	4158	14406	11922	19205	8142	17200	20717	15513	28490	46430	3985	36761	2403	2029
								T	4832	71317	22570	6306	12922	59268	47036	49381	40187	26161	34566	71536	69955	5803	70856
								PSPPH_4062	IciA	HTH_1		ATAAGNNNNNCTTAT	4	dimeric	biological replicate
								A	54552	227	50518	46049	4759	18671	31528	28206	35153	25863	8201	1144	42620	55392	524
								C	40	4167	17319	5984	17284	34286	11528	32360	27881	19584	55043	1137	113	6384	999
								G	996	6265	59	1138	54723	22954	26592	30801	11167	36345	17217	5986	16982	4132	37
								T	640	46431	43353	1201	8935	24306	33249	28979	33324	22748	4637	53086	52037	231	49406
								PSPPH_3297		HTH_27		TTAGTNNNNNNACTAA	4	trimeric	biological replicate
								A	5879	56	5055	1322	551	2780	4067	97	539	3653	4338	5043	601	1265	5050	5050
								C	933	1	1859	105	1017	22	753	1413	4807	329	291	1804	5055	108	1	1472
								G	1458	1	108	4877	1804	291	329	4910	1413	753	22	1017	105	1859	1	933
								T	4824	4875	1122	603	4881	4210	3653	539	97	4056	2817	551	1322	5050	56	5984
								PSPPH_2720		GntR		GTATACNNNNNGTATAC	4	dimeric	biological replicate
								A	141	345	993	1	988	6	407	481	720	501	319	34	322	990	1	988	22
								C	3	182	20	454	381	988	532	362	276	387	342	11	186	9	421	398	988
								G	982	395	425	9	186	11	342	387	276	362	534	990	381	454	20	182	3
								T	22	993	1	990	322	34	319	501	717	486	407	6	982	1	982	345	141
								PSPPH_2720		GntR		GTATACNNNNNNGTATAC	4	dimeric	biological replicate
								A	57	85	640	5	640	3	264	288	247	271	291	253	12	91	637	3	640	24
								C	2	83	4	142	137	635	329	265	233	345	296	84	4	60	4	263	138	640
								G	640	138	263	4	60	4	84	293	345	233	265	332	640	130	145	4	83	2
								T	24	640	3	640	91	12	253	291	271	247	288	264	3	637	5	640	85	57
								PSPPH_2720		GntR		NGTATACN	4	dimeric	biological replicate
								A	2772	967	1666	6897	566	6921	312	5694
								C	2429	221	2166	26	3765	2335	7027	4349
								G	4355	7024	2517	3761	1	2029	206	2424
								T	5617	373	6890	534	7036	1728	686	2774

## Sheet: Fig.2
Fig.2a
PWM width (bp)	1	2	3	4	5	6	7	8	9	10	11	12	13	14	15	16	17	18	19	20	21	22	23	24	25	26	27	28	29	30
Number of models	0	0	0	0	0	2	1	5	1	9	5	7	4	13	15	18	11	13	3	7	0	1	1	1	1	0	1	0	0	0
Fig.2b
Head-to-Head	91
Head-to-Tail	15
Tail-to-Tail	1
Monomer	8
Multimer	3
Fig.2c
											PSPPH_0958	16S	∆Ct	∆∆Ct	2^-∆∆Ct	Normalization	Mean	STD	p value
										WT	25.2689	5.92927	19.3397	-0.164026	1.12041	1.11359	1	0.132672	2.28655e-05
											25.6324	5.91013	19.7223	0.218577	0.859413	0.854186
											25.3684	5.9193	19.4492	-0.0545513	1.03854	1.03222
										∆pcaQ	23.2337	5.46219	17.7716	-1.73215	3.32223	3.30202	3.18438	0.102594
											23.2659	5.42073	17.8452	-1.6585	3.15689	3.13769
											23.2804	5.42399	17.8564	-1.64731	3.1325	3.11344
											katB	16S	∆Ct	∆∆Ct	2^-∆∆Ct	Normalization	Mean	STD	p value
										WT	25.4693	5.92927	19.54	0.00936123	0.993532	0.987126	1	0.139525	0.000100455
											25.2355	5.91013	19.3253	-0.20533	1.15295	1.14552
											25.6953	5.96863	19.7266	0.195968	0.872987	0.867358
										∆pcaQ	23.2754	4.92071	18.3547	-1.17601	2.25951	2.24494	2.25985	0.0168965
											23.1787	4.84521	18.3334	-1.19723	2.29299	2.2782
											23.1844	4.83711	18.3473	-1.18335	2.27104	2.2564
Fig.2d
											PSPPH_2621	16S	∆Ct	∆∆Ct	2^-∆∆Ct	Normalization	Mean	STD	p value
										WT	31.8899	6.60568	25.2842	-0.0758214	1.05396	1.04979	1	0.106668	0.00441138
											31.7451	6.49201	25.2531	-0.106923	1.07693	1.07267
											32.232	6.68919	25.5428	0.182744	0.881026	0.87754
										∆metR	33.0031	6.77335	26.2297	0.86969	0.547264	0.545099	0.56253	0.0756618
											32.5676	6.58155	25.9861	0.626049	0.647949	0.645385
											33.1893	6.82661699	26.3627	1.00266	0.499078	0.497104
											Luminence	OD600	Luminencence/OD600	Mean	STD	p value
										WT	4338	0.654	6633.03	6419.56	190.716	1.01664e-06
											4123	0.658	6265.96
											4261	0.67	6359.7
										∆metR	470	0.512	917.969	871.252	41.1606
											438	0.512	855.469
											421	0.501	840.319
Fig.2e
											nuoA	16S	∆Ct	∆∆Ct	2^-∆∆Ct	Normalization	Mean	STD	p value
										WT	24.7664	5.92103	18.8454	-0.0158479	1.01105	1.01067	1	0.033295	0.000475983
											24.5876	5.76491	18.8227	-0.0384877	1.02704	1.02665
											24.6855	5.76999	18.9155	0.0543356	0.963038	0.962678
										∆PSPPH_3297	23.5739	5.363	18.2109	-0.650258	1.56945	1.56886	1.48478	0.073231
											23.7219	5.3978	18.3241	-0.537109	1.45106	1.45052
											23.7608	5.42114	18.3397	-0.521552	1.4355	1.43496
											Luminescence	OD600	Luminencd/OD600	Mean	STD	p value
										WT	693	0.617	1123.18	1105.81	63.8353	0.00629865
											721	0.622	1159.16
											649	0.627	1035.09
										∆PSPPH_3297	1009	0.49	2059.18	1920.93	148.273
											958	0.494	1939.27
											861	0.488	1764.34

## Sheet: Fig.3
Fig.3a				Fig.3b					Fig.3c
	TF	target_site_count			TF	target	type			TF_ID	all_gene	genome_target	system_gene	system_target	hypergeom_p	neg_log_p
	PSPPH_3577	1481			PSPPH_0037	PSPPH_0456	red			PSPPH_0146	4729	113	67	4	0.0752154	1.12369
	PSPPH_3779	801			PSPPH_4209	PSPPH_0456	red			PSPPH_0442	4729	20	67	4	0.000150355	3.82288
	PSPPH_1233	760			PSPPH_2772	PSPPH_0767	red			PSPPH_0642	4729	24	67	2	0.0446719	1.34997
	PSPPH_0736	609			PSPPH_3577	PSPPH_0767	red			PSPPH_0736	4729	609	67	11	0.238508	0.622498
	PSPPH_0857	591			PSPPH_5087	PSPPH_1263	red			PSPPH_0778	4729	314	67	10	0.0120767	1.91805
	PSPPH_5057	397			PSPPH_3257	PSPPH_1424	red			PSPPH_0857	4729	591	67	13	0.068299	1.16559
	PSPPH_1800	387			PSPPH_2004	PSPPH_2003	red			PSPPH_1160	4729	101	67	2	0.421407	0.375298
	PSPPH_3257	379			PSPPH_2004	PSPPH_2004	red			PSPPH_1195	4729	223	67	5	0.207406	0.683178
	PSPPH_3907	348			PSPPH_0857	PSPPH_2198	red			PSPPH_1233	4729	760	67	14	0.178087	0.749369
	PSPPH_2921	335			PSPPH_3618	PSPPH_2198	red			PSPPH_1460	4729	132	67	2	0.563021	0.249476
	PSPPH_0778	314			PSPPH_0857	PSPPH_2199	red			PSPPH_1580	4729	112	67	2	0.4744	0.323855
	PSPPH_2469	300			PSPPH_3618	PSPPH_2199	red			PSPPH_1651	4729	111	67	2	0.469699	0.32818
	PSPPH_2772	290			PSPPH_0736	PSPPH_4366	red			PSPPH_1800	4729	387	67	6	0.47219	0.325883
	PSPPH_2004	274			PSPPH_3645	PSPPH_5226	red			PSPPH_2004	4729	274	67	2	0.9077	0.0420575
	PSPPH_2693	229			PSPPH_3618	PSPPH_A0120	red			PSPPH_2328	4729	10	67	2	0.0082699	2.0825
	PSPPH_1195	223			PSPPH_2004	PSPPH_A0120	red			PSPPH_2448	4729	94	67	2	0.386352	0.413017
	PSPPH_2720	187			PSPPH_3577	PSPPH_0171	blue			PSPPH_2469	4729	300	67	4	0.622946	0.205549
	PSPPH_3645	167			PSPPH_5057	PSPPH_0171	blue			PSPPH_2539	4729	100	67	2	0.416458	0.380429
	PSPPH_3022	153			PSPPH_3779	PSPPH_0171	blue			PSPPH_2677	4729	96	67	2	0.396462	0.401798
	PSPPH_3170	150			PSPPH_1233	PSPPH_0171	blue			PSPPH_2720	4729	187	67	4	0.27256	0.564539
	PSPPH_4730	142			PSPPH_4062	PSPPH_0171	blue			PSPPH_2733	4729	94	67	2	0.386352	0.413017
	PSPPH_4020	134			PSPPH_3577	PSPPH_0456	blue			PSPPH_2772	4729	290	67	6	0.226314	0.645288
	PSPPH_1460	132			PSPPH_2004	PSPPH_0763	blue			PSPPH_2921	4729	335	67	2	0.956563	0.0192863
	PSPPH_4612	123			PSPPH_2720	PSPPH_0763	blue			PSPPH_3022	4729	153	67	2	0.644284	0.190923
	PSPPH_3244	120			PSPPH_5057	PSPPH_0763	blue			PSPPH_3031	4729	84	67	2	0.33485	0.47515
	PSPPH_0146	113			PSPPH_0736	PSPPH_0767	blue			PSPPH_3079	4729	59	67	1	0.571356	0.243094
	PSPPH_1580	112			PSPPH_3244	PSPPH_0767	blue			PSPPH_3170	4729	150	67	2	0.633428	0.198303
	PSPPH_1651	111			PSPPH_3004	PSPPH_0784	blue			PSPPH_3257	4729	379	67	9	0.0846165	1.07255
	PSPPH_0676	103			PSPPH_3577	PSPPH_1068	blue			PSPPH_3294	4729	76	67	5	0.00417333	2.37952
	PSPPH_1160	101			PSPPH_3577	PSPPH_1263	blue			PSPPH_3297	4729	29	67	4	0.000669627	3.17417
	PSPPH_2539	100			PSPPH_1233	PSPPH_1263	blue			PSPPH_3479	4729	25	67	2	0.0481213	1.31766
	PSPPH_4858	100			PSPPH_2004	PSPPH_1263	blue			PSPPH_3547	4729	92	67	2	0.376172	0.424614
	PSPPH_3990	98			PSPPH_2022	PSPPH_1263	blue			PSPPH_3577	4729	1481	67	20	0.647717	0.188614
	PSPPH_4448	98			PSPPH_4020	PSPPH_1264	blue			PSPPH_3645	4729	269	67	10	0.00416371	2.38052
	PSPPH_2677	96			PSPPH_5087	PSPPH_1266	blue			PSPPH_3779	4729	801	67	14	0.234691	0.629504
	PSPPH_2128	94			PSPPH_0736	PSPPH_1266	blue			PSPPH_3907	4729	348	67	8	0.116537	0.933536
	PSPPH_2448	94			PSPPH_5057	PSPPH_1268	blue			PSPPH_3990	4729	98	67	4	0.0492812	1.30732
	PSPPH_2733	94			PSPPH_3022	PSPPH_1268	blue			PSPPH_4020	4729	134	67	5	0.0403304	1.39437
	PSPPH_3547	92			PSPPH_3471	PSPPH_1268	blue			PSPPH_4209	4729	30	67	1	0.349103	0.457046
	PSPPH_3220	88			PSPPH_2328	PSPPH_1268	blue			PSPPH_4448	4729	98	67	3	0.161063	0.793005
	PSPPH_3471	86			PSPPH_3257	PSPPH_1268	blue			PSPPH_4612	4729	123	67	2	0.524452	0.280294
	PSPPH_1737	84			PSPPH_3577	PSPPH_1270	blue			PSPPH_4858	4729	100	67	2	0.416458	0.380429
	PSPPH_1960	84			PSPPH_3547	PSPPH_1271	blue			PSPPH_5057	4729	397	67	3	0.929165	0.0319073
	PSPPH_3031	84			PSPPH_2800	PSPPH_1272	blue
	PSPPH_1259	78			PSPPH_5204	PSPPH_1272	blue
	PSPPH_3294	76			PSPPH_0736	PSPPH_1272	blue
	PSPPH_1187	75			PSPPH_2004	PSPPH_1273	blue
	PSPPH_5087	74			PSPPH_4020	PSPPH_1275	blue
	PSPPH_2055	70			PSPPH_2921	PSPPH_1275	blue
	PSPPH_3385	67			PSPPH_0736	PSPPH_1279	blue
	PSPPH_3241	65			PSPPH_5057	PSPPH_1280	blue
	PSPPH_3079	59			PSPPH_3907	PSPPH_1280	blue
	PSPPH_2315	54			PSPPH_2469	PSPPH_1280	blue
	PSPPH_4870	52			PSPPH_1259	PSPPH_1283	blue
	PSPPH_3911	47			PSPPH_2004	PSPPH_1287	blue
	PSPPH_0037	46			PSPPH_0037	PSPPH_1288	blue
	PSPPH_4062	45			PSPPH_3022	PSPPH_1288	blue
	PSPPH_2689	41			PSPPH_3779	PSPPH_1288	blue
	PSPPH_0190	40			PSPPH_3779	PSPPH_1290	blue
	PSPPH_3618	38			PSPPH_4020	PSPPH_1291	blue
	PSPPH_1244	36			PSPPH_1195	PSPPH_1291	blue
	PSPPH_2022	33			PSPPH_5057	PSPPH_1292	blue
	PSPPH_2095	33			PSPPH_3577	PSPPH_1292	blue
	PSPPH_2295	32			PSPPH_3907	PSPPH_1292	blue
	PSPPH_4209	30			PSPPH_2469	PSPPH_1292	blue
	PSPPH_2688	29			PSPPH_3779	PSPPH_1295	blue
	PSPPH_3297	29			PSPPH_2004	PSPPH_1424	blue
	PSPPH_3278	28			PSPPH_0778	PSPPH_1424	blue
	PSPPH_3048	26			PSPPH_2473	PSPPH_1443	blue
	PSPPH_2338	25			PSPPH_2921	PSPPH_1700	blue
	PSPPH_3479	25			PSPPH_1195	PSPPH_2003	blue
	PSPPH_0642	24			PSPPH_3577	PSPPH_2004	blue
	PSPPH_5204	24			PSPPH_0736	PSPPH_2199	blue
	PSPPH_3285	21			PSPPH_2921	PSPPH_2199	blue
	PSPPH_0442	20			PSPPH_4612	PSPPH_2351	blue
	PSPPH_2432	20			PSPPH_2448	PSPPH_2351	blue
	PSPPH_2473	20			PSPPH_3004	PSPPH_3028	blue
	PSPPH_2800	20			PSPPH_3257	PSPPH_3036	blue
	PSPPH_5145	20			PSPPH_2128	PSPPH_3036	blue
	PSPPH_4853	19			PSPPH_3170	PSPPH_3036	blue
	PSPPH_5171	19			PSPPH_1244	PSPPH_3498	blue
	PSPPH_3233	18			PSPPH_3278	PSPPH_3498	blue
	PSPPH_3962	18			PSPPH_0736	PSPPH_4326	blue
	PSPPH_3004	16			PSPPH_3645	PSPPH_4326	blue
	PSPPH_0589	13			PSPPH_3577	PSPPH_4326	blue
	PSPPH_5193	12			PSPPH_5057	PSPPH_4326	blue
	PSPPH_0263	11			PSPPH_5057	PSPPH_4366	blue
	PSPPH_1011	10			PSPPH_3257	PSPPH_4366	blue
	PSPPH_2328	10			PSPPH_2693	PSPPH_4398	blue
	PSPPH_1179	9			PSPPH_3257	PSPPH_4736	blue
	PSPPH_4419	9			PSPPH_3577	PSPPH_4736	blue
	PSPPH_3800	8			PSPPH_2004	PSPPH_5225	blue
	PSPPH_2563	6			PSPPH_2315	PSPPH_A0010	blue
	PSPPH_4828	6			PSPPH_3779	PSPPH_A0031	blue
	PSPPH_1308	0			PSPPH_0037	PSPPH_A0031	blue
	PSPPH_1771	0			PSPPH_4448	PSPPH_A0056	blue
	PSPPH_2491	0			PSPPH_3779	PSPPH_A0056	blue
	PSPPH_3066	0			PSPPH_1187	PSPPH_A0056	blue
	PSPPH_3611	0			PSPPH_3257	PSPPH_A0056	blue
	PSPPH_3654	0			PSPPH_2055	PSPPH_A0056	blue
					PSPPH_3385	PSPPH_A0056	blue
					PSPPH_4020	PSPPH_A0122	blue
					PSPPH_0037	PSPPH_A0127	blue
Fig.3d					PSPPH_0857	PSPPH_A0127	blue
Fig.3e
				KB	avrB2	16S	∆Ct	∆∆Ct	2^-∆∆Ct	Normalize	Mean	STD	p value
				WT	22.3926	7.61261	14.78	-0.115005	1.08298	1.07864	1	0.107441	0.000146224
					21.783	6.95564	14.8274	-0.0676007	1.04797	1.04378
					22.6935	7.61592	15.0776	0.182606	0.88111	0.877582
				∆PSPPH_3618	23.6132	5.71994	17.8933	2.99831	0.125147	0.124645	0.121142	0.00931134
					23.61	5.75716	17.8528	2.95782	0.128709	0.128193
					23.8302	5.76426	18.0659	3.17096	0.111032	0.110587
Fig.3f
				MM	avrB2	16S	∆Ct	∆∆Ct	2^-∆∆Ct	Normalize	Mean	STD	p value
				WT	31.4143	4.8873	26.527	-0.0184766	1.01289	1.01272	1	0.0221626	1.37291e-06
					31.2848	4.7021	26.5827	0.0371624	0.97457	0.974409
					31.3609	4.8341	26.5268	-0.0186858	1.01304	1.01287
				∆PSPPH_3618	33.8065	5.40521	28.4013	1.85575	0.276289	0.276244	0.263217	0.0170023
					34.342	5.76158	28.5804	2.03491	0.244024	0.243983
					33.9408	5.50349	28.4373	1.89181	0.269468	0.269424
Fig.3g
				KB	rhpP	16S	∆Ct	∆∆Ct	2^-∆∆Ct	Normalize	Mean	STD	p value
				WT	20.9669	7.15193	13.815	0.206604	0.866575	0.862226	1	0.119749	0.000337925
					21.1314	7.61261	13.5188	-0.0895738	1.06406	1.05872
					21.0345	7.54323	13.4913	-0.11703	1.0845	1.07906
				∆PSPPH_3618	21.5617	5.71994	15.8417	2.23339	0.212659	0.211592	0.211921	0.00107677
					21.5885	5.75716	15.8313	2.22297	0.214199	0.213124
					21.5704	5.72498	15.8454	2.2371	0.212112	0.211048
Fig.3h
				MM	rhpP	16S	∆Ct	∆∆Ct	2^-∆∆Ct	Normalize	Mean	STD	p value
				WT	24.1699	4.67468	19.4953	0.0454751	0.968971	0.968443	1	0.0406611	1.00115e-05
					24.0864	4.7021	19.3843	-0.065511	1.04646	1.04589
					24.1098	4.64003	19.4698	0.0200359	0.986208	0.985671
				∆PSPPH_3618	26.2735	5.11973	21.1537	1.70396	0.306943	0.306776	0.319488	0.0122075
					26.5575	5.51392	21.0436	1.59379	0.331299	0.331119
					26.4099	5.31959	21.0903	1.6405	0.320745	0.32057
Fig.3i
Fig.3j
					Number	Mean	STD	p value
				WT	40000000	40000000	3000000	4.64993e-05
					43000000
					37000000
				PSPPH_3618	3000000	3.33333e+06	1.52753e+06
					5000000
					2000000

## Sheet: Fig.4
Fig.4a									Fig.4b
	TF_ID	all_gene	genome_target	system_gene	system_target	hypergeom_p	neg_log_p			TF_ID	all_gene	genome_target	system_gene	system_target	hypergeom_p	neg_log_p
	PSPPH_0190	4729	40	40	2	0.044459	1.35204			PSPPH_0146	4729	113	48	2	0.318991	0.496221
	PSPPH_0676	4729	103	40	4	0.0106294	1.97349			PSPPH_0736	4729	609	48	8	0.272134	0.565218
	PSPPH_0736	4729	609	40	3	0.904461	0.0436102			PSPPH_0857	4729	591	48	11	0.0313039	1.5044
	PSPPH_0778	4729	314	40	6	0.0463282	1.33415			PSPPH_1195	4729	223	48	3	0.396224	0.402059
	PSPPH_0857	4729	591	40	3	0.892514	0.0493849			PSPPH_1233	4729	760	48	4	0.962169	0.0167484
	PSPPH_1160	4729	101	40	4	0.00993549	2.00281			PSPPH_1244	4729	36	48	2	0.051074	1.2918
	PSPPH_1179	4729	9	40	1	0.0736608	1.13276			PSPPH_1259	4729	78	48	4	0.00769271	2.11392
	PSPPH_1187	4729	75	40	2	0.1318	0.880085			PSPPH_1460	4729	132	48	2	0.389464	0.409532
	PSPPH_1195	4729	223	40	3	0.291568	0.53526			PSPPH_1580	4729	112	48	2	0.315223	0.501382
	PSPPH_1233	4729	760	40	6	0.640018	0.193808			PSPPH_1651	4729	111	48	1	0.682053	0.166182
	PSPPH_1460	4729	132	40	4	0.0243829	1.61291			PSPPH_1737	4729	84	48	3	0.0527731	1.27759
	PSPPH_1580	4729	112	40	4	0.0141409	1.84952			PSPPH_1800	4729	387	48	12	0.000351012	3.45468
	PSPPH_1651	4729	111	40	4	0.0137185	1.86269			PSPPH_2004	4729	274	48	6	0.0568416	1.24533
	PSPPH_1737	4729	84	40	1	0.513197	0.289716			PSPPH_2055	4729	70	48	2	0.158151	0.800927
	PSPPH_1800	4729	387	40	11	0.000250875	3.60054			PSPPH_2469	4729	300	48	4	0.363092	0.439984
	PSPPH_2022	4729	33	40	1	0.245178	0.610519			PSPPH_2689	4729	41	48	2	0.0644006	1.19111
	PSPPH_2095	4729	33	40	1	0.245178	0.610519			PSPPH_2693	4729	229	48	4	0.201332	0.696088
	PSPPH_2128	4729	94	40	2	0.188339	0.725059			PSPPH_2720	4729	187	48	24	6.93099e-22	21.1592
	PSPPH_2432	4729	20	40	1	0.156531	0.8054			PSPPH_2921	4729	335	48	4	0.445272	0.351375
	PSPPH_2448	4729	94	40	2	0.188339	0.725059			PSPPH_3244	4729	120	48	4	0.0325283	1.48774
	PSPPH_2469	4729	300	40	4	0.246575	0.608051			PSPPH_3257	4729	379	48	6	0.183019	0.737503
	PSPPH_2693	4729	229	40	7	0.00269862	2.56886			PSPPH_3385	4729	67	48	12	1.0979e-12	11.9594
	PSPPH_2800	4729	20	40	1	0.156531	0.8054			PSPPH_3577	4729	1481	48	16	0.434526	0.361984
	PSPPH_2921	4729	335	40	6	0.0601405	1.22083			PSPPH_3645	4729	269	48	4	0.290396	0.53701
	PSPPH_3022	4729	153	40	4	0.0390349	1.40855			PSPPH_3779	4729	801	48	7	0.727	0.138466
	PSPPH_3048	4729	26	40	1	0.198639	0.701936			PSPPH_3907	4729	348	48	6	0.137943	0.860299
	PSPPH_3079	4729	59	40	1	0.396062	0.402237			PSPPH_4612	4729	123	48	1	0.719562	0.142932
	PSPPH_3170	4729	150	40	3	0.132306	0.878422			PSPPH_4858	4729	100	48	2	0.269795	0.568966
	PSPPH_3244	4729	120	40	4	0.017821	1.74907			PSPPH_5057	4729	397	48	2	0.9208	0.0358348
	PSPPH_3257	4729	379	40	8	0.0124481	1.9049			PSPPH_5087	4729	74	48	1	0.532739	0.273486
	PSPPH_3294	4729	76	40	1	0.478358	0.320247			PSPPH_5193	4729	12	48	2	0.006241	2.20475
	PSPPH_3471	4729	86	40	2	0.164056	0.785008
	PSPPH_3547	4729	92	40	2	0.182216	0.739413
	PSPPH_3577	4729	1481	40	16	0.154361	0.811461
	PSPPH_3645	4729	269	40	5	0.0742068	1.12956
	PSPPH_3779	4729	801	40	1	0.999423	0.000250783
	PSPPH_3907	4729	348	40	2	0.804884	0.0942667
	PSPPH_3911	4729	47	40	4	0.000602458	3.22007
	PSPPH_3990	4729	98	40	2	0.200674	0.697509
	PSPPH_4419	4729	9	40	1	0.0736608	1.13276
	PSPPH_4730	4729	142	40	2	0.339128	0.469636
	PSPPH_4858	4729	100	40	4	0.00959993	2.01773
	PSPPH_5057	4729	397	40	7	0.0462149	1.33522
	PSPPH_5204	4729	24	40	1	0.184836	0.733214
Fig.4c									Fig.4d
	TF_ID	all_gene	genome_target	system_gene	system_target	hypergeom_p	neg_log_p			TF_ID	all_gene	genome_target	system_gene	system_target	hypergeom_p	neg_log_p
	PSPPH_0146	4729	113	67	4	0.0752154	1.12369			PSPPH_0146	4729	113	58	4	0.0488854	1.31082
	PSPPH_0442	4729	20	67	4	0.000150355	3.82288			PSPPH_0263	4729	11	58	2	0.0075741	2.12067
	PSPPH_0642	4729	24	67	2	0.0446719	1.34997			PSPPH_0676	4729	103	58	4	0.0367039	1.43529
	PSPPH_0736	4729	609	67	11	0.238508	0.622498			PSPPH_0736	4729	609	58	23	2.41101e-07	6.6178
	PSPPH_0778	4729	314	67	10	0.0120767	1.91805			PSPPH_0778	4729	314	58	8	0.0361688	1.44167
	PSPPH_0857	4729	591	67	13	0.068299	1.16559			PSPPH_0857	4729	591	58	21	2.82604e-06	5.54882
	PSPPH_1160	4729	101	67	2	0.421407	0.375298			PSPPH_1179	4729	9	58	4	2.45336e-06	5.61024
	PSPPH_1195	4729	223	67	5	0.207406	0.683178			PSPPH_1187	4729	75	58	6	0.000273753	3.56264
	PSPPH_1233	4729	760	67	14	0.178087	0.749369			PSPPH_1195	4729	223	58	6	0.0539393	1.26809
	PSPPH_1460	4729	132	67	2	0.563021	0.249476			PSPPH_1233	4729	760	58	20	0.000431873	3.36464
	PSPPH_1580	4729	112	67	2	0.4744	0.323855			PSPPH_1259	4729	78	58	4	0.0148229	1.82907
	PSPPH_1651	4729	111	67	2	0.469699	0.32818			PSPPH_1460	4729	132	58	4	0.0774861	1.11078
	PSPPH_1800	4729	387	67	6	0.47219	0.325883			PSPPH_1580	4729	112	58	2	0.40135	0.396476
	PSPPH_2004	4729	274	67	2	0.9077	0.0420575			PSPPH_1737	4729	84	58	3	0.0831373	1.0802
	PSPPH_2328	4729	10	67	2	0.0082699	2.0825			PSPPH_1800	4729	387	58	6	0.337231	0.472073
	PSPPH_2448	4729	94	67	2	0.386352	0.413017			PSPPH_2004	4729	274	58	4	0.435757	0.360756
	PSPPH_2469	4729	300	67	4	0.622946	0.205549			PSPPH_2022	4729	33	58	1	0.335441	0.474384
	PSPPH_2539	4729	100	67	2	0.416458	0.380429			PSPPH_2128	4729	94	58	1	0.690144	0.161061
	PSPPH_2677	4729	96	67	2	0.396462	0.401798			PSPPH_2338	4729	25	58	2	0.0370271	1.43148
	PSPPH_2720	4729	187	67	4	0.27256	0.564539			PSPPH_2448	4729	94	58	2	0.321132	0.493317
	PSPPH_2733	4729	94	67	2	0.386352	0.413017			PSPPH_2469	4729	300	58	8	0.0285733	1.54404
	PSPPH_2772	4729	290	67	6	0.226314	0.645288			PSPPH_2677	4729	96	58	4	0.029362	1.53221
	PSPPH_2921	4729	335	67	2	0.956563	0.0192863			PSPPH_2688	4729	29	58	1	0.301589	0.520585
	PSPPH_3022	4729	153	67	2	0.644284	0.190923			PSPPH_2733	4729	94	58	2	0.321132	0.493317
	PSPPH_3031	4729	84	67	2	0.33485	0.47515			PSPPH_2772	4729	290	58	10	0.00241967	2.61624
	PSPPH_3079	4729	59	67	1	0.571356	0.243094			PSPPH_2800	4729	20	58	1	0.219103	0.659352
	PSPPH_3170	4729	150	67	2	0.633428	0.198303			PSPPH_2921	4729	335	58	10	0.00680486	2.16718
	PSPPH_3257	4729	379	67	9	0.0846165	1.07255			PSPPH_3031	4729	84	58	4	0.0189957	1.72135
	PSPPH_3294	4729	76	67	5	0.00417333	2.37952			PSPPH_3079	4729	59	58	1	0.519354	0.284536
	PSPPH_3297	4729	29	67	4	0.000669627	3.17417			PSPPH_3170	4729	150	58	3	0.278982	0.554424
	PSPPH_3479	4729	25	67	2	0.0481213	1.31766			PSPPH_3241	4729	65	58	2	0.189202	0.723073
	PSPPH_3547	4729	92	67	2	0.376172	0.424614			PSPPH_3257	4729	379	58	7	0.179421	0.746127
	PSPPH_3577	4729	1481	67	20	0.647717	0.188614			PSPPH_3294	4729	76	58	1	0.611495	0.213607
	PSPPH_3645	4729	269	67	10	0.00416371	2.38052			PSPPH_3297	4729	29	58	2	0.0485783	1.31356
	PSPPH_3779	4729	801	67	14	0.234691	0.629504			PSPPH_3385	4729	67	58	2	0.198136	0.703038
	PSPPH_3907	4729	348	67	8	0.116537	0.933536			PSPPH_3471	4729	86	58	2	0.284635	0.545712
	PSPPH_3990	4729	98	67	4	0.0492812	1.30732			PSPPH_3479	4729	25	58	1	0.266043	0.575048
	PSPPH_4020	4729	134	67	5	0.0403304	1.39437			PSPPH_3547	4729	92	58	2	0.312036	0.505795
	PSPPH_4209	4729	30	67	1	0.349103	0.457046			PSPPH_3577	4729	1481	58	50	3.82699e-18	17.4171
	PSPPH_4448	4729	98	67	3	0.161063	0.793005			PSPPH_3645	4729	269	58	6	0.109675	0.959891
	PSPPH_4612	4729	123	67	2	0.524452	0.280294			PSPPH_3779	4729	801	58	21	0.000304359	3.51661
	PSPPH_4858	4729	100	67	2	0.416458	0.380429			PSPPH_3800	4729	8	58	4	1.37554e-06	5.86153
	PSPPH_5057	4729	397	67	3	0.929165	0.0319073			PSPPH_3907	4729	348	58	12	0.000841735	3.07482
										PSPPH_3911	4729	47	58	4	0.00245425	2.61008
										PSPPH_3990	4729	98	58	2	0.339239	0.469495
										PSPPH_4020	4729	134	58	4	0.0809019	1.09204
										PSPPH_4209	4729	30	58	1	0.310208	0.508348
										PSPPH_4612	4729	123	58	2	0.44828	0.348451
										PSPPH_4828	4729	6	58	6	2.61388e-12	11.5827
										PSPPH_4870	4729	52	58	2	0.133019	0.876086
										PSPPH_5057	4729	397	58	8	0.109372	0.961092
										PSPPH_5087	4729	74	58	1	0.601628	0.220672
										PSPPH_5171	4729	19	58	2	0.0221161	1.65529
										PSPPH_5204	4729	24	58	1	0.256882	0.590265
Fig.4e									Fig.4f
	TF_ID	all_gene	genome_target	system_gene	system_target	hypergeom_p	neg_log_p			TF_ID	all_gene	genome_target	system_gene	system_target	hypergeom_p	neg_log_p
	PSPPH_0037	4729	46	15	1	0.136569	0.864649			PSPPH_0037	4729	46	8	1	0.0752732	1.12336
	PSPPH_0190	4729	40	15	1	0.1198	0.921543			PSPPH_0778	4729	314	8	2	0.0943246	1.02538
	PSPPH_0676	4729	103	15	2	0.0410203	1.387			PSPPH_1195	4729	223	8	1	0.320722	0.493871
	PSPPH_0857	4729	591	15	1	0.865433	0.0627664			PSPPH_1233	4729	760	8	4	0.0269636	1.56922
	PSPPH_1233	4729	760	15	2	0.720791	0.142191			PSPPH_1800	4729	387	8	2	0.134648	0.8708
	PSPPH_1259	4729	78	15	2	0.0245432	1.61007			PSPPH_1960	4729	84	8	2	0.00814438	2.08914
	PSPPH_2004	4729	274	15	4	0.00905067	2.04332			PSPPH_2095	4729	33	8	1	0.0545205	1.26344
	PSPPH_2022	4729	33	15	2	0.00468519	2.32927			PSPPH_2677	4729	96	8	2	0.0105454	1.97694
	PSPPH_2128	4729	94	15	2	0.0346968	1.45971			PSPPH_3004	4729	16	8	2	0.000297012	3.52723
	PSPPH_2539	4729	100	15	2	0.0388658	1.41043			PSPPH_3257	4729	379	8	1	0.487687	0.311859
	PSPPH_2693	4729	229	15	2	0.162322	0.789622			PSPPH_3779	4729	801	8	2	0.403852	0.393777
	PSPPH_2720	4729	187	15	2	0.116626	0.933205
	PSPPH_2800	4729	20	15	3	2.85074e-05	4.54504
	PSPPH_2921	4729	335	15	2	0.287952	0.540679
	PSPPH_3385	4729	67	15	2	0.0184367	1.73432
	PSPPH_3577	4729	1481	15	2	0.972189	0.0122495
	PSPPH_4209	4729	30	15	1	0.091175	1.04012
	PSPPH_5057	4729	397	15	1	0.732144	0.135404
	PSPPH_5204	4729	24	15	2	0.00248978	2.60384

## Sheet: Supplementary Figure 2
Supplementary Figure 2a
Binding type	HTH_1	GntR	Trans_reg_C	GerE	HTH_8	LacI	TetR-N	MarR	HTH_6	MerR_1	CSD	HTH_IclR	FUR	HTH_27	HTH_3	HTH_50	MarR_2	LexA_DNA_bind	HTH_18	HTH_Crp_2	HTH_31	HTH_DeoR	HTH_AsnC-type	Rrf2	HTH_11	Unknown
Head to head	24	13	9	7	4	6	4	3	3	2	2	2	2	2	2	1	1	0	1	1	0	0	1	1	0	1
Head to tail	1	7	1	0	2	0	2	0	0	0	0	0	0	0	0	1	0	1	0	0	1	1	0	0	0	0
Tail to tail	1	0	0	0	0	0	0	0	0	0	0	0	0	0	0	0	0	0	0	0	0	0	0	0	0	0
Monomer	3	1	1	0	1	0	1	0	0	0	0	0	0	0	0	0	0	0	0	0	0	0	0	0	1	0
Supplementary Figure 2b
Supplementary Figure 2c
					pcaQ	16S	∆Ct	∆∆Ct	2^-∆∆Ct	Normalize	Average	SD	p value
				WT	28.5231	9.69204	18.831	0.0946016	0.936531	0.935256	1	0.0638062	1.1206e-05
					28.1166	9.46999	18.6466	-0.0898695	1.06427	1.06282
					28.3247	9.59302	18.7317	-0.00473211	1.00329	1.00192
				∆pcaQ	34.5088	7.37432	27.1344	8.39798	0.00296452	0.00296049	0.0050642	0.00240468
					33.0469	7.28877	25.7581	7.02167	0.00769601	0.00768554
					34.0025	7.48701	26.5155	7.77904	0.00455278	0.00454658
Supplementary Figure 2d
Supplementary Figure 2e
					metR	16S	∆Ct	∆∆Ct	2^-∆∆Ct	Normalize	Average	SD	p value
				WT	26.6913	5.61933	21.072	0.0205632	0.985848	0.985739	1	0.0182526	7.93558e-08
					26.6027	5.58087	21.0219	-0.0295347	1.02068	1.02057
					26.6933	5.63289	21.0604	0.00897147	0.993801	0.993691
				∆metR	32.5831	5.43564	27.1474	6.096	0.0146191	0.0146175	0.0125911	0.0018305
					32.714	5.29369	27.4203	6.36886	0.0120999	0.0120986
					32.894	5.34391	27.5501	6.4987	0.0110585	0.0110573
Supplementary Figure 2f
					PSPPH_3297	16S	∆Ct	∆∆Ct	2^-∆∆Ct	Normalize	Average	SD	p value
				WT	27.5312	5.58087	21.9503	-0.24853	1.188	1.17896	1	0.155125	0.00037105
					27.9321	5.61933	22.3128	0.113901	0.924086	0.917059
					27.924	5.59049	22.3335	0.134629	0.910904	0.903978
				△PSPPH_3297	37.0031	6.2482	30.7549	8.55606	0.00265687	0.00263666	0.00333978	0.000651402
					36.4055	6.22373	30.1818	7.98291	0.0039528	0.00392274
					36.5984	6.23548	30.3629	8.16403	0.00348644	0.00345993

## Sheet: Supplementary Figure 3
Supplementary Figure 3a
												rbsB	16S	∆Ct	∆∆Ct	2^-∆∆Ct	Normalization	Mean	STD	p value
											WT	24.1134	5.92927	18.1841	0.0618928	0.958006	0.957562	1	0.0370682	5.65149e-06
												23.9946	5.91013	18.0844	-0.0377638	1.02652	1.02604
												24.0194	5.92135	18.0981	-0.024129	1.01687	1.01639
											∆rbsR	19.2878	5.12276	14.1651	-3.95714	15.5316	15.5244	15.9554	0.807437
												19.3444	5.17286	14.1715	-3.95067	15.4621	15.455
												19.234	5.19032	14.0437	-4.0785	16.8948	16.8869
												tsk	16S	∆Ct	∆∆Ct	2^-∆∆Ct	Normalization	Mean	STD	p value
											WT	27.9105	5.92927	21.9812	0.219344	0.858956	0.853932	1	0.12952	6.03292e-07
												27.5249	5.91013	21.6148	-0.14708	1.10733	1.10085
												27.6239	5.93429	21.6896	-0.0722648	1.05137	1.04522
											∆rbsR	23.4343	5.06309	18.3712	-3.39069	10.4882	10.4268	10.3712	0.25856
												23.5097	5.09104	18.4187	-3.34322	10.1486	10.0893
												23.432	5.08421	18.3478	-3.41409	10.6597	10.5973
												maf2	16S	∆Ct	∆∆Ct	2^-∆∆Ct	Normalization	Mean	STD	p value
											WT	25.7566	5.92927	19.8273	-0.10799	1.07773	1.0756	1	0.0767494	1.28985e-07
												25.9595	5.91013	20.0494	0.114078	0.923973	0.922151
												25.8493	5.92014	19.9292	-0.00608769	1.00423	1.00225
											∆rbsR	23.072	5.37536	17.6967	-2.23864	4.71951	4.71021	4.7255	0.0147477
												23.0656	5.37797	17.6877	-2.24762	4.749	4.73963
												23.0855	5.39386	17.6916	-2.24367	4.736	4.72666
												rbsR	16S	∆Ct	∆∆Ct	2^-∆∆Ct	Normalization	Mean	STD	p value
											WT	28.4033	9.6204	18.7829	-0.0912633	1.0653	1.0599	1	0.120372	0.000138389
												28.1923	9.43475	18.7576	-0.116594	1.08417	1.07867
												28.3206	9.23858	19.082	0.207858	0.865822	0.86143
											∆rbsR	34.5924	7.31289	27.2795	8.40532	0.00294949	0.00293453	0.00495583	0.00277101
												33.0436	7.2315	25.8121	6.93793	0.00815594	0.00811456
												34.3239	7.42426	26.8996	8.02548	0.00383787	0.0038184
Supplementary Figure 3b
Supplementary Figure 3c
Supplementary Figure 3d
Supplementary Figure 3e

## Sheet: Supplementary Figure 4
Supplementary Figure 4a
	pwm	log2_target_sites	info_cotent
	PSPPH_0037_pwm	5.52356	14.8112
	PSPPH_0146_pwm1	2.80735	7.798
	PSPPH_0146_pwm2	6.72792	13.8836
	PSPPH_0190_pwm1	4.64386	12.9745
	PSPPH_0190_pwm2	3.90689	8.5282
	PSPPH_0263_pwm	3.45943	17.9254
	PSPPH_0442_pwm	4.32193	10.9873
	PSPPH_0589_pwm	3.70044	19.101
	PSPPH_0642_pwm	4.58496	15.8275
	PSPPH_0676_pwm	6.6865	21.4486
	PSPPH_0736_pwm	9.2503	42.0026
	PSPPH_0778_pwm	8.29462	16.1078
	PSPPH_0857_pwm	9.20701	16.4569
	PSPPH_1011_pwm	3.32193	16.0741
	PSPPH_1160_pwm	6.65821	11.8931
	PSPPH_1179_pwm	3.16993	20.0233
	PSPPH_1187_pwm	4.39232	3.5394
	PSPPH_1187_pwmDBD	5.75489	3.1425
	PSPPH_1195_pwm	7.8009	24.1772
	PSPPH_1233_pwm1	4.39232	14.4816
	PSPPH_1233_pwm2	9.52943	8.9483
	PSPPH_1244_pwm	5.16993	14.0929
	PSPPH_1259_pwm	6.2854	11.4646
	PSPPH_1460_pwm	7.04439	9.8176
	PSPPH_1580_pwm	6.80735	9.5067
	PSPPH_1651_pwm	6.79442	16.3316
	PSPPH_1737_pwm	6.39232	6.4374
	PSPPH_1800_pwm	8.59619	10.6049
	PSPPH_1960_pwm	6.39232	11.9298
	PSPPH_2004_pwm1	4.75489	21.576
	PSPPH_2004_pwm2	7.94837	12.4818
	PSPPH_2022_pwm	5.04439	18.7806
	PSPPH_2055_pwm	6.12928	21.0676
	PSPPH_2095_pwm	5.04439	10.6712
	PSPPH_2128_pwm	6.55459	20.574
	PSPPH_2295_pwm	5	7.9523
	PSPPH_2315_pwm	5.75489	5.4889
	PSPPH_2328_pwm	3.32193	30.8733
	PSPPH_2338_pwm	4.64386	8.2805
	PSPPH_2432_pwm	4.32193	4.5187
	PSPPH_2448_pwm	6.55459	9.4145
	PSPPH_2469_pwm	8.22882	18.6923
	PSPPH_2473_pwm1	2.80735	16.3953
	PSPPH_2473_pwm2	3.70044	20.31
	PSPPH_2539_pwm	6.64386	20.6746
	PSPPH_2563_pwm	2.58496	18.0408
	PSPPH_2677_pwm	6.58496	7.8552
	PSPPH_2688_pwm	4.85798	6.0919
	PSPPH_2689_pwm	5.35755	11.6847
	PSPPH_2693_pwm	7.8392	3.2689
	PSPPH_2720_pwm11	5.39232	10.2267
	PSPPH_2720_pwm12	5.97728	12.8833
	PSPPH_2720_pwm13	3.16993	6.9806
	PSPPH_2720_pwm21	5	11.3803
	PSPPH_2720_pwm22	5.35755	13.6188
	PSPPH_2733_pwm	6.55459	12.0316
	PSPPH_2772_pwm	8.17991	16.1717
	PSPPH_2800_pwm	4.32193	22.428
	PSPPH_2921_pwm1	7.70044	12.1259
	PSPPH_2921_pwm2	6.98868	19.3102
	PSPPH_3004_pwm	4	5.653
	PSPPH_3022_pwm1	7	11.6928
	PSPPH_3022_pwm2	4.64386	7.6487
	PSPPH_3031_pwm	6.39232	10.3249
	PSPPH_3048_pwm	4.70044	9.2346
	PSPPH_3079_pwm	5.88264	13.0502
	PSPPH_3170_pwm	7.22882	20.6627
	PSPPH_3220_pwm	6.45943	17.8327
	PSPPH_3233_pwm	4.16993	19.9198
	PSPPH_3241_pwm	6.02237	18.6437
	PSPPH_3244_pwm	6.90689	26.3088
	PSPPH_3257_pwm	8.56605	21.994
	PSPPH_3278_pwm	4.80735	10.7864
	PSPPH_3285_pwm	4.39232	18.5431
	PSPPH_3294_pwm	6.24793	27.0336
	PSPPH_3297_pwm1	3.80735	9.7374
	PSPPH_3297_pwm2	3.90689	12.3258
	PSPPH_3385_pwm1	4.16993	11.1173
	PSPPH_3385_pwm2	5.61471	23.4559
	PSPPH_3471_pwm	6.42626	13.701
	PSPPH_3479_pwm	4.64386	12.4051
	PSPPH_3547_pwm	6.52356	14.8011
	PSPPH_3577_pwm	10.5324	12.0744
	PSPPH_3618_pwm	5.24793	18.3705
	PSPPH_3645_pwm1	6.85798	14.6046
	PSPPH_3645_pwm2	6.67243	1.843
	PSPPH_3645_pwm3	5.67243	14.9234
	PSPPH_3779_pwm	9.64566	13.5003
	PSPPH_3800_pwm	3	22.8286
	PSPPH_3907_pwm	8.44294	21.1443
	PSPPH_3911_pwm	5.55459	6.6826
	PSPPH_3962_pwm	4.16993	27.138
	PSPPH_3990_pwm	6.61471	23.1481
	PSPPH_4020_pwm	7.06609	15.0722
	PSPPH_4062_pwm1	4.58496	14.0489
	PSPPH_4062_pwm2	4.39232	10.772
	PSPPH_4209_pwm	4.90689	26.9194
	PSPPH_4419_pwm	3.16993	24.9064
	PSPPH_4448_pwm	6.61471	6.9893
	PSPPH_4612_pwm	6.94251	5.8784
	PSPPH_4730_pwm	7.14975	11.9646
	PSPPH_4828_pwm	2.58496	24.5571
	PSPPH_4853_pwm	4.24793	10.9211
	PSPPH_4858_pwm	6.64386	11.3682
	PSPPH_4870_pwm	5.70044	23.3525
	PSPPH_5057_pwm	8.633	17.2583
	PSPPH_5087_pwm2	6.20945	6.046
	PSPPH_5145_pwm	4.32193	34.263
	PSPPH_5171_pwm	4.24793	13.9665
	PSPPH_5193_pwm	3.58496	18.2343
	PSPPH_5204_pwm	4.58496	18.7859
Supplementary Figure 4e
				PSPPH_3618	16S	∆Ct	∆∆Ct	2^-∆∆Ct	Normalize	Average	STD	p value
			WT	26.184	7.09963	19.0844	0.0508635	0.965358	0.964707	1	0.0452968	6.52161e-06
				26.1361	7.17542	18.9607	-0.0728424	1.05179	1.05108
				26.194	7.1385	19.0555	0.0219789	0.984881	0.984216
			∆PSPPH_3618	28.9562	7.47673	21.4794	2.44588	0.183534	0.18341	0.171942	0.0100135
				29.0277	7.41724	21.6104	2.5769	0.1676	0.167487
				29.0486	7.41595	21.6326	2.59911	0.165041	0.164929
